# Supplementary material for: MoSAIC: An Integrated and Modular Workflow for Confident Analysis of Protein Post-Translational Modification Landscapes
Source: Mol Cell Proteomics. 2025 Dec 24;25(2):101502. doi: 10.1016/j.mcpro.2025.101502 (PMC12887801; doi:10.1016/j.mcpro.2025.101502)
Supplement: Supplemental Table S1 [file mmc1.xlsx]

## Sheet: Sheet0
Table S1. Differential analysis results for phosphopeptides, glycopeptides, acetylated peptides and ubiquitinated peptides identified and quantified in our multi-PTM workflow using DDA data
Sheet 1. Differential analysis results for phosphopeptides
Sheet 2. Differential analysis results for glycopeptides
Sheet 3. Differential analysis results for acetylated peptides
Sheet 4. Differential analysis results for ubiquitinated peptides

## Sheet: Table1
Modifications	Merged
[229.162932]SC[57.021463735]S[79.966331]VTDAVAEQGHLPPPSAPAGR	SCSVTDAVAEQGHLPPPSAPAGR[229.162932][57.021463735][79.966331]
[229.162932]RRS[79.966331]PSPAPPPR	RRSPSPAPPPR[229.162932][79.966331]
[229.162932]AEFIPQLES[79.966331]EDDTSYFDTR	AEFIPQLESEDDTSYFDTR[229.162932][79.966331]
[229.162932]ARHDT[79.966331]PDPS[79.966331]PPR	ARHDTPDPSPPR[229.162932][79.966331][79.966331]
[229.162932]VVTVSS[79.966331]RSPR	VVTVSSRSPR[229.162932][79.966331]
[229.162932]K[229.162932]YS[79.966331]DSSLPPSNSGK[229.162932]	KYSDSSLPPSNSGK[229.162932][229.162932][79.966331][229.162932]
[229.162932]SQQQFLIHQQS[79.966331]GEQK[229.162932]	SQQQFLIHQQSGEQK[229.162932][79.966331][229.162932]
[229.162932]ESVTDYTTPSSS[79.966331]LPNTVATNNTK[229.162932]	ESVTDYTTPSSSLPNTVATNNTK[229.162932][79.966331][229.162932]
[229.162932]TSAAAC[57.021463735]AVTDLS[79.966331]DDS[79.966331]DFDEK[229.162932]	TSAAACAVTDLSDDSDFDEK[229.162932][57.021463735][79.966331][79.966331][229.162932]
[229.162932]T[79.966331]ESPATAAETASEELDNR	TESPATAAETASEELDNR[229.162932][79.966331]
[229.162932]EVDPSTGELQSLQMPESEGPS[79.966331]S[79.966331]LDPSQEGPTGLK[229.162932]	EVDPSTGELQSLQMPESEGPSSLDPSQEGPTGLK[229.162932][79.966331][79.966331][229.162932]
[229.162932]IHDLEDDLEMSSDAS[79.966331]DAS[79.966331]GEEGGRVPK[229.162932]	IHDLEDDLEMSSDASDASGEEGGRVPK[229.162932][79.966331][79.966331][229.162932]
[229.162932]ARHDT[79.966331]PDPS[79.966331]PLR	ARHDTPDPSPLR[229.162932][79.966331][79.966331]
[229.162932]EDFDSTSSSSS[79.966331]TPPLQPR	EDFDSTSSSSSTPPLQPR[229.162932][79.966331]
[229.162932]TVC[57.021463735]GSPLAAQPSPSAELPQAAPPPPGS[79.966331]PSLPGR	TVCGSPLAAQPSPSAELPQAAPPPPGSPSLPGR[229.162932][57.021463735][79.966331]
[229.162932]SVS[79.966331]PLVWC[57.021463735]R	SVSPLVWCR[229.162932][79.966331][57.021463735]
[229.162932]NSYSNSQAPS[79.966331]PGLGSK[229.162932]	NSYSNSQAPSPGLGSK[229.162932][79.966331][229.162932]
[229.162932]SSTGSPTS[79.966331]PINAEK[229.162932]	SSTGSPTSPINAEK[229.162932][79.966331][229.162932]
[229.162932]AQQVS[79.966331]QGLDVLTAK[229.162932]	AQQVSQGLDVLTAK[229.162932][79.966331][229.162932]
[229.162932]STGVSFWTQDS[79.966331]DENEQEQQS[79.966331]DTEEGSNK[229.162932]	STGVSFWTQDSDENEQEQQSDTEEGSNK[229.162932][79.966331][79.966331][229.162932]
[229.162932]TPSYSISSTLNPQAPEFILGC[57.021463735]TASK[229.162932]IT[79.966331]PDGITK[229.162932]	TPSYSISSTLNPQAPEFILGCTASKITPDGITK[229.162932][57.021463735][229.162932][79.966331][229.162932]
[229.162932]QLLFPAEEDNGAGPPRDGDGVPGGGPLS[79.966331]PAR	QLLFPAEEDNGAGPPRDGDGVPGGGPLSPAR[229.162932][79.966331]
[229.162932]SC[57.021463735]PS[79.966331]FSASSEGTR	SCPSFSASSEGTR[229.162932][57.021463735][79.966331]
[229.162932]SPTAALNES[79.966331]LVEC[57.021463735]PK[229.162932]	SPTAALNESLVECPK[229.162932][79.966331][57.021463735][229.162932]
[229.162932]GGSTGGGGGFDPPPAY[79.966331]HEVVDAEK[229.162932]	GGSTGGGGGFDPPPAYHEVVDAEK[229.162932][79.966331][229.162932]
[229.162932]GAPLAQELC[57.021463735]SESIPVPS[79.966331]PLC[57.021463735]PEPPGYTGPVTR	GAPLAQELCSESIPVPSPLCPEPPGYTGPVTR[229.162932][57.021463735][79.966331][57.021463735]
[229.162932]LK[229.162932]ET[79.966331]AENNLK[229.162932]	LKETAENNLK[229.162932][229.162932][79.966331][229.162932]
[229.162932]AVEEEDK[229.162932]M[15.9949]T[79.966331]PEQLAIK[229.162932]	AVEEEDKMTPEQLAIK[229.162932][229.162932][15.9949][79.966331][229.162932]
[229.162932]GPS[79.966331]PSPVGSPASVAQSR	GPSPSPVGSPASVAQSR[229.162932][79.966331]
[229.162932]TPQMHGTEMANS[79.966331]PQPPPLS[79.966331]PHPC[57.021463735]DVVDEGVTK[229.162932]	TPQMHGTEMANSPQPPPLSPHPCDVVDEGVTK[229.162932][79.966331][79.966331][57.021463735][229.162932]
[229.162932]TSPVVAPTSEPSS[79.966331]PLHTQLLK[229.162932]	TSPVVAPTSEPSSPLHTQLLK[229.162932][79.966331][229.162932]
[229.162932]APS[79.966331]PVLLSPSSQK[229.162932]	APSPVLLSPSSQK[229.162932][79.966331][229.162932]
[229.162932]C[57.021463735]NLAC[57.021463735]T[79.966331]PPR	CNLACTPPR[229.162932][57.021463735][57.021463735][79.966331]
[229.162932]LTPS[79.966331]PDIIVLS[79.966331]DNEASSPR	LTPSPDIIVLSDNEASSPR[229.162932][79.966331][79.966331]
[229.162932]TEEARPSPAPGPGTPTGTPT[79.966331]R	TEEARPSPAPGPGTPTGTPTR[229.162932][79.966331]
[229.162932]RIS[79.966331]TATPYM[15.9949]NGETSTK[229.162932]	RISTATPYMNGETSTK[229.162932][79.966331][15.9949][229.162932]
[229.162932]TSDS[79.966331]DQQAYLVQR	TSDSDQQAYLVQR[229.162932][79.966331]
[229.162932]S[79.966331]LDGVTNDR	SLDGVTNDR[229.162932][79.966331]
[229.162932]GFGFVDFNS[79.966331]EEDAK[229.162932]	GFGFVDFNSEEDAK[229.162932][79.966331][229.162932]
[229.162932]SGGDFK[229.162932]PTS[79.966331]PSLPASK[229.162932]	SGGDFKPTSPSLPASK[229.162932][229.162932][79.966331][229.162932]
[229.162932]RALS[79.966331]SDSILSPAPDAR	RALSSDSILSPAPDAR[229.162932][79.966331]
[229.162932]TELGSQT[79.966331]PESSR	TELGSQTPESSR[229.162932][79.966331]
[229.162932]FHSGWEPPVDVLQEAPWEVEGLASAPIEEVS[79.966331]PVSR	FHSGWEPPVDVLQEAPWEVEGLASAPIEEVSPVSR[229.162932][79.966331]
[229.162932]FDPC[57.021463735]RPQLQPGS[79.966331]PSLVSEESPSAIDSDK[229.162932]	FDPCRPQLQPGSPSLVSEESPSAIDSDK[229.162932][57.021463735][79.966331][229.162932]
[229.162932]STSAPSASVGLAPVVNGESNSLTSSVPYPTASLVSQNES[79.966331]ENEGHLNPSEK[229.162932]	STSAPSASVGLAPVVNGESNSLTSSVPYPTASLVSQNESENEGHLNPSEK[229.162932][79.966331][229.162932]
[229.162932]EMRGS[79.966331]ITFK[229.162932]	EMRGSITFK[229.162932][79.966331][229.162932]
[229.162932]GSMPAYSGNNMDK[229.162932]SDS[79.966331]ELNSEVAAR	GSMPAYSGNNMDKSDSELNSEVAAR[229.162932][229.162932][79.966331]
[229.162932]GSMPAYSGNNM[15.9949]DK[229.162932]S[79.966331]DSELNSEVAAR	GSMPAYSGNNMDKSDSELNSEVAAR[229.162932][15.9949][229.162932][79.966331]
[229.162932]IPS[79.966331]PIGFPSGPQQLLGDPFQGMR	IPSPIGFPSGPQQLLGDPFQGMR[229.162932][79.966331]
[229.162932]M[15.9949]EQFPK[229.162932]ET[79.966331]VVESSGPK[229.162932]	MEQFPKETVVESSGPK[229.162932][15.9949][229.162932][79.966331][229.162932]
[229.162932]TSGSSGQSTDNSLLGYPQQIEPSFEPEDEDS[79.966331]EEDDIIIEDNGVPQQIPK[229.162932]	TSGSSGQSTDNSLLGYPQQIEPSFEPEDEDSEEDDIIIEDNGVPQQIPK[229.162932][79.966331][229.162932]
[229.162932]S[79.966331]PGSISYLPSFFTK[229.162932]	SPGSISYLPSFFTK[229.162932][79.966331][229.162932]
[229.162932]SDLDLGYEPEGSASPT[79.966331]PPYLK[229.162932]	SDLDLGYEPEGSASPTPPYLK[229.162932][79.966331][229.162932]
[229.162932]C[57.021463735]GENT[79.966331]SPVLDAVLK[229.162932]	CGENTSPVLDAVLK[229.162932][57.021463735][79.966331][229.162932]
[229.162932]FSGISGC[57.021463735]S[79.966331]DGVSQEGSASSTK[229.162932]	FSGISGCSDGVSQEGSASSTK[229.162932][57.021463735][79.966331][229.162932]
[229.162932]AC[57.021463735]SPS[79.966331]NIPAVIITDMGTQEDGALEETQGSPR	ACSPSNIPAVIITDMGTQEDGALEETQGSPR[229.162932][57.021463735][79.966331]
[229.162932]AQS[79.966331]LPSVPLSC[57.021463735]ATYSEALPNWVR	AQSLPSVPLSCATYSEALPNWVR[229.162932][79.966331][57.021463735]
[229.162932]K[229.162932]QS[79.966331]AGPNSPTGGGGGGGSGGT[79.966331]R	KQSAGPNSPTGGGGGGGSGGTR[229.162932][229.162932][79.966331][79.966331]
[229.162932]SSEGSQQRSPSY[79.966331]TNDSTATFIIDGM[15.9949]HC[57.021463735]K[229.162932]	SSEGSQQRSPSYTNDSTATFIIDGMHCK[229.162932][79.966331][15.9949][57.021463735][229.162932]
[229.162932]C[57.021463735]FS[79.966331]GQLSEK[229.162932]	CFSGQLSEK[229.162932][57.021463735][79.966331][229.162932]
[229.162932]VAAAAGSGPS[79.966331]PPC[57.021463735]S[79.966331]PGHDR	VAAAAGSGPSPPCSPGHDR[229.162932][79.966331][57.021463735][79.966331]
[229.162932]ADEIC[57.021463735]IAGS[79.966331]PLTPR	ADEICIAGSPLTPR[229.162932][57.021463735][79.966331]
[229.162932]WEETRTPESQPDT[79.966331]PPGTPLVSQDEK[229.162932]	WEETRTPESQPDTPPGTPLVSQDEK[229.162932][79.966331][229.162932]
[229.162932]NISLS[79.966331]S[79.966331]EEEAEGLAGHPR	NISLSSEEEAEGLAGHPR[229.162932][79.966331][79.966331]
[229.162932]AQMC[57.021463735]ADVLPS[79.966331]PR	AQMCADVLPSPR[229.162932][57.021463735][79.966331]
[229.162932]QTELFAHFIQPAAQK[229.162932]T[79.966331]PTS[79.966331]PLK[229.162932]	QTELFAHFIQPAAQKTPTSPLK[229.162932][229.162932][79.966331][79.966331][229.162932]
[229.162932]LLELDS[79.966331]FLK[229.162932]	LLELDSFLK[229.162932][79.966331][229.162932]
[229.162932]IWSLAETATSPDNPRRSPPGAGGSPPGAAVAPSALQLS[79.966331]PAAAAAAAHR	IWSLAETATSPDNPRRSPPGAGGSPPGAAVAPSALQLSPAAAAAAAHR[229.162932][79.966331]
[229.162932]GSTS[79.966331]PDLLMHQGPPDTAEIIK[229.162932]	GSTSPDLLMHQGPPDTAEIIK[229.162932][79.966331][229.162932]
[229.162932]QISYNYSDLDQS[79.966331]NVT[79.966331]EETPEGEEHHPVADTENK[229.162932]	QISYNYSDLDQSNVTEETPEGEEHHPVADTENK[229.162932][79.966331][79.966331][229.162932]
[229.162932]TADEGTNTSNS[79.966331]VSTSPAMEQSQSS[79.966331]GTTSSTSSSSGGSSGTSNSGR	TADEGTNTSNSVSTSPAMEQSQSSGTTSSTSSSSGGSSGTSNSGR[229.162932][79.966331][79.966331]
[229.162932]VS[79.966331]PASPAGS[79.966331]PSADFAVHGESLGDR	VSPASPAGSPSADFAVHGESLGDR[229.162932][79.966331][79.966331]
[229.162932]FMEQSRS[79.966331]PSVSPSK[229.162932]	FMEQSRSPSVSPSK[229.162932][79.966331][229.162932]
[229.162932]SDSSGGYNLSDIIQS[79.966331]PSSTGLLK[229.162932]	SDSSGGYNLSDIIQSPSSTGLLK[229.162932][79.966331][229.162932]
[229.162932]IPLDELVVPSPDFPVPS[79.966331]PYLLSDK[229.162932]	IPLDELVVPSPDFPVPSPYLLSDK[229.162932][79.966331][229.162932]
[229.162932]SRSFDYNY[79.966331]R	SRSFDYNYR[229.162932][79.966331]
[229.162932]IPLDELVVPS[79.966331]PDFPVPSPYLLSDK[229.162932]	IPLDELVVPSPDFPVPSPYLLSDK[229.162932][79.966331][229.162932]
[229.162932]SSS[79.966331]LGDLLR	SSSLGDLLR[229.162932][79.966331]
[229.162932]LPTK[229.162932]PETS[79.966331]FEEGDGR	LPTKPETSFEEGDGR[229.162932][229.162932][79.966331]
[229.162932]IGELEVGQMENIS[79.966331]PGQIIDEPIRPVNIPR	IGELEVGQMENISPGQIIDEPIRPVNIPR[229.162932][79.966331]
[229.162932]AEAEGS[79.966331]PAAEPSPFLGK[229.162932]	AEAEGSPAAEPSPFLGK[229.162932][79.966331][229.162932]
[229.162932]NFSLLS[79.966331]FGEEAEEEEEEVNR	NFSLLSFGEEAEEEEEEVNR[229.162932][79.966331]
[229.162932]TASGSSVTSLDGTRS[79.966331]R	TASGSSVTSLDGTRSR[229.162932][79.966331]
[229.162932]EEVVEQGELNATEEVWIPGEGHPES[79.966331]PEPK[229.162932]	EEVVEQGELNATEEVWIPGEGHPESPEPK[229.162932][79.966331][229.162932]
[229.162932]T[79.966331]VTAMDVVYALK[229.162932]	TVTAMDVVYALK[229.162932][79.966331][229.162932]
[229.162932]DQLRDAS[79.966331]PPPAFK[229.162932]PEPPK[229.162932]	DQLRDASPPPAFKPEPPK[229.162932][79.966331][229.162932][229.162932]
[229.162932]SLTEISTDFDRS[79.966331]SPPLQPPPVNSLTTENR	SLTEISTDFDRSSPPLQPPPVNSLTTENR[229.162932][79.966331]
[229.162932]K[229.162932]HPDSS[79.966331]VNFAEFSK[229.162932]	KHPDSSVNFAEFSK[229.162932][229.162932][79.966331][229.162932]
[229.162932]VVSSEGGRPSVDLSFQPSQPLS[79.966331]K[229.162932]	VVSSEGGRPSVDLSFQPSQPLSK[229.162932][79.966331][229.162932]
[229.162932]SGSC[57.021463735]SSLS[79.966331]PPRYEK[229.162932]	SGSCSSLSPPRYEK[229.162932][57.021463735][79.966331][229.162932]
[229.162932]GISEDSHLESLQDVGQSAAPTFM[15.9949]IS[79.966331]PETVTGTGK[229.162932]	GISEDSHLESLQDVGQSAAPTFMISPETVTGTGK[229.162932][15.9949][79.966331][229.162932]
[229.162932]GLGGLQPAQSPPLSPEDSLGAVGPAS[79.966331]LEQR	GLGGLQPAQSPPLSPEDSLGAVGPASLEQR[229.162932][79.966331]
[229.162932]RS[79.966331]SDTC[57.021463735]GSPALPSK[229.162932]	RSSDTCGSPALPSK[229.162932][79.966331][57.021463735][229.162932]
[229.162932]SS[79.966331]DTC[57.021463735]GSPALPSK[229.162932]	SSDTCGSPALPSK[229.162932][79.966331][57.021463735][229.162932]
[229.162932]YNQSIS[79.966331]LR	YNQSISLR[229.162932][79.966331]
[229.162932]NLTS[79.966331]SPAMNGDLAK[229.162932]	NLTSSPAMNGDLAK[229.162932][79.966331][229.162932]
[229.162932]VEGSPTEEANLPT[79.966331]ELQDNSLS[79.966331]PAASEAGEK[229.162932]	VEGSPTEEANLPTELQDNSLSPAASEAGEK[229.162932][79.966331][79.966331][229.162932]
[229.162932]FAADLVEK[229.162932]S[79.966331]FGS[79.966331]AFK[229.162932]DLQK[229.162932]	FAADLVEKSFGSAFKDLQK[229.162932][229.162932][79.966331][79.966331][229.162932][229.162932]
[229.162932]IPNYQLS[79.966331]PTK[229.162932]	IPNYQLSPTK[229.162932][79.966331][229.162932]
[229.162932]S[79.966331]EGGSGGGAAGGGAGGAGAGAGC[57.021463735]GSGGSSVGVR	SEGGSGGGAAGGGAGGAGAGAGCGSGGSSVGVR[229.162932][79.966331][57.021463735]
[229.162932]SEILDES[79.966331]EDYRDTVVK[229.162932]	SEILDESEDYRDTVVK[229.162932][79.966331][229.162932]
[229.162932]SIPELLQGPPDS[79.966331]PSLGVAR	SIPELLQGPPDSPSLGVAR[229.162932][79.966331]
[229.162932]RPTPQDS[79.966331]PIFLPVDDTSFR	RPTPQDSPIFLPVDDTSFR[229.162932][79.966331]
[229.162932]TEVLS[79.966331]PNSK[229.162932]	TEVLSPNSK[229.162932][79.966331][229.162932]
[229.162932]LC[57.021463735]YVALDFENEM[15.9949]AT[79.966331]AASSSSLEK[229.162932]	LCYVALDFENEMATAASSSSLEK[229.162932][57.021463735][15.9949][79.966331][229.162932]
[229.162932]DNS[79.966331]PPPAFK[229.162932]PEPPK[229.162932]	DNSPPPAFKPEPPK[229.162932][79.966331][229.162932][229.162932]
[229.162932]TLSPSSGYSS[79.966331]QS[79.966331]GTPTLPPK[229.162932]	TLSPSSGYSSQSGTPTLPPK[229.162932][79.966331][79.966331][229.162932]
[229.162932]ASQEPS[79.966331]PK[229.162932]PGTEVIPAAPR	ASQEPSPKPGTEVIPAAPR[229.162932][79.966331][229.162932]
[229.162932]TS[79.966331]LADSSIFDSK[229.162932]	TSLADSSIFDSK[229.162932][79.966331][229.162932]
[229.162932]STLNPQWNES[79.966331]FTFK[229.162932]	STLNPQWNESFTFK[229.162932][79.966331][229.162932]
[229.162932]LGS[79.966331]SESLPC[57.021463735]TAEELSR	LGSSESLPCTAEELSR[229.162932][79.966331][57.021463735]
[229.162932]GPSPFS[79.966331]PVQLHQLR	GPSPFSPVQLHQLR[229.162932][79.966331]
[229.162932]SC[57.021463735]TPSPDQISHRAS[79.966331]LEDAPVDDLTR	SCTPSPDQISHRASLEDAPVDDLTR[229.162932][57.021463735][79.966331]
[229.162932]RAPST[79.966331]SPSFEGTQETYTVAHEENVR	RAPSTSPSFEGTQETYTVAHEENVR[229.162932][79.966331]
[229.162932]VFEEC[57.021463735]S[79.966331]PK[229.162932]	VFEECSPK[229.162932][57.021463735][79.966331][229.162932]
[229.162932]AVTIANS[79.966331]PSK[229.162932]PSEK[229.162932]	AVTIANSPSKPSEK[229.162932][79.966331][229.162932][229.162932]
[229.162932]GYSFTTT[79.966331]AER	GYSFTTTAER[229.162932][79.966331]
[229.162932]LVHDS[79.966331]LEDLQM[15.9949]TR	LVHDSLEDLQMTR[229.162932][79.966331][15.9949]
[229.162932]AAS[79.966331]GNEALGM[15.9949]EGPLGQTK[229.162932]	AASGNEALGMEGPLGQTK[229.162932][79.966331][15.9949][229.162932]
[229.162932]GDGSELLAGPGGPPAERTEDEEFLIQHLLQAPS[79.966331]PPR	GDGSELLAGPGGPPAERTEDEEFLIQHLLQAPSPPR[229.162932][79.966331]
[229.162932]ASPSSPGRQDS[79.966331]DEDDGPQRVEEVDQGR	ASPSSPGRQDSDEDDGPQRVEEVDQGR[229.162932][79.966331]
[229.162932]FSHVDS[79.966331]PNSEC[57.021463735]K[229.162932]	FSHVDSPNSECK[229.162932][79.966331][57.021463735][229.162932]
[229.162932]S[79.966331]PESVTLTK[229.162932]	SPESVTLTK[229.162932][79.966331][229.162932]
[229.162932]S[79.966331]PVQFENLEEIFDTSVSK[229.162932]	SPVQFENLEEIFDTSVSK[229.162932][79.966331][229.162932]
[229.162932]NK[229.162932]S[79.966331]PAAVTEPETNK[229.162932]	NKSPAAVTEPETNK[229.162932][229.162932][79.966331][229.162932]
[229.162932]NLSPS[79.966331]QEEAGLEDGVSGEISDT[79.966331]ELEQTDSC[57.021463735]AEPLSEGR	NLSPSQEEAGLEDGVSGEISDTELEQTDSCAEPLSEGR[229.162932][79.966331][79.966331][57.021463735]
[229.162932]SHDDGNIDLES[79.966331]DSFLK[229.162932]	SHDDGNIDLESDSFLK[229.162932][79.966331][229.162932]
[229.162932]SHDDGNIDLESDS[79.966331]FLK[229.162932]	SHDDGNIDLESDSFLK[229.162932][79.966331][229.162932]
[229.162932]EGINPGYDDYADS[79.966331]DEDQHDAYLER	EGINPGYDDYADSDEDQHDAYLER[229.162932][79.966331]
[229.162932]GIPNM[15.9949]LLSEEETES[79.966331]	GIPNMLLSEEETES[229.162932][15.9949][79.966331]
[229.162932]SM[15.9949]S[79.966331]APVIFDR	SMSAPVIFDR[229.162932][15.9949][79.966331]
[229.162932]NTSS[79.966331]ETTM[15.9949]EEELGLVGATADDTEAELIR	NTSSETTMEEELGLVGATADDTEAELIR[229.162932][79.966331][15.9949]
[229.162932]LGLHVTPSNVDQVST[79.966331]PPAAK[229.162932]	LGLHVTPSNVDQVSTPPAAK[229.162932][79.966331][229.162932]
[229.162932]DMNS[79.966331]PTDRHPDGYLAR	DMNSPTDRHPDGYLAR[229.162932][79.966331]
[229.162932]SGTT[79.966331]PK[229.162932]PVINSTPGR	SGTTPKPVINSTPGR[229.162932][79.966331][229.162932]
[229.162932]VASMAQSAPSEAPSC[57.021463735]S[79.966331]PFGK[229.162932]	VASMAQSAPSEAPSCSPFGK[229.162932][57.021463735][79.966331][229.162932]
[229.162932]LSS[79.966331]AGPRSPYC[57.021463735]K[229.162932]	LSSAGPRSPYCK[229.162932][79.966331][57.021463735][229.162932]
[229.162932]VVTQRS[79.966331]EIGEK[229.162932]	VVTQRSEIGEK[229.162932][79.966331][229.162932]
[229.162932]VSSSSGSPAFSSAAALPPGSYAS[79.966331]LGR	VSSSSGSPAFSSAAALPPGSYASLGR[229.162932][79.966331]
[229.162932]TPAS[79.966331]PSSANAFYSLSPSTLVPSGLPEFK[229.162932]	TPASPSSANAFYSLSPSTLVPSGLPEFK[229.162932][79.966331][229.162932]
[229.162932]LGVDQM[15.9949]DLFGDMSTPPDLNS[79.966331]PTESK[229.162932]	LGVDQMDLFGDMSTPPDLNSPTESK[229.162932][15.9949][79.966331][229.162932]
[229.162932]QDITQLEESIRADT[79.966331]PS[79.966331]GDEQEPNGALDSK[229.162932]	QDITQLEESIRADTPSGDEQEPNGALDSK[229.162932][79.966331][79.966331][229.162932]
[229.162932]S[79.966331]VDIFGSTPFQPFSVSASK[229.162932]	SVDIFGSTPFQPFSVSASK[229.162932][79.966331][229.162932]
[229.162932]DLDEDELLGNLS[79.966331]ETELK[229.162932]	DLDEDELLGNLSETELK[229.162932][79.966331][229.162932]
[229.162932]SC[57.021463735]SDLARES[79.966331]LK[229.162932]	SCSDLARESLK[229.162932][57.021463735][79.966331][229.162932]
[229.162932]AGGAES[79.966331]GPEEDALSLGAEAC[57.021463735]NFMQPLGGR	AGGAESGPEEDALSLGAEACNFMQPLGGR[229.162932][79.966331][57.021463735]
[229.162932]FLSHS[79.966331]TDSLNK[229.162932]	FLSHSTDSLNK[229.162932][79.966331][229.162932]
[229.162932]NSQPNRYT[79.966331]NR	NSQPNRYTNR[229.162932][79.966331]
[229.162932]NQPTVYIAAS[79.966331]PPNTDEM[15.9949]ISR	NQPTVYIAASPPNTDEMISR[229.162932][79.966331][15.9949]
[229.162932]DLDRPES[79.966331]QS[79.966331]PK[229.162932]RPPEDFETPSGERPR	DLDRPESQSPKRPPEDFETPSGERPR[229.162932][79.966331][79.966331][229.162932]
[229.162932]IEPFSSPPELPDVM[15.9949]K[229.162932]PQDSGGS[79.966331]ANEQAVQ	IEPFSSPPELPDVMKPQDSGGSANEQAVQ[229.162932][15.9949][229.162932][79.966331]
[229.162932]S[79.966331]DDGTQDLLHFPTK[229.162932]	SDDGTQDLLHFPTK[229.162932][79.966331][229.162932]
[229.162932]RGPNYTSGYGTNSELSNPSET[79.966331]ESER	RGPNYTSGYGTNSELSNPSETESER[229.162932][79.966331]
[229.162932]TRS[79.966331]LPITIEM[15.9949]LK[229.162932]	TRSLPITIEMLK[229.162932][79.966331][15.9949][229.162932]
[229.162932]VIS[79.966331]PSSGYSSQSNTPTALTPVPVFLK[229.162932]	VISPSSGYSSQSNTPTALTPVPVFLK[229.162932][79.966331][229.162932]
[229.162932]ESAQAVAVALS[79.966331]PK[229.162932]	ESAQAVAVALSPK[229.162932][79.966331][229.162932]
[229.162932]SSPNVANQPPS[79.966331]PGGK[229.162932]	SSPNVANQPPSPGGK[229.162932][79.966331][229.162932]
[229.162932]K[229.162932]GASDTYVTY[79.966331]LIR	KGASDTYVTYLIR[229.162932][229.162932][79.966331]
[229.162932]NAEQNGPVDGQGDNPGPQAAEQGTDTAVPS[79.966331]DSDK[229.162932]	NAEQNGPVDGQGDNPGPQAAEQGTDTAVPSDSDK[229.162932][79.966331][229.162932]
[229.162932]DIVENYFM[15.9949]RDS[79.966331]GSK[229.162932]	DIVENYFMRDSGSK[229.162932][15.9949][79.966331][229.162932]
[229.162932]TDASVPVAVTPS[79.966331]PLTSLLTTATLEK[229.162932]	TDASVPVAVTPSPLTSLLTTATLEK[229.162932][79.966331][229.162932]
[229.162932]EEAVPEAS[79.966331]PVTQAGASVITVETVIQENVGAQK[229.162932]	EEAVPEASPVTQAGASVITVETVIQENVGAQK[229.162932][79.966331][229.162932]
[229.162932]MLQAIS[79.966331]PK[229.162932]QS[79.966331]PSSSPTR	MLQAISPKQSPSSSPTR[229.162932][79.966331][229.162932][79.966331]
[229.162932]VGEDEDGS[79.966331]DEEVVHNEDIHFEPIVSLPEVEVK[229.162932]	VGEDEDGSDEEVVHNEDIHFEPIVSLPEVEVK[229.162932][79.966331][229.162932]
[229.162932]VAGHPNIVINNAAGNFIS[79.966331]PTER	VAGHPNIVINNAAGNFISPTER[229.162932][79.966331]
[229.162932]NLDPDPEPPS[79.966331]PDSPTETFAAPAEVR	NLDPDPEPPSPDSPTETFAAPAEVR[229.162932][79.966331]
[229.162932]DEPQTVPDVPSFGES[79.966331]PPLSPIDM[15.9949]DTQER	DEPQTVPDVPSFGESPPLSPIDMDTQER[229.162932][79.966331][15.9949]
[229.162932]IAPQY[79.966331]YDMSNFPQC[57.021463735]EAK[229.162932]R	IAPQYYDMSNFPQCEAKR[229.162932][79.966331][57.021463735][229.162932]
[229.162932]NAPPGGDEPLAETES[79.966331]ES[79.966331]EAELAGFSPVVDVK[229.162932]	NAPPGGDEPLAETESESEAELAGFSPVVDVK[229.162932][79.966331][79.966331][229.162932]
[229.162932]TNPFGESGGS[79.966331]T[79.966331]K[229.162932]SETEDSILHQLFIVR	TNPFGESGGSTKSETEDSILHQLFIVR[229.162932][79.966331][79.966331][229.162932]
[229.162932]DEPQTVPDVPSFGESPPLS[79.966331]PIDMDTQER	DEPQTVPDVPSFGESPPLSPIDMDTQER[229.162932][79.966331]
[229.162932]S[79.966331]INEENGEVSEDQSQNK[229.162932]	SINEENGEVSEDQSQNK[229.162932][79.966331][229.162932]
[229.162932]AILGSYDSELTPAEYS[79.966331]PQLTR	AILGSYDSELTPAEYSPQLTR[229.162932][79.966331]
[229.162932]MRS[79.966331]PVRDLAR	MRSPVRDLAR[229.162932][79.966331]
[229.162932]AAAAGLGHPAS[79.966331]PGGSEDGPPGSEEEDAAR	AAAAGLGHPASPGGSEDGPPGSEEEDAAR[229.162932][79.966331]
[229.162932]STS[79.966331]PSPLEAC[57.021463735]LEAEEAGLPLQVILTPPEAPNLK[229.162932]	STSPSPLEACLEAEEAGLPLQVILTPPEAPNLK[229.162932][79.966331][57.021463735][229.162932]
[229.162932]MNSPSQSSPGMNPGQPTSM[15.9949]LS[79.966331]PR	MNSPSQSSPGMNPGQPTSMLSPR[229.162932][15.9949][79.966331]
[229.162932]APQESQVVVEGGSGEGQGS[79.966331]PSQLLSDDETK[229.162932]	APQESQVVVEGGSGEGQGSPSQLLSDDETK[229.162932][79.966331][229.162932]
[229.162932]HRSNSFSDEREFS[79.966331]GPS[79.966331]TPTGTLEFEGGEVSLEGGK[229.162932]	HRSNSFSDEREFSGPSTPTGTLEFEGGEVSLEGGK[229.162932][79.966331][79.966331][229.162932]
[229.162932]LDLTENLTGS[79.966331]K[229.162932]	LDLTENLTGSK[229.162932][79.966331][229.162932]
[229.162932]VAEPEES[79.966331]EAEEPAAEGRQDEDSDS[79.966331]EMGPPTEEPEEEDGAAFSFK[229.162932]	VAEPEESEAEEPAAEGRQDEDSDSEMGPPTEEPEEEDGAAFSFK[229.162932][79.966331][79.966331][229.162932]
[229.162932]TK[229.162932]PPLDHNAS[79.966331]ATDYK[229.162932]	TKPPLDHNASATDYK[229.162932][229.162932][79.966331][229.162932]
[229.162932]TASISSSPSEGTPTVGSYGC[57.021463735]T[79.966331]PQS[79.966331]LPK[229.162932]	TASISSSPSEGTPTVGSYGCTPQSLPK[229.162932][57.021463735][79.966331][79.966331][229.162932]
[229.162932]IPVEGPLSPS[79.966331]R	IPVEGPLSPSR[229.162932][79.966331]
[229.162932]NLPIMSTAS[79.966331]VEIDDALYSR	NLPIMSTASVEIDDALYSR[229.162932][79.966331]
[229.162932]SSMQNVVPIGEGDS[79.966331]VDVPQDSESQLQEQEK[229.162932]	SSMQNVVPIGEGDSVDVPQDSESQLQEQEK[229.162932][79.966331][229.162932]
[229.162932]K[229.162932]IS[79.966331]QTAQTYDPR	KISQTAQTYDPR[229.162932][229.162932][79.966331]
[229.162932]SS[79.966331]VTEPLLAEFSFPSLLEC[57.021463735]EETSSQLI	SSVTEPLLAEFSFPSLLECEETSSQLI[229.162932][79.966331][57.021463735]
[229.162932]T[79.966331]VDIDDAQILPR	TVDIDDAQILPR[229.162932][79.966331]
[229.162932]SHFTQDLWPDQST[79.966331]K[229.162932]	SHFTQDLWPDQSTK[229.162932][79.966331][229.162932]
[229.162932]VGS[79.966331]PSGDAASSTPPSTR	VGSPSGDAASSTPPSTR[229.162932][79.966331]
[229.162932]MNT[79.966331]NPSR	MNTNPSR[229.162932][79.966331]
[229.162932]S[79.966331]LSQPTPPPMPILSQSEAK[229.162932]	SLSQPTPPPMPILSQSEAK[229.162932][79.966331][229.162932]
[229.162932]K[229.162932]AEGVALT[79.966331]NATGAVESTSQAGDRGSVSS[79.966331]YDR	KAEGVALTNATGAVESTSQAGDRGSVSSYDR[229.162932][229.162932][79.966331][79.966331]
[229.162932]AAHQES[79.966331]DNENEIQIQNQLK[229.162932]	AAHQESDNENEIQIQNQLK[229.162932][79.966331][229.162932]
[229.162932]TNPEDIYPSNPTDDDVSSGSS[79.966331]SER	TNPEDIYPSNPTDDDVSSGSSSER[229.162932][79.966331]
[229.162932]QNQGEGQHLQNS[79.966331]FK[229.162932]	QNQGEGQHLQNSFK[229.162932][79.966331][229.162932]
[229.162932]LLDLPAAAS[79.966331]SEDIER	LLDLPAAASSEDIER[229.162932][79.966331]
[229.162932]RRSPS[79.966331]PTPTPGPS[79.966331]R	RRSPSPTPTPGPSR[229.162932][79.966331][79.966331]
[229.162932]S[79.966331]PHEAGFC[57.021463735]VYLK[229.162932]	SPHEAGFCVYLK[229.162932][79.966331][57.021463735][229.162932]
[229.162932]AAS[79.966331]VIPGSTSR	AASVIPGSTSR[229.162932][79.966331]
[229.162932]S[79.966331]PGPAADGPIDLSK[229.162932]	SPGPAADGPIDLSK[229.162932][79.966331][229.162932]
[229.162932]IIYDS[79.966331]DSESEETLQVK[229.162932]	IIYDSDSESEETLQVK[229.162932][79.966331][229.162932]
[229.162932]SVITYSPTTGT[79.966331]C[57.021463735]QM[15.9949]SLFASPTSSEEQK[229.162932]	SVITYSPTTGTCQMSLFASPTSSEEQK[229.162932][79.966331][57.021463735][15.9949][229.162932]
[229.162932]ELS[79.966331]PPEEST[79.966331]SPQIIEPSSDVESR	ELSPPEESTSPQIIEPSSDVESR[229.162932][79.966331][79.966331]
[229.162932]VY[79.966331]SK[229.162932]EDY[79.966331]SVVNR	VYSKEDYSVVNR[229.162932][79.966331][229.162932][79.966331]
[229.162932]GESGVPEEDTGLYPSS[79.966331]PR	GESGVPEEDTGLYPSSPR[229.162932][79.966331]
[229.162932]LSTIQNS[79.966331]PTK[229.162932]	LSTIQNSPTK[229.162932][79.966331][229.162932]
[229.162932]EQNSALPTSS[79.966331]QDEELMEVVEK[229.162932]	EQNSALPTSSQDEELMEVVEK[229.162932][79.966331][229.162932]
[229.162932]EQNSALPTS[79.966331]SQDEELM[15.9949]EVVEK[229.162932]	EQNSALPTSSQDEELMEVVEK[229.162932][79.966331][15.9949][229.162932]
[229.162932]S[79.966331]FDDEESVDGNRPSSAASAFK[229.162932]	SFDDEESVDGNRPSSAASAFK[229.162932][79.966331][229.162932]
[229.162932]VHGLPTT[79.966331]SPSGVNMAELAQQVVK[229.162932]	VHGLPTTSPSGVNMAELAQQVVK[229.162932][79.966331][229.162932]
[229.162932]LDVTILS[79.966331]PSR	LDVTILSPSR[229.162932][79.966331]
[229.162932]ITK[229.162932]PGSIDSNNQLFAPGGRLS[79.966331]WGK[229.162932]	ITKPGSIDSNNQLFAPGGRLSWGK[229.162932][229.162932][79.966331][229.162932]
[229.162932]FS[79.966331]PDSQYIDNR	FSPDSQYIDNR[229.162932][79.966331]
[229.162932]GLPSPYNMSS[79.966331]APGS[79.966331]R	GLPSPYNMSSAPGSR[229.162932][79.966331][79.966331]
[229.162932]SS[79.966331]IHNFM[15.9949]THPEFR	SSIHNFMTHPEFR[229.162932][79.966331][15.9949]
[229.162932]RLDLLHQQLQELHAHVVLPDPAATHDGPQS[79.966331]PGAGGPTC[57.021463735]SATNLSR	RLDLLHQQLQELHAHVVLPDPAATHDGPQSPGAGGPTCSATNLSR[229.162932][79.966331][57.021463735]
[229.162932]ANLLDSMFGS[79.966331]PGGLR	ANLLDSMFGSPGGLR[229.162932][79.966331]
[229.162932]ELEQTAENK[229.162932]PLGES[79.966331]FAEFR	ELEQTAENKPLGESFAEFR[229.162932][229.162932][79.966331]
[229.162932]TFLPGEPPPC[57.021463735]S[79.966331]PR	TFLPGEPPPCSPR[229.162932][57.021463735][79.966331]
[229.162932]S[79.966331]C[57.021463735]TWPLPRPEIANQPSEPPEVEPDLGEK[229.162932]	SCTWPLPRPEIANQPSEPPEVEPDLGEK[229.162932][79.966331][57.021463735][229.162932]
[229.162932]TSSVPEYVYNLHLVENDFVGGRS[79.966331]PVPK[229.162932]	TSSVPEYVYNLHLVENDFVGGRSPVPK[229.162932][79.966331][229.162932]
[229.162932]ASSSS[79.966331]GTIVQEAYGK[229.162932]	ASSSSGTIVQEAYGK[229.162932][79.966331][229.162932]
[229.162932]APLNIPGT[79.966331]PVLEDFPQNDDEK[229.162932]	APLNIPGTPVLEDFPQNDDEK[229.162932][79.966331][229.162932]
[229.162932]VQC[57.021463735]ISHEINPSAIVDS[79.966331]PVETK[229.162932]	VQCISHEINPSAIVDSPVETK[229.162932][57.021463735][79.966331][229.162932]
[229.162932]STPSHGSVSSLNSTGSLS[79.966331]PK[229.162932]	STPSHGSVSSLNSTGSLSPK[229.162932][79.966331][229.162932]
[229.162932]QYSRQSRSPS[79.966331]PR	QYSRQSRSPSPR[229.162932][79.966331]
[229.162932]EVDATSPAPST[79.966331]SSTVK[229.162932]	EVDATSPAPSTSSTVK[229.162932][79.966331][229.162932]
[229.162932]FEAGQFEPS[79.966331]ETTAK[229.162932]	FEAGQFEPSETTAK[229.162932][79.966331][229.162932]
[229.162932]VAEPELMGT[79.966331]PDGTC[57.021463735]YPPPPVPR	VAEPELMGTPDGTCYPPPPVPR[229.162932][79.966331][57.021463735]
[229.162932]GFSAISC[57.021463735]T[79.966331]VEGAPASFGK[229.162932]	GFSAISCTVEGAPASFGK[229.162932][57.021463735][79.966331][229.162932]
[229.162932]EEPAAAGS[79.966331]GAAS[79.966331]PSAAEK[229.162932]	EEPAAAGSGAASPSAAEK[229.162932][79.966331][79.966331][229.162932]
[229.162932]S[79.966331]EPLLITQDLLETK[229.162932]	SEPLLITQDLLETK[229.162932][79.966331][229.162932]
[229.162932]SIDPDSIQSALLASGLGS[79.966331]K[229.162932]	SIDPDSIQSALLASGLGSK[229.162932][79.966331][229.162932]
[229.162932]RIS[79.966331]HSLYSGIEGLDESPSR	RISHSLYSGIEGLDESPSR[229.162932][79.966331]
[229.162932]NSPVAK[229.162932]T[79.966331]PPK[229.162932]	NSPVAKTPPK[229.162932][229.162932][79.966331][229.162932]
[229.162932]LGDNGEAFFVQET[79.966331]DNDQEVIPMHLATSPILSEGASR	LGDNGEAFFVQETDNDQEVIPMHLATSPILSEGASR[229.162932][79.966331]
[229.162932]AFM[15.9949]GT[79.966331]PVQK[229.162932]	AFMGTPVQK[229.162932][15.9949][79.966331][229.162932]
[229.162932]QLQS[79.966331]PLPLPTTLPLLSASIASTK[229.162932]	QLQSPLPLPTTLPLLSASIASTK[229.162932][79.966331][229.162932]
[229.162932]LGHVVM[15.9949]GNNAVS[79.966331]PYQQVIEK[229.162932]	LGHVVMGNNAVSPYQQVIEK[229.162932][15.9949][79.966331][229.162932]
[229.162932]QASASERLPS[79.966331]VEEAEVPK[229.162932]PLPPASK[229.162932]	QASASERLPSVEEAEVPKPLPPASK[229.162932][79.966331][229.162932][229.162932]
[229.162932]VARPQILEPRPQS[79.966331]PDLC[57.021463735]DDDVEFR	VARPQILEPRPQSPDLCDDDVEFR[229.162932][79.966331][57.021463735]
[229.162932]K[229.162932]YES[79.966331]DEDS[79.966331]LGSSGR	KYESDEDSLGSSGR[229.162932][229.162932][79.966331][79.966331]
[229.162932]SNTEPQS[79.966331]PPIAS[79.966331]PK[229.162932]	SNTEPQSPPIASPK[229.162932][79.966331][79.966331][229.162932]
[229.162932]DFS[79.966331]SQDSFDDELDAAVADPDEFER	DFSSQDSFDDELDAAVADPDEFER[229.162932][79.966331]
[229.162932]YNLDAS[79.966331]EEEDSNK[229.162932]	YNLDASEEEDSNK[229.162932][79.966331][229.162932]
[229.162932]DFSSQDS[79.966331]FDDELDAAVADPDEFER	DFSSQDSFDDELDAAVADPDEFER[229.162932][79.966331]
[229.162932]ASDSSS[79.966331]PSC[57.021463735]SSGPR	ASDSSSPSCSSGPR[229.162932][79.966331][57.021463735]
[229.162932]AEDGS[79.966331]VIDYELIDQDAR	AEDGSVIDYELIDQDAR[229.162932][79.966331]
[229.162932]SELEFETLK[229.162932]T[79.966331]PDIDVPK[229.162932]	SELEFETLKTPDIDVPK[229.162932][229.162932][79.966331][229.162932]
[229.162932]LSTS[79.966331]QDAAC[57.021463735]K[229.162932]	LSTSQDAACK[229.162932][79.966331][57.021463735][229.162932]
[229.162932]GWQDVTATS[79.966331]AYK[229.162932]	GWQDVTATSAYK[229.162932][79.966331][229.162932]
[229.162932]QRPVPQPSSAS[79.966331]LDEYTLM[15.9949]R	QRPVPQPSSASLDEYTLMR[229.162932][79.966331][15.9949]
[229.162932]VIQPM[15.9949]GMS[79.966331]PR	VIQPMGMSPR[229.162932][15.9949][79.966331]
[229.162932]TDHLS[79.966331]LDK[229.162932]	TDHLSLDK[229.162932][79.966331][229.162932]
[229.162932]IIIEELSLVAAS[79.966331]PTLSPR	IIIEELSLVAASPTLSPR[229.162932][79.966331]
[229.162932]YGS[79.966331]FEEAEASYPILNR	YGSFEEAEASYPILNR[229.162932][79.966331]
[229.162932]IIIEELSLVAASPTLS[79.966331]PR	IIIEELSLVAASPTLSPR[229.162932][79.966331]
[229.162932]LSQVSDSVS[79.966331]GQTVVDPK[229.162932]	LSQVSDSVSGQTVVDPK[229.162932][79.966331][229.162932]
[229.162932]VTSSEPPNPAS[79.966331]SSK[229.162932]	VTSSEPPNPASSSK[229.162932][79.966331][229.162932]
[229.162932]LGS[79.966331]VDS[79.966331]FERSNSLASEK[229.162932]	LGSVDSFERSNSLASEK[229.162932][79.966331][79.966331][229.162932]
[229.162932]FM[15.9949]EQSRS[79.966331]PSVSPSK[229.162932]	FMEQSRSPSVSPSK[229.162932][15.9949][79.966331][229.162932]
[229.162932]FM[15.9949]EQSRSPSVS[79.966331]PSK[229.162932]	FMEQSRSPSVSPSK[229.162932][15.9949][79.966331][229.162932]
[229.162932]RIS[79.966331]SSSVQPC[57.021463735]SEEVSTPQDSLAQC[57.021463735]K[229.162932]	RISSSSVQPCSEEVSTPQDSLAQCK[229.162932][79.966331][57.021463735][57.021463735][229.162932]
[229.162932]LTSC[57.021463735]T[79.966331]PGLEDEK[229.162932]	LTSCTPGLEDEK[229.162932][57.021463735][79.966331][229.162932]
[229.162932]LLQVQTALEQLEISGGGPVPGS[79.966331]PEGPR	LLQVQTALEQLEISGGGPVPGSPEGPR[229.162932][79.966331]
[229.162932]FVESQVESESSVLNDSPFPEDDS[79.966331]EGLHSDSR	FVESQVESESSVLNDSPFPEDDSEGLHSDSR[229.162932][79.966331]
[229.162932]SK[229.162932]S[79.966331]EQYDLDSLC[57.021463735]AGMEQSLR	SKSEQYDLDSLCAGMEQSLR[229.162932][229.162932][79.966331][57.021463735]
[229.162932]SS[79.966331]LEGPTILDIEK[229.162932]	SSLEGPTILDIEK[229.162932][79.966331][229.162932]
[229.162932]GGLRPGS[79.966331]LDAEIDLLSSTLAELNGGR	GGLRPGSLDAEIDLLSSTLAELNGGR[229.162932][79.966331]
[229.162932]M[15.9949]ES[79.966331]EGGADDSAEEGDLLDDDDNEDRGDDQLELIK[229.162932]	MESEGGADDSAEEGDLLDDDDNEDRGDDQLELIK[229.162932][15.9949][79.966331][229.162932]
[229.162932]NEENTEPGAES[79.966331]S[79.966331]ENADDPNK[229.162932]DTSENADGQSDENK[229.162932]DDYTIPDEYR	NEENTEPGAESSENADDPNKDTSENADGQSDENKDDYTIPDEYR[229.162932][79.966331][79.966331][229.162932][229.162932]
[229.162932]GYFEDRRPS[79.966331]ANC[57.021463735]DPFSVTEALIR	GYFEDRRPSANCDPFSVTEALIR[229.162932][79.966331][57.021463735]
[229.162932]S[79.966331]PPPELTDTATSTK[229.162932]	SPPPELTDTATSTK[229.162932][79.966331][229.162932]
[229.162932]FFPNDDPEAVSS[79.966331]PR	FFPNDDPEAVSSPR[229.162932][79.966331]
[229.162932]QSQQPMK[229.162932]PIS[79.966331]PVK[229.162932]DPVS[79.966331]PASQK[229.162932]	QSQQPMKPISPVKDPVSPASQK[229.162932][229.162932][79.966331][229.162932][79.966331][229.162932]
[229.162932]GHDVTIYK[229.162932]TWYLS[79.966331]S[79.966331]R	GHDVTIYKTWYLSSR[229.162932][229.162932][79.966331][79.966331]
[229.162932]SSLGDMFSPIRDDAVVNK[229.162932]GS[79.966331]DESIGK[229.162932]	SSLGDMFSPIRDDAVVNKGSDESIGK[229.162932][229.162932][79.966331][229.162932]
[229.162932]VPEVVQTSS[79.966331]PR	VPEVVQTSSPR[229.162932][79.966331]
[229.162932]IAALNASSTIEDDHEGS[79.966331]FK[229.162932]	IAALNASSTIEDDHEGSFK[229.162932][79.966331][229.162932]
[229.162932]SRENS[79.966331]VC[57.021463735]SDTSESSAAEFDDRR	SRENSVCSDTSESSAAEFDDRR[229.162932][79.966331][57.021463735]
[229.162932]SLNLVDS[79.966331]PQPLLEK[229.162932]	SLNLVDSPQPLLEK[229.162932][79.966331][229.162932]
[229.162932]S[79.966331]C[57.021463735]FESSPDPELK[229.162932]	SCFESSPDPELK[229.162932][79.966331][57.021463735][229.162932]
[229.162932]VEAK[229.162932]EES[79.966331]EES[79.966331]DEDMGFGLFD	VEAKEESEESDEDMGFGLFD[229.162932][229.162932][79.966331][79.966331]
[229.162932]GSSPGIQDTLEAEDGAFET[79.966331]DEAPEDR	GSSPGIQDTLEAEDGAFETDEAPEDR[229.162932][79.966331]
[229.162932]HPLLSSGGPQSPLRGS[79.966331]TGSLK[229.162932]	HPLLSSGGPQSPLRGSTGSLK[229.162932][79.966331][229.162932]
[229.162932]QFLS[79.966331]ETEK[229.162932]MSPEDRAK[229.162932]	QFLSETEKMSPEDRAK[229.162932][79.966331][229.162932][229.162932]
[229.162932]TSS[79.966331]VVEEHFQGSASPTEAATPAAGDR	TSSVVEEHFQGSASPTEAATPAAGDR[229.162932][79.966331]
[229.162932]SVLC[57.021463735]S[79.966331]TPTINIPASPFMQK[229.162932]	SVLCSTPTINIPASPFMQK[229.162932][57.021463735][79.966331][229.162932]
[229.162932]K[229.162932]PC[57.021463735]SETSQIEDTPSSK[229.162932]PTLLANGGHGVEGSDTT[79.966331]GSPTEFLEEK[229.162932]	KPCSETSQIEDTPSSKPTLLANGGHGVEGSDTTGSPTEFLEEK[229.162932][229.162932][57.021463735][229.162932][79.966331][229.162932]
[229.162932]SS[79.966331]PGAVAGLSNAPGTPR	SSPGAVAGLSNAPGTPR[229.162932][79.966331]
[229.162932]VAS[79.966331]IETGLAAAAAK[229.162932]	VASIETGLAAAAAK[229.162932][79.966331][229.162932]
[229.162932]YLC[57.021463735]EGTES[79.966331]PYQTGQLHPAIR	YLCEGTESPYQTGQLHPAIR[229.162932][57.021463735][79.966331]
[229.162932]TEEGPTLS[79.966331]YGR	TEEGPTLSYGR[229.162932][79.966331]
[229.162932]DSLS[79.966331]SPGNFVLTC[57.021463735]QWK[229.162932]	DSLSSPGNFVLTCQWK[229.162932][79.966331][57.021463735][229.162932]
[229.162932]ESTSTESSSQDVESTFS[79.966331]SPEDSLPK[229.162932]	ESTSTESSSQDVESTFSSPEDSLPK[229.162932][79.966331][229.162932]
[229.162932]RLPLNFLS[79.966331]GEK[229.162932]	RLPLNFLSGEK[229.162932][79.966331][229.162932]
[229.162932]SVSTTGS[79.966331]LQR	SVSTTGSLQR[229.162932][79.966331]
[229.162932]AVC[57.021463735]EADQSHGGPRS[79.966331]LSDIK[229.162932]	AVCEADQSHGGPRSLSDIK[229.162932][57.021463735][79.966331][229.162932]
[229.162932]TGTFSPQRGSPT[79.966331]PS[79.966331]PRPGSPVPGSER	TGTFSPQRGSPTPSPRPGSPVPGSER[229.162932][79.966331][79.966331]
[229.162932]RVLQESADM[15.9949]S[79.966331]PASSTTSLPVSPLTEEPVPFK[229.162932]	RVLQESADMSPASSTTSLPVSPLTEEPVPFK[229.162932][15.9949][79.966331][229.162932]
[229.162932]DGAS[79.966331]PSESGPGSQQVS[79.966331]DFEDNTC[57.021463735]EMK[229.162932]PGTWSDESSQSEDAR	DGASPSESGPGSQQVSDFEDNTCEMKPGTWSDESSQSEDAR[229.162932][79.966331][79.966331][57.021463735][229.162932]
[229.162932]LLDLSDSTSVAS[79.966331]FPS[79.966331]ADETDGNLPESR	LLDLSDSTSVASFPSADETDGNLPESR[229.162932][79.966331][79.966331]
[229.162932]K[229.162932]LS[79.966331]EDSLTK[229.162932]	KLSEDSLTK[229.162932][229.162932][79.966331][229.162932]
[229.162932]AAS[79.966331]PPSYTLDLGESQLAPPPSK[229.162932]	AASPPSYTLDLGESQLAPPPSK[229.162932][79.966331][229.162932]
[229.162932]SQSSEGVSSLSS[79.966331]SPSNSLETQSQSLSR	SQSSEGVSSLSSSPSNSLETQSQSLSR[229.162932][79.966331]
[229.162932]LVHIQS[79.966331]MLK[229.162932]	LVHIQSMLK[229.162932][79.966331][229.162932]
[229.162932]EQPGEEYS[79.966331]EEEESVLK[229.162932]	EQPGEEYSEEEESVLK[229.162932][79.966331][229.162932]
[229.162932]SSGGREDLESS[79.966331]GLQR	SSGGREDLESSGLQR[229.162932][79.966331]
[229.162932]GS[79.966331]IDREDGSLQGPIGNQHIYQPVGK[229.162932]PDPAAPPK[229.162932]	GSIDREDGSLQGPIGNQHIYQPVGKPDPAAPPK[229.162932][79.966331][229.162932][229.162932]
[229.162932]GTPALTSEAAQSS[79.966331]PPTR	GTPALTSEAAQSSPPTR[229.162932][79.966331]
[229.162932]VLSSVNPVPVYIPNLS[79.966331]PPANAGITLPTR	VLSSVNPVPVYIPNLSPPANAGITLPTR[229.162932][79.966331]
[229.162932]LPPPPPQAPPEEENES[79.966331]EPEEPSGVEGAAFQSR	LPPPPPQAPPEEENESEPEEPSGVEGAAFQSR[229.162932][79.966331]
[229.162932]TAM[15.9949]PS[79.966331]PGVSQNK[229.162932]	TAMPSPGVSQNK[229.162932][15.9949][79.966331][229.162932]
[229.162932]GSEEDEEEK[229.162932]LEDDDK[229.162932]S[79.966331]EESSQPEAGAVSR	GSEEDEEEKLEDDDKSEESSQPEAGAVSR[229.162932][229.162932][229.162932][79.966331]
[229.162932]RGPRT[79.966331]PPLAIK[229.162932]	RGPRTPPLAIK[229.162932][79.966331][229.162932]
[229.162932]FPQALTSNT[79.966331]PLK[229.162932]PSNK[229.162932]	FPQALTSNTPLKPSNK[229.162932][79.966331][229.162932][229.162932]
[229.162932]LDASAAAAPASLPPSSPAAPIAT[79.966331]FSLLPAGGAPTVFSFGSSSLK[229.162932]	LDASAAAAPASLPPSSPAAPIATFSLLPAGGAPTVFSFGSSSLK[229.162932][79.966331][229.162932]
[229.162932]EGES[79.966331]PAAGPPPQELVEEEPSAPPTLLEEETEDGS[79.966331]DK[229.162932]	EGESPAAGPPPQELVEEEPSAPPTLLEEETEDGSDK[229.162932][79.966331][79.966331][229.162932]
[229.162932]S[79.966331]LVEALGLEAEGAVPETQTLTGWSK[229.162932]	SLVEALGLEAEGAVPETQTLTGWSK[229.162932][79.966331][229.162932]
[229.162932]EQNSALPTSS[79.966331]QDEELM[15.9949]EVVEK[229.162932]	EQNSALPTSSQDEELMEVVEK[229.162932][79.966331][15.9949][229.162932]
[229.162932]IQVYLS[79.966331]LLS[79.966331]LLLYIFTK[229.162932]	IQVYLSLLSLLLYIFTK[229.162932][79.966331][79.966331][229.162932]
[229.162932]SELPDS[79.966331]PEPVTEINEDSVLIPPTAQPEK[229.162932]	SELPDSPEPVTEINEDSVLIPPTAQPEK[229.162932][79.966331][229.162932]
[229.162932]YFGFDDLS[79.966331]ES[79.966331]EDDEDDDC[57.021463735]QVER	YFGFDDLSESEDDEDDDCQVER[229.162932][79.966331][79.966331][57.021463735]
[229.162932]LDS[79.966331]EADAEPQDLESTNLLESEAPR	LDSEADAEPQDLESTNLLESEAPR[229.162932][79.966331]
[229.162932]HAGGDS[79.966331]QRDVMQR	HAGGDSQRDVMQR[229.162932][79.966331]
[229.162932]ESSVDC[57.021463735]LK[229.162932]ES[79.966331]PNK[229.162932]	ESSVDCLKESPNK[229.162932][57.021463735][229.162932][79.966331][229.162932]
[229.162932]S[79.966331]LNWSSFVDNTFAEEFTTQNQK[229.162932]	SLNWSSFVDNTFAEEFTTQNQK[229.162932][79.966331][229.162932]
[229.162932]QENSS[79.966331]NSSPAPEPNSAVPSDGTEAK[229.162932]	QENSSNSSPAPEPNSAVPSDGTEAK[229.162932][79.966331][229.162932]
[229.162932]ST[79.966331]SYQELSEELVQVVENSELADEQDK[229.162932]	STSYQELSEELVQVVENSELADEQDK[229.162932][79.966331][229.162932]
[229.162932]SLETSSALS[79.966331]PSLK[229.162932]	SLETSSALSPSLK[229.162932][79.966331][229.162932]
[229.162932]QPEDDSSQAFISTQNGS[79.966331]PR	QPEDDSSQAFISTQNGSPR[229.162932][79.966331]
[229.162932]ELTPAS[79.966331]PTC[57.021463735]TNSVSK[229.162932]	ELTPASPTCTNSVSK[229.162932][79.966331][57.021463735][229.162932]
[229.162932]LLHLGPPS[79.966331]PLK[229.162932]	LLHLGPPSPLK[229.162932][79.966331][229.162932]
[229.162932]LAQQMENRPS[79.966331]VQAALK[229.162932]	LAQQMENRPSVQAALK[229.162932][79.966331][229.162932]
[229.162932]SLQDDTEPENGS[79.966331]DISS[79.966331]AENEQTEADQATAAETLSK[229.162932]	SLQDDTEPENGSDISSAENEQTEADQATAAETLSK[229.162932][79.966331][79.966331][229.162932]
[229.162932]QDK[229.162932]PMDTSVLS[79.966331]EEGGEPFQK[229.162932]	QDKPMDTSVLSEEGGEPFQK[229.162932][229.162932][79.966331][229.162932]
[229.162932]YLPSSST[79.966331]PLTLSFFVK[229.162932]	YLPSSSTPLTLSFFVK[229.162932][79.966331][229.162932]
[229.162932]SAS[79.966331]MK[229.162932]LPDNTVK[229.162932]	SASMKLPDNTVK[229.162932][79.966331][229.162932][229.162932]
[229.162932]GQGSS[79.966331]PVAM[15.9949]QK[229.162932]	GQGSSPVAMQK[229.162932][79.966331][15.9949][229.162932]
[229.162932]TVS[79.966331]FSAIEVVPAPEPPPATPPQAK[229.162932]	TVSFSAIEVVPAPEPPPATPPQAK[229.162932][79.966331][229.162932]
[229.162932]ADYDTLS[79.966331]LR	ADYDTLSLR[229.162932][79.966331]
[229.162932]ASSQVLSES[79.966331]PSQDSLDAFMSEM[15.9949]K[229.162932]	ASSQVLSESPSQDSLDAFMSEMK[229.162932][79.966331][15.9949][229.162932]
[229.162932]LSYSTSQEFSS[79.966331]REELLSC[57.021463735]K[229.162932]	LSYSTSQEFSSREELLSCK[229.162932][79.966331][57.021463735][229.162932]
[229.162932]SHS[79.966331]LDDLQVEPGAEQDVPTEVTEPPPQIVPEVPQK[229.162932]	SHSLDDLQVEPGAEQDVPTEVTEPPPQIVPEVPQK[229.162932][79.966331][229.162932]
[229.162932]NIPEPPPIC[57.021463735]YPWLPSAPSAMAQPVEIS[79.966331]PPDSSLSK[229.162932]	NIPEPPPICYPWLPSAPSAMAQPVEISPPDSSLSK[229.162932][57.021463735][79.966331][229.162932]
[229.162932]MVTGNGS[79.966331]LK[229.162932]	MVTGNGSLK[229.162932][79.966331][229.162932]
[229.162932]DESLPC[57.021463735]TITDVWIS[79.966331]EEK[229.162932]	DESLPCTITDVWISEEK[229.162932][57.021463735][79.966331][229.162932]
[229.162932]FS[79.966331]EGVLQSPSQDQEK[229.162932]	FSEGVLQSPSQDQEK[229.162932][79.966331][229.162932]
[229.162932]VLDDLPENS[79.966331]PINIVQTPIPITTSVPK[229.162932]	VLDDLPENSPINIVQTPIPITTSVPK[229.162932][79.966331][229.162932]
[229.162932]VREDDEDS[79.966331]DDDGSDEEIDES[79.966331]LAAQFLNSGNVR	VREDDEDSDDDGSDEEIDESLAAQFLNSGNVR[229.162932][79.966331][79.966331]
[229.162932]QEVLPVLPAPQK[229.162932]ES[79.966331]AEQEGFADILSQK[229.162932]	QEVLPVLPAPQKESAEQEGFADILSQK[229.162932][229.162932][79.966331][229.162932]
[229.162932]SPS[79.966331]LDNPTPFPNLGPSENPLK[229.162932]	SPSLDNPTPFPNLGPSENPLK[229.162932][79.966331][229.162932]
[229.162932]RTPLC[57.021463735]ATAPC[57.021463735]LPS[79.966331]PTATR	RTPLCATAPCLPSPTATR[229.162932][57.021463735][57.021463735][79.966331]
[229.162932]SGGLQT[79.966331]PEC[57.021463735]LSR	SGGLQTPECLSR[229.162932][79.966331][57.021463735]
[229.162932]APVVLQPEQIVSEEET[79.966331]PPPLLTK[229.162932]	APVVLQPEQIVSEEETPPPLLTK[229.162932][79.966331][229.162932]
[229.162932]MAETVDTSEMVNGAT[79.966331]EQRTSS[79.966331]K[229.162932]	MAETVDTSEMVNGATEQRTSSK[229.162932][79.966331][79.966331][229.162932]
[229.162932]ESEDSETQPFDTHLEAYGPC[57.021463735]LS[79.966331]PPR	ESEDSETQPFDTHLEAYGPCLSPPR[229.162932][57.021463735][79.966331]
[229.162932]LIDLEDSADVGDQPGEVGYS[79.966331]GSPAEAPPSK[229.162932]	LIDLEDSADVGDQPGEVGYSGSPAEAPPSK[229.162932][79.966331][229.162932]
[229.162932]FTPVASK[229.162932]FS[79.966331]PGAPGGSGSQPNQK[229.162932]	FTPVASKFSPGAPGGSGSQPNQK[229.162932][229.162932][79.966331][229.162932]
[229.162932]S[79.966331]PSVSLSQSK[229.162932]	SPSVSLSQSK[229.162932][79.966331][229.162932]
[229.162932]AFQQSVEQDNLFDIS[79.966331]TEEGSTK[229.162932]	AFQQSVEQDNLFDISTEEGSTK[229.162932][79.966331][229.162932]
[229.162932]FSAVLVEPPPLNLPSAGLSSQELS[79.966331]GPGDGP	FSAVLVEPPPLNLPSAGLSSQELSGPGDGP[229.162932][79.966331]
[229.162932]GVPAGNSDT[79.966331]EGGQPGRK[229.162932]	GVPAGNSDTEGGQPGRK[229.162932][79.966331][229.162932]
[229.162932]T[79.966331]HTTALAGRSPSPAS[79.966331]GR	THTTALAGRSPSPASGR[229.162932][79.966331][79.966331]
[229.162932]K[229.162932]K[229.162932]PEDSPSDDDVLIVYELT[79.966331]PTAEQK[229.162932]	KKPEDSPSDDDVLIVYELTPTAEQK[229.162932][229.162932][229.162932][79.966331][229.162932]
[229.162932]M[15.9949]LS[79.966331]QDAPTVK[229.162932]	MLSQDAPTVK[229.162932][15.9949][79.966331][229.162932]
[229.162932]AIGGIILTAS[79.966331]HNPGGPNGDFGIK[229.162932]	AIGGIILTASHNPGGPNGDFGIK[229.162932][79.966331][229.162932]
[229.162932]TEDEEFLIQHLLQAPS[79.966331]PPR	TEDEEFLIQHLLQAPSPPR[229.162932][79.966331]
[229.162932]QM[15.9949]GYTEAIEVIQAASS[79.966331]PVK[229.162932]	QMGYTEAIEVIQAASSPVK[229.162932][15.9949][79.966331][229.162932]
[229.162932]IISPGSST[79.966331]PS[79.966331]STRSPPPGR	IISPGSSTPSSTRSPPPGR[229.162932][79.966331][79.966331]
[229.162932]SLTSSLENIFS[79.966331]R	SLTSSLENIFSR[229.162932][79.966331]
[229.162932]SLQDDTEPENGSDISSAENEQTEADQATAAETLS[79.966331]K[229.162932]	SLQDDTEPENGSDISSAENEQTEADQATAAETLSK[229.162932][79.966331][229.162932]
[229.162932]VS[79.966331]PDFTQESR	VSPDFTQESR[229.162932][79.966331]
[229.162932]GLNPDGTPALST[79.966331]LGGFSPASK[229.162932]PSS[79.966331]PR	GLNPDGTPALSTLGGFSPASKPSSPR[229.162932][79.966331][229.162932][79.966331]
[229.162932]SGTTPK[229.162932]PVINS[79.966331]T[79.966331]PGRTPLR	SGTTPKPVINSTPGRTPLR[229.162932][229.162932][79.966331][79.966331]
[229.162932]EHM[15.9949]GESLS[79.966331]LK[229.162932]	EHMGESLSLK[229.162932][15.9949][79.966331][229.162932]
[229.162932]AGEPNSPDAEEANS[79.966331]PDVTAGC[57.021463735]DPAGVHPPR	AGEPNSPDAEEANSPDVTAGCDPAGVHPPR[229.162932][79.966331][57.021463735]
[229.162932]GLS[79.966331]FSEATASNLVK[229.162932]	GLSFSEATASNLVK[229.162932][79.966331][229.162932]
[229.162932]SPDPGIVPQEAPVGNSLSELS[79.966331]EENFDGK[229.162932]	SPDPGIVPQEAPVGNSLSELSEENFDGK[229.162932][79.966331][229.162932]
[229.162932]DAPAGS[79.966331]PPAS[79.966331]PGPQGPSTK[229.162932]	DAPAGSPPASPGPQGPSTK[229.162932][79.966331][79.966331][229.162932]
[229.162932]EALK[229.162932]DEYDDLSDLTAAQQET[79.966331]LSDWESQFTFK[229.162932]	EALKDEYDDLSDLTAAQQETLSDWESQFTFK[229.162932][229.162932][79.966331][229.162932]
[229.162932]AASDGQYENQSPEATSPRS[79.966331]PGVR	AASDGQYENQSPEATSPRSPGVR[229.162932][79.966331]
[229.162932]TLTEPS[79.966331]VDFNHSDDFTPISTVQK[229.162932]	TLTEPSVDFNHSDDFTPISTVQK[229.162932][79.966331][229.162932]
[229.162932]VLDEEGS[79.966331]EREFDEDS[79.966331]DEK[229.162932]EEEEDTYEK[229.162932]	VLDEEGSEREFDEDSDEKEEEEDTYEK[229.162932][79.966331][79.966331][229.162932][229.162932]
[229.162932]AAMYDIISS[79.966331]PSK[229.162932]	AAMYDIISSPSK[229.162932][79.966331][229.162932]
[229.162932]S[79.966331]K[229.162932]TDLLVNDNPDPAPLSPELQDFK[229.162932]	SKTDLLVNDNPDPAPLSPELQDFK[229.162932][79.966331][229.162932][229.162932]
[229.162932]K[229.162932]LS[79.966331]NSSSSVSPLILSSNLPVNNK[229.162932]	KLSNSSSSVSPLILSSNLPVNNK[229.162932][229.162932][79.966331][229.162932]
[229.162932]GDVFTMPEDDYWS[79.966331]Y[79.966331]DYVEEPK[229.162932]	GDVFTMPEDDYWSYDYVEEPK[229.162932][79.966331][79.966331][229.162932]
[229.162932]YEELQVT[79.966331]AGK[229.162932]	YEELQVTAGK[229.162932][79.966331][229.162932]
[229.162932]TPRIS[79.966331]PPIK[229.162932]EEETK[229.162932]	TPRISPPIKEEETK[229.162932][79.966331][229.162932][229.162932]
[229.162932]LLTFQGSELSPELQAAMAGGGPEPLPLPPARS[79.966331]PSQESIGAR	LLTFQGSELSPELQAAMAGGGPEPLPLPPARSPSQESIGAR[229.162932][79.966331]
[229.162932]QLPESES[79.966331]FK[229.162932]	QLPESESFK[229.162932][79.966331][229.162932]
[229.162932]VLTLSERPLDFLDLERPPT[79.966331]TPQNEEIR	VLTLSERPLDFLDLERPPTTPQNEEIR[229.162932][79.966331]
[229.162932]RPEFFTFGGNTAVLTPLS[79.966331]PSASENC[57.021463735]SAYK[229.162932]	RPEFFTFGGNTAVLTPLSPSASENCSAYK[229.162932][79.966331][57.021463735][229.162932]
[229.162932]SNS[79.966331]GVRLDGYAR	SNSGVRLDGYAR[229.162932][79.966331]
[229.162932]SSS[79.966331]TTDAPTSSAMM[15.9949]EIAC[57.021463735]AAAAAAAAC[57.021463735]LPGEEGTAER	SSSTTDAPTSSAMMEIACAAAAAAAACLPGEEGTAER[229.162932][79.966331][15.9949][57.021463735][57.021463735]
[229.162932]HSQSC[57.021463735]TETGS[79.966331]ENENVS[79.966331]LSEITPAAFSTLTTASVEESESTSSAR	HSQSCTETGSENENVSLSEITPAAFSTLTTASVEESESTSSAR[229.162932][57.021463735][79.966331][79.966331]
[229.162932]S[79.966331]RS[79.966331]PMHYMYRPR	SRSPMHYMYRPR[229.162932][79.966331][79.966331]
[229.162932]DNYGLNQDLESESVNPILS[79.966331]PNQFLK[229.162932]	DNYGLNQDLESESVNPILSPNQFLK[229.162932][79.966331][229.162932]
[229.162932]SEPVK[229.162932]EESS[79.966331]ELEQPFAQDT[79.966331]SSVGPDRK[229.162932]	SEPVKEESSELEQPFAQDTSSVGPDRK[229.162932][229.162932][79.966331][79.966331][229.162932]
[229.162932]AAS[79.966331]SPSNPAALPVASDSSPMGSK[229.162932]	AASSPSNPAALPVASDSSPMGSK[229.162932][79.966331][229.162932]
[229.162932]LLHEDLDES[79.966331]DDDVDEK[229.162932]	LLHEDLDESDDDVDEK[229.162932][79.966331][229.162932]
[229.162932]ALQEGEGDLSIS[79.966331]ADRLSEK[229.162932]	ALQEGEGDLSISADRLSEK[229.162932][79.966331][229.162932]
[229.162932]LSEIS[79.966331]GIPLEDIEFAK[229.162932]GR	LSEISGIPLEDIEFAKGR[229.162932][79.966331][229.162932]
[229.162932]TVPPAVTGITFLS[79.966331]GGQSEEEASINLNAINK[229.162932]	TVPPAVTGITFLSGGQSEEEASINLNAINK[229.162932][79.966331][229.162932]
[229.162932]FLM[15.9949]EC[57.021463735]RNS[79.966331]PVAK[229.162932]	FLMECRNSPVAK[229.162932][15.9949][57.021463735][79.966331][229.162932]
[229.162932]K[229.162932]SS[79.966331]TSDWPTDNQDGWDGK[229.162932]	KSSTSDWPTDNQDGWDGK[229.162932][229.162932][79.966331][229.162932]
[229.162932]VARPTSSEVDRFS[79.966331]PSGSVVPLTER	VARPTSSEVDRFSPSGSVVPLTER[229.162932][79.966331]
[229.162932]EHYPVSSPSS[79.966331]PS[79.966331]PPAQPGGVSR	EHYPVSSPSSPSPPAQPGGVSR[229.162932][79.966331][79.966331]
[229.162932]VDS[79.966331]PGRTEPC[57.021463735]TAALDLGVQLT[79.966331]PETLVEAK[229.162932]	VDSPGRTEPCTAALDLGVQLTPETLVEAK[229.162932][79.966331][57.021463735][79.966331][229.162932]
[229.162932]TMIVHDDVESEPAMTPS[79.966331]K[229.162932]	TMIVHDDVESEPAMTPSK[229.162932][79.966331][229.162932]
[229.162932]DVLQAAAAQHQDQNQEANGEVRS[79.966331]R	DVLQAAAAQHQDQNQEANGEVRSR[229.162932][79.966331]
[229.162932]NSWVSSSPC[57.021463735]QLSPSGFS[79.966331]GEELPFVGFSYSK[229.162932]	NSWVSSSPCQLSPSGFSGEELPFVGFSYSK[229.162932][57.021463735][79.966331][229.162932]
[229.162932]AS[79.966331]ISQGPPTASR	ASISQGPPTASR[229.162932][79.966331]
[229.162932]NC[57.021463735]PHIVVGT[79.966331]PGR	NCPHIVVGTPGR[229.162932][57.021463735][79.966331]
[229.162932]EM[15.9949]ISLLS[79.966331]PQK[229.162932]	EMISLLSPQK[229.162932][15.9949][79.966331][229.162932]
[229.162932]SYSPY[79.966331]DMLESIRK[229.162932]	SYSPYDMLESIRK[229.162932][79.966331][229.162932]
[229.162932]YASS[79.966331]PK[229.162932]PNNSYM[15.9949]FK[229.162932]	YASSPKPNNSYMFK[229.162932][79.966331][229.162932][15.9949][229.162932]
[229.162932]VAQRSPVDSGT[79.966331]ILREPTTK[229.162932]	VAQRSPVDSGTILREPTTK[229.162932][79.966331][229.162932]
[229.162932]WELFDQHEES[79.966331]EEEENQNQEEES[79.966331]EDEEDTQSSK[229.162932]	WELFDQHEESEEEENQNQEEESEDEEDTQSSK[229.162932][79.966331][79.966331][229.162932]
[229.162932]TVDSQGPT[79.966331]PVC[57.021463735]TPTFLER	TVDSQGPTPVCTPTFLER[229.162932][79.966331][57.021463735]
[229.162932]DNTDSLELPC[57.021463735]LNHS[79.966331]ESLPSQDLLLGPSESNDR	DNTDSLELPCLNHSESLPSQDLLLGPSESNDR[229.162932][57.021463735][79.966331]
[229.162932]SIS[79.966331]FPEVPR	SISFPEVPR[229.162932][79.966331]
[229.162932]S[79.966331]GLSPANDTGAK[229.162932]	SGLSPANDTGAK[229.162932][79.966331][229.162932]
[229.162932]EAATLEVERPLPMEVEK[229.162932]NSTPS[79.966331]EPGSGRGPPQEEEEEEDEEEEATK[229.162932]	EAATLEVERPLPMEVEKNSTPSEPGSGRGPPQEEEEEEDEEEEATK[229.162932][229.162932][79.966331][229.162932]
[229.162932]ISDYFEYQGGNGSS[79.966331]PVR	ISDYFEYQGGNGSSPVR[229.162932][79.966331]
[229.162932]SPT[79.966331]M[15.9949]EQAVQTASAHLPAPAAVGR	SPTMEQAVQTASAHLPAPAAVGR[229.162932][79.966331][15.9949]
[229.162932]DSSLGPGRGEGPPT[79.966331]PPSQPPLSPK[229.162932]	DSSLGPGRGEGPPTPPSQPPLSPK[229.162932][79.966331][229.162932]
[229.162932]YSISLS[79.966331]PPEQQK[229.162932]	YSISLSPPEQQK[229.162932][79.966331][229.162932]
[229.162932]GGGS[79.966331]PSAAANYLLC[57.021463735]TNC[57.021463735]R	GGGSPSAAANYLLCTNCR[229.162932][79.966331][57.021463735][57.021463735]
[229.162932]LQSLLTSQENSSTTSPARNS[79.966331]LTQEVS	LQSLLTSQENSSTTSPARNSLTQEVS[229.162932][79.966331]
[229.162932]AEEDEILNRS[79.966331]PR	AEEDEILNRSPR[229.162932][79.966331]
[229.162932]ALAS[79.966331]VPS[79.966331]PALPR	ALASVPSPALPR[229.162932][79.966331][79.966331]
[229.162932]QQHEGAQGALDSGEPPQC[57.021463735]RS[79.966331]PEGEQEDRPGLHAYEK[229.162932]	QQHEGAQGALDSGEPPQCRSPEGEQEDRPGLHAYEK[229.162932][57.021463735][79.966331][229.162932]
[229.162932]VAGGLLGS[79.966331]GTRASPDSSSC[57.021463735]GER	VAGGLLGSGTRASPDSSSCGER[229.162932][79.966331][57.021463735]
[229.162932]S[79.966331]YDEGLDDYREDAK[229.162932]	SYDEGLDDYREDAK[229.162932][79.966331][229.162932]
[229.162932]DVTNFTVGGFAPM[15.9949]S[79.966331]PR	DVTNFTVGGFAPMSPR[229.162932][15.9949][79.966331]
[229.162932]QHLGATGGPGAQLGAS[79.966331]FLQAR	QHLGATGGPGAQLGASFLQAR[229.162932][79.966331]
[229.162932]AEADDPQDMAC[57.021463735]T[79.966331]PSGDSLETK[229.162932]	AEADDPQDMACTPSGDSLETK[229.162932][57.021463735][79.966331][229.162932]
[229.162932]EFTGS[79.966331]PPSS[79.966331]ATK[229.162932]	EFTGSPPSSATK[229.162932][79.966331][79.966331][229.162932]
[229.162932]DPALC[57.021463735]QHK[229.162932]PLT[79.966331]PQGDELSEPR	DPALCQHKPLTPQGDELSEPR[229.162932][57.021463735][229.162932][79.966331]
[229.162932]PGPTPSGTNVGS[79.966331]SGRS[79.966331]PSK[229.162932]	PGPTPSGTNVGSSGRSPSK[229.162932][79.966331][79.966331][229.162932]
[229.162932]T[79.966331]PTPEPAEVETR	TPTPEPAEVETR[229.162932][79.966331]
[229.162932]SK[229.162932]EPSSPGTDDVFTPGS[79.966331]SDSPSSQR	SKEPSSPGTDDVFTPGSSDSPSSQR[229.162932][229.162932][79.966331]
[229.162932]K[229.162932]VS[79.966331]IIETK[229.162932]	KVSIIETK[229.162932][229.162932][79.966331][229.162932]
[229.162932]ALAAVPSAGS[79.966331]VQR	ALAAVPSAGSVQR[229.162932][79.966331]
[229.162932]LC[57.021463735]DFGISGQLVDS[79.966331]IAK[229.162932]	LCDFGISGQLVDSIAK[229.162932][57.021463735][79.966331][229.162932]
[229.162932]ALAAVPS[79.966331]AGSVQR	ALAAVPSAGSVQR[229.162932][79.966331]
[229.162932]TETTM[15.9949]S[79.966331]PPR	TETTMSPPR[229.162932][15.9949][79.966331]
[229.162932]VQGEAVSNIQENTQT[79.966331]PTVQEES[79.966331]EEEEVDETGVEVK[229.162932]	VQGEAVSNIQENTQTPTVQEESEEEEVDETGVEVK[229.162932][79.966331][79.966331][229.162932]
[229.162932]AC[57.021463735]S[79.966331]VEELYAIPPDADVAK[229.162932]	ACSVEELYAIPPDADVAK[229.162932][57.021463735][79.966331][229.162932]
[229.162932]VGDPPQPLPEEPMEVQGAERAS[79.966331]PEPQRENASPAPGT[79.966331]TAEEAMSR	VGDPPQPLPEEPMEVQGAERASPEPQRENASPAPGTTAEEAMSR[229.162932][79.966331][79.966331]
[229.162932]GPNYTSGYGTNSELSNPS[79.966331]ETESERK[229.162932]	GPNYTSGYGTNSELSNPSETESERK[229.162932][79.966331][229.162932]
[229.162932]HLDVPDIIITPPT[79.966331]PTGM[15.9949]MLPR	HLDVPDIIITPPTPTGMMLPR[229.162932][79.966331][15.9949]
[229.162932]ELVPDQAVISDSTFS[79.966331]LANSPGSESVTK[229.162932]	ELVPDQAVISDSTFSLANSPGSESVTK[229.162932][79.966331][229.162932]
[229.162932]VPS[79.966331]WGLEDNVVC[57.021463735]SQPAR	VPSWGLEDNVVCSQPAR[229.162932][79.966331][57.021463735]
[229.162932]TGTGSPFAGNS[79.966331]PAREGEQDAGSLK[229.162932]	TGTGSPFAGNSPAREGEQDAGSLK[229.162932][79.966331][229.162932]
[229.162932]EFSGPSTPTGT[79.966331]LEFEGGEVSLEGGK[229.162932]	EFSGPSTPTGTLEFEGGEVSLEGGK[229.162932][79.966331][229.162932]
[229.162932]IAGGDEVAEVS[79.966331]FEK[229.162932]	IAGGDEVAEVSFEK[229.162932][79.966331][229.162932]
[229.162932]GS[79.966331]FGAMDDPFK[229.162932]	GSFGAMDDPFK[229.162932][79.966331][229.162932]
[229.162932]SLS[79.966331]APLHPEFEEVYR	SLSAPLHPEFEEVYR[229.162932][79.966331]
[229.162932]YDDYSS[79.966331]SRDGYGGSR	YDDYSSSRDGYGGSR[229.162932][79.966331]
[229.162932]RNS[79.966331]TTIMSR	RNSTTIMSR[229.162932][79.966331]
[229.162932]NPSINQILLS[79.966331]PEK[229.162932]	NPSINQILLSPEK[229.162932][79.966331][229.162932]
[229.162932]LREQYGLGPYEAVT[79.966331]PLTK[229.162932]	LREQYGLGPYEAVTPLTK[229.162932][79.966331][229.162932]
[229.162932]SNGDLS[79.966331]PK[229.162932]GEGESPPVNGTDEAAGATGDAIEPAPPSQGAEAK[229.162932]	SNGDLSPKGEGESPPVNGTDEAAGATGDAIEPAPPSQGAEAK[229.162932][79.966331][229.162932][229.162932]
[229.162932]LESGM[15.9949]QNMSIHT[79.966331]K[229.162932]	LESGMQNMSIHTK[229.162932][15.9949][79.966331][229.162932]
[229.162932]DFQHLISS[79.966331]PLK[229.162932]	DFQHLISSPLK[229.162932][79.966331][229.162932]
[229.162932]DVPPLS[79.966331]ETEATPVPIK[229.162932]	DVPPLSETEATPVPIK[229.162932][79.966331][229.162932]
[229.162932]QPLTSPGSVS[79.966331]PSRDSSVPGSPSSIVAK[229.162932]	QPLTSPGSVSPSRDSSVPGSPSSIVAK[229.162932][79.966331][229.162932]
[229.162932]QNS[79.966331]PVAPTAQPK[229.162932]	QNSPVAPTAQPK[229.162932][79.966331][229.162932]
[229.162932]SLSNSNPDISGTPTS[79.966331]PDDEVR	SLSNSNPDISGTPTSPDDEVR[229.162932][79.966331]
[229.162932]RNS[79.966331]EVAVMDK[229.162932]	RNSEVAVMDK[229.162932][79.966331][229.162932]
[229.162932]VM[15.9949]S[79.966331]PENFPTASVEGK[229.162932]	VMSPENFPTASVEGK[229.162932][15.9949][79.966331][229.162932]
[229.162932]AVLSDSPQLS[79.966331]EGK[229.162932]	AVLSDSPQLSEGK[229.162932][79.966331][229.162932]
[229.162932]EDYPHTQGDFS[79.966331]FDEDSSDALSPDQPASQESQGSAASPSEPK[229.162932]	EDYPHTQGDFSFDEDSSDALSPDQPASQESQGSAASPSEPK[229.162932][79.966331][229.162932]
[229.162932]NPTT[79.966331]PSSVIFPLVK[229.162932]	NPTTPSSVIFPLVK[229.162932][79.966331][229.162932]
[229.162932]NEGNLENEGK[229.162932]PEDEVEPDDEGK[229.162932]S[79.966331]DEEEK[229.162932]PDVEGK[229.162932]	NEGNLENEGKPEDEVEPDDEGKSDEEEKPDVEGK[229.162932][229.162932][229.162932][79.966331][229.162932][229.162932]
[229.162932]SSLSLASSASTISSLSSLS[79.966331]PK[229.162932]	SSLSLASSASTISSLSSLSPK[229.162932][79.966331][229.162932]
[229.162932]ETFASDTNEALASLDES[79.966331]QEGHAEAK[229.162932]	ETFASDTNEALASLDESQEGHAEAK[229.162932][79.966331][229.162932]
[229.162932]GILAADESVGS[79.966331]M[15.9949]AK[229.162932]R	GILAADESVGSMAKR[229.162932][79.966331][15.9949][229.162932]
[229.162932]LQS[79.966331]QLQENEEFQK[229.162932]	LQSQLQENEEFQK[229.162932][79.966331][229.162932]
[229.162932]EYC[57.021463735]LS[79.966331]PR	EYCLSPR[229.162932][57.021463735][79.966331]
[229.162932]ETDEAAFEPDYNES[79.966331]DSESNVS[79.966331]VK[229.162932]EEESSGNISK[229.162932]	ETDEAAFEPDYNESDSESNVSVKEEESSGNISK[229.162932][79.966331][79.966331][229.162932][229.162932]
[229.162932]GILAADES[79.966331]VGSM[15.9949]AK[229.162932]	GILAADESVGSMAK[229.162932][79.966331][15.9949][229.162932]
[229.162932]GNLLHFPS[79.966331]SQGEEEK[229.162932]	GNLLHFPSSQGEEEK[229.162932][79.966331][229.162932]
[229.162932]M[15.9949]ETEADAPS[79.966331]PAPSLGER	METEADAPSPAPSLGER[229.162932][15.9949][79.966331]
[229.162932]GRPPAEK[229.162932]LS[79.966331]PNPPK[229.162932]	GRPPAEKLSPNPPK[229.162932][229.162932][79.966331][229.162932]
[229.162932]SSLS[79.966331]SAQADFNQLAELDR	SSLSSAQADFNQLAELDR[229.162932][79.966331]
[229.162932]K[229.162932]AS[79.966331]SPSPLTVGT[79.966331]AESQR	KASSPSPLTVGTAESQR[229.162932][229.162932][79.966331][79.966331]
[229.162932]AISEELDNALNDITS[79.966331]L	AISEELDNALNDITSL[229.162932][79.966331]
[229.162932]GDAVANHVPAGWPDQSLAES[79.966331]DSEDPSGK[229.162932]PR	GDAVANHVPAGWPDQSLAESDSEDPSGKPR[229.162932][79.966331][229.162932]
[229.162932]NPPEAATAPAS[79.966331]PK[229.162932]	NPPEAATAPASPK[229.162932][79.966331][229.162932]
[229.162932]LSEEAEPRPTT[79.966331]PSK[229.162932]	LSEEAEPRPTTPSK[229.162932][79.966331][229.162932]
[229.162932]SIS[79.966331]ENSLVAM[15.9949]DFSGQK[229.162932]	SISENSLVAMDFSGQK[229.162932][79.966331][15.9949][229.162932]
[229.162932]RSPK[229.162932]SPT[79.966331]T[79.966331]R	RSPKSPTTR[229.162932][229.162932][79.966331][79.966331]
[229.162932]FLTAGPSAFNITSLISQAAQLSTQAQPSNQSPM[15.9949]SLTSDASS[79.966331]PR	FLTAGPSAFNITSLISQAAQLSTQAQPSNQSPMSLTSDASSPR[229.162932][15.9949][79.966331]
[229.162932]SGEDES[79.966331]QEDVLM[15.9949]DEAPSNLSQASTLQANR	SGEDESQEDVLMDEAPSNLSQASTLQANR[229.162932][79.966331][15.9949]
[229.162932]VLTDSGS[79.966331]LDSTIPGIENIITVTTEQLTTASFPVGSK[229.162932]	VLTDSGSLDSTIPGIENIITVTTEQLTTASFPVGSK[229.162932][79.966331][229.162932]
[229.162932]K[229.162932]VEEEQEADEEDVS[79.966331]EEEAEDREGASK[229.162932]	KVEEEQEADEEDVSEEEAEDREGASK[229.162932][229.162932][79.966331][229.162932]
[229.162932]LTPLPEDNS[79.966331]M[15.9949]NVDQDGDPSDR	LTPLPEDNSMNVDQDGDPSDR[229.162932][79.966331][15.9949]
[229.162932]FNSYDIS[79.966331]R	FNSYDISR[229.162932][79.966331]
[229.162932]RC[57.021463735]PT[79.966331]PEIQK[229.162932]	RCPTPEIQK[229.162932][57.021463735][79.966331][229.162932]
[229.162932]S[79.966331]LQQLAEER	SLQQLAEER[229.162932][79.966331]
[229.162932]SQDATFS[79.966331]PGS[79.966331]EQAEK[229.162932]	SQDATFSPGSEQAEK[229.162932][79.966331][79.966331][229.162932]
[229.162932]SSDTC[57.021463735]GS[79.966331]PALPSK[229.162932]	SSDTCGSPALPSK[229.162932][57.021463735][79.966331][229.162932]
[229.162932]NFSC[57.021463735]GS[79.966331]VEFDEADLESLR	NFSCGSVEFDEADLESLR[229.162932][57.021463735][79.966331]
[229.162932]RRS[79.966331]QSIEQES[79.966331]QEK[229.162932]	RRSQSIEQESQEK[229.162932][79.966331][79.966331][229.162932]
[229.162932]DIYLS[79.966331]PDRTGSSFGK[229.162932]	DIYLSPDRTGSSFGK[229.162932][79.966331][229.162932]
[229.162932]LQQQHSEQPPLQPS[79.966331]PVM[15.9949]TR	LQQQHSEQPPLQPSPVMTR[229.162932][79.966331][15.9949]
[229.162932]TNTM[15.9949]NGSK[229.162932]S[79.966331]PVISRPK[229.162932]	TNTMNGSKSPVISRPK[229.162932][15.9949][229.162932][79.966331][229.162932]
[229.162932]LASEYLT[79.966331]PEEMVTFK[229.162932]	LASEYLTPEEMVTFK[229.162932][79.966331][229.162932]
[229.162932]QFS[79.966331]LESGSSGK[229.162932]	QFSLESGSSGK[229.162932][79.966331][229.162932]
[229.162932]ESTQLS[79.966331]PADLTEGK[229.162932]PTDPSK[229.162932]	ESTQLSPADLTEGKPTDPSK[229.162932][79.966331][229.162932][229.162932]
[229.162932]DFS[79.966331]PVPWSQYFESM[15.9949]EDVEVENETGK[229.162932]	DFSPVPWSQYFESMEDVEVENETGK[229.162932][79.966331][15.9949][229.162932]
[229.162932]S[79.966331]LPAVLLPGGPEVM[15.9949]ELNR	SLPAVLLPGGPEVMELNR[229.162932][79.966331][15.9949]
[229.162932]GAPPRRS[79.966331]SIR	GAPPRRSSIR[229.162932][79.966331]
[229.162932]SSPT[79.966331]GFGIK[229.162932]	SSPTGFGIK[229.162932][79.966331][229.162932]
[229.162932]ES[79.966331]PPTGDSGK[229.162932]VDPVYETLR	ESPPTGDSGKVDPVYETLR[229.162932][79.966331][229.162932]
[229.162932]FSPFLQTAEDNTQDEVAGAPADHHGPSDEEQGS[79.966331]PPEDK[229.162932]	FSPFLQTAEDNTQDEVAGAPADHHGPSDEEQGSPPEDK[229.162932][79.966331][229.162932]
[229.162932]NREELGFRPEYSAS[79.966331]QLK[229.162932]	NREELGFRPEYSASQLK[229.162932][79.966331][229.162932]
[229.162932]VDPEDTNLNQDS[79.966331]AK[229.162932]	VDPEDTNLNQDSAK[229.162932][79.966331][229.162932]
[229.162932]LELASLGISTPIPQPGLS[79.966331]QGPTSWLRPPPTSPGPQAR	LELASLGISTPIPQPGLSQGPTSWLRPPPTSPGPQAR[229.162932][79.966331]
[229.162932]NREELGFRPEYS[79.966331]ASQLK[229.162932]	NREELGFRPEYSASQLK[229.162932][79.966331][229.162932]
[229.162932]SVTSNQSDGTQESC[57.021463735]ES[79.966331]PDVLDR	SVTSNQSDGTQESCESPDVLDR[229.162932][57.021463735][79.966331]
[229.162932]IEEVLSPEGSPS[79.966331]K[229.162932]SPSK[229.162932]	IEEVLSPEGSPSKSPSK[229.162932][79.966331][229.162932][229.162932]
[229.162932]MNIPSTSPWSVPLPLATVFTVPS[79.966331]PAPEVQLK[229.162932]	MNIPSTSPWSVPLPLATVFTVPSPAPEVQLK[229.162932][79.966331][229.162932]
[229.162932]SSRDPPSS[79.966331]PSSLSSPIQESTAPELPSETQETPGPALC[57.021463735]SPLR	SSRDPPSSPSSLSSPIQESTAPELPSETQETPGPALCSPLR[229.162932][79.966331][57.021463735]
[229.162932]RMS[79.966331]LIEEEGSK[229.162932]	RMSLIEEEGSK[229.162932][79.966331][229.162932]
[229.162932]REESEAVEAGDPPEELRS[79.966331]LPPDM[15.9949]VAGPR	REESEAVEAGDPPEELRSLPPDMVAGPR[229.162932][79.966331][15.9949]
[229.162932]LIPLDEEC[57.021463735]AMDETPYVETLEPGGSGGS[79.966331]PDGAGGSK[229.162932]	LIPLDEECAMDETPYVETLEPGGSGGSPDGAGGSK[229.162932][57.021463735][79.966331][229.162932]
[229.162932]TLSVEPSQQLDTASTEET[79.966331]DPETSQPEPNRPSELDLR	TLSVEPSQQLDTASTEETDPETSQPEPNRPSELDLR[229.162932][79.966331]
[229.162932]AETEEAAHSVSQEM[15.9949]SVNS[79.966331]PTAQESQR	AETEEAAHSVSQEMSVNSPTAQESQR[229.162932][15.9949][79.966331]
[229.162932]SLGVLPFTLNSGS[79.966331]PEK[229.162932]	SLGVLPFTLNSGSPEK[229.162932][79.966331][229.162932]
[229.162932]RLDDQES[79.966331]PVYAAQQR	RLDDQESPVYAAQQR[229.162932][79.966331]
[229.162932]IYSHS[79.966331]GEDIEFGC[57.021463735]K[229.162932]	IYSHSGEDIEFGCK[229.162932][79.966331][57.021463735][229.162932]
[229.162932]NQS[79.966331]SEDILRDAQVANK[229.162932]	NQSSEDILRDAQVANK[229.162932][79.966331][229.162932]
[229.162932]GC[57.021463735]NVDTPVSTLT[79.966331]PVK[229.162932]	GCNVDTPVSTLTPVK[229.162932][57.021463735][79.966331][229.162932]
[229.162932]VSTLAGPSS[79.966331]DDENEEESK[229.162932]PEK[229.162932]	VSTLAGPSSDDENEEESKPEK[229.162932][79.966331][229.162932][229.162932]
[229.162932]SWVIGS[79.966331]PEILR	SWVIGSPEILR[229.162932][79.966331]
[229.162932]EQAAAELEEVRRES[79.966331]PIEGQR	EQAAAELEEVRRESPIEGQR[229.162932][79.966331]
[229.162932]GSIRPSIS[79.966331]NPR	GSIRPSISNPR[229.162932][79.966331]
[229.162932]TT[79.966331]PPPGRPPAPSSEEEDGEAVAH	TTPPPGRPPAPSSEEEDGEAVAH[229.162932][79.966331]
[229.162932]REGT[79.966331]PPPPPPSR	REGTPPPPPPSR[229.162932][79.966331]
[229.162932]NSSQSLMVPQS[79.966331]GSPEPESIR	NSSQSLMVPQSGSPEPESIR[229.162932][79.966331]
[229.162932]K[229.162932]DINAVS[79.966331]IDMLLIVHS[79.966331]EK[229.162932]	KDINAVSIDMLLIVHSEK[229.162932][229.162932][79.966331][79.966331][229.162932]
[229.162932]S[79.966331]TSSSLC[57.021463735]PVVC[57.021463735]PTAGHIPTPDK[229.162932]	STSSSLCPVVCPTAGHIPTPDK[229.162932][79.966331][57.021463735][57.021463735][229.162932]
[229.162932]QLIQTK[229.162932]STNANNS[79.966331]HIK[229.162932]DVGAEES[79.966331]NR	QLIQTKSTNANNSHIKDVGAEESNR[229.162932][229.162932][79.966331][229.162932][79.966331]
[229.162932]GATAAPQRK[229.162932]S[79.966331]EDDSAVPLAK[229.162932]	GATAAPQRKSEDDSAVPLAK[229.162932][229.162932][79.966331][229.162932]
[229.162932]ENIVNS[79.966331]FTDK[229.162932]	ENIVNSFTDK[229.162932][79.966331][229.162932]
[229.162932]GTEPS[79.966331]PGGTPQPSRPVSPAGPPEGVPEEAQPPR	GTEPSPGGTPQPSRPVSPAGPPEGVPEEAQPPR[229.162932][79.966331]
[229.162932]RTSSPRS[79.966331]PPSSSEIFTPAHEENVR	RTSSPRSPPSSSEIFTPAHEENVR[229.162932][79.966331]
[229.162932]AGGGDLLLPPS[79.966331]PK[229.162932]	AGGGDLLLPPSPK[229.162932][79.966331][229.162932]
[229.162932]VGRLS[79.966331]LQDVPELVDTK[229.162932]	VGRLSLQDVPELVDTK[229.162932][79.966331][229.162932]
[229.162932]IFPGLS[79.966331]PVR	IFPGLSPVR[229.162932][79.966331]
[229.162932]GSS[79.966331]PK[229.162932]PPGMILPMIPAK[229.162932]	GSSPKPPGMILPMIPAK[229.162932][79.966331][229.162932][229.162932]
[229.162932]SVS[79.966331]EESANSLVSVGVEAK[229.162932]	SVSEESANSLVSVGVEAK[229.162932][79.966331][229.162932]
[229.162932]EAGRPGVLQAPPGS[79.966331]PRPLDRPEGLR	EAGRPGVLQAPPGSPRPLDRPEGLR[229.162932][79.966331]
[229.162932]SS[79.966331]SQPSSC[57.021463735]C[57.021463735]SDPSK[229.162932]PGGNVEGATQSLAEQMR	SSSQPSSCCSDPSKPGGNVEGATQSLAEQMR[229.162932][79.966331][57.021463735][57.021463735][229.162932]
[229.162932]LEGPDVS[79.966331]LK[229.162932]	LEGPDVSLK[229.162932][79.966331][229.162932]
[229.162932]SSS[79.966331]QPSSC[57.021463735]C[57.021463735]SDPSK[229.162932]PGGNVEGATQSLAEQM[15.9949]R	SSSQPSSCCSDPSKPGGNVEGATQSLAEQMR[229.162932][79.966331][57.021463735][57.021463735][229.162932][15.9949]
[229.162932]IVTAC[57.021463735]LPVEHVNQLTTEPATGPFSETQSSLRDS[79.966331]EEEVDVVGDSSASK[229.162932]	IVTACLPVEHVNQLTTEPATGPFSETQSSLRDSEEEVDVVGDSSASK[229.162932][57.021463735][79.966331][229.162932]
[229.162932]TPGVLLPGAGGAAGFGMT[79.966331]SPPPPTS[79.966331]PSR	TPGVLLPGAGGAAGFGMTSPPPPTSPSR[229.162932][79.966331][79.966331]
[229.162932]S[79.966331]VDALDDLTPPSTAESGSR	SVDALDDLTPPSTAESGSR[229.162932][79.966331]
[229.162932]S[79.966331]LENETLNK[229.162932]	SLENETLNK[229.162932][79.966331][229.162932]
[229.162932]DPQDPSQEPGPDS[79.966331]PGGSSPPRR	DPQDPSQEPGPDSPGGSSPPRR[229.162932][79.966331]
[229.162932]T[79.966331]PS[79.966331]PLVLEGTIEQSSPPLSPTTK[229.162932]	TPSPLVLEGTIEQSSPPLSPTTK[229.162932][79.966331][79.966331][229.162932]
[229.162932]QAS[79.966331]PLIS[79.966331]PLLNDQAC[57.021463735]PR	QASPLISPLLNDQACPR[229.162932][79.966331][79.966331][57.021463735]
[229.162932]ALGSLEGS[79.966331]PSLPDQDK[229.162932]	ALGSLEGSPSLPDQDK[229.162932][79.966331][229.162932]
[229.162932]WDS[79.966331]YENLSADGEVLHTQGPVDGSLYAK[229.162932]	WDSYENLSADGEVLHTQGPVDGSLYAK[229.162932][79.966331][229.162932]
[229.162932]ALGS[79.966331]LEGSPSLPDQDK[229.162932]	ALGSLEGSPSLPDQDK[229.162932][79.966331][229.162932]
[229.162932]S[79.966331]PFVVNVAPPLDLSK[229.162932]	SPFVVNVAPPLDLSK[229.162932][79.966331][229.162932]
[229.162932]TGS[79.966331]TGALGPSER	TGSTGALGPSER[229.162932][79.966331]
[229.162932]ATVPAAAEGEGSPPAAAAVAAPPAAAAAEVGGGARPASS[79.966331]PR	ATVPAAAEGEGSPPAAAAVAAPPAAAAAEVGGGARPASSPR[229.162932][79.966331]
[229.162932]TPSES[79.966331]NSPSSSSLSALSDSANSK[229.162932]	TPSESNSPSSSSLSALSDSANSK[229.162932][79.966331][229.162932]
[229.162932]DK[229.162932]FS[79.966331]PFPVQDRPESSLVFK[229.162932]	DKFSPFPVQDRPESSLVFK[229.162932][229.162932][79.966331][229.162932]
[229.162932]TEMDK[229.162932]SPFNS[79.966331]PS[79.966331]PQDSPR	TEMDKSPFNSPSPQDSPR[229.162932][229.162932][79.966331][79.966331]
[229.162932]LPEQPVDVPSEIADSS[79.966331]MTRPQELPELPK[229.162932]	LPEQPVDVPSEIADSSMTRPQELPELPK[229.162932][79.966331][229.162932]
[229.162932]ELILGSETPS[79.966331]SPR	ELILGSETPSSPR[229.162932][79.966331]
[229.162932]LLRPNS[79.966331]LR	LLRPNSLR[229.162932][79.966331]
[229.162932]SLGGQQGS[79.966331]PK[229.162932]	SLGGQQGSPK[229.162932][79.966331][229.162932]
[229.162932]NLFDNQGNAS[79.966331]PPAGPSSMPK[229.162932]	NLFDNQGNASPPAGPSSMPK[229.162932][79.966331][229.162932]
[229.162932]TSFDENDS[79.966331]EELEDK[229.162932]	TSFDENDSEELEDK[229.162932][79.966331][229.162932]
[229.162932]RGEGDAPFSEPGT[79.966331]TSTQRPSSPET[79.966331]ATK[229.162932]	RGEGDAPFSEPGTTSTQRPSSPETATK[229.162932][79.966331][79.966331][229.162932]
[229.162932]DASS[79.966331]QDC[57.021463735]YDIPR	DASSQDCYDIPR[229.162932][79.966331][57.021463735]
[229.162932]LGS[79.966331]FHELLLEPPK[229.162932]K[229.162932]	LGSFHELLLEPPKK[229.162932][79.966331][229.162932][229.162932]
[229.162932]AT[79.966331]T[79.966331]RRPPRPPGSSR	ATTRRPPRPPGSSR[229.162932][79.966331][79.966331]
[229.162932]GLIQQFTTITGASES[79.966331]VGK[229.162932]	GLIQQFTTITGASESVGK[229.162932][79.966331][229.162932]
[229.162932]S[79.966331]PNQGASDEIPELQQQVPTGASSSLNK[229.162932]	SPNQGASDEIPELQQQVPTGASSSLNK[229.162932][79.966331][229.162932]
[229.162932]S[79.966331]VVGTPAYLAPEVLLNQGYNR	SVVGTPAYLAPEVLLNQGYNR[229.162932][79.966331]
[229.162932]SS[79.966331]RSQLDLFDDVGTFASGPPK[229.162932]	SSRSQLDLFDDVGTFASGPPK[229.162932][79.966331][229.162932]
[229.162932]ILPVLGS[79.966331]QTGK[229.162932]I	ILPVLGSQTGKI[229.162932][79.966331][229.162932]
[229.162932]AQSNGSGNGS[79.966331]DSEMDTSSLER	AQSNGSGNGSDSEMDTSSLER[229.162932][79.966331]
[229.162932]ASLEVSRS[79.966331]PR	ASLEVSRSPR[229.162932][79.966331]
[229.162932]ELPPLS[79.966331]PSLSR	ELPPLSPSLSR[229.162932][79.966331]
[229.162932]FALGLSGGSLVS[79.966331]M[15.9949]LAR	FALGLSGGSLVSMLAR[229.162932][79.966331][15.9949]
[229.162932]NQPTVYIAAS[79.966331]PPNTDELM[15.9949]SR	NQPTVYIAASPPNTDELMSR[229.162932][79.966331][15.9949]
[229.162932]S[79.966331]NSIDGSNVTVTPGPGEQTVDVEPR	SNSIDGSNVTVTPGPGEQTVDVEPR[229.162932][79.966331]
[229.162932]DGVSLGAVS[79.966331]STEEASR	DGVSLGAVSSTEEASR[229.162932][79.966331]
[229.162932]SSGSPYGGGY[79.966331]GS[79.966331]GGGSGGYGSR	SSGSPYGGGYGSGGGSGGYGSR[229.162932][79.966331][79.966331]
[229.162932]HNGIDGLIPHQYIVVQDTEDGVVERSS[79.966331]PK[229.162932]	HNGIDGLIPHQYIVVQDTEDGVVERSSPK[229.162932][79.966331][229.162932]
[229.162932]S[79.966331]PDASSAFSPASPAT[79.966331]PNGTK[229.162932]	SPDASSAFSPASPATPNGTK[229.162932][79.966331][79.966331][229.162932]
[229.162932]FLNS[79.966331]FEELQAEEC[57.021463735]GILNGC[57.021463735]ENGR	FLNSFEELQAEECGILNGCENGR[229.162932][79.966331][57.021463735][57.021463735]
[229.162932]QK[229.162932]S[79.966331]DAEEDGVTGS[79.966331]QDEEDSK[229.162932]PK[229.162932]	QKSDAEEDGVTGSQDEEDSKPK[229.162932][229.162932][79.966331][79.966331][229.162932][229.162932]
[229.162932]QIHC[57.021463735]LS[79.966331]EDELSSSTSSTDK[229.162932]	QIHCLSEDELSSSTSSTDK[229.162932][57.021463735][79.966331][229.162932]
[229.162932]LVMNAT[79.966331]LK[229.162932]	LVMNATLK[229.162932][79.966331][229.162932]
[229.162932]LQQTVPADAS[79.966331]PDSK[229.162932]	LQQTVPADASPDSK[229.162932][79.966331][229.162932]
[229.162932]TK[229.162932]PTQAAGPSS[79.966331]PQK[229.162932]PPTPEETK[229.162932]	TKPTQAAGPSSPQKPPTPEETK[229.162932][229.162932][79.966331][229.162932][229.162932]
[229.162932]DYSEADGLSERTT[79.966331]PSK[229.162932]	DYSEADGLSERTTPSK[229.162932][79.966331][229.162932]
[229.162932]AQNGRT[79.966331]PEDERNLFIQQIK[229.162932]	AQNGRTPEDERNLFIQQIK[229.162932][79.966331][229.162932]
[229.162932]TTPTPSTNSVLSTS[79.966331]TNR	TTPTPSTNSVLSTSTNR[229.162932][79.966331]
[229.162932]YADSPGASS[79.966331]PEQPK[229.162932]	YADSPGASSPEQPK[229.162932][79.966331][229.162932]
[229.162932]TLS[79.966331]PTPASATAPTSQGIPTSDEESTPK[229.162932]	TLSPTPASATAPTSQGIPTSDEESTPK[229.162932][79.966331][229.162932]
[229.162932]SFSDVLPES[79.966331]PK[229.162932]	SFSDVLPESPK[229.162932][79.966331][229.162932]
[229.162932]ASWES[79.966331]LDEEWRAPQAGSR	ASWESLDEEWRAPQAGSR[229.162932][79.966331]
[229.162932]AS[79.966331]WESLDEEWRAPQAGSR	ASWESLDEEWRAPQAGSR[229.162932][79.966331]
[229.162932]ADPAAAS[79.966331]HPLLLNGDATVAQK[229.162932]	ADPAAASHPLLLNGDATVAQK[229.162932][79.966331][229.162932]
[229.162932]STDIQEEALAAS[79.966331]PLLEDLR	STDIQEEALAASPLLEDLR[229.162932][79.966331]
[229.162932]GEDSEPVT[79.966331]SK[229.162932]ASSTSTPEPT[79.966331]R	GEDSEPVTSKASSTSTPEPTR[229.162932][79.966331][229.162932][79.966331]
[229.162932]SEEETSPLVTHQNPAGPVASAPELES[79.966331]K[229.162932]ES[79.966331]VL	SEEETSPLVTHQNPAGPVASAPELESKESVL[229.162932][79.966331][229.162932][79.966331]
[229.162932]RLS[79.966331]AQGQAISVVGSLSSM[15.9949]SPLEEEAPQAK[229.162932]	RLSAQGQAISVVGSLSSMSPLEEEAPQAK[229.162932][79.966331][15.9949][229.162932]
[229.162932]VQRPK[229.162932]EES[79.966331]SEDENEVS[79.966331]NILR	VQRPKEESSEDENEVSNILR[229.162932][229.162932][79.966331][79.966331]
[229.162932]FDDIFGSS[79.966331]FSSDPFNFNSQNGVNK[229.162932]	FDDIFGSSFSSDPFNFNSQNGVNK[229.162932][79.966331][229.162932]
[229.162932]QTQS[79.966331]ASSTLQK[229.162932]	QTQSASSTLQK[229.162932][79.966331][229.162932]
[229.162932]VQRPEDASGGSSPSGTS[79.966331]K[229.162932]	VQRPEDASGGSSPSGTSK[229.162932][79.966331][229.162932]
[229.162932]SAT[79.966331]DADVVNSGWLVVGK[229.162932]	SATDADVVNSGWLVVGK[229.162932][79.966331][229.162932]
[229.162932]SASYSLEST[79.966331]DVK[229.162932]	SASYSLESTDVK[229.162932][79.966331][229.162932]
[229.162932]NS[79.966331]VLPGERLVR	NSVLPGERLVR[229.162932][79.966331]
[229.162932]LLLERPS[79.966331]PIR	LLLERPSPIR[229.162932][79.966331]
[229.162932]S[79.966331]PPGAAASAAAK[229.162932]PPPLSAK[229.162932]	SPPGAAASAAAKPPPLSAK[229.162932][79.966331][229.162932][229.162932]
[229.162932]SSSSAPPANPPSGLM[15.9949]NPS[79.966331]LPFTSSPDPTPSQNPLSLMMTQMSK[229.162932]	SSSSAPPANPPSGLMNPSLPFTSSPDPTPSQNPLSLMMTQMSK[229.162932][15.9949][79.966331][229.162932]
[229.162932]SSSNVNGGPELDRC[57.021463735]LS[79.966331]PEGVNGNR	SSSNVNGGPELDRCLSPEGVNGNR[229.162932][57.021463735][79.966331]
[229.162932]LIDASRVS[79.966331]ETEYSALEQSTK[229.162932]	LIDASRVSETEYSALEQSTK[229.162932][79.966331][229.162932]
[229.162932]AQS[79.966331]NGSGNGSDSEM[15.9949]DTSSLER	AQSNGSGNGSDSEMDTSSLER[229.162932][79.966331][15.9949]
[229.162932]ESK[229.162932]DK[229.162932]PEIEDVGS[79.966331]DEEEEK[229.162932]	ESKDKPEIEDVGSDEEEEK[229.162932][229.162932][229.162932][79.966331][229.162932]
[229.162932]TAESQT[79.966331]PTPSATSFFSGK[229.162932]	TAESQTPTPSATSFFSGK[229.162932][79.966331][229.162932]
[229.162932]GGPAS[79.966331]PGGLQGLETR	GGPASPGGLQGLETR[229.162932][79.966331]
[229.162932]TAS[79.966331]DTDSSYC[57.021463735]IPTAGMSPSR	TASDTDSSYCIPTAGMSPSR[229.162932][79.966331][57.021463735]
[229.162932]EFS[79.966331]PFGTITSAK[229.162932]	EFSPFGTITSAK[229.162932][79.966331][229.162932]
[229.162932]GYYSPYSVSGSGST[79.966331]AGS[79.966331]R	GYYSPYSVSGSGSTAGSR[229.162932][79.966331][79.966331]
[229.162932]STGDSQNLGSSS[79.966331]PGRK[229.162932]	STGDSQNLGSSSPGRK[229.162932][79.966331][229.162932]
[229.162932]ISESVLRDS[79.966331]PPPHEDYEDEVFVRDPHPK[229.162932]	ISESVLRDSPPPHEDYEDEVFVRDPHPK[229.162932][79.966331][229.162932]
[229.162932]DSSGQEDETQSSNDDPS[79.966331]QSVASQDAQEIIRPR	DSSGQEDETQSSNDDPSQSVASQDAQEIIRPR[229.162932][79.966331]
[229.162932]FSQTALELAAPT[79.966331]TFGSLDELAPPRPLAR	FSQTALELAAPTTFGSLDELAPPRPLAR[229.162932][79.966331]
[229.162932]RPS[79.966331]TSS[79.966331]ASGQWSPTPEWVLSWK[229.162932]	RPSTSSASGQWSPTPEWVLSWK[229.162932][79.966331][79.966331][229.162932]
[229.162932]MVEPENAVTITPLRPEDDYS[79.966331]PR	MVEPENAVTITPLRPEDDYSPR[229.162932][79.966331]
[229.162932]HLM[15.9949]EQSS[79.966331]PGFR	HLMEQSSPGFR[229.162932][15.9949][79.966331]
[229.162932]VDEGAGDSAAVASGGAQTLALAGS[79.966331]PAPSGHPK[229.162932]	VDEGAGDSAAVASGGAQTLALAGSPAPSGHPK[229.162932][79.966331][229.162932]
[229.162932]SC[57.021463735]SSPAVSAVSQLPLS[79.966331]PK[229.162932]	SCSSPAVSAVSQLPLSPK[229.162932][57.021463735][79.966331][229.162932]
[229.162932]STGVSFWTQDSDENEQEQQS[79.966331]DTEEGSNK[229.162932]	STGVSFWTQDSDENEQEQQSDTEEGSNK[229.162932][79.966331][229.162932]
[229.162932]SSSSS[79.966331]QESLNRPLSAK[229.162932]	SSSSSQESLNRPLSAK[229.162932][79.966331][229.162932]
[229.162932]STDVGFTPPSS[79.966331]PPTRPR	STDVGFTPPSSPPTRPR[229.162932][79.966331]
[229.162932]GASAATGIPLES[79.966331]DEDSNDNDNDLENENC[57.021463735]M[15.9949]HTN	GASAATGIPLESDEDSNDNDNDLENENCMHTN[229.162932][79.966331][57.021463735][15.9949]
[229.162932]AEDGAT[79.966331]PSPSNET[79.966331]PK[229.162932]K[229.162932]	AEDGATPSPSNETPKK[229.162932][79.966331][79.966331][229.162932][229.162932]
[229.162932]TARPFGIQSPGTSQIEQS[79.966331]PM[15.9949]MGR	TARPFGIQSPGTSQIEQSPMMGR[229.162932][79.966331][15.9949]
[229.162932]GYDRYEDY[79.966331]DY[79.966331]RYR	GYDRYEDYDYRYR[229.162932][79.966331][79.966331]
[229.162932]QAS[79.966331]TDAGTAGALTPQHVR	QASTDAGTAGALTPQHVR[229.162932][79.966331]
[229.162932]SVSTLS[79.966331]LPESQALLTPVK[229.162932]	SVSTLSLPESQALLTPVK[229.162932][79.966331][229.162932]
[229.162932]FK[229.162932]GDRPPC[57.021463735]SPS[79.966331]R	FKGDRPPCSPSR[229.162932][229.162932][57.021463735][79.966331]
[229.162932]FIY[79.966331]S[79.966331]SDEK[229.162932]K[229.162932]	FIYSSDEKK[229.162932][79.966331][79.966331][229.162932][229.162932]
[229.162932]TEQSLAGPK[229.162932]GSPS[79.966331]ES[79.966331]EK[229.162932]	TEQSLAGPKGSPSESEK[229.162932][229.162932][79.966331][79.966331][229.162932]
[229.162932]ETK[229.162932]VS[79.966331]PNPELLSLLQNAEGK[229.162932]	ETKVSPNPELLSLLQNAEGK[229.162932][229.162932][79.966331][229.162932]
[229.162932]YEDYSELGELPPRS[79.966331]PLEPVC[57.021463735]EDGPFGPPPEEK[229.162932]	YEDYSELGELPPRSPLEPVCEDGPFGPPPEEK[229.162932][79.966331][57.021463735][229.162932]
[229.162932]GSAEGTS[79.966331]DLEQEGLGEIEPTEIR	GSAEGTSDLEQEGLGEIEPTEIR[229.162932][79.966331]
[229.162932]ALPDSQQVPSS[79.966331]PASK[229.162932]	ALPDSQQVPSSPASK[229.162932][79.966331][229.162932]
[229.162932]TSFSVGS[79.966331]DDELGPIR	TSFSVGSDDELGPIR[229.162932][79.966331]
[229.162932]DAPIS[79.966331]PASIASSSSTPSSK[229.162932]	DAPISPASIASSSSTPSSK[229.162932][79.966331][229.162932]
[229.162932]GSQPPSTLAAELST[79.966331]SPAVQSTLPPPLPVATQHIC[57.021463735]EK[229.162932]	GSQPPSTLAAELSTSPAVQSTLPPPLPVATQHICEK[229.162932][79.966331][57.021463735][229.162932]
[229.162932]MHS[79.966331]PPTIVR	MHSPPTIVR[229.162932][79.966331]
[229.162932]LAAQLEQC[57.021463735]ALQDRES[79.966331]AGEGLGPR	LAAQLEQCALQDRESAGEGLGPR[229.162932][57.021463735][79.966331]
[229.162932]ATTLSNAVSSLASTGLS[79.966331]LTK[229.162932]	ATTLSNAVSSLASTGLSLTK[229.162932][79.966331][229.162932]
[229.162932]RSPSPSPT[79.966331]PEAK[229.162932]	RSPSPSPTPEAK[229.162932][79.966331][229.162932]
[229.162932]VPS[79.966331]PPPPAEMSSGPVAESWC[57.021463735]YTQIK[229.162932]	VPSPPPPAEMSSGPVAESWCYTQIK[229.162932][79.966331][57.021463735][229.162932]
[229.162932]SDS[79.966331]ENVYEVIQDLHVPPPEESAEQVDDPPEPVYANIER	SDSENVYEVIQDLHVPPPEESAEQVDDPPEPVYANIER[229.162932][79.966331]
[229.162932]AVS[79.966331]PLLLTTTNSSEGLSM[15.9949]GNYIGLINR	AVSPLLLTTTNSSEGLSMGNYIGLINR[229.162932][79.966331][15.9949]
[229.162932]TEVPGS[79.966331]PAGTEGNC[57.021463735]QEATGPSTVDTQNEPLDM[15.9949]K[229.162932]EPDEEK[229.162932]	TEVPGSPAGTEGNCQEATGPSTVDTQNEPLDMKEPDEEK[229.162932][79.966331][57.021463735][15.9949][229.162932][229.162932]
[229.162932]HGS[79.966331]GADSDYENTQSGDPLLGLEGK[229.162932]	HGSGADSDYENTQSGDPLLGLEGK[229.162932][79.966331][229.162932]
[229.162932]TGS[79.966331]ESSQTGTSTTSSR	TGSESSQTGTSTTSSR[229.162932][79.966331]
[229.162932]HDS[79.966331]PDLAPNVTYSLPRTK[229.162932]	HDSPDLAPNVTYSLPRTK[229.162932][79.966331][229.162932]
[229.162932]FTPPAESGS[79.966331]PSK[229.162932]	FTPPAESGSPSK[229.162932][79.966331][229.162932]
[229.162932]LAPVPSPEPQK[229.162932]PAPVS[79.966331]PESVK[229.162932]	LAPVPSPEPQKPAPVSPESVK[229.162932][229.162932][79.966331][229.162932]
[229.162932]VDHGAEIITQS[79.966331]PGR	VDHGAEIITQSPGR[229.162932][79.966331]
[229.162932]SLSSPTDNLELS[79.966331]LR	SLSSPTDNLELSLR[229.162932][79.966331]
[229.162932]S[79.966331]QDVELWEGEVVK[229.162932]	SQDVELWEGEVVK[229.162932][79.966331][229.162932]
[229.162932]FELPHGS[79.966331]PQLVR	FELPHGSPQLVR[229.162932][79.966331]
[229.162932]SSLTQSNTSLGS[79.966331]DSTLSSASGSLAYQGPGAELLTR	SSLTQSNTSLGSDSTLSSASGSLAYQGPGAELLTR[229.162932][79.966331]
[229.162932]DAGLS[79.966331]PEQPALALAGVAASPR	DAGLSPEQPALALAGVAASPR[229.162932][79.966331]
[229.162932]SVSTPSEAGSQDS[79.966331]GDGAVGSR	SVSTPSEAGSQDSGDGAVGSR[229.162932][79.966331]
[229.162932]T[79.966331]LNASDVLSAMEEMEFQR	TLNASDVLSAMEEMEFQR[229.162932][79.966331]
[229.162932]DSDYVYPS[79.966331]LES[79.966331]DEDNPIFK[229.162932]	DSDYVYPSLESDEDNPIFK[229.162932][79.966331][79.966331][229.162932]
[229.162932]GDS[79.966331]LK[229.162932]EPTSIADSSR	GDSLKEPTSIADSSR[229.162932][79.966331][229.162932]
[229.162932]GSLASLDS[79.966331]LR	GSLASLDSLR[229.162932][79.966331]
[229.162932]T[79.966331]PESFLGPNAALVDLDSLVSRPGPTPPGAK[229.162932]	TPESFLGPNAALVDLDSLVSRPGPTPPGAK[229.162932][79.966331][229.162932]
[229.162932]LDILK[229.162932]S[79.966331]LDEDDLGPR	LDILKSLDEDDLGPR[229.162932][229.162932][79.966331]
[229.162932]QAT[79.966331]SPFAC[57.021463735]AADGEDAMTQDLTSR	QATSPFACAADGEDAMTQDLTSR[229.162932][79.966331][57.021463735]
[229.162932]ATPDSLEPAGPSS[79.966331]PASVTVTVGDEGADTPVGATPLIGDESENLEGDGDLR	ATPDSLEPAGPSSPASVTVTVGDEGADTPVGATPLIGDESENLEGDGDLR[229.162932][79.966331]
[229.162932]TRS[79.966331]LDFPQNEPQIK[229.162932]	TRSLDFPQNEPQIK[229.162932][79.966331][229.162932]
[229.162932]DDASGRSS[79.966331]PC[57.021463735]LSTASQMSSVSM[15.9949]ASGSVK[229.162932]	DDASGRSSPCLSTASQMSSVSMASGSVK[229.162932][79.966331][57.021463735][15.9949][229.162932]
[229.162932]HTPNTSDNEGS[79.966331]DT[79.966331]EVC[57.021463735]GPNSPSK[229.162932]	HTPNTSDNEGSDTEVCGPNSPSK[229.162932][79.966331][79.966331][57.021463735][229.162932]
[229.162932]RLGLPK[229.162932]PEGEPLSLPT[79.966331]PRSPSDR	RLGLPKPEGEPLSLPTPRSPSDR[229.162932][229.162932][79.966331]
[229.162932]SYS[79.966331]AGNASQLEQLSR	SYSAGNASQLEQLSR[229.162932][79.966331]
[229.162932]DNDDDQSDK[229.162932]GT[79.966331]Y[79.966331]TIELENPNSEEVEAR	DNDDDQSDKGTYTIELENPNSEEVEAR[229.162932][229.162932][79.966331][79.966331]
[229.162932]C[57.021463735]SSVADSGDTAIGTSC[57.021463735]SDIAEDFC[57.021463735]SSSGS[79.966331]PPFQPIK[229.162932]	CSSVADSGDTAIGTSCSDIAEDFCSSSGSPPFQPIK[229.162932][57.021463735][57.021463735][57.021463735][79.966331][229.162932]
[229.162932]GEQVS[79.966331]QNGLPAEQGSPR	GEQVSQNGLPAEQGSPR[229.162932][79.966331]
[229.162932]S[79.966331]VPMPLSNISVPK[229.162932]	SVPMPLSNISVPK[229.162932][79.966331][229.162932]
[229.162932]WNSVSPAS[79.966331]AGK[229.162932]	WNSVSPASAGK[229.162932][79.966331][229.162932]
[229.162932]AITGAS[79.966331]LADIMAK[229.162932]	AITGASLADIMAK[229.162932][79.966331][229.162932]
[229.162932]T[79.966331]LSSSSMDLSRR	TLSSSSMDLSRR[229.162932][79.966331]
[229.162932]EGHSLEMENENLVENGADS[79.966331]DEDDNSFLK[229.162932]	EGHSLEMENENLVENGADSDEDDNSFLK[229.162932][79.966331][229.162932]
[229.162932]AQPFGFIDS[79.966331]DT[79.966331]DAEEER	AQPFGFIDSDTDAEEER[229.162932][79.966331][79.966331]
[229.162932]VTNWVLNT[79.966331]FLC[57.021463735]YLK[229.162932]	VTNWVLNTFLCYLK[229.162932][79.966331][57.021463735][229.162932]
[229.162932]GS[79.966331]LC[57.021463735]ATC[57.021463735]GLPVTGR	GSLCATCGLPVTGR[229.162932][79.966331][57.021463735][57.021463735]
[229.162932]AHS[79.966331]IQIM[15.9949]K[229.162932]	AHSIQIMK[229.162932][79.966331][15.9949][229.162932]
[229.162932]GFLS[79.966331]GLLDNVK[229.162932]	GFLSGLLDNVK[229.162932][79.966331][229.162932]
[229.162932]S[79.966331]VDLDAFVAR	SVDLDAFVAR[229.162932][79.966331]
[229.162932]ASPS[79.966331]PQPSSQPLQIHR	ASPSPQPSSQPLQIHR[229.162932][79.966331]
[229.162932]AS[79.966331]PSPQPSSQPLQIHR	ASPSPQPSSQPLQIHR[229.162932][79.966331]
[229.162932]ILQSQDFSLDSS[79.966331]AEEEGLR	ILQSQDFSLDSSAEEEGLR[229.162932][79.966331]
[229.162932]QSQIQVFEDGADTTSPET[79.966331]PDSSASK[229.162932]	QSQIQVFEDGADTTSPETPDSSASK[229.162932][79.966331][229.162932]
[229.162932]EYIPGQPPLSQSSDSSPTRNSEPAGLET[79.966331]PEAK[229.162932]	EYIPGQPPLSQSSDSSPTRNSEPAGLETPEAK[229.162932][79.966331][229.162932]
[229.162932]LEDLDTC[57.021463735]M[15.9949]MT[79.966331]PK[229.162932]	LEDLDTCMMTPK[229.162932][57.021463735][15.9949][79.966331][229.162932]
[229.162932]S[79.966331]EPELTTVAEVDESNGEEK[229.162932]	SEPELTTVAEVDESNGEEK[229.162932][79.966331][229.162932]
[229.162932]AGGDC[57.021463735]K[229.162932]PTS[79.966331]PSLPASK[229.162932]	AGGDCKPTSPSLPASK[229.162932][57.021463735][229.162932][79.966331][229.162932]
[229.162932]SDDGLS[79.966331]TASSPEPGTSDLVGSASSALK[229.162932]	SDDGLSTASSPEPGTSDLVGSASSALK[229.162932][79.966331][229.162932]
[229.162932]GNDPLTSS[79.966331]PGR	GNDPLTSSPGR[229.162932][79.966331]
[229.162932]ATDAEADVAS[79.966331]LNR	ATDAEADVASLNR[229.162932][79.966331]
[229.162932]GAAPEGDSAALAEES[79.966331]PPAPSSR	GAAPEGDSAALAEESPPAPSSR[229.162932][79.966331]
[229.162932]EERPLFPQILSSIELLQHS[79.966331]LPK[229.162932]	EERPLFPQILSSIELLQHSLPK[229.162932][79.966331][229.162932]
[229.162932]SSSPTQYGLS[79.966331]R	SSSPTQYGLSR[229.162932][79.966331]
[229.162932]S[79.966331]FDAVVFDVLK[229.162932]	SFDAVVFDVLK[229.162932][79.966331][229.162932]
[229.162932]DANSSFFDNSSS[79.966331]PHLLDQLK[229.162932]	DANSSFFDNSSSPHLLDQLK[229.162932][79.966331][229.162932]
[229.162932]LRLSPS[79.966331]PTSQR	LRLSPSPTSQR[229.162932][79.966331]
[229.162932]LS[79.966331]PSPTSQR	LSPSPTSQR[229.162932][79.966331]
[229.162932]AGLENS[79.966331]LAETEC[57.021463735]R	AGLENSLAETECR[229.162932][79.966331][57.021463735]
[229.162932]SVTSNQSDGT[79.966331]QESC[57.021463735]ESPDVLDR	SVTSNQSDGTQESCESPDVLDR[229.162932][79.966331][57.021463735]
[229.162932]TS[79.966331]PVTASDPAGPSY[79.966331]AAATLQASSAASSASPVSR	TSPVTASDPAGPSYAAATLQASSAASSASPVSR[229.162932][79.966331][79.966331]
[229.162932]MAS[79.966331]PPAPSPAPPAISPIIK[229.162932]	MASPPAPSPAPPAISPIIK[229.162932][79.966331][229.162932]
[229.162932]QSSYSQQPYNNQGQQQNMESSGS[79.966331]QGGR	QSSYSQQPYNNQGQQQNMESSGSQGGR[229.162932][79.966331]
[229.162932]QLMNQSQNEELS[79.966331]PLVPVETR	QLMNQSQNEELSPLVPVETR[229.162932][79.966331]
[229.162932]TPADRGPS[79.966331]PAPAPAAS[79.966331]PQPGSR	TPADRGPSPAPAPAASPQPGSR[229.162932][79.966331][79.966331]
[229.162932]IQPQPPDEDGDHS[79.966331]DK[229.162932]EDEQPQVVVLK[229.162932]	IQPQPPDEDGDHSDKEDEQPQVVVLK[229.162932][79.966331][229.162932][229.162932]
[229.162932]FESC[57.021463735]SS[79.966331]DEEGGLYEGK[229.162932]	FESCSSDEEGGLYEGK[229.162932][57.021463735][79.966331][229.162932]
[229.162932]S[79.966331]MGYDDLDYGMM[15.9949]SDYGTAR	SMGYDDLDYGMMSDYGTAR[229.162932][79.966331][15.9949]
[229.162932]YSPTSPTYS[79.966331]PTTPK[229.162932]	YSPTSPTYSPTTPK[229.162932][79.966331][229.162932]
[229.162932]LSPSPTS[79.966331]QR	LSPSPTSQR[229.162932][79.966331]
[229.162932]TMTQPPEGC[57.021463735]RDQDMDS[79.966331]DRAYQYQEFTK[229.162932]	TMTQPPEGCRDQDMDSDRAYQYQEFTK[229.162932][57.021463735][79.966331][229.162932]
[229.162932]EDENLVINEVINS[79.966331]PK[229.162932]	EDENLVINEVINSPK[229.162932][79.966331][229.162932]
[229.162932]S[79.966331]SPPPLSGASEVDAGELGSER	SSPPPLSGASEVDAGELGSER[229.162932][79.966331]
[229.162932]TGMESLTVT[79.966331]PC[57.021463735]SK[229.162932]	TGMESLTVTPCSK[229.162932][79.966331][57.021463735][229.162932]
[229.162932]DAS[79.966331]EETSTSVMQK[229.162932]	DASEETSTSVMQK[229.162932][79.966331][229.162932]
[229.162932]TAGFPNGS[79.966331]LGK[229.162932]	TAGFPNGSLGK[229.162932][79.966331][229.162932]
[229.162932]GS[79.966331]ITEYTATEEK[229.162932]	GSITEYTATEEK[229.162932][79.966331][229.162932]
[229.162932]S[79.966331]VSVATGLNMMK[229.162932]	SVSVATGLNMMK[229.162932][79.966331][229.162932]
[229.162932]SDILK[229.162932]DPPSEANS[79.966331]IQSANATTK[229.162932]	SDILKDPPSEANSIQSANATTK[229.162932][229.162932][79.966331][229.162932]
[229.162932]FSPFLQTAEDNTQDEVAGAPADHHGPS[79.966331]DEEQGS[79.966331]PPEDK[229.162932]	FSPFLQTAEDNTQDEVAGAPADHHGPSDEEQGSPPEDK[229.162932][79.966331][79.966331][229.162932]
[229.162932]S[79.966331]PSMISNDSETLEEC[57.021463735]MVC[57.021463735]SDMK[229.162932]	SPSMISNDSETLEECMVCSDMK[229.162932][79.966331][57.021463735][57.021463735][229.162932]
[229.162932]TEEPASDK[229.162932]GS[79.966331]EAEAHMPPPFTPYVPR	TEEPASDKGSEAEAHMPPPFTPYVPR[229.162932][229.162932][79.966331]
[229.162932]AASEQQADTSGGDS[79.966331]PK[229.162932]DESK[229.162932]PPFSYAQLIVQAISSAQDR	AASEQQADTSGGDSPKDESKPPFSYAQLIVQAISSAQDR[229.162932][79.966331][229.162932][229.162932]
[229.162932]MEIGDTLSTAEESS[79.966331]PPK[229.162932]	MEIGDTLSTAEESSPPK[229.162932][79.966331][229.162932]
[229.162932]GDPFFILPS[79.966331]FQSESSTPST[79.966331]GGFSGK[229.162932]	GDPFFILPSFQSESSTPSTGGFSGK[229.162932][79.966331][79.966331][229.162932]
[229.162932]LSEPSLPIEDSQDLYNAS[79.966331]PEPK[229.162932]	LSEPSLPIEDSQDLYNASPEPK[229.162932][79.966331][229.162932]
[229.162932]FIC[57.021463735]VT[79.966331]PTTC[57.021463735]SNTIDLPM[15.9949]SPR	FICVTPTTCSNTIDLPMSPR[229.162932][57.021463735][79.966331][57.021463735][15.9949]
[229.162932]QQASK[229.162932]SPY[79.966331]NGVR	QQASKSPYNGVR[229.162932][229.162932][79.966331]
[229.162932]SAS[79.966331]SDTSEELNSQDSPPK[229.162932]	SASSDTSEELNSQDSPPK[229.162932][79.966331][229.162932]
[229.162932]AGT[79.966331]PVSELTK[229.162932]	AGTPVSELTK[229.162932][79.966331][229.162932]
[229.162932]S[79.966331]SEPVVIMK[229.162932]	SSEPVVIMK[229.162932][79.966331][229.162932]
[229.162932]SGAMSPMSWNSDASTSEAS[79.966331]	SGAMSPMSWNSDASTSEAS[229.162932][79.966331]
[229.162932]TTSQLYDAVPIQSSVVLC[57.021463735]SC[57.021463735]PSPS[79.966331]M[15.9949]VR	TTSQLYDAVPIQSSVVLCSCPSPSMVR[229.162932][57.021463735][57.021463735][79.966331][15.9949]
[229.162932]ALQTS[79.966331]PQPPEGPGLPR	ALQTSPQPPEGPGLPR[229.162932][79.966331]
[229.162932]LLLDPSS[79.966331]PPTK[229.162932]	LLLDPSSPPTK[229.162932][79.966331][229.162932]
[229.162932]AGSAMAIGGGGGS[79.966331]R	AGSAMAIGGGGGSR[229.162932][79.966331]
[229.162932]TIELSDDDFLGEC[57.021463735]EVT[79.966331]LGQIVSSK[229.162932]	TIELSDDDFLGECEVTLGQIVSSK[229.162932][57.021463735][79.966331][229.162932]
[229.162932]RGS[79.966331]DYETFK[229.162932]	RGSDYETFK[229.162932][79.966331][229.162932]
[229.162932]C[57.021463735]GSGPVHISGQHLVAVEEDAES[79.966331]EDEDEEDVK[229.162932]	CGSGPVHISGQHLVAVEEDAESEDEDEEDVK[229.162932][57.021463735][79.966331][229.162932]
[229.162932]K[229.162932]PC[57.021463735]LDTSQVEGIPSSK[229.162932]PTLLANGDHGM[15.9949]EGNNTAGS[79.966331]PTDFLEER	KPCLDTSQVEGIPSSKPTLLANGDHGMEGNNTAGSPTDFLEER[229.162932][229.162932][57.021463735][229.162932][15.9949][79.966331]
[229.162932]EEPPSPPQS[79.966331]PR	EEPPSPPQSPR[229.162932][79.966331]
[229.162932]K[229.162932]GS[79.966331]STDISEDWEK[229.162932]	KGSSTDISEDWEK[229.162932][229.162932][79.966331][229.162932]
[229.162932]K[229.162932]GSS[79.966331]TDISEDWEK[229.162932]	KGSSTDISEDWEK[229.162932][229.162932][79.966331][229.162932]
[229.162932]LEIYQSS[79.966331]QEEPIALDK[229.162932]	LEIYQSSQEEPIALDK[229.162932][79.966331][229.162932]
[229.162932]AT[79.966331]PPPS[79.966331]PLLSELLK[229.162932]	ATPPPSPLLSELLK[229.162932][79.966331][79.966331][229.162932]
[229.162932]YLGGS[79.966331]M[15.9949]DLSTFDFR	YLGGSMDLSTFDFR[229.162932][79.966331][15.9949]
[229.162932]LLDDFDGTY[79.966331]ETQGGK[229.162932]	LLDDFDGTYETQGGK[229.162932][79.966331][229.162932]
[229.162932]ESDK[229.162932]EEPVT[79.966331]PTSGGGPMSPQDDEAEEES[79.966331]DNELSSGTGDVSK[229.162932]	ESDKEEPVTPTSGGGPMSPQDDEAEEESDNELSSGTGDVSK[229.162932][229.162932][79.966331][79.966331][229.162932]
[229.162932]T[79.966331]SPPLLDR	TSPPLLDR[229.162932][79.966331]
[229.162932]SEDGTPAEDGT[79.966331]PAATGGSQPPSM[15.9949]GR	SEDGTPAEDGTPAATGGSQPPSMGR[229.162932][79.966331][15.9949]
[229.162932]AS[79.966331]PITNDGEDEFVPS[79.966331]DGLDK[229.162932]	ASPITNDGEDEFVPSDGLDK[229.162932][79.966331][79.966331][229.162932]
[229.162932]S[79.966331]VENLPEC[57.021463735]GITHEQR	SVENLPECGITHEQR[229.162932][79.966331][57.021463735]
[229.162932]WEGGDSNS[79.966331]DDYDLESDMSNGWDPNEM[15.9949]FK[229.162932]	WEGGDSNSDDYDLESDMSNGWDPNEMFK[229.162932][79.966331][15.9949][229.162932]
[229.162932]EPGRPTPTYHLVPNTS[79.966331]QSQVEEDVSSPPQR	EPGRPTPTYHLVPNTSQSQVEEDVSSPPQR[229.162932][79.966331]
[229.162932]GQDTVAIEGFT[79.966331]DEEDTES[79.966331]GGEGQYR	GQDTVAIEGFTDEEDTESGGEGQYR[229.162932][79.966331][79.966331]
[229.162932]DALDGPAAEAEPEHS[79.966331]FDGLR	DALDGPAAEAEPEHSFDGLR[229.162932][79.966331]
[229.162932]K[229.162932]PNATRPVT[79.966331]PPR	KPNATRPVTPPR[229.162932][229.162932][79.966331]
[229.162932]GSLLPTS[79.966331]PR	GSLLPTSPR[229.162932][79.966331]
[229.162932]SWVEQDHWS[79.966331]FEDEK[229.162932]	SWVEQDHWSFEDEK[229.162932][79.966331][229.162932]
[229.162932]THTTALAGRSPS[79.966331]PAS[79.966331]GR	THTTALAGRSPSPASGR[229.162932][79.966331][79.966331]
[229.162932]K[229.162932]HS[79.966331]LDLPHSELK[229.162932]	KHSLDLPHSELK[229.162932][229.162932][79.966331][229.162932]
[229.162932]GLIVYC[57.021463735]VTS[79.966331]PK[229.162932]	GLIVYCVTSPK[229.162932][57.021463735][79.966331][229.162932]
[229.162932]GDEADDERSELISEGRPVET[79.966331]DS[79.966331]ESEFPVFPTALTSER	GDEADDERSELISEGRPVETDSESEFPVFPTALTSER[229.162932][79.966331][79.966331]
[229.162932]EDLSPAFDHS[79.966331]PNK[229.162932]	EDLSPAFDHSPNK[229.162932][79.966331][229.162932]
[229.162932]ATDIPASAS[79.966331]PPPVAGVPFFK[229.162932]	ATDIPASASPPPVAGVPFFK[229.162932][79.966331][229.162932]
[229.162932]LC[57.021463735]S[79.966331]SSSSDTSSR	LCSSSSSDTSSR[229.162932][57.021463735][79.966331]
[229.162932]LAGLEQAILSPGQNS[79.966331]GNYFAPIPLEDHAENK[229.162932]	LAGLEQAILSPGQNSGNYFAPIPLEDHAENK[229.162932][79.966331][229.162932]
[229.162932]VLLLDGEVTPYANTNNNAVDC[57.021463735]NQVQLPQSDSSLQSLET[79.966331]SV	VLLLDGEVTPYANTNNNAVDCNQVQLPQSDSSLQSLETSV[229.162932][57.021463735][79.966331]
[229.162932]QISYNYS[79.966331]DLDQS[79.966331]NVTEETPEGEEHHPVADTENK[229.162932]	QISYNYSDLDQSNVTEETPEGEEHHPVADTENK[229.162932][79.966331][79.966331][229.162932]
[229.162932]GVPEK[229.162932]S[79.966331]PVLEK[229.162932]	GVPEKSPVLEK[229.162932][229.162932][79.966331][229.162932]
[229.162932]SDS[79.966331]LDTDSSM[15.9949]DTTLILK[229.162932]	SDSLDTDSSMDTTLILK[229.162932][79.966331][15.9949][229.162932]
[229.162932]TSSAFVGK[229.162932]T[79.966331]PEAS[79.966331]PEPK[229.162932]	TSSAFVGKTPEASPEPK[229.162932][229.162932][79.966331][79.966331][229.162932]
[229.162932]STSFM[15.9949]SVS[79.966331]PSK[229.162932]	STSFMSVSPSK[229.162932][15.9949][79.966331][229.162932]
[229.162932]LQPHNLADVLTVNPDS[79.966331]PASDPTVFHK[229.162932]	LQPHNLADVLTVNPDSPASDPTVFHK[229.162932][79.966331][229.162932]
[229.162932]S[79.966331]WGQQAQEYQEQK[229.162932]	SWGQQAQEYQEQK[229.162932][79.966331][229.162932]
[229.162932]TGQAGS[79.966331]LSGS[79.966331]PK[229.162932]PFSPQLSAPITTK[229.162932]	TGQAGSLSGSPKPFSPQLSAPITTK[229.162932][79.966331][79.966331][229.162932][229.162932]
[229.162932]SS[79.966331]VK[229.162932]TPEPVVPTAPELRPSTSTDRPVT[79.966331]PK[229.162932]PTSR	SSVKTPEPVVPTAPELRPSTSTDRPVTPKPTSR[229.162932][79.966331][229.162932][79.966331][229.162932]
[229.162932]LASDDRPS[79.966331]PPR	LASDDRPSPPR[229.162932][79.966331]
[229.162932]ATS[79.966331]NVFAMFDQSQIQEFK[229.162932]	ATSNVFAMFDQSQIQEFK[229.162932][79.966331][229.162932]
[229.162932]IQIASESSGIPERPC[57.021463735]VLTGT[79.966331]PESIEQAK[229.162932]	IQIASESSGIPERPCVLTGTPESIEQAK[229.162932][57.021463735][79.966331][229.162932]
[229.162932]EIENGNSFDS[79.966331]S[79.966331]GDELDVHQLLR	EIENGNSFDSSGDELDVHQLLR[229.162932][79.966331][79.966331]
[229.162932]SES[79.966331]ELIDELSEDFDR	SESELIDELSEDFDR[229.162932][79.966331]
[229.162932]QNSLNDEGC[57.021463735]QSDLEDNVS[79.966331]QGSSDALLLR	QNSLNDEGCQSDLEDNVSQGSSDALLLR[229.162932][57.021463735][79.966331]
[229.162932]LSYAS[79.966331]AESLETM[15.9949]SEAELPLGFSR	LSYASAESLETMSEAELPLGFSR[229.162932][79.966331][15.9949]
[229.162932]VEDATEREEEGDEGGQT[79.966331]HLSPTAPAPSAQLFAPK[229.162932]	VEDATEREEEGDEGGQTHLSPTAPAPSAQLFAPK[229.162932][79.966331][229.162932]
[229.162932]TVPLFPHPPVPSLSTSES[79.966331]K[229.162932]PPPQPSPPTS[79.966331]PVRTPLEVR	TVPLFPHPPVPSLSTSESKPPPQPSPPTSPVRTPLEVR[229.162932][79.966331][229.162932][79.966331]
[229.162932]EEGGPGPVST[79.966331]PDNRK[229.162932]	EEGGPGPVSTPDNRK[229.162932][79.966331][229.162932]
[229.162932]NGIYPLTAFGLPRPQQPQQEEVT[79.966331]SPVVPPSVK[229.162932]	NGIYPLTAFGLPRPQQPQQEEVTSPVVPPSVK[229.162932][79.966331][229.162932]
[229.162932]LLQAQGVEVPS[79.966331]K[229.162932]DSLPK[229.162932]	LLQAQGVEVPSKDSLPK[229.162932][79.966331][229.162932][229.162932]
[229.162932]LS[79.966331]GVM[15.9949]VPAPIQDLEALR	LSGVMVPAPIQDLEALR[229.162932][79.966331][15.9949]
[229.162932]GK[229.162932]PSEQLTPT[79.966331]R	GKPSEQLTPTR[229.162932][229.162932][79.966331]
[229.162932]RY[79.966331]RSPEPDPYLSYR	RYRSPEPDPYLSYR[229.162932][79.966331]
[229.162932]SPFSAVGESNLPS[79.966331]PSPTVSVNPLTR	SPFSAVGESNLPSPSPTVSVNPLTR[229.162932][79.966331]
[229.162932]AVVSGFDFDSPTSS[79.966331]K[229.162932]	AVVSGFDFDSPTSSK[229.162932][79.966331][229.162932]
[229.162932]IPY[79.966331]TPGEIPK[229.162932]	IPYTPGEIPK[229.162932][79.966331][229.162932]
[229.162932]EEPLS[79.966331]EEEPC[57.021463735]TSTAVPSPEK[229.162932]	EEPLSEEEPCTSTAVPSPEK[229.162932][79.966331][57.021463735][229.162932]
[229.162932]INLPIQTFS[79.966331]ALNFR	INLPIQTFSALNFR[229.162932][79.966331]
[229.162932]DGTAPPPQS[79.966331]PSSPGSGQDEDWSDEESPRK[229.162932]	DGTAPPPQSPSSPGSGQDEDWSDEESPRK[229.162932][79.966331][229.162932]
[229.162932]GHVS[79.966331]PAEDQTIQAPPVSVSALAR	GHVSPAEDQTIQAPPVSVSALAR[229.162932][79.966331]
[229.162932]NDLQDTEIS[79.966331]PR	NDLQDTEISPR[229.162932][79.966331]
[229.162932]RK[229.162932]S[79.966331]NEMEEDLVK[229.162932]	RKSNEMEEDLVK[229.162932][229.162932][79.966331][229.162932]
[229.162932]K[229.162932]GDVEGSQS[79.966331]QDEGEGSGESERGSGSQSSVPSVDQFTGVGIR	KGDVEGSQSQDEGEGSGESERGSGSQSSVPSVDQFTGVGIR[229.162932][229.162932][79.966331]
[229.162932]GFAFVTFES[79.966331]PADAK[229.162932]	GFAFVTFESPADAK[229.162932][79.966331][229.162932]
[229.162932]DAVS[79.966331]PFSFSLLK[229.162932]	DAVSPFSFSLLK[229.162932][79.966331][229.162932]
[229.162932]S[79.966331]AGEEEDGPVLTDEQK[229.162932]	SAGEEEDGPVLTDEQK[229.162932][79.966331][229.162932]
[229.162932]TPAS[79.966331]INATPANINLADLTR	TPASINATPANINLADLTR[229.162932][79.966331]
[229.162932]S[79.966331]PAAFHEQIK[229.162932]	SPAAFHEQIK[229.162932][79.966331][229.162932]
[229.162932]VLASSLS[79.966331]PFR	VLASSLSPFR[229.162932][79.966331]
[229.162932]NSSSGVS[79.966331]PLYSPVSFC[57.021463735]GIPVGVLQNK[229.162932]	NSSSGVSPLYSPVSFCGIPVGVLQNK[229.162932][79.966331][57.021463735][229.162932]
[229.162932]NSSSGVSPLYS[79.966331]PVSFC[57.021463735]GIPVGVLQNK[229.162932]	NSSSGVSPLYSPVSFCGIPVGVLQNK[229.162932][79.966331][57.021463735][229.162932]
[229.162932]SPSSSVGSPPVLYM[15.9949]QPS[79.966331]PL	SPSSSVGSPPVLYMQPSPL[229.162932][15.9949][79.966331]
[229.162932]DFQEYVEPGEDFPAS[79.966331]PQR	DFQEYVEPGEDFPASPQR[229.162932][79.966331]
[229.162932]NTGVSPASRPS[79.966331]PGTPTS[79.966331]PSNLTSGLK[229.162932]	NTGVSPASRPSPGTPTSPSNLTSGLK[229.162932][79.966331][79.966331][229.162932]
[229.162932]IGFPSTS[79.966331]PAK[229.162932]	IGFPSTSPAK[229.162932][79.966331][229.162932]
[229.162932]SRS[79.966331]DVDM[15.9949]DAAAEATR	SRSDVDMDAAAEATR[229.162932][79.966331][15.9949]
[229.162932]IVTVAAISQDS[79.966331]NPATPNVSTNM[15.9949]EEF	IVTVAAISQDSNPATPNVSTNMEEF[229.162932][79.966331][15.9949]
[229.162932]QM[15.9949]DTVLSSS[79.966331]PDVLFDPINGLTPDEEALSNER	QMDTVLSSSPDVLFDPINGLTPDEEALSNER[229.162932][15.9949][79.966331]
[229.162932]SGSGSVGNGSSRY[79.966331]SPSQNSPIHHIPS[79.966331]RR	SGSGSVGNGSSRYSPSQNSPIHHIPSRR[229.162932][79.966331][79.966331]
[229.162932]SRSS[79.966331]SRSGPR	SRSSSRSGPR[229.162932][79.966331]
[229.162932]YTVAPTSLVVS[79.966331]PGQQTLLGLK[229.162932]	YTVAPTSLVVSPGQQTLLGLK[229.162932][79.966331][229.162932]
[229.162932]GLPSPYNMSSAPGS[79.966331]R	GLPSPYNMSSAPGSR[229.162932][79.966331]
[229.162932]LEDSEVRS[79.966331]VAS[79.966331]NQSEMEFSSLQDMPK[229.162932]	LEDSEVRSVASNQSEMEFSSLQDMPK[229.162932][79.966331][79.966331][229.162932]
[229.162932]ALLDSSENC[57.021463735]DRLS[79.966331]SPPGLFGAFNIR	ALLDSSENCDRLSSPPGLFGAFNIR[229.162932][57.021463735][79.966331]
[229.162932]GLPSPYNM[15.9949]SS[79.966331]APGSR	GLPSPYNMSSAPGSR[229.162932][15.9949][79.966331]
[229.162932]DGSLASNPYS[79.966331]GDLTK[229.162932]	DGSLASNPYSGDLTK[229.162932][79.966331][229.162932]
[229.162932]RC[57.021463735]S[79.966331]DDFSPVLPDVPTMINK[229.162932]	RCSDDFSPVLPDVPTMINK[229.162932][57.021463735][79.966331][229.162932]
[229.162932]VGDTEK[229.162932]PEPERS[79.966331]PPNR	VGDTEKPEPERSPPNR[229.162932][229.162932][79.966331]
[229.162932]QEGETAIC[57.021463735]SEMTADRDPVYDES[79.966331]TDEES[79.966331]ENQTDLSGLASAAVSK[229.162932]	QEGETAICSEMTADRDPVYDESTDEESENQTDLSGLASAAVSK[229.162932][57.021463735][79.966331][79.966331][229.162932]
[229.162932]ESLPIELDQLSGRGS[79.966331]C[57.021463735]HSK[229.162932]	ESLPIELDQLSGRGSCHSK[229.162932][79.966331][57.021463735][229.162932]
[229.162932]GSPVSEIGWET[79.966331]PPPES[79.966331]PR	GSPVSEIGWETPPPESPR[229.162932][79.966331][79.966331]
[229.162932]S[79.966331]PAVATSTAAPPPPSS[79.966331]PLPSK[229.162932]	SPAVATSTAAPPPPSSPLPSK[229.162932][79.966331][79.966331][229.162932]
[229.162932]SPPDQSAVPNT[79.966331]PPST[79.966331]PVK[229.162932]LEEDLPQEPTSR	SPPDQSAVPNTPPSTPVKLEEDLPQEPTSR[229.162932][79.966331][79.966331][229.162932]
[229.162932]VADAK[229.162932]GDS[79.966331]ES[79.966331]EEDEDLEVPVPSR	VADAKGDSESEEDEDLEVPVPSR[229.162932][229.162932][79.966331][79.966331]
[229.162932]EAAT[79.966331]LEVERPLPMEVEK[229.162932]	EAATLEVERPLPMEVEK[229.162932][79.966331][229.162932]
[229.162932]SVSDPVEDK[229.162932]K[229.162932]EQES[79.966331]DEEEEEEEEDEPSGATTR	SVSDPVEDKKEQESDEEEEEEEEDEPSGATTR[229.162932][229.162932][229.162932][79.966331]
[229.162932]S[79.966331]IEVENDFLPVEK[229.162932]	SIEVENDFLPVEK[229.162932][79.966331][229.162932]
[229.162932]TAAGIS[79.966331]TPAPVAGLGPR	TAAGISTPAPVAGLGPR[229.162932][79.966331]
[229.162932]SRTPSLPT[79.966331]PPTREPK[229.162932]	SRTPSLPTPPTREPK[229.162932][79.966331][229.162932]
[229.162932]ES[79.966331]PHFYR	ESPHFYR[229.162932][79.966331]
[229.162932]EAEGGRPPAATS[79.966331]PAEVVWSSEK[229.162932]	EAEGGRPPAATSPAEVVWSSEK[229.162932][79.966331][229.162932]
[229.162932]ILEGPQQSLSGS[79.966331]PLQPIPASPPPQIPPGLRPR	ILEGPQQSLSGSPLQPIPASPPPQIPPGLRPR[229.162932][79.966331]
[229.162932]AAIPPPVYEEPDRPRSPTGPS[79.966331]NSFLANMGGTVAHK[229.162932]	AAIPPPVYEEPDRPRSPTGPSNSFLANMGGTVAHK[229.162932][79.966331][229.162932]
[229.162932]GSDYSWSYQT[79.966331]PPSS[79.966331]PSSSSSR	GSDYSWSYQTPPSSPSSSSSR[229.162932][79.966331][79.966331]
[229.162932]GLRDSPSS[79.966331]S[79.966331]EDREEDEPSSRPVTSQTASK[229.162932]	GLRDSPSSSEDREEDEPSSRPVTSQTASK[229.162932][79.966331][79.966331][229.162932]
[229.162932]VESSENVPS[79.966331]PTHPPVVINAADDDEDDDDQFS[79.966331]EEGDESK[229.162932]	VESSENVPSPTHPPVVINAADDDEDDDDQFSEEGDESK[229.162932][79.966331][79.966331][229.162932]
[229.162932]TATEEWGTEDWNEDLS[79.966331]ETK[229.162932]	TATEEWGTEDWNEDLSETK[229.162932][79.966331][229.162932]
[229.162932]QLMELDTSPS[79.966331]PSAQVVGLK[229.162932]	QLMELDTSPSPSAQVVGLK[229.162932][79.966331][229.162932]
[229.162932]QPS[79.966331]LTLELFPNHTDNLNSSQR	QPSLTLELFPNHTDNLNSSQR[229.162932][79.966331]
[229.162932]EATGLS[79.966331]PQAAQEK[229.162932]	EATGLSPQAAQEK[229.162932][79.966331][229.162932]
[229.162932]TVSFSAIEVVPAPEPPPAT[79.966331]PPQAK[229.162932]	TVSFSAIEVVPAPEPPPATPPQAK[229.162932][79.966331][229.162932]
[229.162932]ANDTAWVVEEGYFNS[79.966331]SLSLADK[229.162932]	ANDTAWVVEEGYFNSSLSLADK[229.162932][79.966331][229.162932]
[229.162932]IQVEHGVTGS[79.966331]FK[229.162932]	IQVEHGVTGSFK[229.162932][79.966331][229.162932]
[229.162932]RGS[79.966331]ISSM[15.9949]SSVSSVLDEK[229.162932]	RGSISSMSSVSSVLDEK[229.162932][79.966331][15.9949][229.162932]
[229.162932]NVQQDNSEAGTQPQVQTDAQQTSQSPPSPELT[79.966331]SEENK[229.162932]	NVQQDNSEAGTQPQVQTDAQQTSQSPPSPELTSEENK[229.162932][79.966331][229.162932]
[229.162932]VHNDAQS[79.966331]FDY[79.966331]DHDAFLGAEEAK[229.162932]	VHNDAQSFDYDHDAFLGAEEAK[229.162932][79.966331][79.966331][229.162932]
[229.162932]QTGGLGIS[79.966331]IAGGK[229.162932]	QTGGLGISIAGGK[229.162932][79.966331][229.162932]
[229.162932]ISYT[79.966331]PPES[79.966331]PVASHR	ISYTPPESPVASHR[229.162932][79.966331][79.966331]
[229.162932]TDDSQPPTLGQEILEEPSLPAS[79.966331]EVADEPPTLTK[229.162932]	TDDSQPPTLGQEILEEPSLPASEVADEPPTLTK[229.162932][79.966331][229.162932]
[229.162932]QMAELMPVGDNNFS[79.966331]DS[79.966331]EEGEGLEESADIK[229.162932]	QMAELMPVGDNNFSDSEEGEGLEESADIK[229.162932][79.966331][79.966331][229.162932]
[229.162932]IEEAPEAT[79.966331]PQPSQPGPSSPISLS[79.966331]AEEENAEGEVSR	IEEAPEATPQPSQPGPSSPISLSAEEENAEGEVSR[229.162932][79.966331][79.966331]
[229.162932]S[79.966331]QPC[57.021463735]DLDAR	SQPCDLDAR[229.162932][79.966331][57.021463735]
[229.162932]HFLPLDFST[79.966331]QVNSSLTSPTGR	HFLPLDFSTQVNSSLTSPTGR[229.162932][79.966331]
[229.162932]LVEQANS[79.966331]PK[229.162932]	LVEQANSPK[229.162932][79.966331][229.162932]
[229.162932]TDEGPDTPSYNRDNS[79.966331]IS[79.966331]PESDVDTASTISLVTGETERK[229.162932]	TDEGPDTPSYNRDNSISPESDVDTASTISLVTGETERK[229.162932][79.966331][79.966331][229.162932]
[229.162932]LAES[79.966331]PQLSK[229.162932]	LAESPQLSK[229.162932][79.966331][229.162932]
[229.162932]SSFQITSVTTDYEGPGS[79.966331]PGASDPPTPQPPTGPPPR	SSFQITSVTTDYEGPGSPGASDPPTPQPPTGPPPR[229.162932][79.966331]
[229.162932]YFQISQDEDES[79.966331]ES[79.966331]ED	YFQISQDEDESESED[229.162932][79.966331][79.966331]
[229.162932]QEPVESSLGLSNGVSDLS[79.966331]PEYAVLTSTIK[229.162932]	QEPVESSLGLSNGVSDLSPEYAVLTSTIK[229.162932][79.966331][229.162932]
[229.162932]MTNNEDS[79.966331]LS[79.966331]PTSSTLSNLELDAAEK[229.162932]	MTNNEDSLSPTSSTLSNLELDAAEK[229.162932][79.966331][79.966331][229.162932]
[229.162932]GFQPSRPTAQQEPDGK[229.162932]PAS[79.966331]SPVIM[15.9949]ASQTTHK[229.162932]	GFQPSRPTAQQEPDGKPASSPVIMASQTTHK[229.162932][229.162932][79.966331][15.9949][229.162932]
[229.162932]EDVEVVGGS[79.966331]DGEGAIGLSSDPK[229.162932]	EDVEVVGGSDGEGAIGLSSDPK[229.162932][79.966331][229.162932]
[229.162932]RYS[79.966331]DGWC[57.021463735]EGVSSEGTGFFPGNYVEPSC[57.021463735]	RYSDGWCEGVSSEGTGFFPGNYVEPSC[229.162932][79.966331][57.021463735][57.021463735]
[229.162932]GEGDAPFSEPGTTSTQRPS[79.966331]SPETATK[229.162932]	GEGDAPFSEPGTTSTQRPSSPETATK[229.162932][79.966331][229.162932]
[229.162932]GLSGAPSPTM[15.9949]SEDSAGS[79.966331]PC[57.021463735]PSGSGSDTENTRPQENTFPK[229.162932]	GLSGAPSPTMSEDSAGSPCPSGSGSDTENTRPQENTFPK[229.162932][15.9949][79.966331][57.021463735][229.162932]
[229.162932]K[229.162932]FS[79.966331]AGGDSDPPLK[229.162932]	KFSAGGDSDPPLK[229.162932][229.162932][79.966331][229.162932]
[229.162932]STGVSFWTQDSDENEQEQQS[79.966331]DTEEGSNK[229.162932]	STGVSFWTQDSDENEQEQQSDTEEGSNK[229.162932][79.966331][229.162932]
[229.162932]SITS[79.966331]LAGSTS[79.966331]K[229.162932]	SITSLAGSTSK[229.162932][79.966331][79.966331][229.162932]
[229.162932]S[79.966331]PELSTVDIGFK[229.162932]	SPELSTVDIGFK[229.162932][79.966331][229.162932]
[229.162932]SASNVPSGK[229.162932]ST[79.966331]DEEEEAQTPQAPR	SASNVPSGKSTDEEEEAQTPQAPR[229.162932][229.162932][79.966331]
[229.162932]EVDPSTGELQSLQM[15.9949]PES[79.966331]EGPSSLDPSQEGPTGLK[229.162932]	EVDPSTGELQSLQMPESEGPSSLDPSQEGPTGLK[229.162932][15.9949][79.966331][229.162932]
[229.162932]STVTGERQSGDGQES[79.966331]T[79.966331]EPVENK[229.162932]	STVTGERQSGDGQESTEPVENK[229.162932][79.966331][79.966331][229.162932]
[229.162932]S[79.966331]SPGQTPEEGAQALAEFAALHGPALR	SSPGQTPEEGAQALAEFAALHGPALR[229.162932][79.966331]
[229.162932]GYS[79.966331]FSLTTFSPSGK[229.162932]	GYSFSLTTFSPSGK[229.162932][79.966331][229.162932]
[229.162932]K[229.162932]SESPFRET[79.966331]EPLVS[79.966331]PHQDK[229.162932]	KSESPFRETEPLVSPHQDK[229.162932][229.162932][79.966331][79.966331][229.162932]
[229.162932]GAPVNIS[79.966331]S[79.966331]SDLTGR	GAPVNISSSDLTGR[229.162932][79.966331][79.966331]
[229.162932]GQTPLTEGS[79.966331]EDLDGHS[79.966331]DPEESFAR	GQTPLTEGSEDLDGHSDPEESFAR[229.162932][79.966331][79.966331]
[229.162932]AATAPLLEAVDNLSAFASNPEFSSIPAQIS[79.966331]PEGR	AATAPLLEAVDNLSAFASNPEFSSIPAQISPEGR[229.162932][79.966331]
[229.162932]TST[79.966331]PEDFIR	TSTPEDFIR[229.162932][79.966331]
[229.162932]TNS[79.966331]AEVTPPVLSVM[15.9949]GEATPVSIEPR	TNSAEVTPPVLSVMGEATPVSIEPR[229.162932][79.966331][15.9949]
[229.162932]GLMAGGRPEGQYSEDEDT[79.966331]DT[79.966331]EEYR	GLMAGGRPEGQYSEDEDTDTEEYR[229.162932][79.966331][79.966331]
[229.162932]ES[79.966331]ISPQPADSAC[57.021463735]SSPAPSTGK[229.162932]	ESISPQPADSACSSPAPSTGK[229.162932][79.966331][57.021463735][229.162932]
[229.162932]VLVQNAAGS[79.966331]QEK[229.162932]	VLVQNAAGSQEK[229.162932][79.966331][229.162932]
[229.162932]TTGT[79.966331]PPDSSLVTYELHSRPEQDK[229.162932]	TTGTPPDSSLVTYELHSRPEQDK[229.162932][79.966331][229.162932]
[229.162932]HPINDENQDGVM[15.9949]HSDGTGNLEEEQES[79.966331]EGETYEDIDSSK[229.162932]	HPINDENQDGVMHSDGTGNLEEEQESEGETYEDIDSSK[229.162932][15.9949][79.966331][229.162932]
[229.162932]RQPPVS[79.966331]PLTLS[79.966331]PGPEAHQGFSR	RQPPVSPLTLSPGPEAHQGFSR[229.162932][79.966331][79.966331]
[229.162932]EPSVQEATSTS[79.966331]DILK[229.162932]	EPSVQEATSTSDILK[229.162932][79.966331][229.162932]
[229.162932]LGFSSS[79.966331]PTK[229.162932]	LGFSSSPTK[229.162932][79.966331][229.162932]
[229.162932]LLFISEPIPHPS[79.966331]NELR	LLFISEPIPHPSNELR[229.162932][79.966331]
[229.162932]NTADHDES[79.966331]PPRTPT[79.966331]GNAPSSESDIDISSPNVSHDESIAK[229.162932]	NTADHDESPPRTPTGNAPSSESDIDISSPNVSHDESIAK[229.162932][79.966331][79.966331][229.162932]
[229.162932]YGLLANTEDPTEMAS[79.966331]LDS[79.966331]DEETVFESR	YGLLANTEDPTEMASLDSDEETVFESR[229.162932][79.966331][79.966331]
[229.162932]AEQLAVNGASLGPSIS[79.966331]EPDLTSVK[229.162932]	AEQLAVNGASLGPSISEPDLTSVK[229.162932][79.966331][229.162932]
[229.162932]IFFAGDT[79.966331]IPK[229.162932]	IFFAGDTIPK[229.162932][79.966331][229.162932]
[229.162932]NAVASVQNGPGGGPSSSSIGSAS[79.966331]K[229.162932]	NAVASVQNGPGGGPSSSSIGSASK[229.162932][79.966331][229.162932]
[229.162932]NAVASVQNGPGGGPSSSSIGS[79.966331]ASK[229.162932]	NAVASVQNGPGGGPSSSSIGSASK[229.162932][79.966331][229.162932]
[229.162932]DLLVSSGSNNSLPC[57.021463735]GS[79.966331]PK[229.162932]	DLLVSSGSNNSLPCGSPK[229.162932][57.021463735][79.966331][229.162932]
[229.162932]S[79.966331]LPEEDVAEIQHAEEFLIK[229.162932]PESK[229.162932]	SLPEEDVAEIQHAEEFLIKPESK[229.162932][79.966331][229.162932][229.162932]
[229.162932]GTGDC[57.021463735]S[79.966331]DEEVDGK[229.162932]	GTGDCSDEEVDGK[229.162932][57.021463735][79.966331][229.162932]
[229.162932]S[79.966331]HSTEPNLSSFLNDPNPM[15.9949]K[229.162932]	SHSTEPNLSSFLNDPNPMK[229.162932][79.966331][15.9949][229.162932]
[229.162932]EPFEDGFANGEES[79.966331]TPTR	EPFEDGFANGEESTPTR[229.162932][79.966331]
[229.162932]TEWLDSFTGNVQNS[79.966331]LLDEEK[229.162932]	TEWLDSFTGNVQNSLLDEEK[229.162932][79.966331][229.162932]
[229.162932]QIT[79.966331]VEELVR	QITVEELVR[229.162932][79.966331]
[229.162932]FDESMT[79.966331]EDEIEEQSFR	FDESMTEDEIEEQSFR[229.162932][79.966331]
[229.162932]ENGFSS[79.966331]PPQIK[229.162932]DEPEDDGYFVPPK[229.162932]	ENGFSSPPQIKDEPEDDGYFVPPK[229.162932][79.966331][229.162932][229.162932]
[229.162932]NSSTIIQNPVET[79.966331]PK[229.162932]K[229.162932]	NSSTIIQNPVETPKK[229.162932][79.966331][229.162932][229.162932]
[229.162932]K[229.162932]RES[79.966331]ESES[79.966331]DETPPAAPQLIK[229.162932]	KRESESESDETPPAAPQLIK[229.162932][229.162932][79.966331][79.966331][229.162932]
[229.162932]VQQEIDS[79.966331]DESPVAR	VQQEIDSDESPVAR[229.162932][79.966331]
[229.162932]NQMGDSNISS[79.966331]PGLQPSTQLSNLGSTETLEEMPSGSQDK[229.162932]	NQMGDSNISSPGLQPSTQLSNLGSTETLEEMPSGSQDK[229.162932][79.966331][229.162932]
[229.162932]SVPVNNLPERS[79.966331]PTDS[79.966331]PR	SVPVNNLPERSPTDSPR[229.162932][79.966331][79.966331]
[229.162932]K[229.162932]AESSPNAEPSDEGNS[79.966331]REHSAGSC[57.021463735]TNFQC[57.021463735]K[229.162932]	KAESSPNAEPSDEGNSREHSAGSCTNFQCK[229.162932][229.162932][79.966331][57.021463735][57.021463735][229.162932]
[229.162932]VK[229.162932]EEPPS[79.966331]PPQS[79.966331]PRVEEASPGRPSSVDTLLSPTALIDSILR	VKEEPPSPPQSPRVEEASPGRPSSVDTLLSPTALIDSILR[229.162932][229.162932][79.966331][79.966331]
[229.162932]SIANGSDDGAQPSTSTAQEQDDVLIVDS[79.966331]DEEGPSNSTDC[57.021463735]SGDDK[229.162932]	SIANGSDDGAQPSTSTAQEQDDVLIVDSDEEGPSNSTDCSGDDK[229.162932][79.966331][57.021463735][229.162932]
[229.162932]IAS[79.966331]HDFDPTDSSSK[229.162932]	IASHDFDPTDSSSK[229.162932][79.966331][229.162932]
[229.162932]SAVGFSNGS[79.966331]LEQR	SAVGFSNGSLEQR[229.162932][79.966331]
[229.162932]SQSEESASAFSADDLMSIDLAEQM[15.9949]ANDS[79.966331]DDSISAATNK[229.162932]	SQSEESASAFSADDLMSIDLAEQMANDSDDSISAATNK[229.162932][15.9949][79.966331][229.162932]
[229.162932]DYEIESQNPLAS[79.966331]PTNTLLGSAK[229.162932]	DYEIESQNPLASPTNTLLGSAK[229.162932][79.966331][229.162932]
[229.162932]GEGPEAEFQSLT[79.966331]PSQIK[229.162932]	GEGPEAEFQSLTPSQIK[229.162932][79.966331][229.162932]
[229.162932]S[79.966331]PSFPGESTASSSLVLSPLASSSGAFFSGTQQPPQASVEDGGPK[229.162932]	SPSFPGESTASSSLVLSPLASSSGAFFSGTQQPPQASVEDGGPK[229.162932][79.966331][229.162932]
[229.162932]DYEIES[79.966331]QNPLASPTNTLLGSAK[229.162932]	DYEIESQNPLASPTNTLLGSAK[229.162932][79.966331][229.162932]
[229.162932]NWTEDM[15.9949]EGGISS[79.966331]PVK[229.162932]	NWTEDMEGGISSPVK[229.162932][15.9949][79.966331][229.162932]
[229.162932]NWTEDMEGGIS[79.966331]SPVK[229.162932]K[229.162932]	NWTEDMEGGISSPVKK[229.162932][79.966331][229.162932][229.162932]
[229.162932]ESTQLSPADLTEGK[229.162932]PT[79.966331]DPSK[229.162932]	ESTQLSPADLTEGKPTDPSK[229.162932][229.162932][79.966331][229.162932]
[229.162932]SATVK[229.162932]PGAVGAGEFVSPC[57.021463735]ES[79.966331]GDNTGEPSALEEQR	SATVKPGAVGAGEFVSPCESGDNTGEPSALEEQR[229.162932][229.162932][57.021463735][79.966331]
[229.162932]NQRPFS[79.966331]PR	NQRPFSPR[229.162932][79.966331]
[229.162932]QISYNYSDLDQSNVT[79.966331]EETPEGEEHHPVADTENK[229.162932]	QISYNYSDLDQSNVTEETPEGEEHHPVADTENK[229.162932][79.966331][229.162932]
[229.162932]SATVK[229.162932]PGAVGAGEFVS[79.966331]PC[57.021463735]ESGDNTGEPSALEEQR	SATVKPGAVGAGEFVSPCESGDNTGEPSALEEQR[229.162932][229.162932][79.966331][57.021463735]
[229.162932]TGS[79.966331]IVLPYIMSSTLR	TGSIVLPYIMSSTLR[229.162932][79.966331]
[229.162932]TPSAGASPAQASPAGT[79.966331]PPGR	TPSAGASPAQASPAGTPPGR[229.162932][79.966331]
[229.162932]NIIS[79.966331]PPWDFRDFEVEK[229.162932]	NIISPPWDFRDFEVEK[229.162932][79.966331][229.162932]
[229.162932]ENTGVLHAFPPC[57.021463735]EFS[79.966331]QQFLDSPAK[229.162932]	ENTGVLHAFPPCEFSQQFLDSPAK[229.162932][57.021463735][79.966331][229.162932]
[229.162932]VSITSEVESTSNS[79.966331]PSSSSLQK[229.162932]	VSITSEVESTSNSPSSSSLQK[229.162932][79.966331][229.162932]
[229.162932]S[79.966331]PAAPYFLGSSFS[79.966331]PVR	SPAAPYFLGSSFSPVR[229.162932][79.966331][79.966331]
[229.162932]VSDEVGFGLEHVS[79.966331]R	VSDEVGFGLEHVSR[229.162932][79.966331]
[229.162932]VFSNAT[79.966331]TIANHWRIHNEDRSY[79.966331]K[229.162932]	VFSNATTIANHWRIHNEDRSYK[229.162932][79.966331][79.966331][229.162932]
[229.162932]FNS[79.966331]LPRPDPEPVPPVGSK[229.162932]	FNSLPRPDPEPVPPVGSK[229.162932][79.966331][229.162932]
[229.162932]LGPGRPLPTFPTSEC[57.021463735]TS[79.966331]DVEPDTR	LGPGRPLPTFPTSECTSDVEPDTR[229.162932][57.021463735][79.966331]
[229.162932]DK[229.162932]PEIEDVGS[79.966331]DEEEEK[229.162932]	DKPEIEDVGSDEEEEK[229.162932][229.162932][79.966331][229.162932]
[229.162932]SEPFS[79.966331]PSLRPEPPK[229.162932]	SEPFSPSLRPEPPK[229.162932][79.966331][229.162932]
[229.162932]QDRENEEGDTGNWYS[79.966331]S[79.966331]DEDEGGSSVTSILK[229.162932]	QDRENEEGDTGNWYSSDEDEGGSSVTSILK[229.162932][79.966331][79.966331][229.162932]
[229.162932]DTEEQNPETVNWEDRPST[79.966331]PTILGYEVMEER	DTEEQNPETVNWEDRPSTPTILGYEVMEER[229.162932][79.966331]
[229.162932]SQLSFLPTEAQAQVS[79.966331]PPPPYPAPQELTQPLLQQPR	SQLSFLPTEAQAQVSPPPPYPAPQELTQPLLQQPR[229.162932][79.966331]
[229.162932]NTDSWAPPLEIVNHRS[79.966331]PSR	NTDSWAPPLEIVNHRSPSR[229.162932][79.966331]
[229.162932]AHSLM[15.9949]ELSPSAPPGGS[79.966331]PHLDSSR	AHSLMELSPSAPPGGSPHLDSSR[229.162932][15.9949][79.966331]
[229.162932]VDLEPVS[79.966331]PR	VDLEPVSPR[229.162932][79.966331]
[229.162932]NSPFQIPPPS[79.966331]PDSK[229.162932]	NSPFQIPPPSPDSK[229.162932][79.966331][229.162932]
[229.162932]LESS[79.966331]EGEIIQTVDR	LESSEGEIIQTVDR[229.162932][79.966331]
[229.162932]DEPDS[79.966331]PVLYR	DEPDSPVLYR[229.162932][79.966331]
[229.162932]QENC[57.021463735]GAQQVPAGPGTST[79.966331]PPSS[79.966331]PVR	QENCGAQQVPAGPGTSTPPSSPVR[229.162932][57.021463735][79.966331][79.966331]
[229.162932]ITPLEIEVLEET[79.966331]VQTMDTS	ITPLEIEVLEETVQTMDTS[229.162932][79.966331]
[229.162932]DTQS[79.966331]NELIEINPQTEGK[229.162932]	DTQSNELIEINPQTEGK[229.162932][79.966331][229.162932]
[229.162932]SRS[79.966331]PFSTTR	SRSPFSTTR[229.162932][79.966331]
[229.162932]TC[57.021463735]LSEGNPYVSSALSVPAS[79.966331]PR	TCLSEGNPYVSSALSVPASPR[229.162932][57.021463735][79.966331]
[229.162932]SAPTAPT[79.966331]PPPPPPPATPR	SAPTAPTPPPPPPPATPR[229.162932][79.966331]
[229.162932]GVTEAIQNFSFRS[79.966331]QEDM[15.9949]NEPLK[229.162932]	GVTEAIQNFSFRSQEDMNEPLK[229.162932][79.966331][15.9949][229.162932]
[229.162932]RNT[79.966331]LPAM[15.9949]DNSR	RNTLPAMDNSR[229.162932][79.966331][15.9949]
[229.162932]ALASQLQDS[79.966331]LK[229.162932]	ALASQLQDSLK[229.162932][79.966331][229.162932]
[229.162932]GVSASAVPFTPSSPLLSC[57.021463735]S[79.966331]QEGSR	GVSASAVPFTPSSPLLSCSQEGSR[229.162932][57.021463735][79.966331]
[229.162932]GVTEAIQNFS[79.966331]FRSQEDM[15.9949]NEPLK[229.162932]	GVTEAIQNFSFRSQEDMNEPLK[229.162932][79.966331][15.9949][229.162932]
[229.162932]AQATIPLLGYVVDEMPRS[79.966331]ADLPHSFK[229.162932]	AQATIPLLGYVVDEMPRSADLPHSFK[229.162932][79.966331][229.162932]
[229.162932]AS[79.966331]WLGEQPQFWSK[229.162932]	ASWLGEQPQFWSK[229.162932][79.966331][229.162932]
[229.162932]HLLTDLPLPPELPGGDLS[79.966331]PPDS[79.966331]PEPK[229.162932]	HLLTDLPLPPELPGGDLSPPDSPEPK[229.162932][79.966331][79.966331][229.162932]
[229.162932]TAVQYIESS[79.966331]DSEEIETSELPQK[229.162932]	TAVQYIESSDSEEIETSELPQK[229.162932][79.966331][229.162932]
[229.162932]VVYAFS[79.966331]PK[229.162932]	VVYAFSPK[229.162932][79.966331][229.162932]
[229.162932]VM[15.9949]HTQC[57.021463735]HSTPDS[79.966331]AEDVR	VMHTQCHSTPDSAEDVR[229.162932][15.9949][57.021463735][79.966331]
[229.162932]TVS[79.966331]ISEIPNTLEDGTK[229.162932]	TVSISEIPNTLEDGTK[229.162932][79.966331][229.162932]
[229.162932]SAT[79.966331]LSGSATNLASLTAALAK[229.162932]	SATLSGSATNLASLTAALAK[229.162932][79.966331][229.162932]
[229.162932]LLEPLVTQVTTLVNTNS[79.966331]K[229.162932]	LLEPLVTQVTTLVNTNSK[229.162932][79.966331][229.162932]
[229.162932]RRS[79.966331]PSPYYSR	RRSPSPYYSR[229.162932][79.966331]
[229.162932]ELGQC[57.021463735]VNGDS[79.966331]RVELR	ELGQCVNGDSRVELR[229.162932][57.021463735][79.966331]
[229.162932]AAAGVGGS[79.966331]LR	AAAGVGGSLR[229.162932][79.966331]
[229.162932]RPS[79.966331]STSVPLGDK[229.162932]	RPSSTSVPLGDK[229.162932][79.966331][229.162932]
[229.162932]SEAEDLAEPLSSTEGVAPLSQAPS[79.966331]PLAIPAIK[229.162932]	SEAEDLAEPLSSTEGVAPLSQAPSPLAIPAIK[229.162932][79.966331][229.162932]
[229.162932]SVGDDEELQQNESGTS[79.966331]PK[229.162932]	SVGDDEELQQNESGTSPK[229.162932][79.966331][229.162932]
[229.162932]IILDLHK[229.162932]ST[79.966331]ENIT[79.966331]K[229.162932]	IILDLHKSTENITK[229.162932][229.162932][79.966331][79.966331][229.162932]
[229.162932]MQPDC[57.021463735]S[79.966331]NPLTLDEC[57.021463735]AR	MQPDCSNPLTLDECAR[229.162932][57.021463735][79.966331][57.021463735]
[229.162932]AAPEASS[79.966331]PPAS[79.966331]PLQHLLPGK[229.162932]	AAPEASSPPASPLQHLLPGK[229.162932][79.966331][79.966331][229.162932]
[229.162932]GAPTTPAATPPS[79.966331]PK[229.162932]	GAPTTPAATPPSPK[229.162932][79.966331][229.162932]
[229.162932]DTSGGIDLGEEQHPLGT[79.966331]PTPGRK[229.162932]	DTSGGIDLGEEQHPLGTPTPGRK[229.162932][79.966331][229.162932]
[229.162932]DSIC[57.021463735]SSVSLES[79.966331]SAAETQEEMLQVLK[229.162932]	DSICSSVSLESSAAETQEEMLQVLK[229.162932][57.021463735][79.966331][229.162932]
[229.162932]VAALAFEQS[79.966331]VLQDLERQSSAR	VAALAFEQSVLQDLERQSSAR[229.162932][79.966331]
[229.162932]NLSELQDTS[79.966331]LQQLVSQR	NLSELQDTSLQQLVSQR[229.162932][79.966331]
[229.162932]SPTISDK[229.162932]T[79.966331]SQERDR	SPTISDKTSQERDR[229.162932][229.162932][79.966331]
[229.162932]FLSVK[229.162932]Y[79.966331]TT[79.966331]K[229.162932]	FLSVKYTTK[229.162932][229.162932][79.966331][79.966331][229.162932]
[229.162932]LIPFSPAVNTS[79.966331]VSTVASTVAPMYAGDLR	LIPFSPAVNTSVSTVASTVAPMYAGDLR[229.162932][79.966331]
[229.162932]LIPFS[79.966331]PAVNTSVSTVASTVAPM[15.9949]YAGDLR	LIPFSPAVNTSVSTVASTVAPMYAGDLR[229.162932][79.966331][15.9949]
[229.162932]AGMSSNQSISSPVLDAVPRT[79.966331]PSR	AGMSSNQSISSPVLDAVPRTPSR[229.162932][79.966331]
[229.162932]VLSEPIGPES[79.966331]PSSTEC[57.021463735]PR	VLSEPIGPESPSSTECPR[229.162932][79.966331][57.021463735]
[229.162932]NHSGSRT[79.966331]PPVALNSSR	NHSGSRTPPVALNSSR[229.162932][79.966331]
[229.162932]MIFEGPNK[229.162932]LS[79.966331]PR	MIFEGPNKLSPR[229.162932][229.162932][79.966331]
[229.162932]NSAILQNRVDS[79.966331]LEFSLESQK[229.162932]	NSAILQNRVDSLEFSLESQK[229.162932][79.966331][229.162932]
[229.162932]T[79.966331]PESIVPIAPELQPSTSR	TPESIVPIAPELQPSTSR[229.162932][79.966331]
[229.162932]TSQGGAGVS[79.966331]PLLVK[229.162932]	TSQGGAGVSPLLVK[229.162932][79.966331][229.162932]
[229.162932]SIERPLK[229.162932]S[79.966331]PLVSK[229.162932]	SIERPLKSPLVSK[229.162932][229.162932][79.966331][229.162932]
[229.162932]TSS[79.966331]LDGPAAAVLSR	TSSLDGPAAAVLSR[229.162932][79.966331]
[229.162932]LIEDNEY[79.966331]TAR	LIEDNEYTAR[229.162932][79.966331]
[229.162932]FAELPEFRPEEVLPSPTLQSLAT[79.966331]SPR	FAELPEFRPEEVLPSPTLQSLATSPR[229.162932][79.966331]
[229.162932]GVEGPQGSPRPPAPIQQLNRSS[79.966331]SER	GVEGPQGSPRPPAPIQQLNRSSSER[229.162932][79.966331]
[229.162932]SAPSASAS[79.966331]PTETGPPRPHIK[229.162932]	SAPSASASPTETGPPRPHIK[229.162932][79.966331][229.162932]
[229.162932]VTEQALLRPQS[79.966331]K[229.162932]	VTEQALLRPQSK[229.162932][79.966331][229.162932]
[229.162932]SIS[79.966331]QSSTDSYSSAASYTDSS[79.966331]DDEVSPR	SISQSSTDSYSSAASYTDSSDDEVSPR[229.162932][79.966331][79.966331]
[229.162932]SGK[229.162932]LS[79.966331]QELDFVSHNVR	SGKLSQELDFVSHNVR[229.162932][229.162932][79.966331]
[229.162932]DASTS[79.966331]PMPTGSLK[229.162932]	DASTSPMPTGSLK[229.162932][79.966331][229.162932]
[229.162932]DAGVGGLTQAGFLSGELALNSPGPLS[79.966331]PSGM[15.9949]K[229.162932]	DAGVGGLTQAGFLSGELALNSPGPLSPSGMK[229.162932][79.966331][15.9949][229.162932]
[229.162932]ALSMC[57.021463735]PPS[79.966331]PLGC[57.021463735]ELVK[229.162932]	ALSMCPPSPLGCELVK[229.162932][57.021463735][79.966331][57.021463735][229.162932]
[229.162932]SGSLS[79.966331]LTQFADMISLK[229.162932]	SGSLSLTQFADMISLK[229.162932][79.966331][229.162932]
[229.162932]LITEENEEEHNFFLAPGTC[57.021463735]VVDTGIT[79.966331]NSQTLIPDC[57.021463735]QK[229.162932]	LITEENEEEHNFFLAPGTCVVDTGITNSQTLIPDCQK[229.162932][57.021463735][79.966331][57.021463735][229.162932]
[229.162932]LK[229.162932]S[79.966331]PQAVLQLGVNNEDSK[229.162932]	LKSPQAVLQLGVNNEDSK[229.162932][229.162932][79.966331][229.162932]
[229.162932]ESGQEGVDSMAEEGTSDS[79.966331]NTGSESNSATVEEPPTDPIPEDEK[229.162932]	ESGQEGVDSMAEEGTSDSNTGSESNSATVEEPPTDPIPEDEK[229.162932][79.966331][229.162932]
[229.162932]VEIT[79.966331]PESILSALSK[229.162932]	VEITPESILSALSK[229.162932][79.966331][229.162932]
[229.162932]VDDSSEDK[229.162932]T[79.966331]EFTVK[229.162932]	VDDSSEDKTEFTVK[229.162932][229.162932][79.966331][229.162932]
[229.162932]DTMDLESS[79.966331]SS[79.966331]EEEK[229.162932]EDDDDALVPDSK[229.162932]	DTMDLESSSSEEEKEDDDDALVPDSK[229.162932][79.966331][79.966331][229.162932][229.162932]
[229.162932]GLGDQSASRTS[79.966331]PGRVDLPGSSTTLTK[229.162932]	GLGDQSASRTSPGRVDLPGSSTTLTK[229.162932][79.966331][229.162932]
[229.162932]M[15.9949]LQDDEDTVHLPFERGS[79.966331]LLQIPVK[229.162932]	MLQDDEDTVHLPFERGSLLQIPVK[229.162932][15.9949][79.966331][229.162932]
[229.162932]GELEHS[79.966331]QQEEDGEEAMVGTPQGLFPQGGK[229.162932]	GELEHSQQEEDGEEAMVGTPQGLFPQGGK[229.162932][79.966331][229.162932]
[229.162932]K[229.162932]SS[79.966331]LDLNSSEM[15.9949]AIMMGADAK[229.162932]	KSSLDLNSSEMAIMMGADAK[229.162932][229.162932][79.966331][15.9949][229.162932]
[229.162932]SETNWES[79.966331]PK[229.162932]	SETNWESPK[229.162932][79.966331][229.162932]
[229.162932]VLGPEDDLAGM[15.9949]FLQIFPLS[79.966331]PDPR	VLGPEDDLAGMFLQIFPLSPDPR[229.162932][15.9949][79.966331]
[229.162932]RNDEITDESLENFPSS[79.966331]TVAGGS[79.966331]QSPK[229.162932]	RNDEITDESLENFPSSTVAGGSQSPK[229.162932][79.966331][79.966331][229.162932]
[229.162932]S[79.966331]TLMNFSK[229.162932]	STLMNFSK[229.162932][79.966331][229.162932]
[229.162932]RPPSDLYLPPPDHGAPARGS[79.966331]PHSEGGK[229.162932]	RPPSDLYLPPPDHGAPARGSPHSEGGK[229.162932][79.966331][229.162932]
[229.162932]ENS[79.966331]LPEIVPPPFHTVLELPDNK[229.162932]	ENSLPEIVPPPFHTVLELPDNK[229.162932][79.966331][229.162932]
[229.162932]NM[15.9949]LAFSS[79.966331]PAAGGVC[57.021463735]EPLK[229.162932]	NMLAFSSPAAGGVCEPLK[229.162932][15.9949][79.966331][57.021463735][229.162932]
[229.162932]EQGTESRSST[79.966331]PLPT[79.966331]ISSSAENTR	EQGTESRSSTPLPTISSSAENTR[229.162932][79.966331][79.966331]
[229.162932]TNTMNGSK[229.162932]S[79.966331]PVISR	TNTMNGSKSPVISR[229.162932][229.162932][79.966331]
[229.162932]S[79.966331]SSPVTELTARS[79.966331]PVK[229.162932]	SSSPVTELTARSPVK[229.162932][79.966331][79.966331][229.162932]
[229.162932]ASTPYSIDSDSLGMEC[57.021463735]IISGSAS[79.966331]PTLAINTVTNK[229.162932]	ASTPYSIDSDSLGMECIISGSASPTLAINTVTNK[229.162932][57.021463735][79.966331][229.162932]
[229.162932]GVS[79.966331]MPNM[15.9949]LEPK[229.162932]	GVSMPNMLEPK[229.162932][79.966331][15.9949][229.162932]
[229.162932]SLDFFRS[79.966331]MDDIDYK[229.162932]PTNK[229.162932]	SLDFFRSMDDIDYKPTNK[229.162932][79.966331][229.162932][229.162932]
[229.162932]K[229.162932]YPNVFGIGDC[57.021463735]TNLPTS[79.966331]K[229.162932]	KYPNVFGIGDCTNLPTSK[229.162932][229.162932][57.021463735][79.966331][229.162932]
[229.162932]GPPPAPEGGS[79.966331]RDEQDGASAETEPWAAAVPPEWVPIIQQDIQSQR	GPPPAPEGGSRDEQDGASAETEPWAAAVPPEWVPIIQQDIQSQR[229.162932][79.966331]
[229.162932]EMPC[57.021463735]PLPC[57.021463735]DEES[79.966331]PEAELHNHGIQINSC[57.021463735]SVR	EMPCPLPCDEESPEAELHNHGIQINSCSVR[229.162932][57.021463735][57.021463735][79.966331][57.021463735]
[229.162932]TVC[57.021463735]STY[79.966331]LQSR	TVCSTYLQSR[229.162932][57.021463735][79.966331]
[229.162932]AS[79.966331]PAPPQLC[57.021463735]VVEAPSEPVEWTGAEESLFR	ASPAPPQLCVVEAPSEPVEWTGAEESLFR[229.162932][79.966331][57.021463735]
[229.162932]ETDPVK[229.162932]S[79.966331]PPLPEHQK[229.162932]	ETDPVKSPPLPEHQK[229.162932][229.162932][79.966331][229.162932]
[229.162932]GLFGQLFC[57.021463735]DFGEEMVLTDSNGEQPLSAMVS[79.966331]MVTK[229.162932]	GLFGQLFCDFGEEMVLTDSNGEQPLSAMVSMVTK[229.162932][57.021463735][79.966331][229.162932]
[229.162932]SQVSSISGGQSDQGYGS[79.966331]K[229.162932]	SQVSSISGGQSDQGYGSK[229.162932][79.966331][229.162932]
[229.162932]ERGT[79.966331]PPVDPK[229.162932]	ERGTPPVDPK[229.162932][79.966331][229.162932]
[229.162932]EMS[79.966331]PGHGPGETR	EMSPGHGPGETR[229.162932][79.966331]
[229.162932]TDVIQGDDVADATSEVEVS[79.966331]STSETTPK[229.162932]	TDVIQGDDVADATSEVEVSSTSETTPK[229.162932][79.966331][229.162932]
[229.162932]ASADFGAAGS[79.966331]PRPLGR	ASADFGAAGSPRPLGR[229.162932][79.966331]
[229.162932]SLVVGTPSPTLSRPLSPLSVPTAGSS[79.966331]PLDSPR	SLVVGTPSPTLSRPLSPLSVPTAGSSPLDSPR[229.162932][79.966331]
[229.162932]RTPNNVVSTPAPS[79.966331]PDASQLASSLSSQK[229.162932]	RTPNNVVSTPAPSPDASQLASSLSSQK[229.162932][79.966331][229.162932]
[229.162932]NAIAS[79.966331]DSEADSDT[79.966331]EVPK[229.162932]	NAIASDSEADSDTEVPK[229.162932][79.966331][79.966331][229.162932]
[229.162932]TEPTSPT[79.966331]PSAFK[229.162932]	TEPTSPTPSAFK[229.162932][79.966331][229.162932]
[229.162932]YLSWFLPTEGSVPPPLSSS[79.966331]PGGTSPSPPPR	YLSWFLPTEGSVPPPLSSSPGGTSPSPPPR[229.162932][79.966331]
[229.162932]WATDQEDC[57.021463735]SDQDLAGT[79.966331]PDLGPQK[229.162932]	WATDQEDCSDQDLAGTPDLGPQK[229.162932][57.021463735][79.966331][229.162932]
[229.162932]SQGGGDSVS[79.966331]PTPPEGLAPGVEAGK[229.162932]	SQGGGDSVSPTPPEGLAPGVEAGK[229.162932][79.966331][229.162932]
[229.162932]TPRLS[79.966331]VMEEDQAC[57.021463735]AMESR	TPRLSVMEEDQACAMESR[229.162932][79.966331][57.021463735]
[229.162932]DRQS[79.966331]PLHGNHITISHTQATGSR	DRQSPLHGNHITISHTQATGSR[229.162932][79.966331]
[229.162932]LQQFS[79.966331]PLS[79.966331]DYEGQEEEMNGTK[229.162932]	LQQFSPLSDYEGQEEEMNGTK[229.162932][79.966331][79.966331][229.162932]
[229.162932]SSQRHS[79.966331]PPFSK[229.162932]	SSQRHSPPFSK[229.162932][79.966331][229.162932]
[229.162932]LDSDFNIS[79.966331]SHSELENSSELK[229.162932]	LDSDFNISSHSELENSSELK[229.162932][79.966331][229.162932]
[229.162932]LAPVPS[79.966331]PEPQK[229.162932]PAPVSPESVK[229.162932]	LAPVPSPEPQKPAPVSPESVK[229.162932][79.966331][229.162932][229.162932]
[229.162932]K[229.162932]GNS[79.966331]PNSEPPTPK[229.162932]	KGNSPNSEPPTPK[229.162932][229.162932][79.966331][229.162932]
[229.162932]YFDTNSEVEEES[79.966331]EEDEDY[79.966331]IPSEDWK[229.162932]	YFDTNSEVEEESEEDEDYIPSEDWK[229.162932][79.966331][79.966331][229.162932]
[229.162932]VFDLQFS[79.966331]TDSPR	VFDLQFSTDSPR[229.162932][79.966331]
[229.162932]TS[79.966331]QLLAELNFEEDEEDTYYTK[229.162932]	TSQLLAELNFEEDEEDTYYTK[229.162932][79.966331][229.162932]
[229.162932]SPQDPGDPVQY[79.966331]NRTTDEELSELEDR	SPQDPGDPVQYNRTTDEELSELEDR[229.162932][79.966331]
[229.162932]TSS[79.966331]IADEGTYTLDSILR	TSSIADEGTYTLDSILR[229.162932][79.966331]
[229.162932]SQEDEEEIST[79.966331]SPGVSEFVSDAFDTC[57.021463735]SLNQEDLR	SQEDEEEISTSPGVSEFVSDAFDTCSLNQEDLR[229.162932][79.966331][57.021463735]
[229.162932]S[79.966331]LDGAAAVDSADR	SLDGAAAVDSADR[229.162932][79.966331]
[229.162932]S[79.966331]VSPC[57.021463735]SNVESR	SVSPCSNVESR[229.162932][79.966331][57.021463735]
[229.162932]IK[229.162932]PSSS[79.966331]ANAIYSLAARPLPVPK[229.162932]	IKPSSSANAIYSLAARPLPVPK[229.162932][229.162932][79.966331][229.162932]
[229.162932]S[79.966331]SPAFGDRR	SSPAFGDRR[229.162932][79.966331]
[229.162932]LMELHGEGSSS[79.966331]GK[229.162932]	LMELHGEGSSSGK[229.162932][79.966331][229.162932]
[229.162932]VQNS[79.966331]PPVGR	VQNSPPVGR[229.162932][79.966331]
[229.162932]GGLVSDAYGEDDFSRPGGDEDGYEEEEDENSK[229.162932]QS[79.966331]EDDDS[79.966331]ETEK[229.162932]PEADDPK[229.162932]	GGLVSDAYGEDDFSRPGGDEDGYEEEEDENSKQSEDDDSETEKPEADDPK[229.162932][229.162932][79.966331][79.966331][229.162932][229.162932]
[229.162932]SALLAAFQSES[79.966331]FK[229.162932]	SALLAAFQSESFK[229.162932][79.966331][229.162932]
[229.162932]SLSLEATS[79.966331]PLSAEK[229.162932]	SLSLEATSPLSAEK[229.162932][79.966331][229.162932]
[229.162932]TDLDNS[79.966331]IGIK[229.162932]	TDLDNSIGIK[229.162932][79.966331][229.162932]
[229.162932]LADFGVAGQLTDT[79.966331]QIK[229.162932]	LADFGVAGQLTDTQIK[229.162932][79.966331][229.162932]
[229.162932]TGSGSPFAGNS[79.966331]PAR	TGSGSPFAGNSPAR[229.162932][79.966331]
[229.162932]RYPT[79.966331]PYPEDLK[229.162932]	RYPTPYPEDLK[229.162932][79.966331][229.162932]
[229.162932]FGGSGSQVDS[79.966331]AR	FGGSGSQVDSAR[229.162932][79.966331]
[229.162932]SS[79.966331]LPPVLGTESDATVK[229.162932]	SSLPPVLGTESDATVK[229.162932][79.966331][229.162932]
[229.162932]MPLVEQSPEDS[79.966331]EGQDYVETVIPSNR	MPLVEQSPEDSEGQDYVETVIPSNR[229.162932][79.966331]
[229.162932]SS[79.966331]VEM[15.9949]DC[57.021463735]FFPLK[229.162932]	SSVEMDCFFPLK[229.162932][79.966331][15.9949][57.021463735][229.162932]
[229.162932]GQPTPGEM[15.9949]LPSLPVGSDS[79.966331]EGPENEGTR	GQPTPGEMLPSLPVGSDSEGPENEGTR[229.162932][15.9949][79.966331]
[229.162932]GQPTPGEMLPSLPVGS[79.966331]DSEGPENEGTR	GQPTPGEMLPSLPVGSDSEGPENEGTR[229.162932][79.966331]
[229.162932]SQS[79.966331]ESS[79.966331]DEVTELDLSHGK[229.162932]K[229.162932]	SQSESSDEVTELDLSHGKK[229.162932][79.966331][79.966331][229.162932][229.162932]
[229.162932]SPQPVC[57.021463735]S[79.966331]PAGSDGTPK[229.162932]	SPQPVCSPAGSDGTPK[229.162932][57.021463735][79.966331][229.162932]
[229.162932]SSFFGDRGSGS[79.966331]R	SSFFGDRGSGSR[229.162932][79.966331]
[229.162932]GPPNS[79.966331]PDLK[229.162932]	GPPNSPDLK[229.162932][79.966331][229.162932]
[229.162932]FRLT[79.966331]PPS[79.966331]PVRSEPQPAVPQELEMPVLK[229.162932]	FRLTPPSPVRSEPQPAVPQELEMPVLK[229.162932][79.966331][79.966331][229.162932]
[229.162932]C[57.021463735]LLADLPLPPELPGGDDLS[79.966331]K[229.162932]SPEEK[229.162932]	CLLADLPLPPELPGGDDLSKSPEEK[229.162932][57.021463735][79.966331][229.162932][229.162932]
[229.162932]LEMET[79.966331]LATK[229.162932]	LEMETLATK[229.162932][79.966331][229.162932]
[229.162932]VSLLFEDDVDS[79.966331]GGSLFGSPPTSVPPATK[229.162932]	VSLLFEDDVDSGGSLFGSPPTSVPPATK[229.162932][79.966331][229.162932]
[229.162932]GQSTVPPC[57.021463735]TAS[79.966331]PEPVK[229.162932]	GQSTVPPCTASPEPVK[229.162932][57.021463735][79.966331][229.162932]
[229.162932]GDVFTMPEDDYWS[79.966331]YDYVEEPK[229.162932]	GDVFTMPEDDYWSYDYVEEPK[229.162932][79.966331][229.162932]
[229.162932]ETLPSIWDS[79.966331]PTK[229.162932]	ETLPSIWDSPTK[229.162932][79.966331][229.162932]
[229.162932]MMSLSQS[79.966331]R	MMSLSQSR[229.162932][79.966331]
[229.162932]ENDLY[79.966331]VLPPLQEEEK[229.162932]HSS[79.966331]EEEDEK[229.162932]	ENDLYVLPPLQEEEKHSSEEEDEK[229.162932][79.966331][229.162932][79.966331][229.162932]
[229.162932]MMSLS[79.966331]QSR	MMSLSQSR[229.162932][79.966331]
[229.162932]LQPEQGS[79.966331]PK[229.162932]	LQPEQGSPK[229.162932][79.966331][229.162932]
[229.162932]YADSPGASS[79.966331]PEQPK[229.162932]	YADSPGASSPEQPK[229.162932][79.966331][229.162932]
[229.162932]DGAEDGQVEEEPLNS[79.966331]EDDVS[79.966331]DEEGQELFDTENVVVC[57.021463735]QYDK[229.162932]	DGAEDGQVEEEPLNSEDDVSDEEGQELFDTENVVVCQYDK[229.162932][79.966331][79.966331][57.021463735][229.162932]
[229.162932]LHSS[79.966331]NPNLSTLDFGEEK[229.162932]	LHSSNPNLSTLDFGEEK[229.162932][79.966331][229.162932]
[229.162932]ATT[79.966331]PSQLSIEVEAR	ATTPSQLSIEVEAR[229.162932][79.966331]
[229.162932]LASFSPSPPS[79.966331]PYPTTVGPVESSGLR	LASFSPSPPSPYPTTVGPVESSGLR[229.162932][79.966331]
[229.162932]NASVYS[79.966331]PSGPVNR	NASVYSPSGPVNR[229.162932][79.966331]
[229.162932]NSADDEELT[79.966331]NDSLTLSQSK[229.162932]	NSADDEELTNDSLTLSQSK[229.162932][79.966331][229.162932]
[229.162932]S[79.966331]AFLSQR	SAFLSQR[229.162932][79.966331]
[229.162932]QPGYQPPNPHPGPSS[79.966331]PPAAPASK[229.162932]	QPGYQPPNPHPGPSSPPAAPASK[229.162932][79.966331][229.162932]
[229.162932]SRS[79.966331]PYSPVLR	SRSPYSPVLR[229.162932][79.966331]
[229.162932]TLS[79.966331]LEPEESLDVS[79.966331]ETEGEQILK[229.162932]	TLSLEPEESLDVSETEGEQILK[229.162932][79.966331][79.966331][229.162932]
[229.162932]RTLS[79.966331]MDK[229.162932]	RTLSMDK[229.162932][79.966331][229.162932]
[229.162932]SSLESIPLTLLPAAAAAGAAAAS[79.966331]GGEEGVGGAGGR	SSLESIPLTLLPAAAAAGAAAASGGEEGVGGAGGR[229.162932][79.966331]
[229.162932]LAPGYDPDTVAS[79.966331]PK[229.162932]PVSSTVSGTTQSWSSLVK[229.162932]	LAPGYDPDTVASPKPVSSTVSGTTQSWSSLVK[229.162932][79.966331][229.162932][229.162932]
[229.162932]TLRLNQPGT[79.966331]PTR	TLRLNQPGTPTR[229.162932][79.966331]
[229.162932]LLDRS[79.966331]PSR	LLDRSPSR[229.162932][79.966331]
[229.162932]LEDDS[79.966331]EESDAEFDEGFK[229.162932]	LEDDSEESDAEFDEGFK[229.162932][79.966331][229.162932]
[229.162932]GTELDC[57.021463735]GIETDS[79.966331]GVDDDMAC[57.021463735]HK[229.162932]	GTELDCGIETDSGVDDDMACHK[229.162932][57.021463735][79.966331][57.021463735][229.162932]
[229.162932]SPSSSVGS[79.966331]PPVLYMQPSPL	SPSSSVGSPPVLYMQPSPL[229.162932][79.966331]
[229.162932]S[79.966331]QMEFSISSLSIQEPSAATVTSDAR	SQMEFSISSLSIQEPSAATVTSDAR[229.162932][79.966331]
[229.162932]GLPRPDS[79.966331]PIPLQPVLPGTQASEDTESGK[229.162932]PPPASQEAELLLPK[229.162932]	GLPRPDSPIPLQPVLPGTQASEDTESGKPPPASQEAELLLPK[229.162932][79.966331][229.162932][229.162932]
[229.162932]SNSSS[79.966331]EAVLGQEELSAQAK[229.162932]	SNSSSEAVLGQEELSAQAK[229.162932][79.966331][229.162932]
[229.162932]S[79.966331]TQLLQAAAAEASLNK[229.162932]	STQLLQAAAAEASLNK[229.162932][79.966331][229.162932]
[229.162932]TDIQIALPS[79.966331]GC[57.021463735]Y[79.966331]GRVAPR	TDIQIALPSGCYGRVAPR[229.162932][79.966331][57.021463735][79.966331]
[229.162932]SEDSLLRNS[79.966331]DEEESASESELWK[229.162932]	SEDSLLRNSDEEESASESELWK[229.162932][79.966331][229.162932]
[229.162932]NNLS[79.966331]LGDALAK[229.162932]	NNLSLGDALAK[229.162932][79.966331][229.162932]
[229.162932]DK[229.162932]EVS[79.966331]DDEAEEK[229.162932]	DKEVSDDEAEEK[229.162932][229.162932][79.966331][229.162932]
[229.162932]LQIWDTAGQESFRSIT[79.966331]R	LQIWDTAGQESFRSITR[229.162932][79.966331]
[229.162932]GGTSQVGS[79.966331]PTLLSPAVPSK[229.162932]	GGTSQVGSPTLLSPAVPSK[229.162932][79.966331][229.162932]
[229.162932]LPSSSGLPAADVSPATAEEPLSPST[79.966331]PTR	LPSSSGLPAADVSPATAEEPLSPSTPTR[229.162932][79.966331]
[229.162932]SSS[79.966331]ELGMIFNER	SSSELGMIFNER[229.162932][79.966331]
[229.162932]FAVIEDDS[79.966331]DEGGDDEYC[57.021463735]DGDEDEDDLK[229.162932]	FAVIEDDSDEGGDDEYCDGDEDEDDLK[229.162932][79.966331][57.021463735][229.162932]
[229.162932]SPC[57.021463735]ETISS[79.966331]PSSTLESK[229.162932]	SPCETISSPSSTLESK[229.162932][57.021463735][79.966331][229.162932]
[229.162932]GC[57.021463735]GFPS[79.966331]PTR	GCGFPSPTR[229.162932][57.021463735][79.966331]
[229.162932]RVVLGDGVQLPPGDYST[79.966331]TPGGTLFSTTPGGTRIIY[79.966331]DR	RVVLGDGVQLPPGDYSTTPGGTLFSTTPGGTRIIYDR[229.162932][79.966331][79.966331]
[229.162932]TST[79.966331]FC[57.021463735]GTPEFLAPEVLTETSYTR	TSTFCGTPEFLAPEVLTETSYTR[229.162932][79.966331][57.021463735]
[229.162932]TGS[79.966331]LQLSSTSIGTSSLK[229.162932]	TGSLQLSSTSIGTSSLK[229.162932][79.966331][229.162932]
[229.162932]STLINSLFLT[79.966331]DLYSPEYPGPSHR	STLINSLFLTDLYSPEYPGPSHR[229.162932][79.966331]
[229.162932]TAS[79.966331]PSTSSIDSATDTRER	TASPSTSSIDSATDTRER[229.162932][79.966331]
[229.162932]FSPPRHELS[79.966331]PPQK[229.162932]	FSPPRHELSPPQK[229.162932][79.966331][229.162932]
[229.162932]LS[79.966331]PATPTSEGPK[229.162932]	LSPATPTSEGPK[229.162932][79.966331][229.162932]
[229.162932]TTPPESAPQNGPS[79.966331]PMAALMSVADTLGTAHSPK[229.162932]	TTPPESAPQNGPSPMAALMSVADTLGTAHSPK[229.162932][79.966331][229.162932]
[229.162932]TASPSTSS[79.966331]IDSATDTR	TASPSTSSIDSATDTR[229.162932][79.966331]
[229.162932]TTSRS[79.966331]PVLSR	TTSRSPVLSR[229.162932][79.966331]
[229.162932]AS[79.966331]PDDPSGLPGR	ASPDDPSGLPGR[229.162932][79.966331]
[229.162932]K[229.162932]EDESQMEDPSTS[79.966331]PS[79.966331]PGTR	KEDESQMEDPSTSPSPGTR[229.162932][229.162932][79.966331][79.966331]
[229.162932]NMAPSQQS[79.966331]PVR	NMAPSQQSPVR[229.162932][79.966331]
[229.162932]LVTS[79.966331]PC[57.021463735]C[57.021463735]IVTSTYGWTANMER	LVTSPCCIVTSTYGWTANMER[229.162932][79.966331][57.021463735][57.021463735]
[229.162932]ALPNNTSSS[79.966331]PQPK[229.162932]	ALPNNTSSSPQPK[229.162932][79.966331][229.162932]
[229.162932]VEVTS[79.966331]PNLDVSLPSMEVDIQAPGAK[229.162932]	VEVTSPNLDVSLPSMEVDIQAPGAK[229.162932][79.966331][229.162932]
[229.162932]LTPVS[79.966331]PESSSTEEK[229.162932]	LTPVSPESSSTEEK[229.162932][79.966331][229.162932]
[229.162932]LPLQES[79.966331]EEEEREER	LPLQESEEEEREER[229.162932][79.966331]
[229.162932]SISVPPS[79.966331]PSDIPPPGPPR	SISVPPSPSDIPPPGPPR[229.162932][79.966331]
[229.162932]C[57.021463735]VS[79.966331]VQTDPTDEIPTK[229.162932]	CVSVQTDPTDEIPTK[229.162932][57.021463735][79.966331][229.162932]
[229.162932]QTVPSENIPLPEC[57.021463735]SS[79.966331]PPSC[57.021463735]K[229.162932]	QTVPSENIPLPECSSPPSCK[229.162932][57.021463735][79.966331][57.021463735][229.162932]
[229.162932]S[79.966331]RWLGTQPSPY[79.966331]AVYR	SRWLGTQPSPYAVYR[229.162932][79.966331][79.966331]
[229.162932]GHVS[79.966331]PQVELPPYLER	GHVSPQVELPPYLER[229.162932][79.966331]
[229.162932]DQGEPVS[79.966331]PSEDEPFSWPGPK[229.162932]	DQGEPVSPSEDEPFSWPGPK[229.162932][79.966331][229.162932]
[229.162932]GQDS[79.966331]LSTDTGQSR	GQDSLSTDTGQSR[229.162932][79.966331]
[229.162932]ASSVTTFTGEPNT[79.966331]C[57.021463735]PR	ASSVTTFTGEPNTCPR[229.162932][79.966331][57.021463735]
[229.162932]GTGQS[79.966331]DDSDIWDDTALIK[229.162932]	GTGQSDDSDIWDDTALIK[229.162932][79.966331][229.162932]
[229.162932]APPQTHLPSGASSGTGSASATHGGGS[79.966331]PPGTR	APPQTHLPSGASSGTGSASATHGGGSPPGTR[229.162932][79.966331]
[229.162932]QNS[79.966331]DPTSENPPLPTR	QNSDPTSENPPLPTR[229.162932][79.966331]
[229.162932]SHILEQHPHTLDLS[79.966331]PSEK[229.162932]	SHILEQHPHTLDLSPSEK[229.162932][79.966331][229.162932]
[229.162932]NGNQLRS[79.966331]PQEEALQR	NGNQLRSPQEEALQR[229.162932][79.966331]
[229.162932]S[79.966331]QERDNLGM[15.9949]LVWSPNQNLSEAK[229.162932]	SQERDNLGMLVWSPNQNLSEAK[229.162932][79.966331][15.9949][229.162932]
[229.162932]FDDIRIY[79.966331]FDAR	FDDIRIYFDAR[229.162932][79.966331]
[229.162932]ALNGVSS[79.966331]PVSSNPK[229.162932]	ALNGVSSPVSSNPK[229.162932][79.966331][229.162932]
[229.162932]AVLEQLVGQEVPPAEES[79.966331]PEVTTEAAEASAVEAGSEVSEK[229.162932]PGQEAPVLPK[229.162932]	AVLEQLVGQEVPPAEESPEVTTEAAEASAVEAGSEVSEKPGQEAPVLPK[229.162932][79.966331][229.162932][229.162932]
[229.162932]RNS[79.966331]PMAQT[79.966331]PPC[57.021463735]HLPNIPGVTSPGTLIEDSK[229.162932]	RNSPMAQTPPCHLPNIPGVTSPGTLIEDSK[229.162932][79.966331][79.966331][57.021463735][229.162932]
[229.162932]T[79.966331]RSLVGGLLQSK[229.162932]	TRSLVGGLLQSK[229.162932][79.966331][229.162932]
[229.162932]SQSSEGVSS[79.966331]LS[79.966331]SSPSNSLETQSQSLSR	SQSSEGVSSLSSSPSNSLETQSQSLSR[229.162932][79.966331][79.966331]
[229.162932]SEPSLEPESFRS[79.966331]PTFGK[229.162932]	SEPSLEPESFRSPTFGK[229.162932][79.966331][229.162932]
[229.162932]AMSTTSISS[79.966331]PQPGK[229.162932]	AMSTTSISSPQPGK[229.162932][79.966331][229.162932]
[229.162932]TAFDEAIAELDTLNEDS[79.966331]YK[229.162932]	TAFDEAIAELDTLNEDSYK[229.162932][79.966331][229.162932]
[229.162932]LLRPLSPVT[79.966331]PPPPNSGSK[229.162932]	LLRPLSPVTPPPPNSGSK[229.162932][79.966331][229.162932]
[229.162932]RK[229.162932]ES[79.966331]TPETEEGAPTTSEEK[229.162932]	RKESTPETEEGAPTTSEEK[229.162932][229.162932][79.966331][229.162932]
[229.162932]SS[79.966331]SAPNVHINTIEPVNIDDLIR	SSSAPNVHINTIEPVNIDDLIR[229.162932][79.966331]
[229.162932]SQVEDPLPPVFSGT[79.966331]PK[229.162932]	SQVEDPLPPVFSGTPK[229.162932][79.966331][229.162932]
[229.162932]NSLVSPAQEPAPLQTAM[15.9949]EPQTTVVHNAT[79.966331]DGIK[229.162932]GSTESC[57.021463735]NTTTEDEDLK[229.162932]	NSLVSPAQEPAPLQTAMEPQTTVVHNATDGIKGSTESCNTTTEDEDLK[229.162932][15.9949][79.966331][229.162932][57.021463735][229.162932]
[229.162932]GATVYSPS[79.966331]R	GATVYSPSR[229.162932][79.966331]
[229.162932]QNS[79.966331]DPTSEGPGPSPNPPAWVRPDNEAPPK[229.162932]	QNSDPTSEGPGPSPNPPAWVRPDNEAPPK[229.162932][79.966331][229.162932]
[229.162932]LSLTSDPEEGDPLALGPES[79.966331]PGEPQPPQLK[229.162932]	LSLTSDPEEGDPLALGPESPGEPQPPQLK[229.162932][79.966331][229.162932]
[229.162932]DEVQNEGTAAESDS[79.966331]PLK[229.162932]	DEVQNEGTAAESDSPLK[229.162932][79.966331][229.162932]
[229.162932]AIGGIILTAS[79.966331]HNPGGPNGDFGIK[229.162932]	AIGGIILTASHNPGGPNGDFGIK[229.162932][79.966331][229.162932]
[229.162932]TGQEYK[229.162932]PGNPPAEIGQNISSNSSAS[79.966331]ILESK[229.162932]	TGQEYKPGNPPAEIGQNISSNSSASILESK[229.162932][229.162932][79.966331][229.162932]
[229.162932]LLGS[79.966331]LDEVVLLSPVPELR	LLGSLDEVVLLSPVPELR[229.162932][79.966331]
[229.162932]S[79.966331]VC[57.021463735]PGGSSPGSSS[79.966331]GGGR	SVCPGGSSPGSSSGGGR[229.162932][79.966331][57.021463735][79.966331]
[229.162932]SAVAVYSYSC[57.021463735]EGPEEES[79.966331]EDDSHLEGR	SAVAVYSYSCEGPEEESEDDSHLEGR[229.162932][57.021463735][79.966331]
[229.162932]QISYNYSDLDQS[79.966331]NVT[79.966331]EETPEGEEHHPVADTENK[229.162932]	QISYNYSDLDQSNVTEETPEGEEHHPVADTENK[229.162932][79.966331][79.966331][229.162932]
[229.162932]SPQNDDHS[79.966331]DTDSEENRDNQQFLTTVK[229.162932]	SPQNDDHSDTDSEENRDNQQFLTTVK[229.162932][79.966331][229.162932]
[229.162932]LGIFPANY[79.966331]VAPC[57.021463735]RPAASPAPPPSRPSS[79.966331]PVHVAFER	LGIFPANYVAPCRPAASPAPPPSRPSSPVHVAFER[229.162932][79.966331][57.021463735][79.966331]
[229.162932]APTAALPQGVVMAAS[79.966331]PGSLHSPQQLAEEATR	APTAALPQGVVMAASPGSLHSPQQLAEEATR[229.162932][79.966331]
[229.162932]QQSLPSLC[57.021463735]STSDPDTPLGAPST[79.966331]PGR	QQSLPSLCSTSDPDTPLGAPSTPGR[229.162932][57.021463735][79.966331]
[229.162932]S[79.966331]TTPC[57.021463735]MVLASEQDPDLELISDLDEGPPILTPVENAK[229.162932]	STTPCMVLASEQDPDLELISDLDEGPPILTPVENAK[229.162932][79.966331][57.021463735][229.162932]
[229.162932]DFDISEQNDS[79.966331]S[79.966331]DEEK[229.162932]	DFDISEQNDSSDEEK[229.162932][79.966331][79.966331][229.162932]
[229.162932]RLS[79.966331]GSSLC[57.021463735]SGSWVSADGFLR	RLSGSSLCSGSWVSADGFLR[229.162932][79.966331][57.021463735]
[229.162932]LC[57.021463735]FSLTC[57.021463735]PLGSGS[79.966331]PEGVVK[229.162932]	LCFSLTCPLGSGSPEGVVK[229.162932][57.021463735][57.021463735][79.966331][229.162932]
[229.162932]SS[79.966331]PGIHLER	SSPGIHLER[229.162932][79.966331]
[229.162932]APSS[79.966331]DEEC[57.021463735]FFDLLTK[229.162932]	APSSDEECFFDLLTK[229.162932][79.966331][57.021463735][229.162932]
[229.162932]NYTEDIFPVT[79.966331]PPELEETIRDEK[229.162932]	NYTEDIFPVTPPELEETIRDEK[229.162932][79.966331][229.162932]
[229.162932]GDQGQAGPPGPPGPPGPRGPPGDT[79.966331]GK[229.162932]	GDQGQAGPPGPPGPPGPRGPPGDTGK[229.162932][79.966331][229.162932]
[229.162932]ETAAAHQASSS[79.966331]PPIDAATAEPYGFR	ETAAAHQASSSPPIDAATAEPYGFR[229.162932][79.966331]
[229.162932]GTPLT[79.966331]PPAC[57.021463735]AC[57.021463735]SSLQVEVER	GTPLTPPACACSSLQVEVER[229.162932][79.966331][57.021463735][57.021463735]
[229.162932]TSEIEPK[229.162932]NS[79.966331]PEDLGLSLTGDSC[57.021463735]K[229.162932]	TSEIEPKNSPEDLGLSLTGDSCK[229.162932][229.162932][79.966331][57.021463735][229.162932]
[229.162932]AQYEEIAQRS[79.966331]K[229.162932]SEAEALY[79.966331]QTK[229.162932]	AQYEEIAQRSKSEAEALYQTK[229.162932][79.966331][229.162932][79.966331][229.162932]
[229.162932]T[79.966331]FC[57.021463735]GTPDYIAPEIIAYQPYGK[229.162932]	TFCGTPDYIAPEIIAYQPYGK[229.162932][79.966331][57.021463735][229.162932]
[229.162932]LALDGETLGEEEQEDEQPPWAS[79.966331]PS[79.966331]PTSR	LALDGETLGEEEQEDEQPPWASPSPTSR[229.162932][79.966331][79.966331]
[229.162932]LQADPK[229.162932]PIS[79.966331]PQQK[229.162932]	LQADPKPISPQQK[229.162932][229.162932][79.966331][229.162932]
[229.162932]S[79.966331]VFLEQMK[229.162932]	SVFLEQMK[229.162932][79.966331][229.162932]
[229.162932]EQFDTLT[79.966331]PEPPVDPNQEVPPGPPR	EQFDTLTPEPPVDPNQEVPPGPPR[229.162932][79.966331]
[229.162932]ITESS[79.966331]LVEITEHK[229.162932]	ITESSLVEITEHK[229.162932][79.966331][229.162932]
[229.162932]GVPAGNS[79.966331]DTEGGQPGR	GVPAGNSDTEGGQPGR[229.162932][79.966331]
[229.162932]LTVDTPGAPETLAPVAAPEEDK[229.162932]DS[79.966331]EAEVEVESR	LTVDTPGAPETLAPVAAPEEDKDSEAEVEVESR[229.162932][229.162932][79.966331]
[229.162932]SM[15.9949]LYLVTEY[79.966331]AK[229.162932]	SMLYLVTEYAK[229.162932][15.9949][79.966331][229.162932]
[229.162932]VEEEERDPQS[79.966331]PEFEIEEEEEMLSSVIPDSR	VEEEERDPQSPEFEIEEEEEMLSSVIPDSR[229.162932][79.966331]
[229.162932]AQITNPSGAS[79.966331]TEC[57.021463735]FVK[229.162932]	AQITNPSGASTECFVK[229.162932][79.966331][57.021463735][229.162932]
[229.162932]ALEYSNGIFDC[57.021463735]QSPTS[79.966331]PFMGSLR	ALEYSNGIFDCQSPTSPFMGSLR[229.162932][57.021463735][79.966331]
[229.162932]SLESVLSLGPRPTGGGSS[79.966331]PPELR	SLESVLSLGPRPTGGGSSPPELR[229.162932][79.966331]
[229.162932]SSS[79.966331]EDDDLDVESDFDDASINSYSVSDGSTSR	SSSEDDDLDVESDFDDASINSYSVSDGSTSR[229.162932][79.966331]
[229.162932]C[57.021463735]SAS[79.966331]TTDLR	CSASTTDLR[229.162932][57.021463735][79.966331]
[229.162932]TLDK[229.162932]VS[79.966331]LEETAQLPSAPQGSR	TLDKVSLEETAQLPSAPQGSR[229.162932][229.162932][79.966331]
[229.162932]AIPSGK[229.162932]PAS[79.966331]PVLR	AIPSGKPASPVLR[229.162932][229.162932][79.966331]
[229.162932]MQNTDDEERPQLS[79.966331]DDERQQLS[79.966331]EEEK[229.162932]	MQNTDDEERPQLSDDERQQLSEEEK[229.162932][79.966331][79.966331][229.162932]
[229.162932]ILATDVSSK[229.162932]NT[79.966331]PDSK[229.162932]	ILATDVSSKNTPDSK[229.162932][229.162932][79.966331][229.162932]
[229.162932]IVVGS[79.966331]SVAPGNTAPSPSSPTSPTSDATTSLEMNNPHAIPR	IVVGSSVAPGNTAPSPSSPTSPTSDATTSLEMNNPHAIPR[229.162932][79.966331]
[229.162932]TAESQTPTPS[79.966331]ATSFFSGK[229.162932]	TAESQTPTPSATSFFSGK[229.162932][79.966331][229.162932]
[229.162932]NDDISELEDLS[79.966331]ELEDLK[229.162932]	NDDISELEDLSELEDLK[229.162932][79.966331][229.162932]
[229.162932]SSATSGDIWPGLSAYDNS[79.966331]PR	SSATSGDIWPGLSAYDNSPR[229.162932][79.966331]
[229.162932]AASPVLQEDIDIEGVQS[79.966331]EGQDNGAEDSGDT[79.966331]EDELRR	AASPVLQEDIDIEGVQSEGQDNGAEDSGDTEDELRR[229.162932][79.966331][79.966331]
[229.162932]LTEVPVEPVLTVHPES[79.966331]K[229.162932]	LTEVPVEPVLTVHPESK[229.162932][79.966331][229.162932]
[229.162932]IFVGGLSPDT[79.966331]PEEK[229.162932]	IFVGGLSPDTPEEK[229.162932][79.966331][229.162932]
[229.162932]ATSSSNPSS[79.966331]PAPDWYK[229.162932]	ATSSSNPSSPAPDWYK[229.162932][79.966331][229.162932]
[229.162932]SLSDSESDDS[79.966331]K[229.162932]	SLSDSESDDSK[229.162932][79.966331][229.162932]
[229.162932]HS[79.966331]GGFLSSPADFSQENK[229.162932]	HSGGFLSSPADFSQENK[229.162932][79.966331][229.162932]
[229.162932]ALMDEEDMDDVVDADEYLIPQQGFFSS[79.966331]PSTSR	ALMDEEDMDDVVDADEYLIPQQGFFSSPSTSR[229.162932][79.966331]
[229.162932]QAQS[79.966331]STEIPLQAESGQGTEEEAAK[229.162932]	QAQSSTEIPLQAESGQGTEEEAAK[229.162932][79.966331][229.162932]
[229.162932]SGT[79.966331]PPRQGSITSPQANEQSVTPQR	SGTPPRQGSITSPQANEQSVTPQR[229.162932][79.966331]
[229.162932]NSLVSPAQEPAPLQTAM[15.9949]EPQTTVVHNATDGIK[229.162932]GS[79.966331]TESC[57.021463735]NTTTEDEDLK[229.162932]	NSLVSPAQEPAPLQTAMEPQTTVVHNATDGIKGSTESCNTTTEDEDLK[229.162932][15.9949][229.162932][79.966331][57.021463735][229.162932]
[229.162932]EELSHS[79.966331]PEPC[57.021463735]TK[229.162932]	EELSHSPEPCTK[229.162932][79.966331][57.021463735][229.162932]
[229.162932]EAES[79.966331]SPFVERLLK[229.162932]K[229.162932]	EAESSPFVERLLKK[229.162932][79.966331][229.162932][229.162932]
[229.162932]QIT[79.966331]ASELLSSAIITEEMLQDLETGR	QITASELLSSAIITEEMLQDLETGR[229.162932][79.966331]
[229.162932]SDK[229.162932]SPDLAPT[79.966331]PAPQSTPR	SDKSPDLAPTPAPQSTPR[229.162932][229.162932][79.966331]
[229.162932]C[57.021463735]S[79.966331]PTVAFVEFPSSPQLK[229.162932]	CSPTVAFVEFPSSPQLK[229.162932][57.021463735][79.966331][229.162932]
[229.162932]EAATLEVERPLPMEVEK[229.162932]NST[79.966331]PS[79.966331]EPGSGR	EAATLEVERPLPMEVEKNSTPSEPGSGR[229.162932][229.162932][79.966331][79.966331]
[229.162932]NVC[57.021463735]EQGTS[79.966331]TVDQNFGK[229.162932]	NVCEQGTSTVDQNFGK[229.162932][57.021463735][79.966331][229.162932]
[229.162932]TDAVLMTSDDSVTGSELS[79.966331]PLVK[229.162932]	TDAVLMTSDDSVTGSELSPLVK[229.162932][79.966331][229.162932]
[229.162932]ASVLDTSM[15.9949]SAGSGS[79.966331]PSK[229.162932]	ASVLDTSMSAGSGSPSK[229.162932][15.9949][79.966331][229.162932]
[229.162932]YGPADVEDTTGSGATDS[79.966331]K[229.162932]	YGPADVEDTTGSGATDSK[229.162932][79.966331][229.162932]
[229.162932]ASVLDTSM[15.9949]SAGSGSPS[79.966331]K[229.162932]	ASVLDTSMSAGSGSPSK[229.162932][15.9949][79.966331][229.162932]
[229.162932]EFAGSYNSS[79.966331]DDEVYSRPSSLVSSSPQR	EFAGSYNSSDDEVYSRPSSLVSSSPQR[229.162932][79.966331]
[229.162932]EFAGSYNS[79.966331]SDDEVYSRPSSLVSSSPQR	EFAGSYNSSDDEVYSRPSSLVSSSPQR[229.162932][79.966331]
[229.162932]S[79.966331]QLELQQLK[229.162932]	SQLELQQLK[229.162932][79.966331][229.162932]
[229.162932]SPQT[79.966331]PSQMVPLPSANPPGPLK[229.162932]	SPQTPSQMVPLPSANPPGPLK[229.162932][79.966331][229.162932]
[229.162932]LALDGETLGEEEQEDEQPPWASPSPTSRQS[79.966331]PASPPPLGGGAPVR	LALDGETLGEEEQEDEQPPWASPSPTSRQSPASPPPLGGGAPVR[229.162932][79.966331]
[229.162932]VVELS[79.966331]PLK[229.162932]	VVELSPLK[229.162932][79.966331][229.162932]
[229.162932]IISPGSSTPSSTRS[79.966331]PPPGR	IISPGSSTPSSTRSPPPGR[229.162932][79.966331]
[229.162932]SQDADSPGS[79.966331]SGAPENLTFK[229.162932]	SQDADSPGSSGAPENLTFK[229.162932][79.966331][229.162932]
[229.162932]SLS[79.966331]PNHNTLQTLK[229.162932]	SLSPNHNTLQTLK[229.162932][79.966331][229.162932]
[229.162932]PGS[79.966331]LPLNAEAC[57.021463735]WPK[229.162932]	PGSLPLNAEACWPK[229.162932][79.966331][57.021463735][229.162932]
[229.162932]RVS[79.966331]VSPGQASPLVTPEESR	RVSVSPGQASPLVTPEESR[229.162932][79.966331]
[229.162932]VIENTDGS[79.966331]EEEMDARDSDFNGT[79.966331]K[229.162932]	VIENTDGSEEEMDARDSDFNGTK[229.162932][79.966331][79.966331][229.162932]
[229.162932]GSTDEMSAPGAERGPPEDRDAEPQPGS[79.966331]PAAESLEEPDAAAGLSSTK[229.162932]	GSTDEMSAPGAERGPPEDRDAEPQPGSPAAESLEEPDAAAGLSSTK[229.162932][79.966331][229.162932]
[229.162932]AK[229.162932]PLS[79.966331]PEAQPK[229.162932]	AKPLSPEAQPK[229.162932][229.162932][79.966331][229.162932]
[229.162932]SLS[79.966331]M[15.9949]DSQVPVYSPSIDLK[229.162932]	SLSMDSQVPVYSPSIDLK[229.162932][79.966331][15.9949][229.162932]
[229.162932]APAPVVLGS[79.966331]PVVLGPPVGQAR	APAPVVLGSPVVLGPPVGQAR[229.162932][79.966331]
[229.162932]SVS[79.966331]PGVTQAVVEEHC[57.021463735]ASPEEK[229.162932]	SVSPGVTQAVVEEHCASPEEK[229.162932][79.966331][57.021463735][229.162932]
[229.162932]SVS[79.966331]TPSEAGSQDS[79.966331]GDGAVGSR	SVSTPSEAGSQDSGDGAVGSR[229.162932][79.966331][79.966331]
[229.162932]TS[79.966331]LAGDTSNSSSPASTGAK[229.162932]	TSLAGDTSNSSSPASTGAK[229.162932][79.966331][229.162932]
[229.162932]LRPQSAQSSFPPS[79.966331]PGPSPDVQLATLAQR	LRPQSAQSSFPPSPGPSPDVQLATLAQR[229.162932][79.966331]
[229.162932]S[79.966331]DFQVNLNNASR	SDFQVNLNNASR[229.162932][79.966331]
[229.162932]RPS[79.966331]SSEIITEGK[229.162932]	RPSSSEIITEGK[229.162932][79.966331][229.162932]
[229.162932]S[79.966331]AQGTGFELGQLQSIR	SAQGTGFELGQLQSIR[229.162932][79.966331]
[229.162932]VEELEENISHLS[79.966331]EK[229.162932]	VEELEENISHLSEK[229.162932][79.966331][229.162932]
[229.162932]SPPNAGYLVM[15.9949]VSHGAS[79.966331]AEEPPSLDPVQSFSQEAVNSGR	SPPNAGYLVMVSHGASAEEPPSLDPVQSFSQEAVNSGR[229.162932][15.9949][79.966331]
[229.162932]AEFPSSGSNSVLNT[79.966331]PPTTPES[79.966331]PSSVTVTEGSR	AEFPSSGSNSVLNTPPTTPESPSSVTVTEGSR[229.162932][79.966331][79.966331]
[229.162932]QM[15.9949]LATTSPALMNGS[79.966331]GQSPSVLK[229.162932]	QMLATTSPALMNGSGQSPSVLK[229.162932][15.9949][79.966331][229.162932]
[229.162932]DLDLLASVPS[79.966331]PSSSGSR	DLDLLASVPSPSSSGSR[229.162932][79.966331]
[229.162932]LQITPDSNGEQFSS[79.966331]LIQR	LQITPDSNGEQFSSLIQR[229.162932][79.966331]
[229.162932]GPEEEEIGSPEPMAAPASASQK[229.162932]LS[79.966331]PLQK[229.162932]	GPEEEEIGSPEPMAAPASASQKLSPLQK[229.162932][229.162932][79.966331][229.162932]
[229.162932]TRPGAVS[79.966331]PLNSPLSTTFPSPFGK[229.162932]	TRPGAVSPLNSPLSTTFPSPFGK[229.162932][79.966331][229.162932]
[229.162932]ELVS[79.966331]SSSSGSDSDS[79.966331]EVDK[229.162932]K[229.162932]	ELVSSSSSGSDSDSEVDKK[229.162932][79.966331][79.966331][229.162932][229.162932]
[229.162932]SGQGFHGNSEVNAILS[79.966331]PR	SGQGFHGNSEVNAILSPR[229.162932][79.966331]
[229.162932]DFYLATS[79.966331]PPDSFLDDHHLTRPHPER	DFYLATSPPDSFLDDHHLTRPHPER[229.162932][79.966331]
[229.162932]HSQSC[57.021463735]TETGS[79.966331]ENENVSLSEITPAAFSTLTTASVEESESTSSAR	HSQSCTETGSENENVSLSEITPAAFSTLTTASVEESESTSSAR[229.162932][57.021463735][79.966331]
[229.162932]GIPLPTGDT[79.966331]SPEPELLPGDPLPPPK[229.162932]	GIPLPTGDTSPEPELLPGDPLPPPK[229.162932][79.966331][229.162932]
[229.162932]YRS[79.966331]PYSGPK[229.162932]	YRSPYSGPK[229.162932][79.966331][229.162932]
[229.162932]T[79.966331]TDFSDFLSIVGC[57.021463735]TK[229.162932]	TTDFSDFLSIVGCTK[229.162932][79.966331][57.021463735][229.162932]
[229.162932]RQEMESGITT[79.966331]PPK[229.162932]	RQEMESGITTPPK[229.162932][79.966331][229.162932]
[229.162932]ADM[15.9949]TASGS[79.966331]PDYGQPHK[229.162932]	ADMTASGSPDYGQPHK[229.162932][15.9949][79.966331][229.162932]
[229.162932]DTEEQNPETVNWEDRPSTPT[79.966331]ILGYEVMEER	DTEEQNPETVNWEDRPSTPTILGYEVMEER[229.162932][79.966331]
[229.162932]S[79.966331]M[15.9949]SETGTAAAPGVSSELLSVAAQTLLSSDTK[229.162932]	SMSETGTAAAPGVSSELLSVAAQTLLSSDTK[229.162932][79.966331][15.9949][229.162932]
[229.162932]VQDLSAGGQGSLTDSGPERRPEGPGAQAPS[79.966331]SPR	VQDLSAGGQGSLTDSGPERRPEGPGAQAPSSPR[229.162932][79.966331]
[229.162932]VQDLSAGGQGSLTDSGPERRPEGPGAQAPSS[79.966331]PR	VQDLSAGGQGSLTDSGPERRPEGPGAQAPSSPR[229.162932][79.966331]
[229.162932]AINIADELPRS[79.966331]R	AINIADELPRSR[229.162932][79.966331]
[229.162932]EVDDILGEGS[79.966331]DDS[79.966331]DSEK[229.162932]	EVDDILGEGSDDSDSEK[229.162932][79.966331][79.966331][229.162932]
[229.162932]TASETETDIC[57.021463735]AEWEIK[229.162932]T[79.966331]ITSALK[229.162932]	TASETETDICAEWEIKTITSALK[229.162932][57.021463735][229.162932][79.966331][229.162932]
[229.162932]DNLTLWTS[79.966331]DMQGDGEEQNK[229.162932]	DNLTLWTSDMQGDGEEQNK[229.162932][79.966331][229.162932]
[229.162932]GT[79.966331]PPPVFT[79.966331]PPLPK[229.162932]	GTPPPVFTPPLPK[229.162932][79.966331][79.966331][229.162932]
[229.162932]DTFEHDPS[79.966331]ESIDEFNK[229.162932]	DTFEHDPSESIDEFNK[229.162932][79.966331][229.162932]
[229.162932]K[229.162932]EES[79.966331]EESDDDMGFGLFD	KEESEESDDDMGFGLFD[229.162932][229.162932][79.966331]
[229.162932]GFGFGQGAGALVHS[79.966331]E	GFGFGQGAGALVHSE[229.162932][79.966331]
[229.162932]K[229.162932]EESEES[79.966331]DDDM[15.9949]GFGLFD	KEESEESDDDMGFGLFD[229.162932][229.162932][79.966331][15.9949]
[229.162932]LSFDS[79.966331]SPTSSTDGHSSYGLDSGFC[57.021463735]TISR	LSFDSSPTSSTDGHSSYGLDSGFCTISR[229.162932][79.966331][57.021463735]
[229.162932]DSS[79.966331]PSRDFLPALGSMRPPIIIHR	DSSPSRDFLPALGSMRPPIIIHR[229.162932][79.966331]
[229.162932]GPGQVPTATSALSLELQEVEPLGLPQAS[79.966331]PSR	GPGQVPTATSALSLELQEVEPLGLPQASPSR[229.162932][79.966331]
[229.162932]TAHNSEADLEESFNEHELEPS[79.966331]SPK[229.162932]	TAHNSEADLEESFNEHELEPSSPK[229.162932][79.966331][229.162932]
[229.162932]SPLGSWNGSGSGGGGGGGGGRPEGS[79.966331]PK[229.162932]	SPLGSWNGSGSGGGGGGGGGRPEGSPK[229.162932][79.966331][229.162932]
[229.162932]LVS[79.966331]SAVSPSIIPQEDPSQQFLQQSLER	LVSSAVSPSIIPQEDPSQQFLQQSLER[229.162932][79.966331]
[229.162932]AES[79.966331]PESSAIESTQSTPQK[229.162932]	AESPESSAIESTQSTPQK[229.162932][79.966331][229.162932]
[229.162932]APET[79.966331]DDSFSDVDC[57.021463735]HSNQEDTGC[57.021463735]K[229.162932]	APETDDSFSDVDCHSNQEDTGCK[229.162932][79.966331][57.021463735][57.021463735][229.162932]
[229.162932]AEQLQDAEEEK[229.162932]DDSNEEENK[229.162932]DS[79.966331]LVDDEEEK[229.162932]	AEQLQDAEEEKDDSNEEENKDSLVDDEEEK[229.162932][229.162932][229.162932][79.966331][229.162932]
[229.162932]QENC[57.021463735]GAQQVPAGPGTST[79.966331]PPSSPVR	QENCGAQQVPAGPGTSTPPSSPVR[229.162932][57.021463735][79.966331]
[229.162932]AASADS[79.966331]TTEGTPADGFTVLSTK[229.162932]	AASADSTTEGTPADGFTVLSTK[229.162932][79.966331][229.162932]
[229.162932]AAS[79.966331]ADSTTEGTPADGFTVLSTK[229.162932]	AASADSTTEGTPADGFTVLSTK[229.162932][79.966331][229.162932]
[229.162932]SQEMVTGGILGPGNHLLDSPS[79.966331]LTPGEYGDSPVPTPR	SQEMVTGGILGPGNHLLDSPSLTPGEYGDSPVPTPR[229.162932][79.966331]
[229.162932]GLVAAYSGES[79.966331]DS[79.966331]EEEQER	GLVAAYSGESDSEEEQER[229.162932][79.966331][79.966331]
[229.162932]S[79.966331]IELEHFEER	SIELEHFEER[229.162932][79.966331]
[229.162932]ESVTDY[79.966331]TTPSSSLPNTVATNNTK[229.162932]	ESVTDYTTPSSSLPNTVATNNTK[229.162932][79.966331][229.162932]
[229.162932]SSPLAPVS[79.966331]GEK[229.162932]	SSPLAPVSGEK[229.162932][79.966331][229.162932]
[229.162932]SDSIRPALNSPVERPSSDQEEGETS[79.966331]AQTER	SDSIRPALNSPVERPSSDQEEGETSAQTER[229.162932][79.966331]
[229.162932]SNFSNS[79.966331]ADDIK[229.162932]	SNFSNSADDIK[229.162932][79.966331][229.162932]
[229.162932]APLDVPES[79.966331]PK[229.162932]PFSQIQAVFAGSDDPFATALSMSEMDR	APLDVPESPKPFSQIQAVFAGSDDPFATALSMSEMDR[229.162932][79.966331][229.162932]
[229.162932]RK[229.162932]S[79.966331]NFSNSADDIK[229.162932]	RKSNFSNSADDIK[229.162932][229.162932][79.966331][229.162932]
[229.162932]S[79.966331]LPSYLNGVM[15.9949]PPTQSFAPDPK[229.162932]	SLPSYLNGVMPPTQSFAPDPK[229.162932][79.966331][15.9949][229.162932]
[229.162932]EEGAAPS[79.966331]PTHVAELATMEVESAR	EEGAAPSPTHVAELATMEVESAR[229.162932][79.966331]
[229.162932]ETPSSSPAS[79.966331]PQETR	ETPSSSPASPQETR[229.162932][79.966331]
[229.162932]K[229.162932]PS[79.966331]PQPSSPR	KPSPQPSSPR[229.162932][229.162932][79.966331]
[229.162932]S[79.966331]PGPHSEEEDEAEPSTVPGT[79.966331]PPPK[229.162932]	SPGPHSEEEDEAEPSTVPGTPPPK[229.162932][79.966331][79.966331][229.162932]
[229.162932]K[229.162932]PSPQPSS[79.966331]PR	KPSPQPSSPR[229.162932][229.162932][79.966331]
[229.162932]IAQPAAPPARPAS[79.966331]ALNLAGPFK[229.162932]	IAQPAAPPARPASALNLAGPFK[229.162932][79.966331][229.162932]
[229.162932]SSGS[79.966331]PYGGGYGSGGGSGGYGSR	SSGSPYGGGYGSGGGSGGYGSR[229.162932][79.966331]
[229.162932]TK[229.162932]PTQAAGPSS[79.966331]PQK[229.162932]PPT[79.966331]PEETK[229.162932]	TKPTQAAGPSSPQKPPTPEETK[229.162932][229.162932][79.966331][229.162932][79.966331][229.162932]
[229.162932]PLNVS[79.966331]FTNR	PLNVSFTNR[229.162932][79.966331]
[229.162932]EGLRPGDTTSTFC[57.021463735]GT[79.966331]PNYIAPEILR	EGLRPGDTTSTFCGTPNYIAPEILR[229.162932][57.021463735][79.966331]
[229.162932]VLSTS[79.966331]TDLEAAVADALK[229.162932]	VLSTSTDLEAAVADALK[229.162932][79.966331][229.162932]
[229.162932]GHPALQAPS[79.966331]LEDVTK[229.162932]	GHPALQAPSLEDVTK[229.162932][79.966331][229.162932]
[229.162932]AEGEPQEES[79.966331]PLK[229.162932]	AEGEPQEESPLK[229.162932][79.966331][229.162932]
[229.162932]S[79.966331]AGGSSPEGGEDS[79.966331]DREDGNYC[57.021463735]PPVK[229.162932]R	SAGGSSPEGGEDSDREDGNYCPPVKR[229.162932][79.966331][79.966331][57.021463735][229.162932]
[229.162932]YELLLK[229.162932]DY[79.966331]LLK[229.162932]	YELLLKDYLLK[229.162932][229.162932][79.966331][229.162932]
[229.162932]VLGSEGEEEDEALS[79.966331]PAK[229.162932]	VLGSEGEEEDEALSPAK[229.162932][79.966331][229.162932]
[229.162932]EENS[79.966331]EEIDFILPFLK[229.162932]	EENSEEIDFILPFLK[229.162932][79.966331][229.162932]
[229.162932]SQPPGEDSDT[79.966331]DVDDDSRPPGRPAEVHLER	SQPPGEDSDTDVDDDSRPPGRPAEVHLER[229.162932][79.966331]
[229.162932]AEGEWEDQEALDY[79.966331]FSDK[229.162932]ES[79.966331]GK[229.162932]	AEGEWEDQEALDYFSDKESGK[229.162932][79.966331][229.162932][79.966331][229.162932]
[229.162932]FQEQEC[57.021463735]PPS[79.966331]PEPTR	FQEQECPPSPEPTR[229.162932][57.021463735][79.966331]
[229.162932]FPPEITVT[79.966331]PPT[79.966331]PTLLSPK[229.162932]	FPPEITVTPPTPTLLSPK[229.162932][79.966331][79.966331][229.162932]
[229.162932]EAAADTSGREEPPTPK[229.162932]S[79.966331]PPK[229.162932]	EAAADTSGREEPPTPKSPPK[229.162932][229.162932][79.966331][229.162932]
[229.162932]QQDLHLES[79.966331]PQRQPEYSPES[79.966331]PR	QQDLHLESPQRQPEYSPESPR[229.162932][79.966331][79.966331]
[229.162932]S[79.966331]PGEYVNIEFGSGQPGYLAGPATSR	SPGEYVNIEFGSGQPGYLAGPATSR[229.162932][79.966331]
[229.162932]ETVAVK[229.162932]PTENNEEEFT[79.966331]SK[229.162932]	ETVAVKPTENNEEEFTSK[229.162932][229.162932][79.966331][229.162932]
[229.162932]QADVADQQT[79.966331]TELPAENGETENQSPAS[79.966331]EEEK[229.162932]	QADVADQQTTELPAENGETENQSPASEEEK[229.162932][79.966331][79.966331][229.162932]
[229.162932]APVGSVVSVPS[79.966331]QSSASSDK[229.162932]	APVGSVVSVPSQSSASSDK[229.162932][79.966331][229.162932]
[229.162932]RSS[79.966331]SELSPEVVEK[229.162932]	RSSSELSPEVVEK[229.162932][79.966331][229.162932]
[229.162932]S[79.966331]QVNGEAGSYEM[15.9949]TNQHVK[229.162932]	SQVNGEAGSYEMTNQHVK[229.162932][79.966331][15.9949][229.162932]
[229.162932]K[229.162932]YDDDIS[79.966331]PSEDK[229.162932]	KYDDDISPSEDK[229.162932][229.162932][79.966331][229.162932]
[229.162932]HFNDPGS[79.966331]PC[57.021463735]FNR	HFNDPGSPCFNR[229.162932][79.966331][57.021463735]
[229.162932]DSLGDFIEHYAQLGPSS[79.966331]PEQLAAGAEEGGGPR	DSLGDFIEHYAQLGPSSPEQLAAGAEEGGGPR[229.162932][79.966331]
[229.162932]RVS[79.966331]TDLPEGQDVYTAAC[57.021463735]NSVIHR	RVSTDLPEGQDVYTAACNSVIHR[229.162932][79.966331][57.021463735]
[229.162932]LTS[79.966331]PVTSISPIQASEK[229.162932]	LTSPVTSISPIQASEK[229.162932][79.966331][229.162932]
[229.162932]SAFSNLFGGEPLS[79.966331]YTR	SAFSNLFGGEPLSYTR[229.162932][79.966331]
[229.162932]ENSAAPS[79.966331]PGRPQSASPAK[229.162932]	ENSAAPSPGRPQSASPAK[229.162932][79.966331][229.162932]
[229.162932]EEPPS[79.966331]PIEATPPQSLLEK[229.162932]	EEPPSPIEATPPQSLLEK[229.162932][79.966331][229.162932]
[229.162932]GYTS[79.966331]DSEVYTDHGRPGK[229.162932]	GYTSDSEVYTDHGRPGK[229.162932][79.966331][229.162932]
[229.162932]ASASSFAQGIS[79.966331]MEAMSENK[229.162932]	ASASSFAQGISMEAMSENK[229.162932][79.966331][229.162932]
[229.162932]VTAAM[15.9949]VLT[79.966331]SLSTSPLVR	VTAAMVLTSLSTSPLVR[229.162932][15.9949][79.966331]
[229.162932]S[79.966331]DQLTGLSLLPLSEK[229.162932]	SDQLTGLSLLPLSEK[229.162932][79.966331][229.162932]
[229.162932]SNSPLPSIQLQPQS[79.966331]PSASK[229.162932]	SNSPLPSIQLQPQSPSASK[229.162932][79.966331][229.162932]
[229.162932]NGSTAVAESVAS[79.966331]PQK[229.162932]	NGSTAVAESVASPQK[229.162932][79.966331][229.162932]
[229.162932]LPPNLS[79.966331]PTIEYNDGRPAK[229.162932]	LPPNLSPTIEYNDGRPAK[229.162932][79.966331][229.162932]
[229.162932]VGMVETNS[79.966331]QDRPVDDVK[229.162932]	VGMVETNSQDRPVDDVK[229.162932][79.966331][229.162932]
[229.162932]SQS[79.966331]DC[57.021463735]GDFRDYR	SQSDCGDFRDYR[229.162932][79.966331][57.021463735]
[229.162932]LSSELSGS[79.966331]INDLNTLDPNLLFDPGR	LSSELSGSINDLNTLDPNLLFDPGR[229.162932][79.966331]
[229.162932]VGS[79.966331]ASSENSMQAALGNLK[229.162932]	VGSASSENSMQAALGNLK[229.162932][79.966331][229.162932]
[229.162932]GLVAAYSGDS[79.966331]DNEEELVERLESEEEK[229.162932]	GLVAAYSGDSDNEEELVERLESEEEK[229.162932][79.966331][229.162932]
[229.162932]SGT[79.966331]PTQDEMM[15.9949]DK[229.162932]PTSSSVDTMSLLSK[229.162932]	SGTPTQDEMMDKPTSSSVDTMSLLSK[229.162932][79.966331][15.9949][229.162932][229.162932]
[229.162932]TEIM[15.9949]S[79.966331]PLYQDEAPK[229.162932]	TEIMSPLYQDEAPK[229.162932][15.9949][79.966331][229.162932]
[229.162932]ESEPES[79.966331]PMDVDNSK[229.162932]	ESEPESPMDVDNSK[229.162932][79.966331][229.162932]
[229.162932]SLLEGQEDHYNNLS[79.966331]ASK[229.162932]	SLLEGQEDHYNNLSASK[229.162932][79.966331][229.162932]
[229.162932]K[229.162932]EESHSNDQSPQIRAS[79.966331]PSPQPSSQPLQIHR	KEESHSNDQSPQIRASPSPQPSSQPLQIHR[229.162932][229.162932][79.966331]
[229.162932]SLLEGQEDHYNNLSAS[79.966331]K[229.162932]	SLLEGQEDHYNNLSASK[229.162932][79.966331][229.162932]
[229.162932]DK[229.162932]DDQEWESPS[79.966331]PPK[229.162932]PTVFISGVIAR	DKDDQEWESPSPPKPTVFISGVIAR[229.162932][229.162932][79.966331][229.162932]
[229.162932]VSREEGS[79.966331]PQLSSARPSPAQR	VSREEGSPQLSSARPSPAQR[229.162932][79.966331]
[229.162932]TAPVASTPSSTPIPALS[79.966331]PPTK[229.162932]	TAPVASTPSSTPIPALSPPTK[229.162932][79.966331][229.162932]
[229.162932]TTPATGEQS[79.966331]PGAR	TTPATGEQSPGAR[229.162932][79.966331]
[229.162932]K[229.162932]ET[79.966331]VMEESQQEPM[15.9949]K[229.162932]	KETVMEESQQEPMK[229.162932][229.162932][79.966331][15.9949][229.162932]
[229.162932]YAALS[79.966331]LSETSLTEK[229.162932]	YAALSLSETSLTEK[229.162932][79.966331][229.162932]
[229.162932]QDVYYGVAETS[79.966331]PPLWAGQENATPTSVLFSSASSSSSSSAK[229.162932]	QDVYYGVAETSPPLWAGQENATPTSVLFSSASSSSSSSAK[229.162932][79.966331][229.162932]
[229.162932]VT[79.966331]RSPPETAAPVEDMAR	VTRSPPETAAPVEDMAR[229.162932][79.966331]
[229.162932]EFMDTPGERS[79.966331]PSTLTGK[229.162932]	EFMDTPGERSPSTLTGK[229.162932][79.966331][229.162932]
[229.162932]VNWATT[79.966331]PSSQK[229.162932]	VNWATTPSSQK[229.162932][79.966331][229.162932]
[229.162932]GSVPLSSSPPAT[79.966331]HFPDETEITNPVPK[229.162932]	GSVPLSSSPPATHFPDETEITNPVPK[229.162932][79.966331][229.162932]
[229.162932]EIQNGNLHES[79.966331]DSESVPR	EIQNGNLHESDSESVPR[229.162932][79.966331]
[229.162932]ALVLPS[79.966331]PRPYVR	ALVLPSPRPYVR[229.162932][79.966331]
[229.162932]MSVQPT[79.966331]VSLGGFEITPPVVLR	MSVQPTVSLGGFEITPPVVLR[229.162932][79.966331]
[229.162932]DAALSAQGSES[79.966331]PLLEDLGLLSPPAIPPPPPPPSQALSAPR	DAALSAQGSESPLLEDLGLLSPPAIPPPPPPPSQALSAPR[229.162932][79.966331]
[229.162932]GLLAQDLQAESS[79.966331]PPASPLLNGAPVQESSQPVAVPEAS[79.966331]PPASPLR	GLLAQDLQAESSPPASPLLNGAPVQESSQPVAVPEASPPASPLR[229.162932][79.966331][79.966331]
[229.162932]AAALAAAVAQDPAASGAPSS[79.966331]	AAALAAAVAQDPAASGAPSS[229.162932][79.966331]
[229.162932]TQEDEEEIST[79.966331]SPGVSEFVSDAFDAC[57.021463735]NLNQEDLR	TQEDEEEISTSPGVSEFVSDAFDACNLNQEDLR[229.162932][79.966331][57.021463735]
[229.162932]S[79.966331]ASPEVSEGHENQHGQESEAK[229.162932]	SASPEVSEGHENQHGQESEAK[229.162932][79.966331][229.162932]
[229.162932]TLSNAEDYLDDEDS[79.966331]D	TLSNAEDYLDDEDSD[229.162932][79.966331]
[229.162932]EVEEDS[79.966331]EDEEM[15.9949]SEDEEDDSSGEEVVIPQK[229.162932]K[229.162932]	EVEEDSEDEEMSEDEEDDSSGEEVVIPQKK[229.162932][79.966331][15.9949][229.162932][229.162932]
[229.162932]MSC[57.021463735]FSRPSM[15.9949]SPT[79.966331]PLDR	MSCFSRPSMSPTPLDR[229.162932][57.021463735][15.9949][79.966331]
[229.162932]GFNGC[57.021463735]DS[79.966331]PEPDGEDSLEQS[79.966331]PLLEDK[229.162932]	GFNGCDSPEPDGEDSLEQSPLLEDK[229.162932][57.021463735][79.966331][79.966331][229.162932]
[229.162932]RK[229.162932]PWTSLSSESVSC[57.021463735]PQGSLS[79.966331]PATSLMQVSERPR	RKPWTSLSSESVSCPQGSLSPATSLMQVSERPR[229.162932][229.162932][57.021463735][79.966331]
[229.162932]SSTATPGVTSGPSASGTPPSEGGGGS[79.966331]FPR	SSTATPGVTSGPSASGTPPSEGGGGSFPR[229.162932][79.966331]
[229.162932]SK[229.162932]S[79.966331]PPK[229.162932]VPIVIQDDSLPTGPPPQIR	SKSPPKVPIVIQDDSLPTGPPPQIR[229.162932][229.162932][79.966331][229.162932]
[229.162932]EGISDVVEGMELNSSITSQDVLMSS[79.966331]PEK[229.162932]	EGISDVVEGMELNSSITSQDVLMSSPEK[229.162932][79.966331][229.162932]
[229.162932]C[57.021463735]PEILSDES[79.966331]S[79.966331]SDEDEK[229.162932]	CPEILSDESSSDEDEK[229.162932][57.021463735][79.966331][79.966331][229.162932]
[229.162932]GELDPVLEDNS[79.966331]VETR	GELDPVLEDNSVETR[229.162932][79.966331]
[229.162932]LPGMEYVDGDFQC[57.021463735]HTFDS[79.966331]SNVE	LPGMEYVDGDFQCHTFDSSNVE[229.162932][57.021463735][79.966331]
[229.162932]S[79.966331]VPATPVLTR	SVPATPVLTR[229.162932][79.966331]
[229.162932]EK[229.162932]EDNSS[79.966331]EEEEEIEPFPEER	EKEDNSSEEEEEIEPFPEER[229.162932][229.162932][79.966331]
[229.162932]C[57.021463735]IES[79.966331]LIAVFQK[229.162932]	CIESLIAVFQK[229.162932][57.021463735][79.966331][229.162932]
[229.162932]SSSPPS[79.966331]LLDQLQMGC[57.021463735]DGASC[57.021463735]GSLNMEC[57.021463735]R	SSSPPSLLDQLQMGCDGASCGSLNMECR[229.162932][79.966331][57.021463735][57.021463735][57.021463735]
[229.162932]EVEEDSEDEEMS[79.966331]EDEEDDSSGEEVVIPQK[229.162932]K[229.162932]	EVEEDSEDEEMSEDEEDDSSGEEVVIPQKK[229.162932][79.966331][229.162932][229.162932]
[229.162932]S[79.966331]SSSVTTSETQPC[57.021463735]TPSSSDYSDLQR	SSSSVTTSETQPCTPSSSDYSDLQR[229.162932][79.966331][57.021463735]
[229.162932]VVSAPVGK[229.162932]ET[79.966331]PSK[229.162932]	VVSAPVGKETPSK[229.162932][229.162932][79.966331][229.162932]
[229.162932]SYSPDGK[229.162932]ES[79.966331]PSDK[229.162932]	SYSPDGKESPSDK[229.162932][229.162932][79.966331][229.162932]
[229.162932]QFS[79.966331]LENVQEGEILHDAK[229.162932]	QFSLENVQEGEILHDAK[229.162932][79.966331][229.162932]
[229.162932]NITGSS[79.966331]PVADFSAIK[229.162932]	NITGSSPVADFSAIK[229.162932][79.966331][229.162932]
[229.162932]SSRPS[79.966331]MDSEGGSLLLDEDSEVFK[229.162932]	SSRPSMDSEGGSLLLDEDSEVFK[229.162932][79.966331][229.162932]
[229.162932]S[79.966331]PSM[15.9949]PSLNQTWPELNQSSEQWETFSER	SPSMPSLNQTWPELNQSSEQWETFSER[229.162932][79.966331][15.9949]
[229.162932]SVLEALQQHRPS[79.966331]PELTLSQK[229.162932]	SVLEALQQHRPSPELTLSQK[229.162932][79.966331][229.162932]
[229.162932]VEQM[15.9949]PQAS[79.966331]PGLAPR	VEQMPQASPGLAPR[229.162932][15.9949][79.966331]
[229.162932]SRDAT[79.966331]PPVSPINMEDQER	SRDATPPVSPINMEDQER[229.162932][79.966331]
[229.162932]RIS[79.966331]SSSAQPC[57.021463735]VEEASAPQDSLAQGK[229.162932]	RISSSSAQPCVEEASAPQDSLAQGK[229.162932][79.966331][57.021463735][229.162932]
[229.162932]FLMEC[57.021463735]RNS[79.966331]PVTK[229.162932]T[79.966331]PPR	FLMECRNSPVTKTPPR[229.162932][57.021463735][79.966331][229.162932][79.966331]
[229.162932]SVTS[79.966331]PISDFPAPPPYSAVS[79.966331]PPPEAFSR	SVTSPISDFPAPPPYSAVSPPPEAFSR[229.162932][79.966331][79.966331]
[229.162932]EERDK[229.162932]DDQEWEST[79.966331]SPPK[229.162932]PTVFISGVIAR	EERDKDDQEWESTSPPKPTVFISGVIAR[229.162932][229.162932][79.966331][229.162932]
[229.162932]ASGSENEGDY[79.966331]NPGR	ASGSENEGDYNPGR[229.162932][79.966331]
[229.162932]S[79.966331]C[57.021463735]ETLEGPQTVDTWPR	SCETLEGPQTVDTWPR[229.162932][79.966331][57.021463735]
[229.162932]K[229.162932]PADDQDPIDALS[79.966331]GDLDSC[57.021463735]PSTTETSQNTAK[229.162932]	KPADDQDPIDALSGDLDSCPSTTETSQNTAK[229.162932][229.162932][79.966331][57.021463735][229.162932]
[229.162932]AGT[79.966331]LSITEFADMLSGNAGGFR	AGTLSITEFADMLSGNAGGFR[229.162932][79.966331]
[229.162932]NFDDEDSVDGNRPSSASST[79.966331]S[79.966331]SK[229.162932]	NFDDEDSVDGNRPSSASSTSSK[229.162932][79.966331][79.966331][229.162932]
[229.162932]DNPAFSMLNDS[79.966331]DDDVIYGSDYEEMPLQNGQAIR	DNPAFSMLNDSDDDVIYGSDYEEMPLQNGQAIR[229.162932][79.966331]
[229.162932]T[79.966331]WC[57.021463735]GSPPYAAPELFEGK[229.162932]	TWCGSPPYAAPELFEGK[229.162932][79.966331][57.021463735][229.162932]
[229.162932]ASIQAASAESS[79.966331]GQK[229.162932]	ASIQAASAESSGQK[229.162932][79.966331][229.162932]
[229.162932]SRS[79.966331]PVDSPVPASM[15.9949]FAPEPSSPGAAR	SRSPVDSPVPASMFAPEPSSPGAAR[229.162932][79.966331][15.9949]
[229.162932]ISVSLQEEASGGSLAAPART[79.966331]PTQEPR	ISVSLQEEASGGSLAAPARTPTQEPR[229.162932][79.966331]
[229.162932]QNLWFANPGGSNS[79.966331]MPSR	QNLWFANPGGSNSMPSR[229.162932][79.966331]
[229.162932]LFIGGLNRET[79.966331]NEK[229.162932]	LFIGGLNRETNEK[229.162932][79.966331][229.162932]
[229.162932]EET[79.966331]PGQRPAVTETHQLAELNEK[229.162932]	EETPGQRPAVTETHQLAELNEK[229.162932][79.966331][229.162932]
[229.162932]SK[229.162932]PNLPS[79.966331]ESRS[79.966331]R	SKPNLPSESRSR[229.162932][229.162932][79.966331][79.966331]
[229.162932]S[79.966331]FEERVETTVTSLK[229.162932]	SFEERVETTVTSLK[229.162932][79.966331][229.162932]
[229.162932]S[79.966331]LGDEEEPPAFESTK[229.162932]	SLGDEEEPPAFESTK[229.162932][79.966331][229.162932]
[229.162932]SPPTIC[57.021463735]QPDATGSS[79.966331]LLR	SPPTICQPDATGSSLLR[229.162932][57.021463735][79.966331]
[229.162932]GS[79.966331]SVESLPPTSEGK[229.162932]	GSSVESLPPTSEGK[229.162932][79.966331][229.162932]
[229.162932]GSS[79.966331]VESLPPTSEGK[229.162932]	GSSVESLPPTSEGK[229.162932][79.966331][229.162932]
[229.162932]ILDQMPAT[79.966331]PSS[79.966331]PMYVD	ILDQMPATPSSPMYVD[229.162932][79.966331][79.966331]
[229.162932]C[57.021463735]SS[79.966331]VTSVSLSSPSDASAASSSTC[57.021463735]ASPPSLTSANK[229.162932]	CSSVTSVSLSSPSDASAASSSTCASPPSLTSANK[229.162932][57.021463735][79.966331][57.021463735][229.162932]
[229.162932]ILSQS[79.966331]TDSLNM[15.9949]R	ILSQSTDSLNMR[229.162932][79.966331][15.9949]
[229.162932]ILS[79.966331]QSTDSLNM[15.9949]R	ILSQSTDSLNMR[229.162932][79.966331][15.9949]
[229.162932]SS[79.966331]PGIHLER	SSPGIHLER[229.162932][79.966331]
[229.162932]VAVAT[79.966331]PAK[229.162932]	VAVATPAK[229.162932][79.966331][229.162932]
[229.162932]GQPGNAYDGAGQPSAAYLSMSQGAVANANST[79.966331]PPPYER	GQPGNAYDGAGQPSAAYLSMSQGAVANANSTPPPYER[229.162932][79.966331]
[229.162932]AESSSGGGTVPSSAGILEQGPSPGDGS[79.966331]PPK[229.162932]PK[229.162932]	AESSSGGGTVPSSAGILEQGPSPGDGSPPKPK[229.162932][79.966331][229.162932][229.162932]
[229.162932]STLTSSYNC[57.021463735]PS[79.966331]PYADGR	STLTSSYNCPSPYADGR[229.162932][57.021463735][79.966331]
[229.162932]DFLSNEASLGAIGTS[79.966331]LPSR	DFLSNEASLGAIGTSLPSR[229.162932][79.966331]
[229.162932]QLS[79.966331]QQSDGDRDLQEHR	QLSQQSDGDRDLQEHR[229.162932][79.966331]
[229.162932]AESSAGDGPVPYSQGSSSLIM[15.9949]PRPNS[79.966331]VAATSSTK[229.162932]	AESSAGDGPVPYSQGSSSLIMPRPNSVAATSSTK[229.162932][15.9949][79.966331][229.162932]
[229.162932]QVS[79.966331]GAAALVPAPSGPDSGQPLAAAVAELPVLDAR	QVSGAAALVPAPSGPDSGQPLAAAVAELPVLDAR[229.162932][79.966331]
[229.162932]LGVDQMDLFGDMSTPPDLNSPT[79.966331]ESK[229.162932]	LGVDQMDLFGDMSTPPDLNSPTESK[229.162932][79.966331][229.162932]
[229.162932]EK[229.162932]PVLNM[15.9949]RT[79.966331]PDTAK[229.162932]	EKPVLNMRTPDTAK[229.162932][229.162932][15.9949][79.966331][229.162932]
[229.162932]MEPQS[79.966331]PGEVK[229.162932]	MEPQSPGEVK[229.162932][79.966331][229.162932]
[229.162932]IK[229.162932]EEPVS[79.966331]EEGEEDEEQEAEEEPM[15.9949]DTSPSGLHSK[229.162932]	IKEEPVSEEGEEDEEQEAEEEPMDTSPSGLHSK[229.162932][229.162932][79.966331][15.9949][229.162932]
[229.162932]GGGAGQPLPLVS[79.966331]PPFSVPVQNGAQPPSK[229.162932]	GGGAGQPLPLVSPPFSVPVQNGAQPPSK[229.162932][79.966331][229.162932]
[229.162932]NVM[15.9949]SAFGLTDDQVS[79.966331]GPPSAPAEDR	NVMSAFGLTDDQVSGPPSAPAEDR[229.162932][15.9949][79.966331]
[229.162932]DTLSNPQSPQPSPYNS[79.966331]PK[229.162932]PQHK[229.162932]	DTLSNPQSPQPSPYNSPKPQHK[229.162932][79.966331][229.162932][229.162932]
[229.162932]TRLS[79.966331]PPR	TRLSPPR[229.162932][79.966331]
[229.162932]TSSAVWNS[79.966331]PPLQGAR	TSSAVWNSPPLQGAR[229.162932][79.966331]
[229.162932]LPGSGAVQAAS[79.966331]PER	LPGSGAVQAASPER[229.162932][79.966331]
[229.162932]AS[79.966331]QDPFLQHVNK[229.162932]	ASQDPFLQHVNK[229.162932][79.966331][229.162932]
[229.162932]T[79.966331]LEPVK[229.162932]PPTVPNDYM[15.9949]TSPAR	TLEPVKPPTVPNDYMTSPAR[229.162932][79.966331][229.162932][15.9949]
[229.162932]YMEDVTQIVVEPEPTAEEK[229.162932]PS[79.966331]PR	YMEDVTQIVVEPEPTAEEKPSPR[229.162932][229.162932][79.966331]
[229.162932]VLLAADS[79.966331]EEEGDFPSGR	VLLAADSEEEGDFPSGR[229.162932][79.966331]
[229.162932]TPS[79.966331]EIQFHQVK[229.162932]	TPSEIQFHQVK[229.162932][79.966331][229.162932]
[229.162932]AGGGAQPSQTATGDPSDEDEDS[79.966331]DLEEFVR	AGGGAQPSQTATGDPSDEDEDSDLEEFVR[229.162932][79.966331]
[229.162932]TS[79.966331]PLVSQNNEQGSTLR	TSPLVSQNNEQGSTLR[229.162932][79.966331]
[229.162932]RGS[79.966331]SPGSLEIPK[229.162932]	RGSSPGSLEIPK[229.162932][79.966331][229.162932]
[229.162932]RGSS[79.966331]PGSLEIPK[229.162932]	RGSSPGSLEIPK[229.162932][79.966331][229.162932]
[229.162932]SS[79.966331]PPVLQGPAPAGFSQHPGLLVPHTHAR	SSPPVLQGPAPAGFSQHPGLLVPHTHAR[229.162932][79.966331]
[229.162932]DTDAGEGAEEPRT[79.966331]PPEAPQGEPQALDTLQR	DTDAGEGAEEPRTPPEAPQGEPQALDTLQR[229.162932][79.966331]
[229.162932]EEPPPLT[79.966331]PPAR	EEPPPLTPPAR[229.162932][79.966331]
[229.162932]EQSETVSLSEDET[79.966331]FSWPGPK[229.162932]	EQSETVSLSEDETFSWPGPK[229.162932][79.966331][229.162932]
[229.162932]LEVHEAK[229.162932]PVPENHPQWDTAIEGDEDQEDS[79.966331]EGFEDS[79.966331]FEEEEEEEEDDD	LEVHEAKPVPENHPQWDTAIEGDEDQEDSEGFEDSFEEEEEEEEDDD[229.162932][229.162932][79.966331][79.966331]
[229.162932]AC[57.021463735]S[79.966331]PC[57.021463735]SSQSSSSGIC[57.021463735]TDFWDLLVK[229.162932]	ACSPCSSQSSSSGICTDFWDLLVK[229.162932][57.021463735][79.966331][57.021463735][57.021463735][229.162932]
[229.162932]ASPAEGSAGSPGS[79.966331]PTC[57.021463735]C[57.021463735]R	ASPAEGSAGSPGSPTCCR[229.162932][79.966331][57.021463735][57.021463735]
[229.162932]S[79.966331]SPQLDPLR	SSPQLDPLR[229.162932][79.966331]
[229.162932]RIPSIVSSPLNS[79.966331]PLDR	RIPSIVSSPLNSPLDR[229.162932][79.966331]
[229.162932]RIPSIVSS[79.966331]PLNSPLDR	RIPSIVSSPLNSPLDR[229.162932][79.966331]
[229.162932]VK[229.162932]EEPPS[79.966331]PPQS[79.966331]PR	VKEEPPSPPQSPR[229.162932][229.162932][79.966331][79.966331]
[229.162932]RIPS[79.966331]IVSSPLNSPLDR	RIPSIVSSPLNSPLDR[229.162932][79.966331]
[229.162932]QS[79.966331]PVPALPIVVQLMEM[15.9949]GFSR	QSPVPALPIVVQLMEMGFSR[229.162932][79.966331][15.9949]
[229.162932]VSDPIST[79.966331]SESS[79.966331]EEEEEAEAETAK[229.162932]	VSDPISTSESSEEEEEAEAETAK[229.162932][79.966331][79.966331][229.162932]
[229.162932]TSVQT[79.966331]EDDQLIAGQSAR	TSVQTEDDQLIAGQSAR[229.162932][79.966331]
[229.162932]ISDEILS[79.966331]DTIGEK[229.162932]	ISDEILSDTIGEK[229.162932][79.966331][229.162932]
[229.162932]TAS[79.966331]FGNILDVPEIVISGNGQPR	TASFGNILDVPEIVISGNGQPR[229.162932][79.966331]
[229.162932]MEVLSPAS[79.966331]PGGLSDGNPSLSDPSTPR	MEVLSPASPGGLSDGNPSLSDPSTPR[229.162932][79.966331]
[229.162932]SS[79.966331]PVEFEC[57.021463735]INEK[229.162932]	SSPVEFECINEK[229.162932][79.966331][57.021463735][229.162932]
[229.162932]ESTTANIVLAEIQPDFGPLTT[79.966331]PTK[229.162932]PK[229.162932]	ESTTANIVLAEIQPDFGPLTTPTKPK[229.162932][79.966331][229.162932][229.162932]
[229.162932]AGGLGAEETPPT[79.966331]SVSESLPTLSDSDPVPLAPGAADSDEDTEGFGVPR	AGGLGAEETPPTSVSESLPTLSDSDPVPLAPGAADSDEDTEGFGVPR[229.162932][79.966331]
[229.162932]ESTTANIVLAEIQPDFGPLTTPT[79.966331]K[229.162932]PK[229.162932]	ESTTANIVLAEIQPDFGPLTTPTKPK[229.162932][79.966331][229.162932][229.162932]
[229.162932]YLGDAFGS[79.966331]PQTDHGFETDPDPFLLDEPAPR	YLGDAFGSPQTDHGFETDPDPFLLDEPAPR[229.162932][79.966331]
[229.162932]SMQQLDPS[79.966331]PARK[229.162932]	SMQQLDPSPARK[229.162932][79.966331][229.162932]
[229.162932]LSSNLGGPGSS[79.966331]RTPPTGR	LSSNLGGPGSSRTPPTGR[229.162932][79.966331]
[229.162932]SM[15.9949]S[79.966331]VDLSHAPLK[229.162932]	SMSVDLSHAPLK[229.162932][15.9949][79.966331][229.162932]
[229.162932]HSS[79.966331]NPPLESHVGWVM[15.9949]DSR	HSSNPPLESHVGWVMDSR[229.162932][79.966331][15.9949]
[229.162932]TEAPGT[79.966331]PEGPEPERPSPGDGNPR	TEAPGTPEGPEPERPSPGDGNPR[229.162932][79.966331]
[229.162932]RPT[79.966331]LGVQLDDK[229.162932]	RPTLGVQLDDK[229.162932][79.966331][229.162932]
[229.162932]DYEIENQNPLAS[79.966331]PTNTLLGSAK[229.162932]	DYEIENQNPLASPTNTLLGSAK[229.162932][79.966331][229.162932]
[229.162932]SSELDASDSS[79.966331]SSSNLS[79.966331]LAK[229.162932]	SSELDASDSSSSSNLSLAK[229.162932][79.966331][79.966331][229.162932]
[229.162932]DM[15.9949]SPLS[79.966331]ETEMALGK[229.162932]	DMSPLSETEMALGK[229.162932][15.9949][79.966331][229.162932]
[229.162932]RAS[79.966331]LVAQPSTSSQSVQTSGAK[229.162932]	RASLVAQPSTSSQSVQTSGAK[229.162932][79.966331][229.162932]
[229.162932]VAS[79.966331]EEEEVPLVVYLK[229.162932]	VASEEEEVPLVVYLK[229.162932][79.966331][229.162932]
[229.162932]GPTPAT[79.966331]PES[79.966331]FSK[229.162932]	GPTPATPESFSK[229.162932][79.966331][79.966331][229.162932]
[229.162932]GGPTSHPS[79.966331]PVPPPASSPSPLSGSALC[57.021463735]GGK[229.162932]	GGPTSHPSPVPPPASSPSPLSGSALCGGK[229.162932][79.966331][57.021463735][229.162932]
[229.162932]LEDDDK[229.162932]SEES[79.966331]S[79.966331]QPEAGAVSR	LEDDDKSEESSQPEAGAVSR[229.162932][229.162932][79.966331][79.966331]
[229.162932]S[79.966331]PQYC[57.021463735]QVIHR	SPQYCQVIHR[229.162932][79.966331][57.021463735]
[229.162932]LSC[57.021463735]LFAGPHST[79.966331]LT[79.966331]PPC[57.021463735]SPPEDGLC[57.021463735]PH	LSCLFAGPHSTLTPPCSPPEDGLCPH[229.162932][57.021463735][79.966331][79.966331][57.021463735][57.021463735]
[229.162932]GASAATGIPLESDEDS[79.966331]NDNDNDLENENC[57.021463735]MHT[79.966331]N	GASAATGIPLESDEDSNDNDNDLENENCMHTN[229.162932][79.966331][57.021463735][79.966331]
[229.162932]TASTPT[79.966331]PPQTGGGLEPQANGETPQVAVIVRPDDR	TASTPTPPQTGGGLEPQANGETPQVAVIVRPDDR[229.162932][79.966331]
[229.162932]QNFSSQS[79.966331]LEHVEK[229.162932]	QNFSSQSLEHVEK[229.162932][79.966331][229.162932]
[229.162932]GAPGNS[79.966331]LC[57.021463735]SLDGELDIEQIEK[229.162932]	GAPGNSLCSLDGELDIEQIEK[229.162932][79.966331][57.021463735][229.162932]
[229.162932]ATVTPS[79.966331]PVK[229.162932]	ATVTPSPVK[229.162932][79.966331][229.162932]
[229.162932]GAPGNSLC[57.021463735]S[79.966331]LDGELDIEQIEK[229.162932]	GAPGNSLCSLDGELDIEQIEK[229.162932][57.021463735][79.966331][229.162932]
[229.162932]IQQFDDGGS[79.966331]DEEDIWEEK[229.162932]	IQQFDDGGSDEEDIWEEK[229.162932][79.966331][229.162932]
[229.162932]ESET[79.966331]FSDSSPIEIIDEFPTFVSAK[229.162932]	ESETFSDSSPIEIIDEFPTFVSAK[229.162932][79.966331][229.162932]
[229.162932]TIVAVGS[79.966331]M[15.9949]EEAVILPFR	TIVAVGSMEEAVILPFR[229.162932][79.966331][15.9949]
[229.162932]DDS[79.966331]DDDGGGWITPSNIK[229.162932]	DDSDDDGGGWITPSNIK[229.162932][79.966331][229.162932]
[229.162932]SPDLPNAASAPPAAAPEAPRS[79.966331]PPAK[229.162932]	SPDLPNAASAPPAAAPEAPRSPPAK[229.162932][79.966331][229.162932]
[229.162932]HEADELS[79.966331]GDAS[79.966331]VEDDAFIK[229.162932]	HEADELSGDASVEDDAFIK[229.162932][79.966331][79.966331][229.162932]
[229.162932]TS[79.966331]GSDDPGIC[57.021463735]SNTDSTQAQVLLGK[229.162932]	TSGSDDPGICSNTDSTQAQVLLGK[229.162932][79.966331][57.021463735][229.162932]
[229.162932]LQTIC[57.021463735]LS[79.966331]GTGMK[229.162932]	LQTICLSGTGMK[229.162932][57.021463735][79.966331][229.162932]
[229.162932]TAPPVLPTGYDS[79.966331]EEEEESRPMSYDEK[229.162932]	TAPPVLPTGYDSEEEEESRPMSYDEK[229.162932][79.966331][229.162932]
[229.162932]EDNDTINDS[79.966331]LIVSETK[229.162932]	EDNDTINDSLIVSETK[229.162932][79.966331][229.162932]
[229.162932]S[79.966331]NDDLLAGM[15.9949]AGGVNVTNGIK[229.162932]	SNDDLLAGMAGGVNVTNGIK[229.162932][79.966331][15.9949][229.162932]
[229.162932]S[79.966331]C[57.021463735]PELTSGPR	SCPELTSGPR[229.162932][79.966331][57.021463735]
[229.162932]SLVHEVGK[229.162932]PPQDVTDDS[79.966331]PPSK[229.162932]	SLVHEVGKPPQDVTDDSPPSK[229.162932][229.162932][79.966331][229.162932]
[229.162932]SSPVC[57.021463735]STAPVETEPK[229.162932]LS[79.966331]PSWNPK[229.162932]	SSPVCSTAPVETEPKLSPSWNPK[229.162932][57.021463735][229.162932][79.966331][229.162932]
[229.162932]SS[79.966331]PVC[57.021463735]STAPVET[79.966331]EPK[229.162932]LSPSWNPK[229.162932]	SSPVCSTAPVETEPKLSPSWNPK[229.162932][79.966331][57.021463735][79.966331][229.162932][229.162932]
[229.162932]ELALS[79.966331]S[79.966331]PEDLTQDFEELK[229.162932]	ELALSSPEDLTQDFEELK[229.162932][79.966331][79.966331][229.162932]
[229.162932]TPFNTDLGENS[79.966331]GIGK[229.162932]	TPFNTDLGENSGIGK[229.162932][79.966331][229.162932]
[229.162932]S[79.966331]LEAIPEK[229.162932]	SLEAIPEK[229.162932][79.966331][229.162932]
[229.162932]SATLSS[79.966331]TESTAS[79.966331]GMQDEVR	SATLSSTESTASGMQDEVR[229.162932][79.966331][79.966331]
[229.162932]EQELNQS[79.966331]ISEK[229.162932]	EQELNQSISEK[229.162932][79.966331][229.162932]
[229.162932]IAS[79.966331]DEEIQGTK[229.162932]	IASDEEIQGTK[229.162932][79.966331][229.162932]
[229.162932]T[79.966331]PESFLGPSASSLVNLDSLVK[229.162932]	TPESFLGPSASSLVNLDSLVK[229.162932][79.966331][229.162932]
[229.162932]NFTK[229.162932]PQDGDVIAPLIT[79.966331]PQK[229.162932]	NFTKPQDGDVIAPLITPQK[229.162932][229.162932][79.966331][229.162932]
[229.162932]QSS[79.966331]PSC[57.021463735]GPVAETSSIGNGDGISK[229.162932]	QSSPSCGPVAETSSIGNGDGISK[229.162932][79.966331][57.021463735][229.162932]
[229.162932]AK[229.162932]PS[79.966331]PAPPSTTTAPDASGPQK[229.162932]	AKPSPAPPSTTTAPDASGPQK[229.162932][229.162932][79.966331][229.162932]
[229.162932]AALAPAK[229.162932]ES[79.966331]PR	AALAPAKESPR[229.162932][229.162932][79.966331]
[229.162932]IYQVC[57.021463735]DIPQPQGSIINPGSTGS[79.966331]APWDEK[229.162932]	IYQVCDIPQPQGSIINPGSTGSAPWDEK[229.162932][57.021463735][79.966331][229.162932]
[229.162932]SHT[79.966331]SEGAHLDITPNSGAAGNSAGPK[229.162932]	SHTSEGAHLDITPNSGAAGNSAGPK[229.162932][79.966331][229.162932]
[229.162932]MPAPEPGAAPSNEEDDS[79.966331]DDDDVLAPS[79.966331]GATAAGAGDEGDGQTTGST	MPAPEPGAAPSNEEDDSDDDDVLAPSGATAAGAGDEGDGQTTGST[229.162932][79.966331][79.966331]
[229.162932]DSDYVYPSLES[79.966331]DEDNPIFK[229.162932]	DSDYVYPSLESDEDNPIFK[229.162932][79.966331][229.162932]
[229.162932]NEINGNWIS[79.966331]ASS[79.966331]INEAR	NEINGNWISASSINEAR[229.162932][79.966331][79.966331]
[229.162932]EEQTDTS[79.966331]DGESVTHHIR	EEQTDTSDGESVTHHIR[229.162932][79.966331]
[229.162932]RPGPLPAS[79.966331]PPPQLPR	RPGPLPASPPPQLPR[229.162932][79.966331]
[229.162932]ESSPSWSTDSSLEPVLPGS[79.966331]PTPSR	ESSPSWSTDSSLEPVLPGSPTPSR[229.162932][79.966331]
[229.162932]GLGGLQPAQS[79.966331]PPLSPEDSLGAVGPASLEQR	GLGGLQPAQSPPLSPEDSLGAVGPASLEQR[229.162932][79.966331]
[229.162932]SSSLS[79.966331]DPLEESSPIAAIFDTENLEK[229.162932]	SSSLSDPLEESSPIAAIFDTENLEK[229.162932][79.966331][229.162932]
[229.162932]TPTSSPASS[79.966331]PLVAK[229.162932]	TPTSSPASSPLVAK[229.162932][79.966331][229.162932]
[229.162932]VYNLLT[79.966331]PDSK[229.162932]	VYNLLTPDSK[229.162932][79.966331][229.162932]
[229.162932]TTC[57.021463735]M[15.9949]SSQGS[79.966331]DDEQIK[229.162932]	TTCMSSQGSDDEQIK[229.162932][57.021463735][15.9949][79.966331][229.162932]
[229.162932]FGESEEVEMEVES[79.966331]DEEDQEK[229.162932]	FGESEEVEMEVESDEEDQEK[229.162932][79.966331][229.162932]
[229.162932]SSSPVTELAS[79.966331]R	SSSPVTELASR[229.162932][79.966331]
[229.162932]RSNSISK[229.162932]S[79.966331]PGPSS[79.966331]PK[229.162932]	RSNSISKSPGPSSPK[229.162932][229.162932][79.966331][79.966331][229.162932]
[229.162932]S[79.966331]MSENAVR	SMSENAVR[229.162932][79.966331]
[229.162932]LFGGFNSSDT[79.966331]VTSPQR	LFGGFNSSDTVTSPQR[229.162932][79.966331]
[229.162932]HFRS[79.966331]SENVLDEEGGR	HFRSSENVLDEEGGR[229.162932][79.966331]
[229.162932]QQAAYYAQTS[79.966331]PQGMPQHPPAPQGQ	QQAAYYAQTSPQGMPQHPPAPQGQ[229.162932][79.966331]
[229.162932]TAS[79.966331]ISSSPSEGTPAVGSYGC[57.021463735]TPQSLPK[229.162932]	TASISSSPSEGTPAVGSYGCTPQSLPK[229.162932][79.966331][57.021463735][229.162932]
[229.162932]AS[79.966331]PLPPPPPPPGAEPAC[57.021463735]PGSSAAAPEYK[229.162932]	ASPLPPPPPPPGAEPACPGSSAAAPEYK[229.162932][79.966331][57.021463735][229.162932]
[229.162932]DTFVLESVDS[79.966331]ADEQFQNTNAETLSTNC[57.021463735]IPIK[229.162932]	DTFVLESVDSADEQFQNTNAETLSTNCIPIK[229.162932][79.966331][57.021463735][229.162932]
[229.162932]VHGLPTTSPS[79.966331]GMNM[15.9949]AELAQQVVK[229.162932]	VHGLPTTSPSGMNMAELAQQVVK[229.162932][79.966331][15.9949][229.162932]
[229.162932]EIC[57.021463735]SLFGEAPQNLS[79.966331]QTQR	EICSLFGEAPQNLSQTQR[229.162932][57.021463735][79.966331]
[229.162932]DDQEWES[79.966331]PSPPK[229.162932]PTVFISGVIAR	DDQEWESPSPPKPTVFISGVIAR[229.162932][79.966331][229.162932]
[229.162932]VNQPASFAVS[79.966331]LNGAK[229.162932]	VNQPASFAVSLNGAK[229.162932][79.966331][229.162932]
[229.162932]DNDDDQS[79.966331]DK[229.162932]GTYTIELENPNS[79.966331]EEVEAR	DNDDDQSDKGTYTIELENPNSEEVEAR[229.162932][79.966331][229.162932][79.966331]
[229.162932]RPS[79.966331]ANC[57.021463735]DPFSVTEALIR	RPSANCDPFSVTEALIR[229.162932][79.966331][57.021463735]
[229.162932]QEESES[79.966331]PVERPLK[229.162932]	QEESESPVERPLK[229.162932][79.966331][229.162932]
[229.162932]NSK[229.162932]S[79.966331]PEEHLEEMMK[229.162932]	NSKSPEEHLEEMMK[229.162932][229.162932][79.966331][229.162932]
[229.162932]AVQTLAGSQPTSDK[229.162932]PSQRPSESTNC[57.021463735]S[79.966331]PTR	AVQTLAGSQPTSDKPSQRPSESTNCSPTR[229.162932][229.162932][57.021463735][79.966331]
[229.162932]SAVSIGGGNTSAVS[79.966331]PSSIR	SAVSIGGGNTSAVSPSSIR[229.162932][79.966331]
[229.162932]SQIDVALS[79.966331]QDS[79.966331]TYQGER	SQIDVALSQDSTYQGER[229.162932][79.966331][79.966331]
[229.162932]SS[79.966331]PVVSTVLSGSSGSSSTR	SSPVVSTVLSGSSGSSSTR[229.162932][79.966331]
[229.162932]TPESQPDT[79.966331]PPGT[79.966331]PLVSQDEK[229.162932]	TPESQPDTPPGTPLVSQDEK[229.162932][79.966331][79.966331][229.162932]
[229.162932]TC[57.021463735]S[79.966331]MVGNGDTTSQDDC[57.021463735]VSK[229.162932]	TCSMVGNGDTTSQDDCVSK[229.162932][57.021463735][79.966331][57.021463735][229.162932]
[229.162932]SASS[79.966331]NSAEAGGDTVTLDDILSLK[229.162932]	SASSNSAEAGGDTVTLDDILSLK[229.162932][79.966331][229.162932]
[229.162932]ETAVQQY[79.966331]K[229.162932]K[229.162932]LEEEIQTLR	ETAVQQYKKLEEEIQTLR[229.162932][79.966331][229.162932][229.162932]
[229.162932]S[79.966331]PNLDLVETEIK[229.162932]	SPNLDLVETEIK[229.162932][79.966331][229.162932]
[229.162932]EM[15.9949]EEINERAFS[79.966331]K[229.162932]LK[229.162932]	EMEEINERAFSKLK[229.162932][15.9949][79.966331][229.162932][229.162932]
[229.162932]LLDEYNVTPS[79.966331]PPGTVLTSALSPVIC[57.021463735]GPNR	LLDEYNVTPSPPGTVLTSALSPVICGPNR[229.162932][79.966331][57.021463735]
[229.162932]VDQSILTGESVS[79.966331]VIK[229.162932]	VDQSILTGESVSVIK[229.162932][79.966331][229.162932]
[229.162932]VEMYS[79.966331]GS[79.966331]DDDDDFNK[229.162932]	VEMYSGSDDDDDFNK[229.162932][79.966331][79.966331][229.162932]
[229.162932]MGDVTPEGTYVS[79.966331]PFK[229.162932]	MGDVTPEGTYVSPFK[229.162932][79.966331][229.162932]
[229.162932]QS[79.966331]LPATSIPTPASFK[229.162932]	QSLPATSIPTPASFK[229.162932][79.966331][229.162932]
[229.162932]TES[79.966331]EEEEENAS[79.966331]LDEQDSLGAC[57.021463735]FK[229.162932]	TESEEEEENASLDEQDSLGACFK[229.162932][79.966331][79.966331][57.021463735][229.162932]
[229.162932]K[229.162932]TENISY[79.966331]EMLFEPEPNGVNSVEMMDK[229.162932]	KTENISYEMLFEPEPNGVNSVEMMDK[229.162932][229.162932][79.966331][229.162932]
[229.162932]EGRPSGEAFVELES[79.966331]EEEVK[229.162932]	EGRPSGEAFVELESEEEVK[229.162932][79.966331][229.162932]
[229.162932]RAELPGSSS[79.966331]PLLAQPR	RAELPGSSSPLLAQPR[229.162932][79.966331]
[229.162932]NELDS[79.966331]PHEEK[229.162932]	NELDSPHEEK[229.162932][79.966331][229.162932]
[229.162932]QAS[79.966331]FLEAEGGAK[229.162932]	QASFLEAEGGAK[229.162932][79.966331][229.162932]
[229.162932]LLQTC[57.021463735]FSSPADDS[79.966331]M[15.9949]DR	LLQTCFSSPADDSMDR[229.162932][57.021463735][79.966331][15.9949]
[229.162932]T[79.966331]NSMGSATGPLPGTK[229.162932]	TNSMGSATGPLPGTK[229.162932][79.966331][229.162932]
[229.162932]GLLAQGLRPES[79.966331]PPPAGPLLNGAPAGESPQPK[229.162932]	GLLAQGLRPESPPPAGPLLNGAPAGESPQPK[229.162932][79.966331][229.162932]
[229.162932]TPLATIADQQQLQLS[79.966331]PLK[229.162932]	TPLATIADQQQLQLSPLK[229.162932][79.966331][229.162932]
[229.162932]VFFQS[79.966331]PR	VFFQSPR[229.162932][79.966331]
[229.162932]TSPVTASDPAGPSYAAATLQASSAASSAS[79.966331]PVSR	TSPVTASDPAGPSYAAATLQASSAASSASPVSR[229.162932][79.966331]
[229.162932]K[229.162932]DS[79.966331]LPDADLASC[57.021463735]GSLSQSSASFFTPR	KDSLPDADLASCGSLSQSSASFFTPR[229.162932][229.162932][79.966331][57.021463735]
[229.162932]STFS[79.966331]PAPRPEMPGTVEVESTFLAR	STFSPAPRPEMPGTVEVESTFLAR[229.162932][79.966331]
[229.162932]LENEGS[79.966331]DEDIETDVLYSPQM[15.9949]ALK[229.162932]	LENEGSDEDIETDVLYSPQMALK[229.162932][79.966331][15.9949][229.162932]
[229.162932]DSC[57.021463735]ISPS[79.966331]EPETK[229.162932]	DSCISPSEPETK[229.162932][57.021463735][79.966331][229.162932]
[229.162932]ASAPATPLSPTRLS[79.966331]R	ASAPATPLSPTRLSR[229.162932][79.966331]
[229.162932]TETDS[79.966331]VGTPQSNGGM[15.9949]R	TETDSVGTPQSNGGMR[229.162932][79.966331][15.9949]
[229.162932]K[229.162932]QS[79.966331]SDYEELIQVLK[229.162932]	KQSSDYEELIQVLK[229.162932][229.162932][79.966331][229.162932]
[229.162932]LDFEGPDAK[229.162932]LS[79.966331]GPSLK[229.162932]	LDFEGPDAKLSGPSLK[229.162932][229.162932][79.966331][229.162932]
[229.162932]LSFLS[79.966331]WGTNK[229.162932]	LSFLSWGTNK[229.162932][79.966331][229.162932]
[229.162932]SRPFTVAASFQSTS[79.966331]VK[229.162932]	SRPFTVAASFQSTSVK[229.162932][79.966331][229.162932]
[229.162932]LPSLSNS[79.966331]EVDLEVK[229.162932]	LPSLSNSEVDLEVK[229.162932][79.966331][229.162932]
[229.162932]ANSALTPPK[229.162932]PESGLTLQES[79.966331]NTPGLR	ANSALTPPKPESGLTLQESNTPGLR[229.162932][229.162932][79.966331]
[229.162932]K[229.162932]PGDASSLPDAGLS[79.966331]PGSQVDSK[229.162932]	KPGDASSLPDAGLSPGSQVDSK[229.162932][229.162932][79.966331][229.162932]
[229.162932]GWM[15.9949]SILDEPGEPPSPS[79.966331]LTTTSTSQWK[229.162932]	GWMSILDEPGEPPSPSLTTTSTSQWK[229.162932][15.9949][79.966331][229.162932]
[229.162932]M[15.9949]PLDLS[79.966331]PLATPIIR	MPLDLSPLATPIIR[229.162932][15.9949][79.966331]
[229.162932]EAEDVIWEDS[79.966331]EAEEDPERPGK[229.162932]	EAEDVIWEDSEAEEDPERPGK[229.162932][79.966331][229.162932]
[229.162932]TAS[79.966331]ISSSPSEGT[79.966331]PTVGSYGC[57.021463735]TPQSLPK[229.162932]	TASISSSPSEGTPTVGSYGCTPQSLPK[229.162932][79.966331][79.966331][57.021463735][229.162932]
[229.162932]SHVEDGDIAGAPASS[79.966331]PEAPPAEQDPVQLK[229.162932]	SHVEDGDIAGAPASSPEAPPAEQDPVQLK[229.162932][79.966331][229.162932]
[229.162932]MAEESSSSSSSSS[79.966331]PTAATSQQQQLK[229.162932]	MAEESSSSSSSSSPTAATSQQQQLK[229.162932][79.966331][229.162932]
[229.162932]DALPSGGAGSSLS[79.966331]QGDPDAAIWLGDSLGSMTQK[229.162932]	DALPSGGAGSSLSQGDPDAAIWLGDSLGSMTQK[229.162932][79.966331][229.162932]
[229.162932]ERLPS[79.966331]VDLK[229.162932]	ERLPSVDLK[229.162932][79.966331][229.162932]
[229.162932]SRWDETPASQM[15.9949]GGST[79.966331]PVLTPGK[229.162932]	SRWDETPASQMGGSTPVLTPGK[229.162932][15.9949][79.966331][229.162932]
[229.162932]TS[79.966331]SVSSISQVSPER	TSSVSSISQVSPER[229.162932][79.966331]
[229.162932]SRWDETPASQM[15.9949]GGSTPVLT[79.966331]PGK[229.162932]	SRWDETPASQMGGSTPVLTPGK[229.162932][15.9949][79.966331][229.162932]
[229.162932]K[229.162932]QQS[79.966331]IAGSADSK[229.162932]PIDVSR	KQQSIAGSADSKPIDVSR[229.162932][229.162932][79.966331][229.162932]
[229.162932]FHDTS[79.966331]SPLLISGTSAAELPWAVK[229.162932]PEDK[229.162932]	FHDTSSPLLISGTSAAELPWAVKPEDK[229.162932][79.966331][229.162932][229.162932]
[229.162932]S[79.966331]VGDDEELQQNESGTSPK[229.162932]	SVGDDEELQQNESGTSPK[229.162932][79.966331][229.162932]
[229.162932]IRIDSLS[79.966331]AQLSQLQK[229.162932]	IRIDSLSAQLSQLQK[229.162932][79.966331][229.162932]
[229.162932]S[79.966331]PTPPLFSLPEAR	SPTPPLFSLPEAR[229.162932][79.966331]
[229.162932]SELC[57.021463735]SS[79.966331]PLGK[229.162932]	SELCSSPLGK[229.162932][57.021463735][79.966331][229.162932]
[229.162932]YGGDEIPFS[79.966331]PYR	YGGDEIPFSPYR[229.162932][79.966331]
[229.162932]ASVQGVPLESS[79.966331]NNDIFLPVK[229.162932]	ASVQGVPLESSNNDIFLPVK[229.162932][79.966331][229.162932]
[229.162932]SRIIHLEGS[79.966331]Y[79.966331]RSSK[229.162932]	SRIIHLEGSYRSSK[229.162932][79.966331][79.966331][229.162932]
[229.162932]LFS[79.966331]RDAPGREDNTFK[229.162932]	LFSRDAPGREDNTFK[229.162932][79.966331][229.162932]
[229.162932]S[79.966331]LEGELQR	SLEGELQR[229.162932][79.966331]
[229.162932]HFFHHADEDDEEEDDS[79.966331]PPER	HFFHHADEDDEEEDDSPPER[229.162932][79.966331]
[229.162932]LGSPDSTSPSSS[79.966331]PTFWNYSR	LGSPDSTSPSSSPTFWNYSR[229.162932][79.966331]
[229.162932]LVT[79.966331]GIGHHVQELHR	LVTGIGHHVQELHR[229.162932][79.966331]
[229.162932]SDDLVVDVSNEDPAT[79.966331]PRVSPAHS[79.966331]PPENGLDK[229.162932]	SDDLVVDVSNEDPATPRVSPAHSPPENGLDK[229.162932][79.966331][79.966331][229.162932]
[229.162932]S[79.966331]WSPPPEVSR	SWSPPPEVSR[229.162932][79.966331]
[229.162932]GLEFPMTDLDM[15.9949]LSPIHT[79.966331]PQR	GLEFPMTDLDMLSPIHTPQR[229.162932][15.9949][79.966331]
[229.162932]LFDET[79.966331]C[57.021463735]TEHAK[229.162932]AFAK[229.162932]	LFDETCTEHAKAFAK[229.162932][79.966331][57.021463735][229.162932][229.162932]
[229.162932]DGSGTPSRHS[79.966331]LSGSS[79.966331]PGMK[229.162932]	DGSGTPSRHSLSGSSPGMK[229.162932][79.966331][79.966331][229.162932]
[229.162932]QAPGVGAVGGGS[79.966331]PEREEVGAGYNSEDEYEAAAAR	QAPGVGAVGGGSPEREEVGAGYNSEDEYEAAAAR[229.162932][79.966331]
[229.162932]TTSGYAGGLSSAYGGLTSPGLSYSLGSS[79.966331]FGSGAGSSSFSR	TTSGYAGGLSSAYGGLTSPGLSYSLGSSFGSGAGSSSFSR[229.162932][79.966331]
[229.162932]TTSGYAGGLSSAYGGLTSPGLSYSLGSSFGS[79.966331]GAGSSSFSR	TTSGYAGGLSSAYGGLTSPGLSYSLGSSFGSGAGSSSFSR[229.162932][79.966331]
[229.162932]TTSGYAGGLSSAYGGLTSPGLSYSLGSSFGSGAGS[79.966331]SSFSR	TTSGYAGGLSSAYGGLTSPGLSYSLGSSFGSGAGSSSFSR[229.162932][79.966331]
[229.162932]QSGGS[79.966331]VGALEELENAFSLAEESC[57.021463735]PGISDK[229.162932]	QSGGSVGALEELENAFSLAEESCPGISDK[229.162932][79.966331][57.021463735][229.162932]
[229.162932]S[79.966331]GTGATATVSPK[229.162932]	SGTGATATVSPK[229.162932][79.966331][229.162932]
[229.162932]TGS[79.966331]VGIGNLQR	TGSVGIGNLQR[229.162932][79.966331]
[229.162932]LTTTGQVTS[79.966331]PVK[229.162932]	LTTTGQVTSPVK[229.162932][79.966331][229.162932]
[229.162932]K[229.162932]QEAVQEVS[79.966331]FDEEPGPPR	KQEAVQEVSFDEEPGPPR[229.162932][229.162932][79.966331]
[229.162932]ASEDTTSGS[79.966331]PPK[229.162932]	ASEDTTSGSPPK[229.162932][79.966331][229.162932]
[229.162932]IVSS[79.966331]PLQFC[57.021463735]AATPK[229.162932]	IVSSPLQFCAATPK[229.162932][79.966331][57.021463735][229.162932]
[229.162932]LSPFFTLDLS[79.966331]PTEDK[229.162932]	LSPFFTLDLSPTEDK[229.162932][79.966331][229.162932]
[229.162932]VVEPSETLTIVS[79.966331]ETPTEVHPEPSPSTMDFPESSTTDVQR	VVEPSETLTIVSETPTEVHPEPSPSTMDFPESSTTDVQR[229.162932][79.966331]
[229.162932]LTRYS[79.966331]QGDDDGSSSSGGSSVAGSQSTLFK[229.162932]	LTRYSQGDDDGSSSSGGSSVAGSQSTLFK[229.162932][79.966331][229.162932]
[229.162932]K[229.162932]DDENIPMETEETHLEETTESQQNGEEGT[79.966331]ST[79.966331]PEDK[229.162932]	KDDENIPMETEETHLEETTESQQNGEEGTSTPEDK[229.162932][229.162932][79.966331][79.966331][229.162932]
[229.162932]GGDDHDDTS[79.966331]DS[79.966331]DSDGLTLK[229.162932]	GGDDHDDTSDSDSDGLTLK[229.162932][79.966331][79.966331][229.162932]
[229.162932]LPEEPSS[79.966331]EDEQQPEK[229.162932]	LPEEPSSEDEQQPEK[229.162932][79.966331][229.162932]
[229.162932]EFLEPDS[79.966331]WETLDQQQLFTEDELK[229.162932]	EFLEPDSWETLDQQQLFTEDELK[229.162932][79.966331][229.162932]
[229.162932]K[229.162932]PAPGPHSS[79.966331]PPEEK[229.162932]	KPAPGPHSSPPEEK[229.162932][229.162932][79.966331][229.162932]
[229.162932]VRVS[79.966331]PQDANSLM[15.9949]ANGTLTR	VRVSPQDANSLMANGTLTR[229.162932][79.966331][15.9949]
[229.162932]VSTVTSPS[79.966331]R	VSTVTSPSR[229.162932][79.966331]
[229.162932]VTETEDDSDS[79.966331]DS[79.966331]DDDEDDVHVTIGDIK[229.162932]	VTETEDDSDSDSDDDEDDVHVTIGDIK[229.162932][79.966331][79.966331][229.162932]
[229.162932]QSLFDS[79.966331]C[57.021463735]K[229.162932]	QSLFDSCK[229.162932][79.966331][57.021463735][229.162932]
[229.162932]GTEVLLEEPLPLET[79.966331]ARESPSFK[229.162932]	GTEVLLEEPLPLETARESPSFK[229.162932][79.966331][229.162932]
[229.162932]S[79.966331]PGGGSEANGLALVSGFK[229.162932]	SPGGGSEANGLALVSGFK[229.162932][79.966331][229.162932]
[229.162932]QIVYC[57.021463735]IGGENLSVAK[229.162932]AAIK[229.162932]S[79.966331]LS[79.966331]R	QIVYCIGGENLSVAKAAIKSLSR[229.162932][57.021463735][229.162932][229.162932][79.966331][79.966331]
[229.162932]SSTSPC[57.021463735]GTS[79.966331]K[229.162932]S[79.966331]PNREWEVLQPAPHQVITNLPEGVR	SSTSPCGTSKSPNREWEVLQPAPHQVITNLPEGVR[229.162932][57.021463735][79.966331][229.162932][79.966331]
[229.162932]RTDALTSS[79.966331]PGRDLPPFEDES[79.966331]EGLLGTEGPLEEEEDGEELIGDGMER	RTDALTSSPGRDLPPFEDESEGLLGTEGPLEEEEDGEELIGDGMER[229.162932][79.966331][79.966331]
[229.162932]GDSET[79.966331]DLEALFNAVM[15.9949]NPK[229.162932]	GDSETDLEALFNAVMNPK[229.162932][79.966331][15.9949][229.162932]
[229.162932]RNS[79.966331]RDGDPLPSSLSC[57.021463735]K[229.162932]	RNSRDGDPLPSSLSCK[229.162932][79.966331][57.021463735][229.162932]
[229.162932]GEPNVS[79.966331]YIC[57.021463735]S[79.966331]R	GEPNVSYICSR[229.162932][79.966331][57.021463735][79.966331]
[229.162932]ELVEPLT[79.966331]PSGEAPNQAHLR	ELVEPLTPSGEAPNQAHLR[229.162932][79.966331]
[229.162932]SRQS[79.966331]VVTLQGSAVVANR	SRQSVVTLQGSAVVANR[229.162932][79.966331]
[229.162932]TAPSTNSSAPAVVGNPGVTEVS[79.966331]PEFLAALPPAIQEEVLAQQR	TAPSTNSSAPAVVGNPGVTEVSPEFLAALPPAIQEEVLAQQR[229.162932][79.966331]
[229.162932]ELSSPIS[79.966331]PK[229.162932]	ELSSPISPK[229.162932][79.966331][229.162932]
[229.162932]DTMDLESSSS[79.966331]EEEK[229.162932]EDDDDALVPDSK[229.162932]	DTMDLESSSSEEEKEDDDDALVPDSK[229.162932][79.966331][229.162932][229.162932]
[229.162932]RREEGPPPPSPDGAS[79.966331]S[79.966331]DAEPEPPSGR	RREEGPPPPSPDGASSDAEPEPPSGR[229.162932][79.966331][79.966331]
[229.162932]LEDVEDELIREEVILS[79.966331]PVPSVLK[229.162932]	LEDVEDELIREEVILSPVPSVLK[229.162932][79.966331][229.162932]
[229.162932]SLPELDRDK[229.162932]SDS[79.966331]DTEGLLFSR	SLPELDRDKSDSDTEGLLFSR[229.162932][229.162932][79.966331]
[229.162932]QGAEGAPSPNY[79.966331]DDDDDERADDTLFMMK[229.162932]	QGAEGAPSPNYDDDDDERADDTLFMMK[229.162932][79.966331][229.162932]
[229.162932]AVELLDRS[79.966331]IHMK[229.162932]	AVELLDRSIHMK[229.162932][79.966331][229.162932]
[229.162932]M[15.9949]LSSSSSVSSLNS[79.966331]STLSGSQMSLSGDAEAVQVR	MLSSSSSVSSLNSSTLSGSQMSLSGDAEAVQVR[229.162932][15.9949][79.966331]
[229.162932]IVSFGFGS[79.966331]STGLSFADLASSNSGDFAFGSK[229.162932]	IVSFGFGSSTGLSFADLASSNSGDFAFGSK[229.162932][79.966331][229.162932]
[229.162932]SYSSTLT[79.966331]DMGR	SYSSTLTDMGR[229.162932][79.966331]
[229.162932]SES[79.966331]VVSGLDSPAK[229.162932]	SESVVSGLDSPAK[229.162932][79.966331][229.162932]
[229.162932]SGSETPDGPLS[79.966331]PGK[229.162932]	SGSETPDGPLSPGK[229.162932][79.966331][229.162932]
[229.162932]MSYPETVDEILDVS[79.966331]EDEGDELVGSK[229.162932]	MSYPETVDEILDVSEDEGDELVGSK[229.162932][79.966331][229.162932]
[229.162932]SYGS[79.966331]QEPLAALLEEVITDAK[229.162932]	SYGSQEPLAALLEEVITDAK[229.162932][79.966331][229.162932]
[229.162932]ETDEDEDDVDS[79.966331]VEEM[15.9949]EVTATNDGAATDGVC[57.021463735]PQPEPSDPDAQTIK[229.162932]	ETDEDEDDVDSVEEMEVTATNDGAATDGVCPQPEPSDPDAQTIK[229.162932][79.966331][15.9949][57.021463735][229.162932]
[229.162932]TFSLDAVPPDHS[79.966331]PR	TFSLDAVPPDHSPR[229.162932][79.966331]
[229.162932]MPAPEPGAAPSNEEDDSDDDDVLAPSGAT[79.966331]AAGAGDEGDGQTTGS[79.966331]T	MPAPEPGAAPSNEEDDSDDDDVLAPSGATAAGAGDEGDGQTTGST[229.162932][79.966331][79.966331]
[229.162932]RPGTQGHLGPEK[229.162932]EEEES[79.966331]DGEPEDSSTS	RPGTQGHLGPEKEEEESDGEPEDSSTS[229.162932][229.162932][79.966331]
[229.162932]AISS[79.966331]PTVSR	AISSPTVSR[229.162932][79.966331]
[229.162932]GLPHQLS[79.966331]GLDPR	GLPHQLSGLDPR[229.162932][79.966331]
[229.162932]AGNNM[15.9949]LLVGVHGPRT[79.966331]PC[57.021463735]EEILVK[229.162932]	AGNNMLLVGVHGPRTPCEEILVK[229.162932][15.9949][79.966331][57.021463735][229.162932]
[229.162932]SSLPPNS[79.966331]PK[229.162932]PVR	SSLPPNSPKPVR[229.162932][79.966331][229.162932]
[229.162932]AIQEYIDLSSDT[79.966331]EDVSPNC[57.021463735]SSTVQEK[229.162932]	AIQEYIDLSSDTEDVSPNCSSTVQEK[229.162932][79.966331][57.021463735][229.162932]
[229.162932]GGLNTPLHESDFS[79.966331]GVTPQR	GGLNTPLHESDFSGVTPQR[229.162932][79.966331]
[229.162932]TVSSNSFC[57.021463735]SDDTGC[57.021463735]PSSQSVS[79.966331]PVK[229.162932]	TVSSNSFCSDDTGCPSSQSVSPVK[229.162932][57.021463735][57.021463735][79.966331][229.162932]
[229.162932]VGMGSGSIC[57.021463735]ITQEVLAC[57.021463735]GRPQAT[79.966331]AVYK[229.162932]	VGMGSGSICITQEVLACGRPQATAVYK[229.162932][57.021463735][57.021463735][79.966331][229.162932]
[229.162932]LGLGIDEDDPTADDTSAAVTEEMPPLEGDDDT[79.966331]SRM[15.9949]EEVD	LGLGIDEDDPTADDTSAAVTEEMPPLEGDDDTSRMEEVD[229.162932][79.966331][15.9949]
[229.162932]TSSLDNEGPHPDLLS[79.966331]FE	TSSLDNEGPHPDLLSFE[229.162932][79.966331]
[229.162932]C[57.021463735]SGPGLS[79.966331]PGM[15.9949]VR	CSGPGLSPGMVR[229.162932][57.021463735][79.966331][15.9949]
[229.162932]VERLS[79.966331]SGPEQITLEASSTEGHPGAPSPQHTDQTEAFQK[229.162932]	VERLSSGPEQITLEASSTEGHPGAPSPQHTDQTEAFQK[229.162932][79.966331][229.162932]
[229.162932]QEAK[229.162932]PQQAAGM[15.9949]LS[79.966331]PK[229.162932]	QEAKPQQAAGMLSPK[229.162932][229.162932][15.9949][79.966331][229.162932]
[229.162932]VSPS[79.966331]STEADGELY[79.966331]VFNTPSGTSSVETQMR	VSPSSTEADGELYVFNTPSGTSSVETQMR[229.162932][79.966331][79.966331]
[229.162932]SS[79.966331]LGSHQLPR	SSLGSHQLPR[229.162932][79.966331]
[229.162932]NLLLSGDNELYPLS[79.966331]PGK[229.162932]	NLLLSGDNELYPLSPGK[229.162932][79.966331][229.162932]
[229.162932]GSC[57.021463735]NTTGAGS[79.966331]DIC[57.021463735]FM[15.9949]QK[229.162932]	GSCNTTGAGSDICFMQK[229.162932][57.021463735][79.966331][57.021463735][15.9949][229.162932]
[229.162932]RASSDLSIAS[79.966331]S[79.966331]EEDK[229.162932]	RASSDLSIASSEEDK[229.162932][79.966331][79.966331][229.162932]
[229.162932]VIY[79.966331]DFIEK[229.162932]	VIYDFIEK[229.162932][79.966331][229.162932]
[229.162932]AEPMPSASSAPPASSLYS[79.966331]SPVNSSAPLAEDIDPELAR	AEPMPSASSAPPASSLYSSPVNSSAPLAEDIDPELAR[229.162932][79.966331]
[229.162932]QDPVTYIS[79.966331]ET[79.966331]DEEDDFMC[57.021463735]K[229.162932]	QDPVTYISETDEEDDFMCK[229.162932][79.966331][79.966331][57.021463735][229.162932]
[229.162932]QNS[79.966331]SSSDSGGSIVR	QNSSSSDSGGSIVR[229.162932][79.966331]
[229.162932]APAGQEEPGT[79.966331]PPSS[79.966331]PLSAEQLDR	APAGQEEPGTPPSSPLSAEQLDR[229.162932][79.966331][79.966331]
[229.162932]VEVDSFLAELPGSLSLSSAEPQPAS[79.966331]PQPAAAAALLDEALLAK[229.162932]	VEVDSFLAELPGSLSLSSAEPQPASPQPAAAAALLDEALLAK[229.162932][79.966331][229.162932]
[229.162932]LHS[79.966331]APNLSDLHVVRPK[229.162932]	LHSAPNLSDLHVVRPK[229.162932][79.966331][229.162932]
[229.162932]NADSELM[15.9949]PPPPERGDPPRLS[79.966331]PDPVAGSAVSQELR	NADSELMPPPPERGDPPRLSPDPVAGSAVSQELR[229.162932][15.9949][79.966331]
[229.162932]SNT[79.966331]PTSSVPSAAVTPLNESLQPLGDYVSVTK[229.162932]	SNTPTSSVPSAAVTPLNESLQPLGDYVSVTK[229.162932][79.966331][229.162932]
[229.162932]TETTNINSVIIET[79.966331]DIIGSDLLK[229.162932]	TETTNINSVIIETDIIGSDLLK[229.162932][79.966331][229.162932]
[229.162932]LGEQGPEPGPT[79.966331]PPQTPTPPST[79.966331]PPLAK[229.162932]	LGEQGPEPGPTPPQTPTPPSTPPLAK[229.162932][79.966331][79.966331][229.162932]
[229.162932]GAS[79.966331]PPISAIEEFSIIPEAPM[15.9949]R	GASPPISAIEEFSIIPEAPMR[229.162932][79.966331][15.9949]
[229.162932]QPLEQNQTIS[79.966331]PLSTYEESK[229.162932]	QPLEQNQTISPLSTYEESK[229.162932][79.966331][229.162932]
[229.162932]GFLSSGGS[79.966331]PLRPANASLEEMASLEEEAC[57.021463735]SLK[229.162932]	GFLSSGGSPLRPANASLEEMASLEEEACSLK[229.162932][79.966331][57.021463735][229.162932]
[229.162932]GLLAQDLQAESS[79.966331]PPASPLLNGAPVQESSQPVAVPEAS[79.966331]PPASPLR	GLLAQDLQAESSPPASPLLNGAPVQESSQPVAVPEASPPASPLR[229.162932][79.966331][79.966331]
[229.162932]EGSQGELTPANS[79.966331]QSR	EGSQGELTPANSQSR[229.162932][79.966331]
[229.162932]EVK[229.162932]S[79.966331]NYR	EVKSNYR[229.162932][229.162932][79.966331]
[229.162932]LYK[229.162932]S[79.966331]EPELTTVAEVDESNGEEK[229.162932]	LYKSEPELTTVAEVDESNGEEK[229.162932][229.162932][79.966331][229.162932]
[229.162932]LGGGGLRS[79.966331]PGGGR	LGGGGLRSPGGGR[229.162932][79.966331]
[229.162932]AASYT[79.966331]EEDENHTAK[229.162932]	AASYTEEDENHTAK[229.162932][79.966331][229.162932]
[229.162932]S[79.966331]LGDEGLNRGPYVLGPADREDEEEDEEEEEQTDPK[229.162932]	SLGDEGLNRGPYVLGPADREDEEEDEEEEEQTDPK[229.162932][79.966331][229.162932]
[229.162932]APAPSK[229.162932]PGESQESQGTPGELPS[79.966331]T	APAPSKPGESQESQGTPGELPST[229.162932][229.162932][79.966331]
[229.162932]FNIDGNNERPS[79.966331]PPPNVDYPLDGEK[229.162932]	FNIDGNNERPSPPPNVDYPLDGEK[229.162932][79.966331][229.162932]
[229.162932]SS[79.966331]PPSAGNSPSSLK[229.162932]	SSPPSAGNSPSSLK[229.162932][79.966331][229.162932]
[229.162932]MFGGS[79.966331]GTSSRPSSNR	MFGGSGTSSRPSSNR[229.162932][79.966331]
[229.162932]TATESFAS[79.966331]DPILYRPVAVALDTK[229.162932]	TATESFASDPILYRPVAVALDTK[229.162932][79.966331][229.162932]
[229.162932]SS[79.966331]FESTSSEPSGR	SSFESTSSEPSGR[229.162932][79.966331]
[229.162932]M[15.9949]QVDQEEPHTEEQQQQPQT[79.966331]PAENK[229.162932]	MQVDQEEPHTEEQQQQPQTPAENK[229.162932][15.9949][79.966331][229.162932]
[229.162932]VDNLTYRTS[79.966331]PDSLR	VDNLTYRTSPDSLR[229.162932][79.966331]
[229.162932]QSLGES[79.966331]PR	QSLGESPR[229.162932][79.966331]
[229.162932]K[229.162932]K[229.162932]PT[79.966331]PVLLPQSK[229.162932]	KKPTPVLLPQSK[229.162932][229.162932][229.162932][79.966331][229.162932]
[229.162932]LS[79.966331]PC[57.021463735]LHR	LSPCLHR[229.162932][79.966331][57.021463735]
[229.162932]YMNSDTTS[79.966331]PELR	YMNSDTTSPELR[229.162932][79.966331]
[229.162932]RNS[79.966331]RTEEPTVASESVENGHR	RNSRTEEPTVASESVENGHR[229.162932][79.966331]
[229.162932]GPLLFSGALSEGQFY[79.966331]SPPESFAGSDNES[79.966331]DEEVAGK[229.162932]K[229.162932]	GPLLFSGALSEGQFYSPPESFAGSDNESDEEVAGKK[229.162932][79.966331][79.966331][229.162932][229.162932]
[229.162932]ASSTGTESSDDFEERDPDLGDGLENGLGS[79.966331]PFGK[229.162932]	ASSTGTESSDDFEERDPDLGDGLENGLGSPFGK[229.162932][79.966331][229.162932]
[229.162932]S[79.966331]PEEPSTPGTVVSSPSISTPPIVPDIQK[229.162932]	SPEEPSTPGTVVSSPSISTPPIVPDIQK[229.162932][79.966331][229.162932]
[229.162932]S[79.966331]QASTTVDINTQVEK[229.162932]	SQASTTVDINTQVEK[229.162932][79.966331][229.162932]
[229.162932]RPAEATSS[79.966331]PTS[79.966331]PERPR	RPAEATSSPTSPERPR[229.162932][79.966331][79.966331]
[229.162932]EREPEPEPVEANS[79.966331]EESDSVFSENTEDLQEQFTTQK[229.162932]	EREPEPEPVEANSEESDSVFSENTEDLQEQFTTQK[229.162932][79.966331][229.162932]
[229.162932]AGSSPAQGAQNEPPRLNAS[79.966331]PAAR	AGSSPAQGAQNEPPRLNASPAAR[229.162932][79.966331]
[229.162932]S[79.966331]FDASDTLALPR	SFDASDTLALPR[229.162932][79.966331]
[229.162932]LQGQLQGGS[79.966331]R	LQGQLQGGSR[229.162932][79.966331]
[229.162932]C[57.021463735]PS[79.966331]PLFLDNVPSIPVEDDENQNNHSVPPK[229.162932]	CPSPLFLDNVPSIPVEDDENQNNHSVPPK[229.162932][57.021463735][79.966331][229.162932]
[229.162932]K[229.162932]PLLS[79.966331]PIPELPEVPEMTPSIPSIR	KPLLSPIPELPEVPEMTPSIPSIR[229.162932][229.162932][79.966331]
[229.162932]S[79.966331]NSLPHSAVSNAGSK[229.162932]	SNSLPHSAVSNAGSK[229.162932][79.966331][229.162932]
[229.162932]VEDGAQQC[57.021463735]LDC[57.021463735]GLC[57.021463735]FAS[79.966331]PGSLSR	VEDGAQQCLDCGLCFASPGSLSR[229.162932][57.021463735][57.021463735][57.021463735][79.966331]
[229.162932]LQIS[79.966331]NPDLK[229.162932]	LQISNPDLK[229.162932][79.966331][229.162932]
[229.162932]QQSFC[57.021463735]AK[229.162932]PPPSPLS[79.966331]PVPSVVK[229.162932]	QQSFCAKPPPSPLSPVPSVVK[229.162932][57.021463735][229.162932][79.966331][229.162932]
[229.162932]NTPSQHSHSIQHS[79.966331]PER	NTPSQHSHSIQHSPER[229.162932][79.966331]
[229.162932]NLGES[79.966331]PTGSAESAGIALR	NLGESPTGSAESAGIALR[229.162932][79.966331]
[229.162932]SLS[79.966331]FSEVFVPDLVNGPTNK[229.162932]	SLSFSEVFVPDLVNGPTNK[229.162932][79.966331][229.162932]
[229.162932]RK[229.162932]EDEVS[79.966331]IGSAPLAK[229.162932]	RKEDEVSIGSAPLAK[229.162932][229.162932][79.966331][229.162932]
[229.162932]MQPQSSGS[79.966331]LRS[79.966331]NAGAEK[229.162932]	MQPQSSGSLRSNAGAEK[229.162932][79.966331][79.966331][229.162932]
[229.162932]LSSSSPGATVS[79.966331]PS[79.966331]SSDAEYDK[229.162932]	LSSSSPGATVSPSSSDAEYDK[229.162932][79.966331][79.966331][229.162932]
[229.162932]TMQC[57.021463735]VQIPNGDLQTS[79.966331]PPAAC[57.021463735]R	TMQCVQIPNGDLQTSPPAACR[229.162932][57.021463735][79.966331][57.021463735]
[229.162932]GQGESDPLDHEPAVS[79.966331]PLLPR	GQGESDPLDHEPAVSPLLPR[229.162932][79.966331]
[229.162932]WNSDDLNAS[79.966331]PK[229.162932]	WNSDDLNASPK[229.162932][79.966331][229.162932]
[229.162932]M[15.9949]FVGQVPRTWS[79.966331]EK[229.162932]	MFVGQVPRTWSEK[229.162932][15.9949][79.966331][229.162932]
[229.162932]GNNS[79.966331]AVGSNADLTIEEDEEEEPVALQQAQQVR	GNNSAVGSNADLTIEEDEEEEPVALQQAQQVR[229.162932][79.966331]
[229.162932]QQPPLGPSSS[79.966331]LLSLPSLK[229.162932]	QQPPLGPSSSLLSLPSLK[229.162932][79.966331][229.162932]
[229.162932]QQPPLGPSSSLLS[79.966331]LPSLK[229.162932]	QQPPLGPSSSLLSLPSLK[229.162932][79.966331][229.162932]
[229.162932]QQPPLGPSS[79.966331]SLLSLPSLK[229.162932]	QQPPLGPSSSLLSLPSLK[229.162932][79.966331][229.162932]
[229.162932]VPEPEALDLPDDLNLDSEDK[229.162932]NGGEDT[79.966331]DNEEGEEENPLEIK[229.162932]	VPEPEALDLPDDLNLDSEDKNGGEDTDNEEGEEENPLEIK[229.162932][229.162932][79.966331][229.162932]
[229.162932]ALPTSK[229.162932]PEGS[79.966331]LHSS[79.966331]PVGPSSSK[229.162932]	ALPTSKPEGSLHSSPVGPSSSK[229.162932][229.162932][79.966331][79.966331][229.162932]
[229.162932]K[229.162932]PS[79.966331]ELNGEASK[229.162932]	KPSELNGEASK[229.162932][229.162932][79.966331][229.162932]
[229.162932]SLWNYDYAPPPPPEQC[57.021463735]LSDDEIT[79.966331]MMAPVESK[229.162932]	SLWNYDYAPPPPPEQCLSDDEITMMAPVESK[229.162932][57.021463735][79.966331][229.162932]
[229.162932]SYS[79.966331]SPDITQALQEEEK[229.162932]	SYSSPDITQALQEEEK[229.162932][79.966331][229.162932]
[229.162932]QQS[79.966331]PEVLDYMLQK[229.162932]	QQSPEVLDYMLQK[229.162932][79.966331][229.162932]
[229.162932]VDQGDLMT[79.966331]PQFTPYYVAPQVLEAQR	VDQGDLMTPQFTPYYVAPQVLEAQR[229.162932][79.966331]
[229.162932]GYYSPYSVS[79.966331]GSGSTAGSR	GYYSPYSVSGSGSTAGSR[229.162932][79.966331]
[229.162932]NLGTPTSSTPRPSIT[79.966331]PTK[229.162932]	NLGTPTSSTPRPSITPTK[229.162932][79.966331][229.162932]
[229.162932]HAIFRVS[79.966331]PDR	HAIFRVSPDR[229.162932][79.966331]
[229.162932]QRPDLGS[79.966331]AQK[229.162932]	QRPDLGSAQK[229.162932][79.966331][229.162932]
[229.162932]EGFGLSENPFASLS[79.966331]PDEQK[229.162932]	EGFGLSENPFASLSPDEQK[229.162932][79.966331][229.162932]
[229.162932]RSDS[79.966331]ASSEPVGIYQGFEK[229.162932]	RSDSASSEPVGIYQGFEK[229.162932][79.966331][229.162932]
[229.162932]NFEDSS[79.966331]PETLEAHK[229.162932]	NFEDSSPETLEAHK[229.162932][79.966331][229.162932]
[229.162932]VEENPDADS[79.966331]DFDAK[229.162932]	VEENPDADSDFDAK[229.162932][79.966331][229.162932]
[229.162932]ATS[79.966331]PPLAGAVSPSVAVR	ATSPPLAGAVSPSVAVR[229.162932][79.966331]
[229.162932]TPDS[79.966331]PPTPAPLLLDLGIPVGQR	TPDSPPTPAPLLLDLGIPVGQR[229.162932][79.966331]
[229.162932]LS[79.966331]NPDIFSSTGK[229.162932]	LSNPDIFSSTGK[229.162932][79.966331][229.162932]
[229.162932]VDS[79.966331]EGDFSENDDAAGDFRS[79.966331]GDEEFK[229.162932]	VDSEGDFSENDDAAGDFRSGDEEFK[229.162932][79.966331][79.966331][229.162932]
[229.162932]DSGC[57.021463735]YES[79.966331]SENLENGK[229.162932]	DSGCYESSENLENGK[229.162932][57.021463735][79.966331][229.162932]
[229.162932]GARVS[79.966331]DFGGR	GARVSDFGGR[229.162932][79.966331]
[229.162932]M[15.9949]ESTTVS[79.966331]PSGLGPSPC[57.021463735]LPDLVDFVTR	MESTTVSPSGLGPSPCLPDLVDFVTR[229.162932][15.9949][79.966331][57.021463735]
[229.162932]SFQVS[79.966331]DEQYPDATDEDLTSHMK[229.162932]	SFQVSDEQYPDATDEDLTSHMK[229.162932][79.966331][229.162932]
[229.162932]SWDSSSPVDRPEPEAASPT[79.966331]TR	SWDSSSPVDRPEPEAASPTTR[229.162932][79.966331]
[229.162932]LLPSSGPC[57.021463735]VAEVSTAEEPS[79.966331]PPSTPTR	LLPSSGPCVAEVSTAEEPSPPSTPTR[229.162932][57.021463735][79.966331]
[229.162932]SS[79.966331]SPAPADIAQTVQEDLR	SSSPAPADIAQTVQEDLR[229.162932][79.966331]
[229.162932]S[79.966331]SSPAPADIAQTVQEDLR	SSSPAPADIAQTVQEDLR[229.162932][79.966331]
[229.162932]SVFGT[79.966331]PTLETANK[229.162932]	SVFGTPTLETANK[229.162932][79.966331][229.162932]
[229.162932]K[229.162932]IESFGS[79.966331]PK[229.162932]	KIESFGSPK[229.162932][229.162932][79.966331][229.162932]
[229.162932]GAPVNISSSDLT[79.966331]GR	GAPVNISSSDLTGR[229.162932][79.966331]
[229.162932]GPTTGEGALDLS[79.966331]DVHSPPK[229.162932]S[79.966331]PEGK[229.162932]	GPTTGEGALDLSDVHSPPKSPEGK[229.162932][79.966331][229.162932][79.966331][229.162932]
[229.162932]MYS[79.966331]PSPSDGPASQQPLPNHPR	MYSPSPSDGPASQQPLPNHPR[229.162932][79.966331]
[229.162932]DGS[79.966331]LNQSSGYR	DGSLNQSSGYR[229.162932][79.966331]
[229.162932]ENQEPLRS[79.966331]PEVGDEEALRPLTK[229.162932]	ENQEPLRSPEVGDEEALRPLTK[229.162932][79.966331][229.162932]
[229.162932]EFGSLPTT[79.966331]PSEQR	EFGSLPTTPSEQR[229.162932][79.966331]
[229.162932]S[79.966331]LPGSPEFLHQEAC[57.021463735]PFVGR	SLPGSPEFLHQEACPFVGR[229.162932][79.966331][57.021463735]
[229.162932]SASPT[79.966331]VPR	SASPTVPR[229.162932][79.966331]
[229.162932]EEPVIVT[79.966331]PPTK[229.162932]	EEPVIVTPPTK[229.162932][79.966331][229.162932]
[229.162932]SSS[79.966331]SSSSSSSSSSSSSSSSSSSSSSGSSSSDSEGSSLPVQPEVALK[229.162932]	SSSSSSSSSSSSSSSSSSSSSSSSSGSSSSDSEGSSLPVQPEVALK[229.162932][79.966331][229.162932]
[229.162932]SSSS[79.966331]SSSSSSSSSSSSSSSSSSSSSGSSSSDSEGSSLPVQPEVALK[229.162932]	SSSSSSSSSSSSSSSSSSSSSSSSSGSSSSDSEGSSLPVQPEVALK[229.162932][79.966331][229.162932]
[229.162932]YGLLANTEDPTEMAS[79.966331]LDSDEETVFESR	YGLLANTEDPTEMASLDSDEETVFESR[229.162932][79.966331]
[229.162932]VEAENIS[79.966331]PK[229.162932]S[79.966331]QDIPFVSTDIINTLK[229.162932]	VEAENISPKSQDIPFVSTDIINTLK[229.162932][79.966331][229.162932][79.966331][229.162932]
[229.162932]VLQQFAAC[57.021463735]FLETLPAQEEQT[79.966331]PK[229.162932]	VLQQFAACFLETLPAQEEQTPK[229.162932][57.021463735][79.966331][229.162932]
[229.162932]IS[79.966331]VGGLPVLASMTK[229.162932]	ISVGGLPVLASMTK[229.162932][79.966331][229.162932]
[229.162932]GS[79.966331]PGEDGFVPSALGTR	GSPGEDGFVPSALGTR[229.162932][79.966331]
[229.162932]SSSTSSSTVTSSAGS[79.966331]EQQNQSSSGSESTDK[229.162932]	SSSTSSSTVTSSAGSEQQNQSSSGSESTDK[229.162932][79.966331][229.162932]
[229.162932]RNS[79.966331]EPPPAAALPLGR	RNSEPPPAAALPLGR[229.162932][79.966331]
[229.162932]S[79.966331]PFNSPSPQDSPR	SPFNSPSPQDSPR[229.162932][79.966331]
[229.162932]FGGIDILVNNAS[79.966331]AISLTNTLDTPTK[229.162932]	FGGIDILVNNASAISLTNTLDTPTK[229.162932][79.966331][229.162932]
[229.162932]TIENQHS[79.966331]RNDVMVSEWLNK[229.162932]	TIENQHSRNDVMVSEWLNK[229.162932][79.966331][229.162932]
[229.162932]SPFNSPS[79.966331]PQDSPR	SPFNSPSPQDSPR[229.162932][79.966331]
[229.162932]FPPEITVT[79.966331]PPT[79.966331]PTLLSPK[229.162932]	FPPEITVTPPTPTLLSPK[229.162932][79.966331][79.966331][229.162932]
[229.162932]RRPESAPAESS[79.966331]PSK[229.162932]	RRPESAPAESSPSK[229.162932][79.966331][229.162932]
[229.162932]GEDS[79.966331]AEETEAK[229.162932]PAVVAPAPVVEAVSTPSAAFPSDATAEQGPILTK[229.162932]	GEDSAEETEAKPAVVAPAPVVEAVSTPSAAFPSDATAEQGPILTK[229.162932][79.966331][229.162932][229.162932]
[229.162932]K[229.162932]WSLNT[79.966331]YK[229.162932]	KWSLNTYK[229.162932][229.162932][79.966331][229.162932]
[229.162932]VEEASPPAVQQPTDPAS[79.966331]PTVATTPEPVGSDAGDK[229.162932]	VEEASPPAVQQPTDPASPTVATTPEPVGSDAGDK[229.162932][79.966331][229.162932]
[229.162932]GSPLSNRQS[79.966331]PQTLK[229.162932]	GSPLSNRQSPQTLK[229.162932][79.966331][229.162932]
[229.162932]SGS[79.966331]LDDSFSDFQELPASSK[229.162932]	SGSLDDSFSDFQELPASSK[229.162932][79.966331][229.162932]
[229.162932]K[229.162932]LDVEEPDSANS[79.966331]SFYSTR	KLDVEEPDSANSSFYSTR[229.162932][229.162932][79.966331]
[229.162932]VGSAADIPINIS[79.966331]ETDLSLLTATVVPPSGR	VGSAADIPINISETDLSLLTATVVPPSGR[229.162932][79.966331]
[229.162932]VPPAPVPC[57.021463735]PPPSPGPS[79.966331]AVPSSPK[229.162932]	VPPAPVPCPPPSPGPSAVPSSPK[229.162932][57.021463735][79.966331][229.162932]
[229.162932]C[57.021463735]SDVSELSSS[79.966331]PPGPYHQEPYVC[57.021463735]K[229.162932]PEER	CSDVSELSSSPPGPYHQEPYVCKPEER[229.162932][57.021463735][79.966331][57.021463735][229.162932]
[229.162932]AGQAALSERS[79.966331]PVADR	AGQAALSERSPVADR[229.162932][79.966331]
[229.162932]VPPAPVPC[57.021463735]PPPSPGPSAVPSS[79.966331]PK[229.162932]	VPPAPVPCPPPSPGPSAVPSSPK[229.162932][57.021463735][79.966331][229.162932]
[229.162932]SISSPSVSS[79.966331]ETM[15.9949]DK[229.162932]PVDLSTR	SISSPSVSSETMDKPVDLSTR[229.162932][79.966331][15.9949][229.162932]
[229.162932]AEDDEEIDLES[79.966331]IDIDK[229.162932]IDEHDGDQS[79.966331]NEDDEDK[229.162932]	AEDDEEIDLESIDIDKIDEHDGDQSNEDDEDK[229.162932][79.966331][229.162932][79.966331][229.162932]
[229.162932]MS[79.966331]C[57.021463735]FSRPSMSPT[79.966331]PLDR	MSCFSRPSMSPTPLDR[229.162932][79.966331][57.021463735][79.966331]
[229.162932]NPNSAILLS[79.966331]PVETPYANVDAEVHANR	NPNSAILLSPVETPYANVDAEVHANR[229.162932][79.966331]
[229.162932]LTS[79.966331]SVSC[57.021463735]ALDEAAAALTR	LTSSVSCALDEAAAALTR[229.162932][79.966331][57.021463735]
[229.162932]S[79.966331]YEDLTELEDREASGDS[79.966331]PK[229.162932]	SYEDLTELEDREASGDSPK[229.162932][79.966331][79.966331][229.162932]
[229.162932]SNGELSES[79.966331]PGAGK[229.162932]	SNGELSESPGAGK[229.162932][79.966331][229.162932]
[229.162932]SRT[79.966331]AS[79.966331]LTSAASVDGNR	SRTASLTSAASVDGNR[229.162932][79.966331][79.966331]
[229.162932]S[79.966331]PVSLTAHSLIGASPK[229.162932]	SPVSLTAHSLIGASPK[229.162932][79.966331][229.162932]
[229.162932]DM[15.9949]QGLS[79.966331]LDAASQPSK[229.162932]	DMQGLSLDAASQPSK[229.162932][15.9949][79.966331][229.162932]
[229.162932]ASSLGEIDES[79.966331]SELR	ASSLGEIDESSELR[229.162932][79.966331]
[229.162932]TATTLPDDMITQREDAEGVAAEEEQEGDS[79.966331]GEQETGATDARPR	TATTLPDDMITQREDAEGVAAEEEQEGDSGEQETGATDARPR[229.162932][79.966331]
[229.162932]DSLVLPPTQSSSDSS[79.966331]PPEVSGPSSSQMSMK[229.162932]	DSLVLPPTQSSSDSSPPEVSGPSSSQMSMK[229.162932][79.966331][229.162932]
[229.162932]EAPAEGEAAEPGS[79.966331]PTAAEGEAASAASSTSSPK[229.162932]	EAPAEGEAAEPGSPTAAEGEAASAASSTSSPK[229.162932][79.966331][229.162932]
[229.162932]LDSS[79.966331]PVSSPR	LDSSPVSSPR[229.162932][79.966331]
[229.162932]LTSVLS[79.966331]PR	LTSVLSPR[229.162932][79.966331]
[229.162932]SC[57.021463735]FS[79.966331]WSGGLGDFSR	SCFSWSGGLGDFSR[229.162932][57.021463735][79.966331]
[229.162932]WISGGGGGAS[79.966331]PEEAVEK[229.162932]	WISGGGGGASPEEAVEK[229.162932][79.966331][229.162932]
[229.162932]EPAK[229.162932]PSPS[79.966331]R	EPAKPSPSR[229.162932][229.162932][79.966331]
[229.162932]GVLHTFSPS[79.966331]PK[229.162932]	GVLHTFSPSPK[229.162932][79.966331][229.162932]
[229.162932]EVDGLLTSDPM[15.9949]GS[79.966331]PVSSK[229.162932]	EVDGLLTSDPMGSPVSSK[229.162932][15.9949][79.966331][229.162932]
[229.162932]SPYK[229.162932]FSS[79.966331]SPLR	SPYKFSSSPLR[229.162932][229.162932][79.966331]
[229.162932]EEGS[79.966331]LSDTEADAVSGQLPDPTTNPSAGK[229.162932]	EEGSLSDTEADAVSGQLPDPTTNPSAGK[229.162932][79.966331][229.162932]
[229.162932]VISDSESDIGGS[79.966331]DVEFK[229.162932]PDTK[229.162932]	VISDSESDIGGSDVEFKPDTK[229.162932][79.966331][229.162932][229.162932]
[229.162932]SGLAFSRPSQLSTPAAS[79.966331]PSASEPR	SGLAFSRPSQLSTPAASPSASEPR[229.162932][79.966331]
[229.162932]SPS[79.966331]PFDC[57.021463735]STDQEEK[229.162932]	SPSPFDCSTDQEEK[229.162932][79.966331][57.021463735][229.162932]
[229.162932]IPLFNTDVDNLEGK[229.162932]T[79.966331]PPVFASEGK[229.162932]	IPLFNTDVDNLEGKTPPVFASEGK[229.162932][229.162932][79.966331][229.162932]
[229.162932]HIEQLTTAS[79.966331]EHC[57.021463735]DLAIK[229.162932]	HIEQLTTASEHCDLAIK[229.162932][79.966331][57.021463735][229.162932]
[229.162932]S[79.966331]STGSISNVLFSTQDPVEDAVFGEATNLK[229.162932]	SSTGSISNVLFSTQDPVEDAVFGEATNLK[229.162932][79.966331][229.162932]
[229.162932]K[229.162932]GDVVIVLTGWRPGS[79.966331]GFTNTMR	KGDVVIVLTGWRPGSGFTNTMR[229.162932][229.162932][79.966331]
[229.162932]GQGTASPGS[79.966331]VSDLAQTVK[229.162932]	GQGTASPGSVSDLAQTVK[229.162932][79.966331][229.162932]
[229.162932]S[79.966331]GSSQELDVK[229.162932]PSAS[79.966331]PQER	SGSSQELDVKPSASPQER[229.162932][79.966331][229.162932][79.966331]
[229.162932]LVFDHY[79.966331]GK[229.162932]IIQK[229.162932]	LVFDHYGKIIQK[229.162932][79.966331][229.162932][229.162932]
[229.162932]QQVEQSSAS[79.966331]QTGIK[229.162932]	QQVEQSSASQTGIK[229.162932][79.966331][229.162932]
[229.162932]DSSIIDPGTEQDLPS[79.966331]PENSSVK[229.162932]	DSSIIDPGTEQDLPSPENSSVK[229.162932][79.966331][229.162932]
[229.162932]TSLAGDTSNSSS[79.966331]PASTGAK[229.162932]	TSLAGDTSNSSSPASTGAK[229.162932][79.966331][229.162932]
[229.162932]GESVASTASSVPC[57.021463735]S[79.966331]PQEPDLAPLDLSLGGAGIPGPR	GESVASTASSVPCSPQEPDLAPLDLSLGGAGIPGPR[229.162932][57.021463735][79.966331]
[229.162932]ADFS[79.966331]PFGNSQGPSR	ADFSPFGNSQGPSR[229.162932][79.966331]
[229.162932]AADS[79.966331]QNSGEGNTGAAESSFSQEVSR	AADSQNSGEGNTGAAESSFSQEVSR[229.162932][79.966331]
[229.162932]EK[229.162932]T[79.966331]PEVIDATEEIDK[229.162932]	EKTPEVIDATEEIDK[229.162932][229.162932][79.966331][229.162932]
[229.162932]FLQPGS[79.966331]PR	FLQPGSPR[229.162932][79.966331]
[229.162932]RPNENS[79.966331]SADISGK[229.162932]	RPNENSSADISGK[229.162932][79.966331][229.162932]
[229.162932]SSRS[79.966331]DSNFQVPNGGIPR	SSRSDSNFQVPNGGIPR[229.162932][79.966331]
[229.162932]IM[15.9949]NTFSVVPS[79.966331]PK[229.162932]	IMNTFSVVPSPK[229.162932][15.9949][79.966331][229.162932]
[229.162932]RSLS[79.966331]EQPVM[15.9949]DTATATEQAK[229.162932]	RSLSEQPVMDTATATEQAK[229.162932][79.966331][15.9949][229.162932]
[229.162932]IS[79.966331]PTAGNQNGLLNK[229.162932]	ISPTAGNQNGLLNK[229.162932][79.966331][229.162932]
[229.162932]SSLYEGLEK[229.162932]PES[79.966331]R	SSLYEGLEKPESR[229.162932][229.162932][79.966331]
[229.162932]FFPS[79.966331]PAQEGAWESQGSSFPSQDPVLGLR	FFPSPAQEGAWESQGSSFPSQDPVLGLR[229.162932][79.966331]
[229.162932]TPS[79.966331]LPAVDTSYINTSLIQDYR	TPSLPAVDTSYINTSLIQDYR[229.162932][79.966331]
[229.162932]S[79.966331]PSPASTSTVPNM[15.9949]TDAPTAPK[229.162932]	SPSPASTSTVPNMTDAPTAPK[229.162932][79.966331][15.9949][229.162932]
[229.162932]ALVNC[57.021463735]QYSSATFST[79.966331]GERK[229.162932]	ALVNCQYSSATFSTGERK[229.162932][57.021463735][79.966331][229.162932]
[229.162932]K[229.162932]EDLEAEEEYSSLC[57.021463735]ELLGSPEQRPGMQDPLS[79.966331]PK[229.162932]	KEDLEAEEEYSSLCELLGSPEQRPGMQDPLSPK[229.162932][229.162932][57.021463735][79.966331][229.162932]
[229.162932]SS[79.966331]TGSISNVLFSTQDPVEDAVFGEATNLK[229.162932]	SSTGSISNVLFSTQDPVEDAVFGEATNLK[229.162932][79.966331][229.162932]
[229.162932]SSTGS[79.966331]ISNVLFSTQDPVEDAVFGEATNLK[229.162932]	SSTGSISNVLFSTQDPVEDAVFGEATNLK[229.162932][79.966331][229.162932]
[229.162932]GAPTTPAAT[79.966331]PPS[79.966331]PK[229.162932]	GAPTTPAATPPSPK[229.162932][79.966331][79.966331][229.162932]
[229.162932]ATSS[79.966331]PM[15.9949]LYEVVYEAGALER	ATSSPMLYEVVYEAGALER[229.162932][79.966331][15.9949]
[229.162932]SLSTPNALSFGSPT[79.966331]SSDDMTLTSPSM[15.9949]DNSSAELLPSGDSPLNQR	SLSTPNALSFGSPTSSDDMTLTSPSMDNSSAELLPSGDSPLNQR[229.162932][79.966331][15.9949]
[229.162932]SK[229.162932]ETSSPGTDDVFTPAPSDS[79.966331]PSSQR	SKETSSPGTDDVFTPAPSDSPSSQR[229.162932][229.162932][79.966331]
[229.162932]AVPAPS[79.966331]PGPTHNS[79.966331]PELGRPPAAGVLAPDMSDK[229.162932]	AVPAPSPGPTHNSPELGRPPAAGVLAPDMSDK[229.162932][79.966331][79.966331][229.162932]
[229.162932]DLFDLNS[79.966331]S[79.966331]EEDDTEGFSER	DLFDLNSSEEDDTEGFSER[229.162932][79.966331][79.966331]
[229.162932]LLS[79.966331]PLRDTPPPQSLMVK[229.162932]	LLSPLRDTPPPQSLMVK[229.162932][79.966331][229.162932]
[229.162932]VSS[79.966331]PLASFLQQQR	VSSPLASFLQQQR[229.162932][79.966331]
[229.162932]GTMDDISQEEGSS[79.966331]QGEDSVSGSQR	GTMDDISQEEGSSQGEDSVSGSQR[229.162932][79.966331]
[229.162932]EC[57.021463735]VAPHMADIGSVTS[79.966331]SASGPAQSVAK[229.162932]	ECVAPHMADIGSVTSSASGPAQSVAK[229.162932][57.021463735][79.966331][229.162932]
[229.162932]VTRS[79.966331]PPETAAPVEDM[15.9949]AR	VTRSPPETAAPVEDMAR[229.162932][79.966331][15.9949]
[229.162932]NGQAEAEEATEQTHIS[79.966331]PNAIFK[229.162932]	NGQAEAEEATEQTHISPNAIFK[229.162932][79.966331][229.162932]
[229.162932]SSS[79.966331]C[57.021463735]GDTELLGQATLPVGSPSRPLSR	SSSCGDTELLGQATLPVGSPSRPLSR[229.162932][79.966331][57.021463735]
[229.162932]C[57.021463735]PS[79.966331]PINEHNGLIK[229.162932]	CPSPINEHNGLIK[229.162932][57.021463735][79.966331][229.162932]
[229.162932]NTPSM[15.9949]QALGESPES[79.966331]SSSELLNLGEGLGLDSNR	NTPSMQALGESPESSSSELLNLGEGLGLDSNR[229.162932][15.9949][79.966331]
[229.162932]QIC[57.021463735]LVMLET[79.966331]LSQSPQGR	QICLVMLETLSQSPQGR[229.162932][57.021463735][79.966331]
[229.162932]TQPSSGVDSAVGTLPATS[79.966331]PQSTSVQAK[229.162932]	TQPSSGVDSAVGTLPATSPQSTSVQAK[229.162932][79.966331][229.162932]
[229.162932]EEPPEPVPS[79.966331]PIIPILPSISGK[229.162932]	EEPPEPVPSPIIPILPSISGK[229.162932][79.966331][229.162932]
[229.162932]HGS[79.966331]YEDAVHSGALND	HGSYEDAVHSGALND[229.162932][79.966331]
[229.162932]TGQIWPNDGEGAFHGDADGSFGT[79.966331]PPGYGC[57.021463735]AADR	TGQIWPNDGEGAFHGDADGSFGTPPGYGCAADR[229.162932][79.966331][57.021463735]
[229.162932]TVLS[79.966331]LFDEDEDK[229.162932]VEDESSTC[57.021463735]APQDGR	TVLSLFDEDEDKVEDESSTCAPQDGR[229.162932][79.966331][229.162932][57.021463735]
[229.162932]RSPQQTVPYVVPLS[79.966331]PK[229.162932]	RSPQQTVPYVVPLSPK[229.162932][79.966331][229.162932]
[229.162932]GADILRGS[79.966331]PSYTQASLGLLTPVSSSQEQTK[229.162932]	GADILRGSPSYTQASLGLLTPVSSSQEQTK[229.162932][79.966331][229.162932]
[229.162932]TDPVPEEGEDVAATIS[79.966331]ATETLSEEEQEELRR	TDPVPEEGEDVAATISATETLSEEEQEELRR[229.162932][79.966331]
[229.162932]EVAPDGPLQESSTRLSLT[79.966331]SDPEEGDPLALGPES[79.966331]PGEPQPPQLK[229.162932]	EVAPDGPLQESSTRLSLTSDPEEGDPLALGPESPGEPQPPQLK[229.162932][79.966331][79.966331][229.162932]
[229.162932]LNETELTDLEGQQES[79.966331]PPK[229.162932]	LNETELTDLEGQQESPPK[229.162932][79.966331][229.162932]
[229.162932]VTVTSS[79.966331]PIR	VTVTSSPIR[229.162932][79.966331]
[229.162932]GNS[79.966331]VEELEEM[15.9949]DSQDAEMTNTTEPMDHS	GNSVEELEEMDSQDAEMTNTTEPMDHS[229.162932][79.966331][15.9949]
[229.162932]RPS[79.966331]QSSQVSESSLSSFTPPLSGINTSESLESNSK[229.162932]	RPSQSSQVSESSLSSFTPPLSGINTSESLESNSK[229.162932][79.966331][229.162932]
[229.162932]NVGMPVAHMES[79.966331]PER	NVGMPVAHMESPER[229.162932][79.966331]
[229.162932]AS[79.966331]GQAFELILSPR	ASGQAFELILSPR[229.162932][79.966331]
[229.162932]FTSSPGLS[79.966331]TEDLK[229.162932]	FTSSPGLSTEDLK[229.162932][79.966331][229.162932]
[229.162932]AGM[15.9949]SSNQSIS[79.966331]SPVLDAVPR	AGMSSNQSISSPVLDAVPR[229.162932][15.9949][79.966331]
[229.162932]SELFYTLNGS[79.966331]SVDSQQSK[229.162932]	SELFYTLNGSSVDSQQSK[229.162932][79.966331][229.162932]
[229.162932]HRLT[79.966331]PQEGLQAPGGSLR	HRLTPQEGLQAPGGSLR[229.162932][79.966331]
[229.162932]K[229.162932]LDDQS[79.966331]EDEALELEGPLIM[15.9949]PGSGSIYSSPGLYSK[229.162932]	KLDDQSEDEALELEGPLIMPGSGSIYSSPGLYSK[229.162932][229.162932][79.966331][15.9949][229.162932]
[229.162932]S[79.966331]VEPQDAGPLER	SVEPQDAGPLER[229.162932][79.966331]
[229.162932]NVFEVGPGDS[79.966331]PTFPR	NVFEVGPGDSPTFPR[229.162932][79.966331]
[229.162932]DSITPDIATK[229.162932]PGQPLFLDSIS[79.966331]PK[229.162932]	DSITPDIATKPGQPLFLDSISPK[229.162932][229.162932][79.966331][229.162932]
[229.162932]ISS[79.966331]FENFGSSQLPDR	ISSFENFGSSQLPDR[229.162932][79.966331]
[229.162932]AASDGQYENQS[79.966331]PEATSPR	AASDGQYENQSPEATSPR[229.162932][79.966331]
[229.162932]VQGPGILPGLDSESAS[79.966331]SSIR	VQGPGILPGLDSESASSSIR[229.162932][79.966331]
[229.162932]S[79.966331]APDGGDEETQEQLQDQIAESGSIEEEEK[229.162932]	SAPDGGDEETQEQLQDQIAESGSIEEEEK[229.162932][79.966331][229.162932]
[229.162932]STIFIS[79.966331]PSSVK[229.162932]	STIFISPSSVK[229.162932][79.966331][229.162932]
[229.162932]K[229.162932]EDSDEDEDEEDEDDS[79.966331]DEDEDDEEEDEFEPPIVK[229.162932]	KEDSDEDEDEEDEDDSDEDEDDEEEDEFEPPIVK[229.162932][229.162932][79.966331][229.162932]
[229.162932]DGAEWSRDS[79.966331]MEINEADFR	DGAEWSRDSMEINEADFR[229.162932][79.966331]
[229.162932]K[229.162932]LGEES[79.966331]GDEIDVPK[229.162932]	KLGEESGDEIDVPK[229.162932][229.162932][79.966331][229.162932]
[229.162932]QRS[79.966331]PDIFQEAGWNSNGSWSPGPGER	QRSPDIFQEAGWNSNGSWSPGPGER[229.162932][79.966331]
[229.162932]RC[57.021463735]S[79.966331]MPSVIC[57.021463735]EHTK[229.162932]	RCSMPSVICEHTK[229.162932][57.021463735][79.966331][57.021463735][229.162932]
[229.162932]DSGPLPT[79.966331]PPGVSLLGEPPK[229.162932]	DSGPLPTPPGVSLLGEPPK[229.162932][79.966331][229.162932]
[229.162932]SSATVTGEPPSYSSGS[79.966331]DSSK[229.162932]	SSATVTGEPPSYSSGSDSSK[229.162932][79.966331][229.162932]
[229.162932]LIPITGGNARS[79.966331]PEDQLGK[229.162932]	LIPITGGNARSPEDQLGK[229.162932][79.966331][229.162932]
[229.162932]ASAVSELS[79.966331]PR	ASAVSELSPR[229.162932][79.966331]
[229.162932]VIAIDSDAES[79.966331]PAK[229.162932]	VIAIDSDAESPAK[229.162932][79.966331][229.162932]
[229.162932]ATVPVAAAT[79.966331]AAEGEGSPPAVAAVAGPPAAAEVGGGVGGSSR	ATVPVAAATAAEGEGSPPAVAAVAGPPAAAEVGGGVGGSSR[229.162932][79.966331]
[229.162932]GSMPAYSGNNMDK[229.162932]S[79.966331]DSELNSEVAAR	GSMPAYSGNNMDKSDSELNSEVAAR[229.162932][229.162932][79.966331]
[truncated: 24,408 more rows]

## Sheet: Phosphopeptide
Phosphopeptide	Modified Peptides	Flanking.Sequence.Phosphosites.6mer	Score	Precursor Mass	Precursor Charge State	Basal_1	Basal_2	Basal_3	Basal_4	Basal_5	Basal_6	Luminal_1	Luminal_2	Luminal_3	Luminal_4	Luminal_5	Adjusted_P_Value	Log10_P_Value	Basal_median	Luminal_median	log2FC	Basal_CV	Luminal_CV	Overall_CV	log10_P_Value	abs_log2FC
sp|Q96PU5|NED4L_HUMAN_340_357_1_1_S342	[229.162932]SC[57.021463735]S[79.966331]VTDAVAEQGHLPPPSAPAGR	SRLRSCsVTDAVA	19.8791	871.749	3	0.852599	0.846234	0.865187	0.900473	0.850989	1.11313	1.32357	1.31684	1.25419	1.24868	1.01214	0.00569487	2.24452	0.858893	1.25419	0.395295	0.114904	0.103298	0.192072	2.24452	0.395295
sp|Q8IYB3|SRRM1_HUMAN_560_562_1_1_S560	[229.162932]RRS[79.966331]PSPAPPPR	PTRRRRsPSPAPP	12.028	509.611	3	1.48168	1.40557	1.19551	1.49202	1.16686	1.7366	1.45332	1.49213	1.50207	1.44399	1.42049	0.670329	0.173712	1.44362	1.45332	0.00969403	0.149663	0.0232786	0.106769	0.173712	0.00969403
sp|Q811L6|MAST4_MOUSE_862_871_1_1_S862	[229.162932]AEFIPQLES[79.966331]EDDTSYFDTR	FIPQLEsEDDTSY	9.70193	1287.08	2	0.35673	0.360085	0.262037	0.314721	0.26955	0.477718	0.402574	0.462958	0.432384	0.355782	0.35043	0.221285	0.655048	0.335725	0.402574	0.0668484	0.232721	0.121123	0.193828	0.655048	0.0668484
sp|Q8R149|BUD13_MOUSE_144_148_2_0	[229.162932]ARHDT[79.966331]PDPS[79.966331]PPR	ARHDTPDPSPPR	9.99054	578.923	3	0.418249	0.514952	0.308913	0.514618	0.439292	0.438436	0.275762	0.294998	0.276485	0.375873	0.314327	0.0156725	1.80486	0.438864	0.294998	-0.143867	0.172972	0.134552	0.240085	1.80486	0.143867
sp|Q96RY5|CRML_HUMAN_774_779_1_1_S777	[229.162932]VVTVSS[79.966331]RSPR	KVVTVSsRSPRCP	12.4537	466.256	3	1.05935	1.01082	0.96208	0.843174	1.12358	1.15854	1.18011	1.09927	1.14638	1.29687	1.33286	0.037566	1.4252	1.03508	1.18011	0.14503	0.111903	0.0824001	0.127043	1.4252	0.14503
sp|Q68CP9|ARID2_HUMAN_1299_1309_1_1_S1300	[229.162932]K[229.162932]YS[79.966331]DSSLPPSNSGK[229.162932]	LNGRKYsDSSLPP	12.3129	745.392	3	0.995284	0.956197	1.03662	0.922777	1.06847	1.07498	1.3379	1.17743	1.20937	1.2717	1.24958	0.000778457	3.10877	1.01595	1.24958	0.23363	0.0611915	0.0492021	0.12374	3.10877	0.23363
sp|Q9ULJ7|ANR50_HUMAN_1342_1352_1_1_S1352	[229.162932]SQQQFLIHQQS[79.966331]GEQK[229.162932]	FLIHQQsGEQKKR	17.2373	775.396	3	1.76099	1.80735	2.11334	2.1815	2.07464	1.89939	2.79718	2.81196	2.71449	2.81278	2.88894	0.000190663	3.71973	1.98702	2.81196	0.824946	0.088175	0.0221261	0.192833	3.71973	0.824946
sp|Q9Y520|PRC2C_HUMAN_2186_2206_1_0	[229.162932]ESVTDYTTPSSS[79.966331]LPNTVATNNTK[229.162932]	ESVTDYTTPSSSLPNTVATNNTK	15.2434	989.152	3	0.520229	0.547281	0.525352	0.543002	0.555331	0.57501	0.541459	0.491777	0.571412	0.543146	0.543706	0.76386	0.116986	0.545142	0.543146	-0.00199568	0.0368661	0.0535475	0.0430544	0.116986	0.00199568
sp|Q9NQZ2|SAS10_HUMAN_354_368_2_2_S365S368	[229.162932]TSAAAC[57.021463735]AVTDLS[79.966331]DDS[79.966331]DFDEK[229.162932]	CAVTDLsDDsDFDEKA	18.1067	913.383	3	1.82889	1.75445	1.73016	1.73774	1.77026	1.26065	1.47155	1.47771	1.45214	1.49267	1.489	0.102062	0.991134	1.74609	1.47771	-0.268382	0.124136	0.0109051	0.114725	0.991134	0.268382
sp|Q9NTJ3|SMC4_HUMAN_39_50_1_1_T39	[229.162932]T[79.966331]ESPATAAETASEELDNR	EPPSGRtESPATA	15.1054	734.331	3	3.00652	3.06921	2.90565	2.8898	2.7761	2.78401	2.77036	2.7729	2.83932	2.85407	2.5666	0.113905	0.943458	2.89773	2.7729	-0.124831	0.0403632	0.0416245	0.0470608	0.943458	0.124831
sp|Q13501|SQSTM_HUMAN_349_375_2_0	[229.162932]EVDPSTGELQSLQMPESEGPS[79.966331]S[79.966331]LDPSQEGPTGLK[229.162932]	EVDPSTGELQSLQMPESEGPSSLDPSQEGPTGLK	20.7632	829.787	5	0.854423	0.813877	0.780816	0.766387	0.729328	0.869802	0.938649	0.828013	0.833327	0.915973	0.865091	0.0738685	1.13154	0.797347	0.865091	0.067744	0.0670717	0.05639	0.0747908	1.13154	0.067744
sp|P35269|T2FA_HUMAN_217_224_2_0	[229.162932]IHDLEDDLEMSSDAS[79.966331]DAS[79.966331]GEEGGRVPK[229.162932]	IHDLEDDLEMSSDASDASGEEGGRVPK	14.7901	1160.49	3	0.694958	0.677246	0.655215	0.597942	0.597347	0.306444	0.289465	0.314175	0.263817	0.433315	0.244061	0.0093542	2.02899	0.626579	0.289465	-0.337114	0.244467	0.240693	0.398651	2.02899	0.337114
sp|Q9BRD0|BUD13_HUMAN_159_163_2_2_T159S163	[229.162932]ARHDT[79.966331]PDPS[79.966331]PLR	RRARHDtPDPsPLRGAR	10.2811	584.267	3	2.22559	2.29445	1.98427	2.36661	2.20294	2.05243	1.08191	1.19026	1.13375	1.19026	1.118	3.69946e-05	4.43186	2.21426	1.13375	-1.08052	0.0661617	0.0412978	0.324614	4.43186	1.08052
sp|Q13620|CUL4B_HUMAN_78_85_1_0	[229.162932]EDFDSTSSSSS[79.966331]TPPLQPR	EDFDSTSSSSSTPPLQPR	14.274	1123.99	2	0.518661	0.534083	0.528094	0.588298	0.532213	0.659611	0.497775	0.564795	0.49052	0.542655	0.493475	0.21745	0.66264	0.533148	0.497775	-0.0353732	0.0974323	0.0652239	0.0912067	0.66264	0.0353732
sp|Q969V6|MRTFA_HUMAN_781_809_1_1_S807	[229.162932]TVC[57.021463735]GSPLAAQPSPSAELPQAAPPPPGS[79.966331]PSLPGR	APPPPGsPSLPGR	12.4891	1168.25	3	0.383661	0.38556	0.286479	0.329813	0.335465	0.434791	0.333012	0.321791	0.344202	0.307766	0.310602	0.228272	0.641547	0.359563	0.321791	-0.0377719	0.145807	0.0472873	0.124228	0.641547	0.0377719
sp|Q9P270|SLAI2_HUMAN_145_147_1_0	[229.162932]SVS[79.966331]PLVWC[57.021463735]R	SVSPLVWCR	9.43204	706.852	2	1.32697	1.23765	1.18934	1.06531	1.16313	0.583642	0.656072	0.802745	0.701044	0.896106	0.681435	0.0430848	1.36568	1.17623	0.701044	-0.475189	0.241789	0.133812	0.286111	1.36568	0.475189
sp|Q9ESC8|AFF4_MOUSE_1032_1045_1_1_S1040	[229.162932]NSYSNSQAPS[79.966331]PGLGSK[229.162932]	SNSQAPsPGLGSK	15.469	712.012	3	0.660564	0.696619	0.853739	0.787962	0.87805	0.725278	0.892847	1.27226	0.967886	1.61583	0.953105	0.0841517	1.07494	0.75662	0.967886	0.211266	0.11413	0.266534	0.299674	1.07494	0.211266
sp|Q6PDN3|MYLK_MOUSE_1794_1801_1_0	[229.162932]SSTGSPTS[79.966331]PINAEK[229.162932]	SSTGSPTSPINAEK	9.35155	957.988	2	1.52839	1.49178	1.91681	1.7846	2.06874	1.55279	2.9038	2.72938	2.82071	2.81532	2.68207	0.000246308	3.60852	1.6687	2.81532	1.14663	0.137569	0.0309642	0.2645	3.60852	1.14663
sp|Q64727|VINC_MOUSE_357_364_1_1_S357	[229.162932]AQQVS[79.966331]QGLDVLTAK[229.162932]	QKAQQVsQGLDVL	10.0496	666.039	3	0.870543	0.834982	0.735588	0.637339	0.752464	0.951814	0.979553	1.00561	0.942942	0.976034	0.970469	0.0228455	1.6412	0.793723	0.976034	0.182312	0.13977	0.0229768	0.139637	1.6412	0.182312
sp|O14974|MYPT1_HUMAN_852_877_2_0	[229.162932]STGVSFWTQDS[79.966331]DENEQEQQS[79.966331]DTEEGSNK[229.162932]	STGVSFWTQDSDENEQEQQSDTEEGSNK	19.5358	1261.19	3	0.444283	0.410897	0.413552	0.423306	0.436198	0.14468	0.367298	0.389389	0.381558	0.443004	0.34817	0.917967	0.0371727	0.418429	0.381558	-0.0368705	0.304694	0.092184	0.221818	0.0371727	0.0368705
sp|Q14694|UBP10_HUMAN_74_105_1_1_T100	[229.162932]TPSYSISSTLNPQAPEFILGC[57.021463735]TASK[229.162932]IT[79.966331]PDGITK[229.162932]	CTASKItPDGITK	14.8792	1066.56	4	0.956619	0.91182	0.826878	0.792622	0.836883	0.797851	0.893518	0.771964	0.867717	0.861014	0.910942	0.881915	0.054573	0.831881	0.867717	0.0358359	0.077378	0.0623387	0.0675207	0.054573	0.0358359
sp|Q92888|ARHG1_HUMAN_863_863_1_1_S863	[229.162932]QLLFPAEEDNGAGPPRDGDGVPGGGPLS[79.966331]PAR	PGGGPLsPARTQE	11.535	838.909	4	1.44106	1.44538	1.25184	1.27665	1.32389	1.37542	0.964104	1.01806	0.951352	0.929756	0.980609	0.000174304	3.75869	1.34966	0.964104	-0.385552	0.0607042	0.0343025	0.177948	3.75869	0.385552
sp|P27707|DCK_HUMAN_8_19_1_1_S11	[229.162932]SC[57.021463735]PS[79.966331]FSASSEGTR	PKRSCPsFSASSE	10.7903	841.359	2	0.651702	0.626561	0.924501	0.941284	0.927188	0.808625	1.42652	1.50593	1.38211	1.42174	1.18201	0.00038232	3.41757	0.866563	1.42174	0.555177	0.176235	0.0877001	0.301944	3.41757	0.555177
sp|Q53EZ4|CEP55_HUMAN_428_436_1_1_S436	[229.162932]SPTAALNES[79.966331]LVEC[57.021463735]PK[229.162932]	TAALNEsLVECPK	14.4906	539.279	4	0.788329	0.835269	0.778673	0.788727	0.773812	0.932167	0.607747	0.630681	0.660988	0.651355	0.635835	0.00175708	2.75521	0.788528	0.635835	-0.152693	0.0746264	0.0321373	0.141061	2.75521	0.152693
sp|Q9UPU5|UBP24_HUMAN_88_101_1_0	[229.162932]GGSTGGGGGFDPPPAY[79.966331]HEVVDAEK[229.162932]	GGSTGGGGGFDPPPAYHEVVDAEK	9.75705	947.449	3	0.799539	0.775014	0.761078	0.728585	0.789133	0.811704	0.802892	0.750641	0.716718	0.790233	0.789697	0.777948	0.10905	0.782074	0.789697	0.00762289	0.0384108	0.0463389	0.0402429	0.10905	0.00762289
sp|Q86Y91|KI18B_HUMAN_572_593_1_1_S579	[229.162932]GAPLAQELC[57.021463735]SESIPVPS[79.966331]PLC[57.021463735]PEPPGYTGPVTR	ESIPVPsPLCPEP	22.0341	922.452	4	0.399983	0.375992	0.399	0.369711	0.394966	0.471662	0.370781	0.414806	0.355127	0.365073	0.355496	0.208836	0.680195	0.396983	0.365073	-0.0319101	0.0906377	0.0663274	0.0871819	0.680195	0.0319101
sp|Q61699|HS105_MOUSE_128_128_1_1_T128	[229.162932]LK[229.162932]ET[79.966331]AENNLK[229.162932]	LTKLKEtAENNLK	9.23842	643.046	3	1.3305	1.39718	1.22059	0.736268	1.05428	1.97836	1.36757	1.18161	1.5084	1.42832	1.28611	0.773377	0.111609	1.27554	1.36757	0.0920287	0.321298	0.0932992	0.231576	0.111609	0.0920287
sp|O00487|PSDE_HUMAN_266_266_1_1_T266	[229.162932]AVEEEDK[229.162932]M[15.9949]T[79.966331]PEQLAIK[229.162932]	EEEDKMtPEQLAI	11.9811	872.122	3	0.635803	0.671367	0.64817	0.755252	0.680219	0.745975	0.628114	0.694623	0.664839	0.614477	0.771049	0.74381	0.128538	0.675793	0.664839	-0.0109543	0.0725762	0.0924943	0.078462	0.128538	0.0109543
sp|O14497|ARI1A_HUMAN_696_709_1_1_S696	[229.162932]GPS[79.966331]PSPVGSPASVAQSR	PGIRGPsPSPVGS	12.449	945.47	2	1.81312	2.04755	2.27091	2.34758	2.2893	2.21256	2.09431	2.01458	2.06146	1.98841	2.04381	0.268335	0.571323	2.24173	2.04381	-0.197923	0.0924117	0.0201049	0.0746978	0.571323	0.197923
sp|Q9UHV7|MED13_HUMAN_519_549_2_2_S530S537	[229.162932]TPQMHGTEMANS[79.966331]PQPPPLS[79.966331]PHPC[57.021463735]DVVDEGVTK[229.162932]	GTEMANsPQPPPLsPHPCDV	18.304	1018.71	4	0.88847	0.863818	1.03792	1.01352	0.762071	1.26407	0.695798	0.73854	0.671143	0.692903	0.756653	0.0291904	1.53476	0.950993	0.695798	-0.255195	0.180692	0.0496753	0.217511	1.53476	0.255195
sp|O75044|SRGP2_HUMAN_982_998_1_1_S994	[229.162932]TSPVVAPTSEPSS[79.966331]PLHTQLLK[229.162932]	PTSEPSsPLHTQL	17.1793	910.165	3	0.941945	1.00167	1.14428	1.04602	0.880602	1.40332	0.694217	0.746067	0.719075	0.716277	0.917178	0.0178595	1.74813	1.02384	0.719075	-0.304768	0.174468	0.119381	0.233765	1.74813	0.304768
sp|P41971|ELK3_MOUSE_398_406_1_1_S398	[229.162932]APS[79.966331]PVLLSPSSQK[229.162932]	SLDRAPsPVLLSP	10.8206	617.014	3	0.605497	0.661249	0.682895	0.586944	0.633653	0.876154	0.892826	0.959945	0.875043	0.859445	0.989431	0.0043002	2.36651	0.647451	0.892826	0.245375	0.155527	0.0616412	0.191799	2.36651	0.245375
sp|P46379|BAG6_HUMAN_350_350_1_1_T350	[229.162932]C[57.021463735]NLAC[57.021463735]T[79.966331]PPR	RCNLACtPPRHLH	9.72859	699.32	2	1.57249	1.6536	1.65032	1.71565	1.71143	2.01919	1.96014	1.9725	1.82997	1.90077	1.99093	0.0388299	1.41083	1.68252	1.96014	0.277628	0.0902825	0.0340427	0.0885587	1.41083	0.277628
sp|Q8WXI9|P66B_HUMAN_120_135_2_0	[229.162932]LTPS[79.966331]PDIIVLS[79.966331]DNEASSPR	LTPSPDIIVLSDNEASSPR	10.1454	800.714	3	0.80091	0.870656	0.79254	0.741613	0.702848	0.925156	0.717031	0.715745	0.765906	0.658508	0.772678	0.121701	0.914705	0.796725	0.717031	-0.079694	0.101407	0.0635432	0.0999858	0.914705	0.079694
sp|Q4KMP7|TB10B_HUMAN_135_154_1_0	[229.162932]TEEARPSPAPGPGTPTGTPT[79.966331]R	TEEARPSPAPGPGTPTGTPTR	19.9095	796.051	3	1.83667	2.06136	3.12622	3.13665	3.14601	2.0131	1.54656	1.72631	1.63262	1.63343	1.74859	0.0368494	1.43357	2.59379	1.63343	-0.96036	0.251827	0.0491409	0.304922	1.43357	0.96036
sp|P42336|PK3CA_HUMAN_312_324_1_1_S312	[229.162932]RIS[79.966331]TATPYM[15.9949]NGETSTK[229.162932]	SYSRRIsTATPYM	8.99209	771.053	3	0.529638	0.579385	0.582932	0.640472	0.711346	0.57332	1.02037	1.10793	1.15699	0.931345	1.27564	0.00155788	2.80746	0.581159	1.10793	0.526774	0.105867	0.119509	0.33272	2.80746	0.526774
sp|Q96CV9|OPTN_HUMAN_525_533_1_0	[229.162932]TSDS[79.966331]DQQAYLVQR	TSDSDQQAYLVQR	14.682	607.613	3	0.99672	1.05059	1.2296	1.24192	1.29274	0.98464	1.7838	1.70148	1.82461	1.91321	1.85994	7.42861e-05	4.12909	1.1401	1.82461	0.684513	0.121106	0.0440417	0.258761	4.12909	0.684513
sp|Q9UBM7|DHCR7_HUMAN_14_19_1_1_S14	[229.162932]S[79.966331]LDGVTNDR	NIPKAKsLDGVTN	11.0112	643.303	2	2.80512	2.90993	2.8184	2.88471	2.89996	2.20246	2.60912	2.52945	2.63	2.54547	2.0523	0.157214	0.803508	2.85156	2.54547	-0.306085	0.0992842	0.0966597	0.108799	0.803508	0.306085
sp|P19338|NUCL_HUMAN_619_619_1_1_S619	[229.162932]GFGFVDFNS[79.966331]EEDAK[229.162932]	GFVDFNsEEDAKA	18.1116	700.664	3	2.62305	2.53844	2.47272	2.36135	2.37072	2.37031	3.03854	2.99263	2.96877	2.91809	3.07548	7.44804e-05	4.12796	2.42172	2.99263	0.570912	0.0440609	0.0203619	0.109536	4.12796	0.570912
sp|Q5T5P2|SKT_HUMAN_1786_1800_1_1_S1794	[229.162932]SGGDFK[229.162932]PTS[79.966331]PSLPASK[229.162932]	GDFKPTsPSLPAS	10.619	781.758	3	1.43322	1.63992	2.0291	1.89524	1.99965	1.61925	0.991248	1.04991	1.2142	0.95799	1.20004	0.00151146	2.8206	1.76758	1.04991	-0.717669	0.135786	0.109339	0.277119	2.8206	0.717669
sp|Q8IVT2|MISP_HUMAN_394_400_1_1_S394	[229.162932]RALS[79.966331]SDSILSPAPDAR	GLRRALsSDSILS	10.4292	655.671	3	0.990968	0.986143	0.998571	0.971752	0.972099	1.27388	1.57411	1.52805	1.47277	1.45486	1.64994	0.000176087	3.75427	0.988555	1.52805	0.539497	0.115141	0.0515518	0.222533	3.75427	0.539497
sp|Q9H9L4|KANL2_HUMAN_125_135_1_1_T131	[229.162932]TELGSQT[79.966331]PESSR	TELGSQtPESSRS	13.2479	800.876	2	0.589935	0.563545	0.562911	0.556044	0.624813	0.541224	0.738692	0.698308	0.666953	0.641745	0.706626	0.00214937	2.66769	0.563228	0.698308	0.135079	0.0521142	0.0540694	0.110153	2.66769	0.135079
sp|Q9H6S3|ES8L2_HUMAN_421_452_1_1_S449	[229.162932]FHSGWEPPVDVLQEAPWEVEGLASAPIEEVS[79.966331]PVSR	APIEEVsPVSRQS	16.5751	1039.01	4	1.26405	1.26785	1.17858	1.1094	1.15508	1.31684	0.950483	0.964333	0.911302	0.927594	0.950835	0.00107665	2.96793	1.22132	0.950483	-0.270833	0.0654531	0.0224998	0.141687	2.96793	0.270833
sp|P31629|ZEP2_HUMAN_769_783_1_1_S769	[229.162932]FDPC[57.021463735]RPQLQPGS[79.966331]PSLVSEESPSAIDSDK[229.162932]	PQLQPGsPSLVSE	14.3551	896.184	4	0.923445	0.927992	0.867329	0.864098	0.923095	0.767697	0.748725	0.729215	0.778534	0.759596	0.810608	0.0117633	1.92947	0.895212	0.759596	-0.135616	0.0702574	0.0404698	0.0921377	1.92947	0.135616
sp|Q15154|PCM1_HUMAN_440_487_1_1_S478	[229.162932]STSAPSASVGLAPVVNGESNSLTSSVPYPTASLVSQNES[79.966331]ENEGHLNPSEK[229.162932]	LVSQNEsENEGHL	15.457	1113.95	5	0.558671	0.598643	0.595926	0.556751	0.447746	0.595093	0.377608	0.471876	0.520876	0.469412	0.406854	0.0259498	1.58587	0.576882	0.469412	-0.10747	0.103174	0.126773	0.155041	1.58587	0.10747
sp|O14936|CSKP_HUMAN_562_564_1_1_S562	[229.162932]EMRGS[79.966331]ITFK[229.162932]	LREMRGsITFKIV	9.76654	536.287	3	0.754368	0.767859	0.866522	0.877762	0.884668	0.794491	0.509581	0.537912	0.473751	0.527561	0.572843	6.24181e-05	4.20469	0.830507	0.527561	-0.302946	0.0712577	0.0695818	0.237943	4.20469	0.302946
sp|Q53TN4|CYBR1_HUMAN_248_266_1_1_S262	[229.162932]GSMPAYSGNNMDK[229.162932]SDS[79.966331]ELNSEVAAR	NMDKSDsELNSEV	17.365	1057.15	3	0.238625	0.183319	0.16481	0.194373	0.203622	0.203971	1.46172	1.11504	1.14549	1.37588	1.10099	0.000714114	3.14623	0.198998	1.14549	0.946496	0.124619	0.134658	0.825523	3.14623	0.946496
sp|Q53TN4|CYBR1_HUMAN_248_266_1_1_S260	[229.162932]GSMPAYSGNNM[15.9949]DK[229.162932]S[79.966331]DSELNSEVAAR	GNNMDKsDSELNS	14.669	1062.48	3	0.229579	0.291506	0.278541	0.292383	0.322173	0.212972	1.1447	1.00564	0.876338	1.17349	0.86471	0.000946114	3.02406	0.285024	1.00564	0.72062	0.153248	0.142907	0.656084	3.02406	0.72062
sp|Q9EST3|4ET_MOUSE_586_592_1_1_S586	[229.162932]IPS[79.966331]PIGFPSGPQQLLGDPFQGMR	LHPRIPsPIGFPS	9.97708	916.797	3	0.177475	0.19954	0.150194	0.192164	0.201119	0.130414	0.219004	0.22093	0.177658	0.189588	0.212403	0.128906	0.889725	0.18482	0.212403	0.0275837	0.16524	0.0944549	0.149597	0.889725	0.0275837
sp|P02549|SPTA1_HUMAN_8_13_1_1_T8	[229.162932]M[15.9949]EQFPK[229.162932]ET[79.966331]VVESSGPK[229.162932]	EQFPKEtVVESSG	10.7001	859.121	3	0.869111	0.778686	0.76917	0.868917	0.811226	0.917681	0.836454	0.787033	0.814197	0.631238	0.815051	0.29968	0.523343	0.840071	0.814197	-0.0258742	0.0702072	0.107154	0.0911927	0.523343	0.0258742
sp|Q9BYG5|PAR6B_HUMAN_261_291_1_1_S291	[229.162932]TSGSSGQSTDNSLLGYPQQIEPSFEPEDEDS[79.966331]EEDDIIIEDNGVPQQIPK[229.162932]	EPEDEDsEEDDII	20.566	1175.15	5	0.416623	0.338388	0.294482	0.336784	0.332527	0.285812	0.377797	0.358162	0.415363	0.431018	0.361551	0.0829963	1.08094	0.334656	0.377797	0.0431412	0.138716	0.0842377	0.134134	1.08094	0.0431412
sp|O75376|NCOR1_HUMAN_2184_2196_1_1_S2184	[229.162932]S[79.966331]PGSISYLPSFFTK[229.162932]	QRNDARsPGSISY	16.3844	690.363	3	3.81944	3.7225	3.69979	3.6856	3.51553	3.54289	3.73241	3.65594	3.79927	3.66206	3.60165	0.732136	0.135408	3.69269	3.66206	-0.0306314	0.031364	0.0207639	0.026002	0.135408	0.0306314
sp|O15169|AXIN1_HUMAN_64_82_1_1_T79	[229.162932]SDLDLGYEPEGSASPT[79.966331]PPYLK[229.162932]	EGSASPtPPYLKW	23.1426	925.459	3	1.70524	1.67684	1.42958	1.57468	1.54641	1.63076	1.41647	1.4241	1.44002	1.39024	1.35742	0.0114246	1.94216	1.60272	1.41647	-0.186254	0.062901	0.0230599	0.0815037	1.94216	0.186254
sp|Q9BYW2|SETD2_HUMAN_904_905_1_1_T904	[229.162932]C[57.021463735]GENT[79.966331]SPVLDAVLK[229.162932]	LKCGENtSPVLDA	10.6551	681.354	3	1.04219	0.955915	0.923042	0.81686	0.869283	0.860374	1.0046	1.01392	1.01944	0.998563	0.976073	0.0682105	1.16615	0.896163	1.0046	0.108435	0.0885231	0.0168092	0.0788095	1.16615	0.108435
sp|Q6R327|RICTR_HUMAN_1571_1589_1_1_S1577	[229.162932]FSGISGC[57.021463735]S[79.966331]DGVSQEGSASSTK[229.162932]	SGISGCsDGVSQE	18.9959	862.733	3	1.02938	1.00926	1.09985	1.05342	1.06737	0.964462	1.00581	0.98865	0.918915	0.925314	0.989304	0.04592	1.338	1.0414	0.98865	-0.0527529	0.0456907	0.0417878	0.0560937	1.338	0.0527529
sp|P27987|IP3KB_HUMAN_562_588_1_0	[229.162932]AC[57.021463735]SPS[79.966331]NIPAVIITDMGTQEDGALEETQGSPR	ACSPSNIPAVIITDMGTQEDGALEETQGSPR	17.9636	889.165	4	0.203591	0.138542	0.130811	0.143881	0.135538	0.217778	0.124998	0.118191	0.164268	0.138893	0.135177	0.261663	0.582257	0.141212	0.135177	-0.00603488	0.2378	0.129479	0.214728	0.582257	0.00603488
sp|Q8BJ56|PLPL2_MOUSE_406_418_1_1_S406	[229.162932]AQS[79.966331]LPSVPLSC[57.021463735]ATYSEALPNWVR	ELRRAQsLPSVPL	10.0878	952.474	3	0.143341	0.138273	0.104356	0.130505	0.129465	0.164069	0.139719	0.135143	0.154528	0.136651	0.140124	0.580125	0.236478	0.134389	0.139719	0.00532964	0.144974	0.0546575	0.109056	0.236478	0.00532964
sp|A7E2V4|ZSWM8_HUMAN_48_66_2_2_S48T66	[229.162932]K[229.162932]QS[79.966331]AGPNSPTGGGGGGGSGGT[79.966331]R	RGWRKQsAGPNSPTGGGGGGGSGGtRMRDGL	10.1874	821.38	3	1.71126	1.86604	1.57546	1.93431	1.69942	1.27115	1.40867	1.41991	1.2694	1.4714	1.16832	0.0373777	1.42739	1.70534	1.40867	-0.296668	0.140829	0.0927927	0.165158	1.42739	0.296668
sp|Q04656|ATP7A_HUMAN_262_280_1_0	[229.162932]SSEGSQQRSPSY[79.966331]TNDSTATFIIDGM[15.9949]HC[57.021463735]K[229.162932]	SSEGSQQRSPSYTNDSTATFIIDGMHCK	8.84254	915.671	4	1.613	1.58794	1.6534	1.63915	1.53239	1.62827	0.984578	0.962606	0.981849	1.00083	0.959255	1.40683e-06	5.85176	1.62063	0.981849	-0.638783	0.0272042	0.0174715	0.250553	5.85176	0.638783
sp|Q9UPP5|K1107_HUMAN_690_694_1_0	[229.162932]C[57.021463735]FS[79.966331]GQLSEK[229.162932]	CFSGQLSEK	8.97619	796.889	2	1.03822	1.05868	0.901197	0.991876	0.975567	1.19812	1.0217	1.03622	0.986678	1.01712	1.0085	0.814098	0.0893231	1.01505	1.01712	0.00207014	0.0974578	0.0180454	0.0705644	0.0893231	0.00207014
sp|Q2TBE6|P4K2A_MOUSE_44_51_2_0	[229.162932]VAAAAGSGPS[79.966331]PPC[57.021463735]S[79.966331]PGHDR	VAAAAGSGPSPPCSPGHDR	9.68242	727.305	3	1.10211	1.1606	1.05264	1.22961	1.02468	1.41017	1.12958	1.15366	1.0994	1.14304	1.16659	0.752998	0.123206	1.13135	1.14304	0.0116836	0.121905	0.0225992	0.0888998	0.123206	0.0116836
sp|Q08999|RBL2_HUMAN_639_642_1_1_S639	[229.162932]ADEIC[57.021463735]IAGS[79.966331]PLTPR	EICIAGsPLTPRR	13.6236	904.943	2	1.57153	1.47437	1.45996	1.48436	1.45561	1.57804	1.447	1.42806	1.48909	1.40582	1.4352	0.0788017	1.10346	1.47936	1.4352	-0.0441641	0.0371253	0.0213524	0.037236	1.10346	0.0441641
sp|Q96T60|PNKP_HUMAN_109_126_1_1_T118	[229.162932]WEETRTPESQPDT[79.966331]PPGTPLVSQDEK[229.162932]	PESQPDtPPGTPL	17.9846	1121.55	3	1.36053	1.31792	1.39203	1.28893	1.40027	0.919256	0.999582	1.02682	1.05167	1.02961	0.926427	0.0272813	1.56413	1.33923	1.02682	-0.312404	0.142007	0.0482673	0.168194	1.56413	0.312404
sp|Q5U3K5|RABL6_MOUSE_480_483_2_0	[229.162932]NISLS[79.966331]S[79.966331]EEEAEGLAGHPR	NISLSSEEEAEGLAGHPR	9.72633	762.341	3	0.547947	0.503221	0.469419	0.546404	0.482318	0.494199	0.489347	0.548366	0.558378	0.524704	0.58589	0.207441	0.683106	0.49871	0.548366	0.049656	0.0649584	0.0672697	0.0713253	0.683106	0.049656
sp|Q01320|TOP2A_MOUSE_1211_1211_1_1_S1211	[229.162932]AQMC[57.021463735]ADVLPS[79.966331]PR	CADVLPsPRGKRV	14.2801	827.392	2	0.671772	0.623552	0.649896	0.66853	0.692314	0.744161	0.687634	0.717524	0.666425	0.797019	0.661197	0.419154	0.377626	0.670151	0.687634	0.0174828	0.0607637	0.0786388	0.070121	0.377626	0.0174828
sp|O60264|SMCA5_HUMAN_99_116_2_2_T113S116	[229.162932]QTELFAHFIQPAAQK[229.162932]T[79.966331]PTS[79.966331]PLK[229.162932]	QPAAQKtPTsPLKMKP	11.7559	826.191	4	0.92004	1.01454	0.947863	0.836321	0.88629	1.04889	0.924957	0.929471	0.96391	0.882023	0.89569	0.614744	0.211305	0.933951	0.924957	-0.00899444	0.0841981	0.0347125	0.0652831	0.211305	0.00899444
sp|P61289|PSME3_HUMAN_43_43_1_1_S43	[229.162932]LLELDS[79.966331]FLK[229.162932]	KLLELDsFLKEPI	9.06444	808.459	2	0.193433	0.147103	0.131982	0.145314	0.153593	0.103716	0.114532	0.102435	0.117934	0.108044	0.132401	0.0867077	1.06194	0.146209	0.114532	-0.0316764	0.200908	0.0988826	0.20625	1.06194	0.0316764
sp|P78415|IRX3_HUMAN_351_386_1_1_S386	[229.162932]IWSLAETATSPDNPRRSPPGAGGSPPGAAVAPSALQLS[79.966331]PAAAAAAAHR	PSALQLsPAAAAA	23.1199	976.901	5	1.05539	1.14871	1.20537	1.09624	0.992309	0.758137	0.507462	0.556835	0.463181	0.494312	0.521816	0.00130301	2.88505	1.07581	0.507462	-0.568351	0.15118	0.0678777	0.376388	2.88505	0.568351
sp|Q9CQX8|RT36_MOUSE_58_72_1_1_S60	[229.162932]GSTS[79.966331]PDLLMHQGPPDTAEIIK[229.162932]	HSKGSTsPDLLMH	11.6421	916.137	3	0.812622	0.752083	0.651003	0.701463	0.694877	0.838976	0.708075	0.694655	0.722868	0.680696	0.729096	0.390526	0.40835	0.726773	0.708075	-0.018698	0.0983907	0.0281565	0.0773253	0.40835	0.018698
sp|Q8NC51|PAIRB_HUMAN_243_270_2_0	[229.162932]QISYNYSDLDQS[79.966331]NVT[79.966331]EETPEGEEHHPVADTENK[229.162932]	QISYNYSDLDQSNVTEETPEGEEHHPVADTENK	24.1795	1099.48	4	0.650089	0.586646	0.648501	0.599513	0.658029	0.479207	0.496934	0.431372	0.423222	0.54599	0.422605	0.0112996	1.94694	0.624007	0.431372	-0.192635	0.112151	0.11925	0.173997	1.94694	0.192635
sp|Q13627|DYR1A_HUMAN_482_524_2_0	[229.162932]TADEGTNTSNS[79.966331]VSTSPAMEQSQSS[79.966331]GTTSSTSSSSGGSSGTSNSGR	TADEGTNTSNSVSTSPAMEQSQSSGTTSSTSSSSGGSSGTSNSGR	27.1665	1159.72	4	0.441056	0.401083	0.484723	0.473107	0.449506	0.38071	0.419214	0.334095	0.398903	0.402528	0.243716	0.118002	0.928112	0.445281	0.398903	-0.0463775	0.0923902	0.201542	0.16865	0.928112	0.0463775
sp|Q96C92|ENTR1_HUMAN_240_258_2_2_S240S247	[229.162932]VS[79.966331]PASPAGS[79.966331]PSADFAVHGESLGDR	DTDSRVsPASPAGsPSADFA	13.3531	900.725	3	0.818682	0.799442	0.889263	0.823056	0.778219	0.832237	0.690753	0.806102	0.776196	0.741905	0.72584	0.0351308	1.45431	0.820869	0.741905	-0.0789635	0.0456109	0.0596862	0.0699784	1.45431	0.0789635
sp|Q96JG6|VPS50_HUMAN_492_500_1_0	[229.162932]FMEQSRS[79.966331]PSVSPSK[229.162932]	FMEQSRSPSVSPSK	11.7832	702.356	3	1.88374	1.85692	2.73104	2.55037	2.72869	2.10303	2.5351	2.26424	2.34169	2.39715	2.19843	0.874228	0.0583751	2.3267	2.34169	0.0149882	0.177533	0.0550725	0.129742	0.0583751	0.0149882
sp|Q9P2D0|IBTK_HUMAN_990_1008_1_1_S1004	[229.162932]SDSSGGYNLSDIIQS[79.966331]PSSTGLLK[229.162932]	LSDIIQsPSSTGL	14.519	955.48	3	1.07693	1.07496	0.933656	0.885307	0.907418	1.03986	1.16816	1.10184	1.15825	1.19145	1.07009	0.0159889	1.79618	0.986756	1.15825	0.171494	0.0885417	0.0441473	0.0998005	1.79618	0.171494
sp|Q5T5X7|BEND3_HUMAN_710_722_1_1_S717	[229.162932]IPLDELVVPSPDFPVPS[79.966331]PYLLSDK[229.162932]	PDFPVPsPYLLSD	15.5899	1059.24	3	0.269829	0.297541	0.295442	0.233797	0.291016	0.229945	0.168973	0.223607	0.163139	0.190108	0.170192	0.0023299	2.63266	0.280422	0.170192	-0.11023	0.114467	0.135213	0.227972	2.63266	0.11023
sp|O75494|SRS10_HUMAN_131_138_1_0	[229.162932]SRSFDYNY[79.966331]R	SRSFDYNYR	9.30026	506.232	3	1.27709	1.29452	1.40148	1.5973	1.23441	1.8212	2.02055	1.98564	2.08479	2.058	1.5609	0.0118423	1.92656	1.348	2.02055	0.672545	0.159064	0.111385	0.202755	1.92656	0.672545
sp|Q5T5X7|BEND3_HUMAN_710_722_1_1_S710	[229.162932]IPLDELVVPS[79.966331]PDFPVPSPYLLSDK[229.162932]	DELVVPsPDFPVP	15.4051	1059.24	3	0.820351	0.809706	0.794795	0.780995	0.743784	0.587432	0.464218	0.449142	0.440074	0.428447	0.45763	0.00123851	2.9071	0.787895	0.449142	-0.338754	0.114861	0.0316161	0.280075	2.9071	0.338754
sp|Q8K124|PKHO2_MOUSE_393_395_1_1_S395	[229.162932]SSS[79.966331]LGDLLR	FHPRSSsLGDLLR	9.17864	628.826	2	1.72876	1.64672	1.51215	1.5093	1.43343	1.75354	1.82917	1.83389	1.73471	1.6773	1.28875	0.611343	0.213715	1.57943	1.73471	0.15527	0.0820973	0.134259	0.10673	0.213715	0.15527
sp|Q8C8U0|LIPB1_MOUSE_398_403_1_1_S403	[229.162932]LPTK[229.162932]PETS[79.966331]FEEGDGR	PTKPETsFEEGDG	8.69651	734.368	3	1.33772	1.37898	1.60136	1.51108	1.53058	1.34011	2.25545	2.09799	2.21447	2.10899	2.30845	1.722e-05	4.76397	1.44503	2.21447	0.769443	0.0773295	0.0417725	0.224828	4.76397	0.769443
sp|Q99104|MYO5A_MOUSE_1450_1450_1_1_S1450	[229.162932]IGELEVGQMENIS[79.966331]PGQIIDEPIRPVNIPR	GQMENIsPGQIID	10.3968	881.708	4	0.624521	0.610905	0.544762	0.508104	0.519787	0.681261	0.747164	0.708305	0.731074	0.756753	0.748667	0.00533705	2.2727	0.577834	0.747164	0.169331	0.117162	0.0260365	0.146741	2.2727	0.169331
sp|Q86V15|CASZ1_HUMAN_981_987_1_1_S981	[229.162932]AEAEGS[79.966331]PAAEPSPFLGK[229.162932]	KAEAEGsPAAEPS	11.5038	733.038	3	1.80819	1.83465	1.84459	1.8213	1.8245	1.74459	1.86202	1.75854	1.8906	1.82775	1.92162	0.341131	0.467079	1.8229	1.86202	0.0391171	0.0196893	0.0338893	0.0280157	0.467079	0.0391171
sp|Q3TKY6|CWC27_MOUSE_203_206_1_1_S206	[229.162932]NFSLLS[79.966331]FGEEAEEEEEEVNR	KNFSLLsFGEEAE	11.9825	1333.59	2	0.485122	0.506997	0.41799	0.484197	0.445808	0.374964	0.600432	0.562008	0.632893	0.604339	0.58938	0.00131083	2.88245	0.465002	0.600432	0.13543	0.109546	0.0429186	0.164195	2.88245	0.13543
sp|Q92597|NDRG1_HUMAN_328_342_1_1_S342	[229.162932]TASGSSVTSLDGTRS[79.966331]R	SLDGTRsRSHTSE	16.3964	945.962	2	1.33198	1.29301	1.41409	1.40985	1.47993	1.45874	2.26105	2.13203	2.11914	2.19055	2.14938	1.28203e-06	5.8921	1.41197	2.14938	0.737407	0.0517647	0.0264328	0.233421	5.8921	0.737407
sp|P48681|NEST_HUMAN_1003_1016_1_1_S1016	[229.162932]EEVVEQGELNATEEVWIPGEGHPES[79.966331]PEPK[229.162932]	GEGHPEsPEPKEQ	23.6767	1252.26	3	2.339	2.15961	2.03485	2.03129	2.10672	1.58995	1.19716	1.21966	1.23677	1.18187	1.25421	0.00173553	2.76057	2.07078	1.21966	-0.851124	0.121989	0.0239566	0.279438	2.76057	0.851124
sp|P62805|H4_HUMAN_81_89_1_1_T81	[229.162932]T[79.966331]VTAMDVVYALK[229.162932]	EHAKRKtVTAMDV	10.6973	924.998	2	0.553762	0.496069	0.445612	0.419625	0.412616	0.402347	0.370947	0.374009	0.373948	0.345789	0.368409	0.0281777	1.55009	0.432618	0.370947	-0.0616716	0.12946	0.0323932	0.150964	1.55009	0.0616716
sp|Q9Z0U1|ZO2_MOUSE_968_968_1_1_S968	[229.162932]DQLRDAS[79.966331]PPPAFK[229.162932]PEPPK[229.162932]	DQLRDAsPPPAFK	11.7153	690.13	4	1.25067	1.31414	1.2818	1.28719	1.2208	1.13119	1.26903	1.29162	1.2757	1.20993	1.29919	0.590428	0.228833	1.26623	1.2757	0.00946642	0.0524901	0.0277406	0.0418251	0.228833	0.00946642
sp|Q9NQC7|CYLD_HUMAN_387_412_1_1_S398	[229.162932]SLTEISTDFDRS[79.966331]SPPLQPPPVNSLTTENR	STDFDRsSPPLQP	18.6314	877.937	4	0.918273	0.921566	0.813721	0.866054	0.830733	1.05595	0.826868	0.963775	1.01942	0.889496	0.874219	0.835845	0.0778743	0.892164	0.889496	-0.00266752	0.0973955	0.0835475	0.0870548	0.0778743	0.00266752
sp|P30681|HMGB2_MOUSE_34_42_1_1_S35	[229.162932]K[229.162932]HPDSS[79.966331]VNFAEFSK[229.162932]	KKHPDSsVNFAEF	12.6745	787.067	3	0.927444	1.02375	1.00732	1.18504	0.966506	0.988941	0.994419	1.01251	1.01005	0.933241	1.06946	0.824521	0.0837985	0.998132	1.01005	0.0119128	0.0876965	0.0485226	0.0697147	0.0837985	0.0119128
sp|P49815|TSC2_HUMAN_1364_1383_1_1_S1383	[229.162932]VVSSEGGRPSVDLSFQPSQPLS[79.966331]K[229.162932]	QPSQPLsKSSSSP	16.1505	980.848	3	0.321461	0.371787	0.307944	0.313386	0.287136	0.411813	0.327299	0.391739	0.401024	0.413411	0.391086	0.116989	0.931853	0.317424	0.391739	0.0743149	0.13929	0.0869044	0.131121	0.931853	0.0743149
sp|Q96T58|MINT_HUMAN_763_774_1_1_S770	[229.162932]SGSC[57.021463735]SSLS[79.966331]PPRYEK[229.162932]	GSCSSLsPPRYEK	11.7143	698.341	3	0.619848	0.678958	0.909427	0.900546	0.926542	0.812289	1.25674	1.19671	1.24361	1.20487	1.15593	0.00149714	2.82474	0.856418	1.20487	0.348456	0.161356	0.0330887	0.233467	2.82474	0.348456
sp|P27816|MAP4_HUMAN_602_631_1_0	[229.162932]GISEDSHLESLQDVGQSAAPTFM[15.9949]IS[79.966331]PETVTGTGK[229.162932]	GISEDSHLESLQDVGQSAAPTFMISPETVTGTGK	32.4638	1012	4	2.00933	2.08455	2.58593	2.44826	1.74351	2.77676	1.46152	1.53326	1.55338	1.45358	1.4887	0.0112709	1.94804	2.2664	1.4887	-0.777703	0.17227	0.029288	0.256014	1.94804	0.777703
sp|P41440|S19A1_HUMAN_499_515_1_1_S515	[229.162932]GLGGLQPAQSPPLSPEDSLGAVGPAS[79.966331]LEQR	GAVGPAsLEQRQS	13.3388	810.164	4	0.863338	0.839722	0.683423	0.756647	0.769727	0.917413	0.718552	0.812138	0.718434	0.729107	0.668023	0.15794	0.801509	0.804725	0.718552	-0.0861726	0.104827	0.0714201	0.102286	0.801509	0.0861726
sp|Q8R5A3|AB1IP_MOUSE_531_542_1_1_S531	[229.162932]RS[79.966331]SDTC[57.021463735]GSPALPSK[229.162932]	PPPVRRsSDTCGS	13.8964	667.668	3	1.26601	1.18954	1.5176	1.37701	1.54637	1.02964	2.02193	1.82416	1.84125	1.84055	1.759	0.00201359	2.69603	1.32151	1.84055	0.519041	0.150554	0.0527533	0.20417	2.69603	0.519041
sp|Q8R5A3|AB1IP_MOUSE_531_542_1_1_S532	[229.162932]SS[79.966331]DTC[57.021463735]GSPALPSK[229.162932]	PPVRRSsDTCGSP	10.6204	615.634	3	0.993545	0.984558	1.05318	1.00051	1.06409	0.933702	1.35491	1.31967	1.27712	1.32298	1.13638	0.00252088	2.59845	0.997027	1.31967	0.322643	0.0476509	0.0671373	0.140026	2.59845	0.322643
sp|Q9UBH6|XPR1_HUMAN_663_668_1_1_S668	[229.162932]YNQSIS[79.966331]LR	KYNQSIsLRRPRL	9.76103	645.326	2	1.27194	1.20456	1.37916	1.35851	1.30495	1.33276	2.10359	1.92176	1.94753	2.04956	2.12124	2.72809e-05	4.56414	1.31885	2.04956	0.730708	0.0486128	0.0445199	0.234125	4.56414	0.730708
sp|P58871|TB182_MOUSE_245_247_1_1_S246	[229.162932]NLTS[79.966331]SPAMNGDLAK[229.162932]	EERNLTsSPAMNG	9.33754	979.99	2	1.17682	1.25304	1.15787	1.15364	1.14353	1.53703	1.49662	1.3556	1.36938	1.42989	1.46381	0.0546475	1.26243	1.16734	1.42989	0.262546	0.123052	0.0423827	0.113456	1.26243	0.262546
sp|P50851|LRBA_HUMAN_1118_1139_2_2_T1127S1135	[229.162932]VEGSPTEEANLPT[79.966331]ELQDNSLS[79.966331]PAASEAGEK[229.162932]	EEANLPtELQDNSLsPAASEA	18.9642	1230.57	3	0.69006	0.689288	0.701639	0.650277	0.620028	0.583125	0.457398	0.434345	0.495048	0.485954	0.499362	0.000296124	3.52853	0.669783	0.485954	-0.183828	0.0714906	0.0584562	0.17764	3.52853	0.183828
sp|Q9UKA4|AKA11_HUMAN_561_564_2_2_S561S564	[229.162932]FAADLVEK[229.162932]S[79.966331]FGS[79.966331]AFK[229.162932]DLQK[229.162932]	ADLVEKsFGsAFKDLQ	9.61564	1060.24	3	0.503179	0.546707	0.510352	0.476573	0.46364	0.567705	0.449786	0.458224	0.415944	0.461975	0.447865	0.0200288	1.69834	0.506765	0.449786	-0.0569797	0.0781224	0.0407067	0.094357	1.69834	0.0569797
sp|O60934|NBN_HUMAN_429_434_1_0	[229.162932]IPNYQLS[79.966331]PTK[229.162932]	IPNYQLSPTK	9.29687	566.979	3	0.592039	0.626894	0.505111	0.488344	0.513429	0.967576	0.729049	0.767434	0.76093	0.809466	0.765631	0.148615	0.827936	0.552734	0.765631	0.212897	0.293684	0.037366	0.221098	0.827936	0.212897
sp|Q9NSY1|BMP2K_HUMAN_10_38_1_1_S10	[229.162932]S[79.966331]EGGSGGGAAGGGAGGAGAGAGC[57.021463735]GSGGSSVGVR	FSRMPKsEGGSGG	21.0455	935.076	3	0.426642	0.420779	0.507277	0.471966	0.494362	0.593625	0.471379	0.407709	0.401813	0.35774	0.345413	0.0527123	1.27809	0.483164	0.401813	-0.0813508	0.130454	0.125198	0.161203	1.27809	0.0813508
sp|Q8NE01|CNNM3_HUMAN_447_459_1_1_S453	[229.162932]SEILDES[79.966331]EDYRDTVVK[229.162932]	SEILDEsEDYRDT	12.0989	812.738	3	1.36252	1.3118	1.32141	1.3624	1.32566	1.12566	2.36276	2.15129	2.10702	2.22149	2.33556	1.54152e-05	4.81205	1.32354	2.22149	0.897954	0.0682355	0.0500104	0.287852	4.81205	0.897954
sp|A2AAJ9|OBSCN_MOUSE_7710_7723_1_0	[229.162932]SIPELLQGPPDS[79.966331]PSLGVAR	SIPELLQGPPDSPSLGVAR	14.4595	748.061	3	0.55475	0.497808	0.497512	0.389157	0.428265	0.817684	0.620399	0.628694	0.685544	0.60551	0.662386	0.203212	0.69205	0.49766	0.628694	0.131034	0.286485	0.0510447	0.212805	0.69205	0.131034
sp|P49327|FAS_HUMAN_1407_1421_1_1_S1411	[229.162932]RPTPQDS[79.966331]PIFLPVDDTSFR	RPTPQDsPIFLPV	13.3952	833.082	3	0.692618	0.718763	0.583152	0.682423	0.580634	0.788813	1.13596	1.12986	1.07694	1.08224	1.13321	0.000106092	3.97432	0.68752	1.12986	0.44234	0.119681	0.0264445	0.270401	3.97432	0.44234
sp|Q8NEZ4|KMT2C_HUMAN_2824_2831_1_1_S2828	[229.162932]TEVLS[79.966331]PNSK[229.162932]	VKTEVLsPNSKVE	9.27201	504.939	3	2.0406	2.05783	2.25147	1.97239	2.23839	1.72238	1.73742	1.55511	1.63724	1.65631	1.71336	0.00877384	2.05681	2.04922	1.65631	-0.39291	0.0951073	0.0429967	0.132964	2.05681	0.39291
sp|P68133|ACTS_HUMAN_220_237_1_0	[229.162932]LC[57.021463735]YVALDFENEM[15.9949]AT[79.966331]AASSSSLEK[229.162932]	LCYVALDFENEMATAASSSSLEK	11.0694	1030.5	3	0.597908	0.638462	0.579701	0.480261	0.536213	0.946201	0.789929	0.645144	0.719317	0.712497	0.619612	0.474612	0.323661	0.588805	0.712497	0.123692	0.260744	0.0963403	0.194669	0.323661	0.123692
sp|Q9UDY2|ZO2_HUMAN_986_986_1_1_S986	[229.162932]DNS[79.966331]PPPAFK[229.162932]PEPPK[229.162932]	DQLRDNsPPPAFK	9.81001	572.811	4	1.02521	1.07839	1.20628	1.21968	1.15867	1.07131	1.39257	1.45101	1.50274	1.57845	1.35162	0.00100369	2.9984	1.11853	1.45101	0.332481	0.0706808	0.061575	0.14838	2.9984	0.332481
sp|Q9P206|K1522_HUMAN_518_533_2_0	[229.162932]TLSPSSGYSS[79.966331]QS[79.966331]GTPTLPPK[229.162932]	TLSPSSGYSSQSGTPTLPPK	10.5964	870.755	3	1.45026	1.41949	1.41128	1.38684	1.39048	1.51107	1.26071	1.32914	1.25488	1.25294	1.36192	0.00478832	2.31982	1.41538	1.26071	-0.154679	0.0326157	0.0389927	0.0619679	2.31982	0.154679
sp|Q96CP2|FWCH2_HUMAN_17_26_1_1_S21	[229.162932]ASQEPS[79.966331]PK[229.162932]PGTEVIPAAPR	KASQEPsPKPGTE	10.8484	#N/A	#N/A	1.98399	2.11918	2.2758	2.36342	2.35217	1.9826	1.95877	2.23649	1.92523	2.00867	2.08222	0.230777	0.636807	2.19749	2.00867	-0.18882	0.0804032	0.060526	0.0770415	0.636807	0.18882
sp|Q9H8V3|ECT2_HUMAN_14_24_1_1_S15	[229.162932]TS[79.966331]LADSSIFDSK[229.162932]	STTGRTsLADSSI	9.12272	603.641	3	1.06092	0.984806	0.963213	0.849458	0.952595	0.905824	0.962609	1.03978	1.06171	1.0888	1.09659	0.0562766	1.24967	0.957904	1.06171	0.103808	0.0752594	0.0511916	0.0796009	1.24967	0.103808
sp|P17252|KPCA_HUMAN_217_228_1_1_S226	[229.162932]STLNPQWNES[79.966331]FTFK[229.162932]	NPQWNEsFTFKLK	14.9959	746.374	3	0.938142	0.902421	0.860013	0.816772	0.777151	0.718427	0.905155	0.877384	0.953093	0.985238	0.792834	0.25713	0.589848	0.838393	0.905155	0.0667626	0.0973491	0.0822819	0.0948516	0.589848	0.0667626
sp|Q8BZ03|KPCD2_MOUSE_211_223_1_1_S211	[229.162932]LGS[79.966331]SESLPC[57.021463735]TAEELSR	HSVRLGsSESLPC	9.38105	#N/A	#N/A	1.03508	1.03211	0.875964	1.0281	0.933525	0.839309	0.851836	0.905051	0.77287	0.848665	0.750173	0.0355967	1.44859	0.980814	0.848665	-0.132149	0.0907753	0.0766	0.111983	1.44859	0.132149
sp|P51531|SMCA2_HUMAN_172_175_1_1_S175	[229.162932]GPSPFS[79.966331]PVQLHQLR	RGPSPFsPVQLHQ	9.78805	624.663	3	0.381906	0.38595	0.369071	0.355438	0.342081	0.588816	0.459429	0.399309	0.411567	0.457734	0.548872	0.374176	0.426924	0.375489	0.457734	0.0822452	0.227962	0.129105	0.186412	0.426924	0.0822452
sp|Q7Z2W4|ZCCHV_HUMAN_271_294_1_1_S284	[229.162932]SC[57.021463735]TPSPDQISHRAS[79.966331]LEDAPVDDLTR	QISHRAsLEDAPV	13.8092	1026.14	3	1.82695	1.78854	1.77412	1.80057	1.77603	1.96068	2.60244	2.60959	2.5769	2.55443	2.62614	4.08784e-06	5.38851	1.79456	2.60244	0.80788	0.0390119	0.0109136	0.187381	5.38851	0.80788
sp|Q9BUT9|MCRI2_HUMAN_78_91_1_1_T79	[229.162932]RAPST[79.966331]SPSFEGTQETYTVAHEENVR	GRRAPStSPSFEG	10.2391	776.368	4	0.733385	0.703814	0.662018	0.684008	0.713312	0.578401	0.494897	0.556212	0.550602	0.565536	0.554137	0.00317194	2.49867	0.693911	0.554137	-0.139774	0.0811411	0.0517224	0.133437	2.49867	0.139774
sp|Q6P1L5|F117B_HUMAN_484_484_1_1_S484	[229.162932]VFEEC[57.021463735]S[79.966331]PK[229.162932]	KVFEECsPKQLHE	10.2936	767.374	2	1.94578	1.86199	1.78572	1.7395	1.97497	1.71292	1.88722	1.79982	1.8498	1.88591	1.88265	0.696849	0.156861	1.82385	1.88265	0.0587965	0.0591518	0.0201869	0.0440572	0.156861	0.0587965
sp|Q8NEF9|SRFB1_HUMAN_199_208_1_1_S203	[229.162932]AVTIANS[79.966331]PSK[229.162932]PSEK[229.162932]	AVTIANsPSKPSE	13.2452	549.812	4	0.541453	0.488967	0.98187	0.732939	0.919131	0.515194	1.43217	1.18581	1.28336	1.11251	1.34897	0.00206599	2.68487	0.637196	1.28336	0.646166	0.309436	0.0998434	0.361694	2.68487	0.646166
sp|P60709|ACTB_HUMAN_198_203_1_0	[229.162932]GYSFTTT[79.966331]AER	GYSFTTTAER	9.49502	721.334	2	2.20775	2.25682	2.37937	2.35374	2.29778	2.39984	2.00745	1.92285	1.92265	1.9978	1.99459	0.000113147	3.94636	2.32576	1.99459	-0.331172	0.0323256	0.0216081	0.0883141	3.94636	0.331172
sp|Q9H7F0|AT133_HUMAN_817_824_1_1_S817	[229.162932]LVHDS[79.966331]LEDLQM[15.9949]TR	VKLVHDsLEDLQM	9.27316	627.97	3	2.50142	2.58191	2.44876	2.56913	2.43085	2.79738	2.09629	2.20309	2.03632	2.49166	2.11881	0.0153238	1.81463	2.53528	2.11881	-0.416466	0.052291	0.0819139	0.101044	1.81463	0.416466
sp|B2RTY4|MYO9A_HUMAN_2464_2478_1_1_S2464	[229.162932]AAS[79.966331]GNEALGM[15.9949]EGPLGQTK[229.162932]	PFYRAAsGNEALG	10.1455	762.378	3	1.2812	1.25391	1.15504	1.25185	1.18594	1.46797	1.71432	1.5865	1.72918	1.60179	1.50974	0.00107137	2.97006	1.25288	1.60179	0.348907	0.086596	0.0566899	0.148636	2.97006	0.348907
sp|Q9ULL5|PRR12_HUMAN_622_651_1_1_S651	[229.162932]GDGSELLAGPGGPPAERTEDEEFLIQHLLQAPS[79.966331]PPR	HLLQAPsPPRTSG	25.3228	1023.25	4	2.02822	2.00911	1.85487	1.89741	1.92326	2.11507	2.07274	2.08184	2.10396	2.05707	1.97668	0.140964	0.850893	1.96618	2.07274	0.106558	0.0490053	0.0236891	0.0436028	0.850893	0.106558
sp|O95049|ZO3_HUMAN_103_112_1_1_S112	[229.162932]ASPSSPGRQDS[79.966331]DEDDGPQRVEEVDQGR	SPGRQDsDEDDGP	13.2419	806.359	4	1.22463	1.30795	1.62038	1.69056	1.59224	1.22215	2.537	2.41951	2.3624	2.51144	2.50574	0.000203494	3.69145	1.45009	2.50574	1.05564	0.148544	0.0297649	0.292308	3.69145	1.05564
sp|Q5T5P2|SKT_HUMAN_1547_1554_1_1_S1551	[229.162932]FSHVDS[79.966331]PNSEC[57.021463735]K[229.162932]	KFSHVDsPNSECK	12.4021	648.968	3	2.68577	2.60662	2.06293	2.48691	3.1119	2.01919	1.441	1.56545	1.54342	1.8725	1.93275	0.0080517	2.09411	2.54677	1.56545	-0.98132	0.164495	0.130231	0.253318	2.09411	0.98132
sp|P37913|DNLI1_MOUSE_188_195_1_1_S188	[229.162932]S[79.966331]PESVTLTK[229.162932]	PSEPTKsPESVTL	11.0379	500.609	3	0.773443	0.779133	0.827556	0.77815	0.965646	0.661819	0.847696	0.811907	0.777007	0.847629	0.838908	0.627587	0.202326	0.778641	0.838908	0.0602667	0.123955	0.0368552	0.091202	0.202326	0.0602667
sp|Q03001|DYST_HUMAN_2919_2935_1_1_S2919	[229.162932]S[79.966331]PVQFENLEEIFDTSVSK[229.162932]	QIIVSKsPVQFEN	18.7898	869.771	3	0.586132	0.589884	0.618483	0.52261	0.521668	0.5532	0.410209	0.392128	0.383772	0.433833	0.411424	0.000270292	3.56817	0.569666	0.410209	-0.159456	0.0695928	0.047791	0.179412	3.56817	0.159456
sp|O75449|KTNA1_HUMAN_170_179_1_1_S170	[229.162932]NK[229.162932]S[79.966331]PAAVTEPETNK[229.162932]	REEKNKsPAAVTE	15.5614	751.74	3	2.06283	2.01036	2.38085	1.91945	2.47135	1.64927	1.90676	1.81607	1.86667	1.96249	1.98721	0.299365	0.523799	2.0366	1.90676	-0.129834	0.145673	0.036507	0.118411	0.523799	0.129834
sp|O95453|PARN_HUMAN_570_602_2_0	[229.162932]NLSPS[79.966331]QEEAGLEDGVSGEISDT[79.966331]ELEQTDSC[57.021463735]AEPLSEGR	NLSPSQEEAGLEDGVSGEISDTELEQTDSCAEPLSEGR	17.0753	1106.97	4	0.631675	0.573149	0.500999	0.599811	0.564688	0.630563	0.506392	0.596564	0.559221	0.570498	0.512112	0.300888	0.521595	0.58648	0.559221	-0.027259	0.0842035	0.0705816	0.0813313	0.521595	0.027259
sp|P18583|SON_HUMAN_142_154_1_1_S152	[229.162932]SHDDGNIDLES[79.966331]DSFLK[229.162932]	GNIDLEsDSFLKF	11.6216	777.371	3	2.05535	1.98549	1.87999	1.8009	1.87515	1.45936	1.32028	1.38348	1.51702	1.69548	1.51013	0.0199171	1.70077	1.87757	1.51013	-0.367436	0.11299	0.0972155	0.151567	1.70077	0.367436
sp|P18583|SON_HUMAN_142_154_1_1_S154	[229.162932]SHDDGNIDLESDS[79.966331]FLK[229.162932]	IDLESDsFLKFDS	17.593	777.371	3	1.84374	1.78578	1.85577	1.75988	1.76776	1.14514	0.927042	1.09969	1.00218	1.11067	1.02477	0.0043002	2.36651	1.77677	1.02477	-0.752003	0.160251	0.0729764	0.285295	2.36651	0.752003
sp|Q08943|SSRP1_MOUSE_438_452_1_1_S444	[229.162932]EGINPGYDDYADS[79.966331]DEDQHDAYLER	YDDYADsDEDQHD	23.7355	1033.09	3	0.971438	0.910923	0.918265	1.21763	0.925117	1.57682	0.737482	0.677795	0.679094	0.622814	0.671174	0.0268311	1.57136	0.948278	0.677795	-0.270482	0.245552	0.0600808	0.317692	1.57136	0.270482
sp|Q9UI30|TR112_HUMAN_119_125_1_1_S125	[229.162932]GIPNM[15.9949]LLSEEETES[79.966331]	SEEETEs	10.2069	937.425	2	0.87922	0.865032	0.706259	0.817553	0.717174	0.829314	0.748901	0.766192	0.77084	0.759787	0.85305	0.619786	0.207759	0.823433	0.766192	-0.0572414	0.0920599	0.0535966	0.0754011	0.207759	0.0572414
sp|O60749|SNX2_HUMAN_117_119_1_1_S119	[229.162932]SM[15.9949]S[79.966331]APVIFDR	IESKSMsAPVIFD	9.42421	724.347	2	2.89703	2.87599	2.66583	2.76314	2.71435	2.50427	1.50639	1.70696	1.6714	1.63695	1.67692	9.41719e-06	5.02608	2.73875	1.6714	-1.06734	0.0530395	0.0479165	0.261002	5.02608	1.06734
sp|Q15021|CND1_HUMAN_971_991_1_0	[229.162932]NTSS[79.966331]ETTM[15.9949]EEELGLVGATADDTEAELIR	NTSSETTMEEELGLVGATADDTEAELIR	12.8919	1103.5	3	0.253949	0.29037	0.234325	0.24655	0.249823	0.253366	0.234663	0.290184	0.273873	0.251245	0.281872	0.476241	0.322173	0.251595	0.273873	0.022278	0.0740713	0.0859751	0.0792579	0.322173	0.022278
sp|Q9NRL2|BAZ1A_HUMAN_1538_1547_1_1_T1547	[229.162932]LGLHVTPSNVDQVST[79.966331]PPAAK[229.162932]	NVDQVStPPAAKK	20.873	857.13	3	0.377166	0.403042	0.556745	0.566212	0.311984	0.813618	0.366394	0.351503	0.330265	0.346639	0.355684	0.142222	0.847033	0.479894	0.351503	-0.128391	0.360588	0.0378949	0.350294	0.847033	0.128391
sp|Q7Z6B7|SRGP1_HUMAN_835_844_1_1_S835	[229.162932]DMNS[79.966331]PTDRHPDGYLAR	SSKDMNsPTDRHP	12.1658	718.661	3	0.503029	0.475826	0.535539	0.561553	0.564859	0.473903	0.63362	0.521465	0.553476	0.566641	0.480595	0.410193	0.387012	0.519284	0.553476	0.0341915	0.0786746	0.103059	0.0918836	0.387012	0.0341915
sp|Q99459|CDC5L_HUMAN_427_438_1_0	[229.162932]SGTT[79.966331]PK[229.162932]PVINSTPGR	SGTTPKPVINSTPGR	10.2771	684.041	3	2.12593	2.24012	3.28532	3.08336	3.37699	2.4736	2.96972	2.797	2.88737	2.84823	2.8669	0.717034	0.14446	2.77848	2.8669	0.0884152	0.199164	0.0219971	0.140545	0.14446	0.0884152
sp|Q00013|EM55_HUMAN_230_243_1_1_S243	[229.162932]VASMAQSAPSEAPSC[57.021463735]S[79.966331]PFGK[229.162932]	SEAPSCsPFGKKK	12.5656	637.807	4	1.16125	1.15905	1.1554	1.00865	1.08909	1.6026	1.05059	1.12901	1.14664	1.22447	1.10714	0.580149	0.236461	1.15722	1.12901	-0.0282093	0.173814	0.0559242	0.133725	0.236461	0.0282093
sp|Q6PL18|ATAD2_HUMAN_336_344_1_1_S337	[229.162932]LSS[79.966331]AGPRSPYC[57.021463735]K[229.162932]	PRYRLSsAGPRSP	11.8059	620.988	3	1.0667	1.11622	0.992635	1.05323	1.37351	1.03158	1.63511	1.57216	1.63426	1.67574	1.28687	0.00331738	2.4792	1.05996	1.63426	0.574297	0.124266	0.100946	0.209862	2.4792	0.574297
sp|Q5SW79|CE170_HUMAN_664_667_1_1_S667	[229.162932]VVTQRS[79.966331]EIGEK[229.162932]	KVVTQRsEIGEKQ	13.4511	595.328	3	2.40394	2.3026	2.39797	2.00577	2.57072	1.40752	2.97556	2.69667	2.78338	2.80268	2.86569	0.0262702	1.58054	2.35029	2.80268	0.452399	0.19367	0.0367134	0.183661	1.58054	0.452399
sp|Q80TV8|CLAP1_MOUSE_615_636_1_1_S636	[229.162932]VSSSSGSPAFSSAAALPPGSYAS[79.966331]LGR	PPGSYAsLGRIRT	15.6892	907.442	3	1.22361	1.27911	1.00289	0.96885	1.11242	1.17849	1.22085	1.23865	1.15678	1.1419	1.12592	0.485598	0.313723	1.14545	1.15678	0.0113291	0.109158	0.0424298	0.083562	0.313723	0.0113291
sp|O94887|FARP2_HUMAN_396_417_1_1_S399	[229.162932]TPAS[79.966331]PSSANAFYSLSPSTLVPSGLPEFK[229.162932]	GLRTPAsPSSANA	9.95471	1131.25	3	1.36217	1.35211	1.30696	1.22882	1.24348	1.01337	0.6703	0.621929	0.71378	0.697371	0.615654	0.000251533	3.59941	1.27522	0.6703	-0.60492	0.102809	0.0662604	0.326303	3.59941	0.60492
sp|P98078|DAB2_MOUSE_220_231_1_0	[229.162932]LGVDQM[15.9949]DLFGDMSTPPDLNS[79.966331]PTESK[229.162932]	LGVDQMDLFGDMSTPPDLNSPTESK	9.06738	1084.19	3	1.2159	1.15243	1.05556	1.07881	1.09981	1.29362	1.08444	1.00639	1.08185	1.08162	1.10273	0.150504	0.822451	1.12612	1.08185	-0.0442647	0.079243	0.0348984	0.0716152	0.822451	0.0442647
sp|O70551|SRPK1_MOUSE_438_462_2_2_T448S450	[229.162932]QDITQLEESIRADT[79.966331]PS[79.966331]GDEQEPNGALDSK[229.162932]	ESIRADtPsGDEQEP	16.8322	941.418	4	1.38863	1.25858	1.254	1.26115	1.26093	0.971923	1.25383	1.10925	1.10636	1.15768	1.14731	0.331086	0.480059	1.25976	1.14731	-0.112448	0.111863	0.0517562	0.0936761	0.480059	0.112448
sp|Q91Z96|BMP2K_MOUSE_908_925_1_1_S908	[229.162932]S[79.966331]VDIFGSTPFQPFSVSASK[229.162932]	LPARPRsVDIFGS	10.9863	847.102	3	1.42195	1.4078	1.23863	1.28051	1.28234	1.31969	1.51125	1.44548	1.4463	1.4733	1.40936	0.0137167	1.86275	1.30101	1.4463	0.14529	0.0560086	0.0259648	0.0648868	1.86275	0.14529
sp|Q9NYL9|TMOD3_HUMAN_25_27_1_0	[229.162932]DLDEDELLGNLS[79.966331]ETELK[229.162932]	DLDEDELLGNLSETELK	16.2108	824.414	3	1.21964	1.13032	1.10276	1.03309	1.04572	0.68504	1.23946	1.14836	1.10762	1.12318	1.18357	0.233971	0.630838	1.07424	1.14836	0.0741224	0.178152	0.0454007	0.136864	0.630838	0.0741224
sp|Q8VDP3|MICA1_MOUSE_820_828_1_1_S828	[229.162932]SC[57.021463735]SDLARES[79.966331]LK[229.162932]	SDLAREsLKSSFV	9.16974	601.974	3	0.944026	0.859137	1.06222	1.01031	1.16563	0.75481	1.52099	1.46145	1.54066	1.55868	1.35867	0.000471326	3.32668	0.977167	1.52099	0.543823	0.151842	0.0544782	0.246131	3.32668	0.543823
sp|Q8BWB1|SYP2L_MOUSE_667_675_1_1_S667	[229.162932]AGGAES[79.966331]GPEEDALSLGAEAC[57.021463735]NFMQPLGGR	RAGGAEsGPEEDA	9.67722	1067.81	3	0.254805	0.239867	0.184046	0.225211	0.211322	0.264452	0.252393	0.249876	0.292672	0.274	0.239883	0.111769	0.951679	0.232539	0.252393	0.0198545	0.128758	0.0813298	0.122447	0.951679	0.0198545
sp|Q12802|AKP13_HUMAN_1927_1932_1_0	[229.162932]FLSHS[79.966331]TDSLNK[229.162932]	FLSHSTDSLNK	10.0491	596.309	3	1.05521	1.18275	1.76718	1.57555	1.09052	2.20657	1.15399	1.10173	1.17039	1.02326	1.30528	0.20381	0.690775	1.37915	1.15399	-0.225163	0.308232	0.0900159	0.279021	0.690775	0.225163
sp|P50750|CDK9_HUMAN_180_186_1_1_T186	[229.162932]NSQPNRYT[79.966331]NR	SQPNRYtNRVVTL	10.2172	779.87	2	0.402818	0.537431	0.333062	0.346872	0.356904	0.0885348	0.431286	0.403499	0.795616	0.525997	0.617615	0.0870657	1.06015	0.351888	0.525997	0.174109	0.42379	0.286293	0.411784	1.06015	0.174109
sp|Q99K90|TAB2_MOUSE_366_381_1_1_S372	[229.162932]NQPTVYIAAS[79.966331]PPNTDEM[15.9949]ISR	TVYIAAsPPNTDE	13.7486	844.07	3	0.821584	0.79697	0.794118	0.802427	0.73133	0.960883	1.0112	1.00638	1.00018	1.06625	1.00306	0.00278274	2.55553	0.799698	1.00638	0.206683	0.0934281	0.0271339	0.130609	2.55553	0.206683
sp|Q8WUA4|TF3C2_HUMAN_165_179_2_0	[229.162932]DLDRPES[79.966331]QS[79.966331]PK[229.162932]RPPEDFETPSGERPR	DLDRPESQSPKRPPEDFETPSGERPR	11.1855	728.949	5	1.13811	1.1042	1.12928	1.21728	1.2108	0.903779	1.19073	1.08047	1.12519	1.1396	1.13053	0.809719	0.0916659	1.1337	1.13053	-0.00316785	0.102113	0.0347439	0.0754459	0.0916659	0.00316785
sp|P62869|ELOB_MOUSE_94_111_1_0	[229.162932]IEPFSSPPELPDVM[15.9949]K[229.162932]PQDSGGS[79.966331]ANEQAVQ	IEPFSSPPELPDVMKPQDSGGSANEQAVQ	9.34863	902.937	4	0.398283	0.413388	0.356134	0.337588	0.306957	0.503188	0.423969	0.40518	0.432321	0.418233	0.37477	0.521569	0.282688	0.377209	0.418233	0.0410246	0.179961	0.0547122	0.132813	0.282688	0.0410246
sp|Q3UTQ7|PRD10_MOUSE_418_430_1_1_S418	[229.162932]S[79.966331]DDGTQDLLHFPTK[229.162932]	SENGEKsDDGTQD	16.0493	704.687	3	1.10128	1.07493	0.940304	1.12749	1.00256	1.05384	1.10115	1.05156	1.12227	1.08305	1.05862	0.401748	0.396046	1.06438	1.08305	0.0186655	0.0653628	0.027126	0.0514423	0.396046	0.0186655
sp|P51114|FXR1_HUMAN_395_413_1_1_T411	[229.162932]RGPNYTSGYGTNSELSNPSET[79.966331]ESER	LSNPSEtESERKD	25.5933	1014.78	3	0.557116	0.559971	0.699327	0.649867	0.706597	0.614251	0.49401	0.477575	0.578294	0.484824	0.62216	0.0604433	1.21865	0.632059	0.49401	-0.138049	0.103948	0.122328	0.138255	1.21865	0.138049
sp|Q501J7|PHAR4_MOUSE_455_461_1_1_S457	[229.162932]TRS[79.966331]LPITIEM[15.9949]LK[229.162932]	TLGRTRsLPITIE	10.78	652.706	3	1.7128	1.76058	1.52293	1.74909	1.33301	1.93037	2.37925	2.16603	2.26751	2.07974	2.20878	0.002193	2.65896	1.73094	2.20878	0.477838	0.125533	0.0505206	0.1729	2.65896	0.477838
sp|Q5SYE7|NHSL1_HUMAN_851_867_1_1_S851	[229.162932]VIS[79.966331]PSSGYSSQSNTPTALTPVPVFLK[229.162932]	KSHRVIsPSSGYS	8.71814	1072.57	3	0.336613	0.342723	0.324325	0.314188	0.274759	0.18051	0.139287	0.180373	0.172103	0.151974	0.166029	0.00672351	2.1724	0.319257	0.166029	-0.153227	0.207238	0.101094	0.352428	2.1724	0.153227
sp|Q9QX47|SON_MOUSE_1714_1723_1_1_S1723	[229.162932]ESAQAVAVALS[79.966331]PK[229.162932]	AVAVALsPKESSE	15.7023	905.003	2	2.23529	2.24519	2.30018	2.34661	2.29575	1.49576	2.53088	2.45466	2.50766	2.38294	2.53373	0.0927103	1.03287	2.27047	2.50766	0.237187	0.150747	0.0257076	0.125717	1.03287	0.237187
sp|Q9QZQ1|AFAD_MOUSE_1172_1182_1_1_S1182	[229.162932]SSPNVANQPPS[79.966331]PGGK[229.162932]	VANQPPsPGGKGP	12.6072	659.339	3	2.27713	2.2308	2.68985	2.37493	2.7586	2.23689	3.05962	2.87019	2.86083	2.92305	3.01608	0.00576201	2.23943	2.32603	2.92305	0.597019	0.0972638	0.030051	0.121183	2.23943	0.597019
sp|Q12913|PTPRJ_HUMAN_879_885_1_0	[229.162932]K[229.162932]GASDTYVTY[79.966331]LIR	KGASDTYVTYLIR	9.12764	675.707	3	1.1611	1.30463	1.18123	0.957071	1.27176	1.56139	2.32837	2.07217	2.40803	2.28643	2.43125	4.88775e-05	4.31089	1.22649	2.32837	1.10188	0.160625	0.0619786	0.337106	4.31089	1.10188
sp|P34932|HSP74_HUMAN_822_830_1_1_S828	[229.162932]NAEQNGPVDGQGDNPGPQAAEQGTDTAVPS[79.966331]DSDK[229.162932]	TDTAVPsDSDKKL	20.5572	976.945	4	1.00575	1.12558	1.2974	1.30594	1.36782	0.749024	1.74542	1.61667	1.65978	1.80126	1.75815	0.00390424	2.40846	1.21149	1.74542	0.533927	0.20548	0.0441231	0.246689	2.40846	0.533927
sp|Q13263|TIF1B_HUMAN_133_140_1_1_S138	[229.162932]DIVENYFM[15.9949]RDS[79.966331]GSK[229.162932]	NYFMRDsGSKAAT	11.5984	739.021	3	1.14179	1.16982	0.977674	1.02447	1.06433	1.13991	1.09297	1.15458	1.22512	1.13006	1.31121	0.136075	0.866223	1.10212	1.15458	0.0524575	0.0701469	0.073132	0.0812572	0.866223	0.0524575
sp|Q76L83|ASXL2_HUMAN_874_895_1_0	[229.162932]TDASVPVAVTPS[79.966331]PLTSLLTTATLEK[229.162932]	TDASVPVAVTPSPLTSLLTTATLEK	18.111	1017.56	3	0.305379	0.305338	0.270484	0.320681	0.300347	0.365329	0.273894	0.245685	0.32499	0.236068	0.324678	0.301464	0.520764	0.305359	0.273894	-0.0314646	0.100201	0.150523	0.128025	0.520764	0.0314646
sp|O43491|E41L2_HUMAN_798_812_1_1_S798	[229.162932]EEAVPEAS[79.966331]PVTQAGASVITVETVIQENVGAQK[229.162932]	EAVPEAsPVTQAG	11.3616	948.245	4	1.20825	1.19199	1.22381	1.17738	1.24596	0.977999	0.564238	0.601525	0.616256	0.544162	0.577334	9.26501e-05	4.03315	1.20012	0.577334	-0.622786	0.0832651	0.0495765	0.350488	4.03315	0.622786
sp|P49585|PCY1A_HUMAN_315_325_2_2_S315S319	[229.162932]MLQAIS[79.966331]PK[229.162932]QS[79.966331]PSSSPTR	RMLQAIsPKQsPSSSPT	9.42926	#N/A	#N/A	0.555753	0.532601	0.479106	0.537099	0.557312	0.636185	0.567858	0.54153	0.54421	0.56144	0.592833	0.689752	0.161307	0.546426	0.56144	0.0150145	0.0927956	0.036924	0.0700394	0.161307	0.0150145
sp|P49792|RBP2_HUMAN_2900_2917_1_1_S2900	[229.162932]VGEDEDGS[79.966331]DEEVVHNEDIHFEPIVSLPEVEVK[229.162932]	GEDEDGsDEEVVH	11.9177	1033	4	4.56892	4.46192	4.35011	4.35182	4.39028	3.95317	4.08008	4.04886	4.13041	4.02657	4.05088	0.0419416	1.37735	4.37105	4.05088	-0.320172	0.0482057	0.00984623	0.0495825	1.37735	0.320172
sp|Q16698|DECR_HUMAN_151_153_1_0	[229.162932]VAGHPNIVINNAAGNFIS[79.966331]PTER	VAGHPNIVINNAAGNFISPTER	9.4999	867.779	3	0.763409	0.716453	0.623576	0.589197	0.667857	0.959419	0.348609	0.401199	0.440702	0.438519	0.419358	0.00502809	2.2986	0.692155	0.419358	-0.272797	0.184621	0.0920577	0.326203	2.2986	0.272797
sp|Q9BUA3|SPNDC_HUMAN_248_255_1_1_S248	[229.162932]NLDPDPEPPS[79.966331]PDSPTETFAAPAEVR	PDPEPPsPDSPTE	11.2349	1479.66	2	0.234427	0.225609	0.244199	0.167842	0.193096	0.171345	0.0914629	0.111628	0.106218	0.115271	0.0971324	0.00157223	2.80348	0.209352	0.106218	-0.103134	0.160571	0.0951047	0.365344	2.80348	0.103134
sp|P17535|JUND_HUMAN_245_265_1_1_S255	[229.162932]DEPQTVPDVPSFGES[79.966331]PPLSPIDM[15.9949]DTQER	VPSFGEsPPLSPI	18.0141	1136.85	3	1.07488	1.08048	0.968572	1.00406	0.959368	0.924392	1.21981	1.11665	1.19869	1.18502	1.09797	0.00433239	2.36327	0.986316	1.18502	0.198703	0.0638005	0.0457989	0.094404	2.36327	0.198703
sp|O35286|DHX15_MOUSE_765_769_1_0	[229.162932]IAPQY[79.966331]YDMSNFPQC[57.021463735]EAK[229.162932]R	IAPQYYDMSNFPQCEAKR	8.55475	920.102	3	0.726228	0.731555	0.655111	0.633402	0.706158	0.906943	0.807382	0.78744	0.88257	0.798321	0.779841	0.144381	0.840489	0.716193	0.798321	0.082128	0.133104	0.0509151	0.111747	0.840489	0.082128
sp|Q8NC44|RETR2_HUMAN_279_291_2_0	[229.162932]NAPPGGDEPLAETES[79.966331]ES[79.966331]EAELAGFSPVVDVK[229.162932]	NAPPGGDEPLAETESESEAELAGFSPVVDVK	28.5116	1254.26	3	1.92991	1.80198	1.73913	1.77801	1.70808	1.54231	2.03215	2.00284	1.91309	1.99899	2.00847	0.010708	1.97029	1.75857	2.00284	0.244271	0.0726742	0.0228398	0.0846549	1.97029	0.244271
sp|Q9UKG1|DP13A_HUMAN_479_496_2_2_S488T489	[229.162932]TNPFGESGGS[79.966331]T[79.966331]K[229.162932]SETEDSILHQLFIVR	FGESGGstKSETED	12.7744	#N/A	#N/A	0.144839	0.137178	0.131651	0.129975	0.126066	0.166684	0.161702	0.206109	0.190044	0.18318	0.191875	0.00331547	2.47946	0.134414	0.190044	0.0556296	0.106674	0.0869141	0.178348	2.47946	0.0556296
sp|P17535|JUND_HUMAN_245_265_1_1_S259	[229.162932]DEPQTVPDVPSFGESPPLS[79.966331]PIDMDTQER	GESPPLsPIDMDT	15.589	1131.52	3	0.367518	0.391694	0.295411	0.362137	0.351633	0.407145	0.46041	0.409536	0.404633	0.464616	0.395514	0.0316285	1.49992	0.364828	0.409536	0.044708	0.106742	0.0770438	0.12269	1.49992	0.044708
sp|Q13523|PRP4B_HUMAN_23_36_1_1_S23	[229.162932]S[79.966331]INEENGEVSEDQSQNK[229.162932]	DANSEKsINEENG	21.1858	815.71	3	2.28314	2.32671	2.62149	2.4307	2.80162	1.60192	1.86997	1.79625	1.79284	1.94259	1.98717	0.0679837	1.1676	2.3787	1.86997	-0.508731	0.175738	0.046188	0.179951	1.1676	0.508731
sp|Q9Y6D9|MD1L1_HUMAN_417_432_1_1_S428	[229.162932]AILGSYDSELTPAEYS[79.966331]PQLTR	LTPAEYsPQLTRR	18.2491	874.1	3	1.84102	1.83275	1.74042	1.66957	1.75012	2.25696	1.73604	1.69176	1.82788	1.75966	1.81752	0.480972	0.31788	1.79143	1.75966	-0.031773	0.113612	0.0321853	0.087599	0.31788	0.031773
sp|Q9NRA2|S17A5_HUMAN_3_3_1_1_S3	[229.162932]MRS[79.966331]PVRDLAR	MRsPVRDLA	8.88464	503.935	3	1.18177	1.14412	1.50262	1.54514	1.55912	1.49327	1.17568	1.14734	1.15829	1.22523	1.19626	0.0601295	1.22091	1.49795	1.17568	-0.322268	0.134583	0.0263305	0.137123	1.22091	0.322268
sp|Q99856|ARI3A_HUMAN_77_88_1_1_S77	[229.162932]AAAAGLGHPAS[79.966331]PGGSEDGPPGSEEEDAAR	GLGHPAsPGGSED	16.0857	990.766	3	0.870432	0.776716	0.852332	0.840964	0.911639	1.18521	0.538114	0.510814	0.452651	0.432061	0.514447	0.00194649	2.71075	0.861382	0.510814	-0.350568	0.158439	0.0918916	0.337258	2.71075	0.350568
sp|P19419|ELK1_HUMAN_198_222_1_1_S200	[229.162932]STS[79.966331]PSPLEAC[57.021463735]LEAEEAGLPLQVILTPPEAPNLK[229.162932]	SGSRSTsPSPLEA	14.6055	1003.28	4	0.144187	0.114702	0.101402	0.112727	0.0960065	0.0348121	0.0947319	0.063418	0.0807001	0.0833173	0.0795912	0.31926	0.495855	0.107064	0.0807001	-0.0263644	0.360887	0.139564	0.313641	0.495855	0.0263644
sp|Q15596|NCOA2_HUMAN_469_487_1_1_S487	[229.162932]MNSPSQSSPGMNPGQPTSM[15.9949]LS[79.966331]PR	QPTSMLsPRHRMS	16.7634	905.07	3	2.08203	2.03065	1.96308	2.05061	2.04511	2.04501	2.19301	2.0695	2.11832	2.11309	2.07358	0.0452962	1.34394	2.04506	2.11309	0.068034	0.0194507	0.0235093	0.028178	1.34394	0.068034
sp|Q66K14|TBC9B_HUMAN_1124_1148_1_1_S1138	[229.162932]APQESQVVVEGGSGEGQGS[79.966331]PSQLLSDDETK[229.162932]	SGEGQGsPSQLLS	17.5962	1185.55	3	1.38838	1.34264	1.30346	1.26744	1.32512	1.07092	1.173	1.11008	1.14666	1.1353	1.17933	0.0566175	1.24705	1.31429	1.14666	-0.167624	0.0868459	0.0246335	0.0874996	1.24705	0.167624
sp|Q09666|AHNK_HUMAN_5780_5807_2_0	[229.162932]HRSNSFSDEREFS[79.966331]GPS[79.966331]TPTGTLEFEGGEVSLEGGK[229.162932]	HRSNSFSDEREFSGPSTPTGTLEFEGGEVSLEGGK	9.71459	1087.25	4	1.60247	1.58041	1.78975	1.6829	1.48489	1.02718	0.909346	0.959647	1.0956	1.01958	0.838619	0.00667874	2.17531	1.59144	0.959647	-0.63179	0.174016	0.102544	0.278895	2.17531	0.63179
sp|P46013|KI67_HUMAN_1323_1329_1_0	[229.162932]LDLTENLTGS[79.966331]K[229.162932]	LDLTENLTGSK	11.6982	864.963	2	1.85986	1.89575	1.7894	1.7115	1.79793	2.0037	1.58325	1.59287	1.54993	1.49986	1.4747	0.00118493	2.92631	1.8289	1.54993	-0.278964	0.0548444	0.0334881	0.10357	2.92631	0.278964
sp|Q9CZH7|MXRA7_MOUSE_79_114_2_0	[229.162932]VAEPEES[79.966331]EAEEPAAEGRQDEDSDS[79.966331]EMGPPTEEPEEEDGAAFSFK[229.162932]	VAEPEESEAEEPAAEGRQDEDSDSEMGPPTEEPEEEDGAAFSFK	11.2559	1344.3	4	0.261206	0.204075	0.245095	0.270008	0.233688	0.162081	0.269802	0.261505	0.213969	0.265044	0.229808	0.456793	0.34028	0.239391	0.261505	0.0221138	0.17547	0.0995234	0.142494	0.34028	0.0221138
sp|O95425|SVIL_HUMAN_896_909_1_1_S905	[229.162932]TK[229.162932]PPLDHNAS[79.966331]ATDYK[229.162932]	PLDHNAsATDYKF	16.7575	607.073	4	1.07209	1.16712	1.65115	1.7695	1.31419	2.22277	1.1285	1.18123	1.16369	1.12924	1.57495	0.242172	0.615876	1.48267	1.16369	-0.318982	0.282852	0.154667	0.260629	0.615876	0.318982
sp|Q6PKG0|LARP1_HUMAN_845_868_2_2_T865S868	[229.162932]TASISSSPSEGTPTVGSYGC[57.021463735]T[79.966331]PQS[79.966331]LPK[229.162932]	VGSYGCtPQsLPKFQH	15.077	829.384	4	0.524484	0.536498	0.455077	0.443466	0.519177	0.690923	0.58511	0.577801	0.603299	0.597169	0.510764	0.361471	0.441927	0.521831	0.58511	0.0632797	0.167545	0.0646749	0.12948	0.441927	0.0632797
sp|O00512|BCL9_HUMAN_687_689_1_0	[229.162932]IPVEGPLSPS[79.966331]R	IPVEGPLSPSR	11.3362	730.889	2	1.58518	1.57074	1.64705	1.60957	1.63628	1.39603	1.27255	1.28777	1.23334	1.18894	1.20929	0.000492305	3.30777	1.59737	1.23334	-0.364033	0.0584228	0.0335927	0.132856	3.30777	0.364033
sp|A0AVT1|UBA6_HUMAN_33_45_1_0	[229.162932]NLPIMSTAS[79.966331]VEIDDALYSR	NLPIMSTASVEIDDALYSR	11.6738	802.062	3	1.02594	1.06223	1.02719	0.879166	0.942243	1.2247	1.07529	1.06649	1.11432	1.1356	1.16191	0.215543	0.666467	1.02657	1.11432	0.087756	0.114699	0.0361936	0.091513	0.666467	0.087756
sp|Q9Y2H5|PKHA6_HUMAN_961_983_1_1_S974	[229.162932]SSMQNVVPIGEGDS[79.966331]VDVPQDSESQLQEQEK[229.162932]	PIGEGDsVDVPQD	19.0296	950.201	4	2.11709	2.09465	1.92725	1.99312	2.02788	1.79554	1.89058	1.88433	1.82282	1.82763	1.907	0.0820405	1.08597	2.0105	1.88433	-0.126174	0.0594906	0.0206757	0.0565087	1.08597	0.126174
sp|E9PZQ0|RYR1_MOUSE_2844_2850_1_1_S2844	[229.162932]K[229.162932]IS[79.966331]QTAQTYDPR	KKTRKIsQTAQTY	12.7034	649.344	3	1.41997	1.48384	1.67211	1.64099	1.77959	1.59668	2.48409	2.36615	2.42034	2.3743	2.35954	4.96123e-05	4.30441	1.61884	2.3743	0.75546	0.0815664	0.0217672	0.21908	4.30441	0.75546
sp|Q14BA6|MEDAG_MOUSE_277_300_1_1_S278	[229.162932]SS[79.966331]VTEPLLAEFSFPSLLEC[57.021463735]EETSSQLI	NLSPRSsVTEPLL	11.0203	1108.19	3	0.0837787	0.09855	0.0670274	0.0793488	0.0838002	0.0907602	0.0808778	0.0851965	0.0974508	0.0843788	0.105607	0.396689	0.40155	0.0837895	0.0851965	0.00140703	0.12697	0.114908	0.12214	0.40155	0.00140703
sp|Q6GYQ0|RGPA1_HUMAN_754_754_1_1_T754	[229.162932]T[79.966331]VDIDDAQILPR	SIVRQKtVDIDDA	8.58934	832.928	2	2.66752	2.68091	2.48583	2.63019	2.47098	2.52982	2.76988	2.76158	2.75788	2.70947	2.7412	0.0135082	1.8694	2.58	2.75788	0.177877	0.0362267	0.00871064	0.0421326	1.8694	0.177877
sp|A6NN14|ZN729_HUMAN_88_100_1_0	[229.162932]SHFTQDLWPDQST[79.966331]K[229.162932]	SHFTQDLWPDQSTK	9.28076	743.021	3	0.47113	0.453067	0.376235	0.425812	0.434211	0.57745	0.412059	0.398131	0.381251	0.427477	0.414682	0.197352	0.704759	0.443639	0.412059	-0.0315795	0.147775	0.0433809	0.127712	0.704759	0.0315795
sp|Q9NP87|DPOLM_HUMAN_12_25_1_1_S12	[229.162932]VGS[79.966331]PSGDAASSTPPSTR	RRARVGsPSGDAA	9.86783	941.929	2	1.42137	1.49025	1.60382	1.49305	1.69977	1.25217	1.41273	1.4184	1.37992	1.40116	1.39192	0.273968	0.5623	1.49165	1.40116	-0.0904896	0.102942	0.0110983	0.0822554	0.5623	0.0904896
sp|P40429|RL13A_HUMAN_64_67_1_1_T64	[229.162932]MNT[79.966331]NPSR	LRKRMNtNPSRGP	9.16003	565.265	2	0.370153	0.412084	0.304883	0.305639	0.337827	0.695476	0.468755	0.429889	0.454689	0.534358	0.50179	0.371832	0.429654	0.35399	0.468755	0.114765	0.366904	0.0855475	0.261932	0.429654	0.114765
sp|Q9UPN3|MACF1_HUMAN_6967_6982_1_1_S6967	[229.162932]S[79.966331]LSQPTPPPMPILSQSEAK[229.162932]	RSGGRKsLSQPTP	9.9896	849.448	3	0.370196	0.364958	0.352437	0.358547	0.324262	0.498384	0.387576	0.372265	0.413077	0.397947	0.374821	0.750938	0.124396	0.361752	0.387576	0.0258233	0.161484	0.0434355	0.117063	0.124396	0.0258233
sp|Q9BY11|PACN1_HUMAN_329_350_2_2_T329S349	[229.162932]K[229.162932]AEGVALT[79.966331]NATGAVESTSQAGDRGSVSS[79.966331]YDR	AEGVALtNATGAVESTSQAGDRGSVSsYDRGQP	17.8881	926.934	4	0.929115	1.00758	0.901161	1.00163	0.908985	1.09879	1.39263	1.26619	1.26014	1.36623	1.3428	0.000133848	3.87339	0.96537	1.3428	0.377433	0.0781603	0.0450331	0.171742	3.87339	0.377433
sp|A2A791|ZMYM4_MOUSE_121_121_1_1_S121	[229.162932]AAHQES[79.966331]DNENEIQIQNQLK[229.162932]	RAAHQEsDNENEI	10.1631	917.121	3	1.07601	1.08196	1.01172	1.13371	1.24698	1.02244	0.828284	0.983881	0.937111	1.02491	0.976448	0.0313923	1.50318	1.07899	0.976448	-0.102539	0.0788729	0.0788311	0.105248	1.50318	0.102539
sp|P16070|CD44_HUMAN_163_184_1_0	[229.162932]TNPEDIYPSNPTDDDVSSGSS[79.966331]SER	TNPEDIYPSNPTDDDVSSGSSSER	11.4521	960.066	3	1.26683	1.23785	1.29112	1.34252	1.31333	1.23471	1.01464	1.04743	1.07481	0.961279	1.01266	6.51378e-05	4.18617	1.27898	1.01464	-0.264332	0.0333721	0.0416907	0.121318	4.18617	0.264332
sp|Q9P219|DAPLE_HUMAN_1023_1023_1_1_S1023	[229.162932]QNQGEGQHLQNS[79.966331]FK[229.162932]	GQHLQNsFKHPAG	15.478	718.358	3	0.433506	0.423573	0.455873	0.512629	0.47296	0.564188	0.909001	0.896512	0.972846	0.996733	0.902287	4.88038e-06	5.31155	0.464417	0.909001	0.444584	0.11122	0.049189	0.35601	5.31155	0.444584
sp|P22466|GALA_HUMAN_116_117_1_1_S116	[229.162932]LLDLPAAAS[79.966331]SEDIER	DLPAAAsSEDIER	9.521	636.989	3	1.26039	1.18181	1.04325	1.06827	1.10852	1.32472	0.907937	0.933182	0.921621	0.946558	0.890298	0.00723729	2.14042	1.14517	0.921621	-0.223545	0.0958275	0.0237501	0.143135	2.14042	0.223545
sp|P49450|CENPA_HUMAN_17_27_2_0	[229.162932]RRSPS[79.966331]PTPTPGPS[79.966331]R	RRSPSPTPTPGPSR	8.9436	627.97	3	2.8008	2.8015	2.68234	2.66076	2.6549	2.37454	1.96953	2.06223	1.9614	2.11448	2.13853	0.000296124	3.52853	2.67155	2.06223	-0.609319	0.0586273	0.0396938	0.143735	3.52853	0.609319
sp|Q9NTZ6|RBM12_HUMAN_424_433_1_1_S424	[229.162932]S[79.966331]PHEAGFC[57.021463735]VYLK[229.162932]	KRSRSRsPHEAGF	15.5154	649.325	3	1.2938	1.35821	1.42469	1.36562	1.1761	1.84864	1.02623	1.09847	1.05137	0.985584	1.02799	0.021955	1.65847	1.36191	1.02799	-0.333921	0.163286	0.039786	0.205708	1.65847	0.333921
sp|Q8N5S9|KKCC1_HUMAN_52_59_1_1_S52	[229.162932]AAS[79.966331]VIPGSTSR	PRARAAsVIPGST	11.8339	677.85	2	1.56028	1.58644	1.91262	1.85678	1.95339	1.8123	2.98752	2.86591	2.87652	2.87453	2.93836	5.30216e-05	4.27555	1.83454	2.87652	1.04198	0.0941024	0.0181333	0.262492	4.27555	1.04198
sp|Q8IX07|FOG1_HUMAN_786_798_1_1_S786	[229.162932]S[79.966331]PGPAADGPIDLSK[229.162932]	GLAPARsPGPAAD	9.44437	621.662	3	1.31891	1.28953	1.16083	1.07964	1.16048	1.7312	1.35926	1.33192	1.40479	1.28033	1.42832	0.584013	0.233578	1.22518	1.35926	0.13408	0.181191	0.0431697	0.13114	0.233578	0.13408
sp|P35251|RFC1_HUMAN_67_76_1_1_S69	[229.162932]IIYDS[79.966331]DSESEETLQVK[229.162932]	KRIIYDsDSESEE	9.2397	798.73	3	1.47687	1.47364	1.3725	1.35662	1.33902	1.6418	1.5252	1.42795	1.38027	1.45188	1.43219	0.998828	0.000509155	1.42307	1.43219	0.00912405	0.0789013	0.036515	0.0603813	0.000509155	0.00912405
sp|Q13352|CENPR_HUMAN_28_50_1_0	[229.162932]SVITYSPTTGT[79.966331]C[57.021463735]QM[15.9949]SLFASPTSSEEQK[229.162932]	SVITYSPTTGTCQMSLFASPTSSEEQK	11.4142	1164.55	3	0.870927	0.832733	0.716289	0.699337	0.787185	0.818257	0.600196	0.642571	0.696133	0.677137	0.671219	0.00987933	2.00527	0.802721	0.671219	-0.131501	0.0857464	0.0567738	0.118473	2.00527	0.131501
sp|Q5TC79|ZBT37_HUMAN_188_207_2_0	[229.162932]ELS[79.966331]PPEEST[79.966331]SPQIIEPSSDVESR	ELSPPEESTSPQIIEPSSDVESR	9.95009	968.768	3	0.541019	0.475182	0.356852	0.392705	0.409695	0.356442	0.374383	0.332358	0.328491	0.418071	0.32062	0.140317	0.852891	0.4012	0.332358	-0.0688416	0.17267	0.115793	0.172534	0.852891	0.0688416
sp|O75592|MYCB2_HUMAN_1226_1232_2_0	[229.162932]VY[79.966331]SK[229.162932]EDY[79.966331]SVVNR	VYSKEDYSVVNR	8.73227	1039.5	2	0.83646	0.76639	0.640641	0.714136	0.692399	1.02399	0.711203	0.746626	0.752906	0.730638	0.780441	0.646149	0.189668	0.740263	0.746626	0.00636313	0.176323	0.0346937	0.131196	0.189668	0.00636313
sp|Q9D0E3|LYSM1_MOUSE_180_193_1_1_S193	[229.162932]GESGVPEEDTGLYPSS[79.966331]PR	TGLYPSsPRMQQR	10.8234	729.334	3	0.576385	0.694762	0.622553	0.645351	0.627777	0.656834	0.59416	0.611159	0.553391	0.654726	0.571472	0.184462	0.734093	0.636564	0.59416	-0.0424038	0.0618468	0.0653836	0.069094	0.734093	0.0424038
sp|Q5VYV7|SLX4I_HUMAN_391_398_1_0	[229.162932]LSTIQNS[79.966331]PTK[229.162932]	LSTIQNSPTK	11.5559	542.967	3	0.861582	0.864171	0.898047	0.709569	0.936785	0.719281	1.09743	0.933579	1.07044	1.10109	1.08849	0.00459404	2.3378	0.862877	1.08849	0.225613	0.114015	0.0667804	0.153199	2.3378	0.225613
sp|Q9UQ35|SRRM2_HUMAN_1227_1233_1_1_S1233	[229.162932]EQNSALPTSS[79.966331]QDEELMEVVEK[229.162932]	SALPTSsQDEELM	14.5979	1451.18	2	0.715075	0.651562	0.529796	0.551539	0.57551	0.69617	0.645821	0.589798	0.658017	0.61452	0.599682	0.97271	0.0120167	0.613536	0.61452	0.000984084	0.126273	0.0472815	0.0940858	0.0120167	0.000984084
sp|Q9UQ35|SRRM2_HUMAN_1227_1233_1_1_S1232	[229.162932]EQNSALPTS[79.966331]SQDEELM[15.9949]EVVEK[229.162932]	NSALPTsSQDEEL	15.4509	973.13	3	1.78234	1.75874	1.59624	1.6421	1.58406	1.26417	1.32196	1.33007	1.37524	1.24232	1.44914	0.0341774	1.46626	1.61917	1.33007	-0.289099	0.11597	0.056491	0.131485	1.46626	0.289099
sp|Q8BRT1|CLAP2_MOUSE_14_31_1_1_S14	[229.162932]S[79.966331]FDDEESVDGNRPSSAASAFK[229.162932]	RICDYKsFDDEES	11.0181	918.762	3	1.99108	1.96334	1.96864	2.11089	1.91319	1.82647	2.61111	2.68883	2.63407	2.72042	2.1745	0.00629662	2.20089	1.96599	2.63407	0.668081	0.0477024	0.0869041	0.157192	2.20089	0.668081
sp|Q9R210|TFEB_MOUSE_329_333_1_1_T330	[229.162932]VHGLPTT[79.966331]SPSGVNMAELAQQVVK[229.162932]	VHGLPTtSPSGVN	14.0741	726.143	4	0.935151	0.882252	0.885339	0.784027	0.825647	0.861341	0.692861	0.716862	0.743657	0.954778	0.69862	0.169596	0.770586	0.871797	0.716862	-0.154934	0.0607203	0.144378	0.116089	0.770586	0.154934
sp|Q80X90|FLNB_MOUSE_980_985_1_1_S983	[229.162932]LDVTILS[79.966331]PSR	LDVTILsPSRKVV	10.9712	705.383	2	1.12482	1.11149	1.04036	0.992655	0.97898	1.22945	1.66582	1.59738	1.5857	1.59306	1.59717	0.000100948	3.9959	1.07592	1.59717	0.521249	0.0876175	0.020376	0.215648	3.9959	0.521249
sp|Q6NZJ6|IF4G1_MOUSE_1077_1096_1_1_S1096	[229.162932]ITK[229.162932]PGSIDSNNQLFAPGGRLS[79.966331]WGK[229.162932]	APGGRLsWGKGSS	18.2914	663.166	5	1.94211	1.80583	1.74167	1.72839	1.78145	1.3264	1.1736	1.27158	1.2474	1.34765	1.25028	0.00593279	2.22674	1.76156	1.25028	-0.511274	0.120751	0.0495072	0.189077	2.22674	0.511274
sp|Q8TEW0|PARD3_HUMAN_383_388_1_1_S383	[229.162932]FS[79.966331]PDSQYIDNR	YYSSRFsPDSQYI	9.73292	825.872	2	2.63187	2.53033	2.56778	2.58039	2.49286	1.66697	0.7269	0.971162	0.881023	0.887445	0.912885	0.000525198	3.27968	2.54905	0.887445	-1.66161	0.152529	0.103391	0.493184	3.27968	1.66161
sp|P15924|DESP_HUMAN_2815_2825_2_0	[229.162932]GLPSPYNMSS[79.966331]APGS[79.966331]R	GLPSPYNMSSAPGSR	12.6348	955.415	2	2.19183	2.16078	2.01018	2.02752	2.09875	2.34115	1.97553	1.97687	1.98282	1.97623	2.05766	0.0598293	1.22309	2.12977	1.97687	-0.1529	0.0571865	0.0179584	0.056447	1.22309	0.1529
sp|P20020|AT2B1_HUMAN_1139_1146_1_1_S1140	[229.162932]SS[79.966331]IHNFM[15.9949]THPEFR	KPESRSsIHNFMT	11.9223	643.298	3	1.15673	1.22543	1.01714	1.135	1.04489	1.49389	1.31393	1.21196	1.18458	1.34398	1.44272	0.260313	0.584505	1.14587	1.31393	0.168061	0.14591	0.0803158	0.123241	0.584505	0.168061
sp|Q16512|PKN1_HUMAN_106_126_1_0	[229.162932]RLDLLHQQLQELHAHVVLPDPAATHDGPQS[79.966331]PGAGGPTC[57.021463735]SATNLSR	RLDLLHQQLQELHAHVVLPDPAATHDGPQSPGAGGPTCSATNLSR	23.9551	846.263	6	1.04358	0.975995	0.796216	1.01661	0.826255	1.30405	1.04743	1.05529	1.01311	0.919795	0.949453	0.976116	0.0104986	0.996301	1.01311	0.0168127	0.183724	0.0602253	0.135227	0.0104986	0.0168127
sp|Q9HBE1|PATZ1_HUMAN_278_282_1_1_S282	[229.162932]ANLLDSMFGS[79.966331]PGGLR	LDSMFGsPGGLRE	12.2538	615.304	3	0.819078	0.836534	0.75731	0.706857	0.754292	0.973324	0.701647	0.726758	0.73927	0.759015	0.741504	0.168234	0.774087	0.788194	0.73927	-0.0489237	0.116052	0.0289822	0.100724	0.774087	0.0489237
sp|Q9UMZ2|SYNRG_HUMAN_548_557_1_1_S557	[229.162932]ELEQTAENK[229.162932]PLGES[79.966331]FAEFR	NKPLGEsFAEFRS	16.5392	911.784	3	1.52807	1.37572	1.27428	1.34448	1.40014	0.937942	1.41392	1.42227	1.45542	1.46414	1.15846	0.567802	0.245803	1.3601	1.42227	0.0621735	0.152999	0.092002	0.124594	0.245803	0.0621735
sp|Q9P281|BAHC1_HUMAN_1131_1141_1_1_S1141	[229.162932]TFLPGEPPPC[57.021463735]S[79.966331]PR	GEPPPCsPRSLEE	9.04582	588.618	3	1.54197	1.52364	1.47252	1.46466	1.42657	1.60687	1.18413	1.20847	1.2209	1.24011	1.48251	0.0184611	1.73374	1.49808	1.2209	-0.277181	0.0429491	0.0963137	0.10994	1.73374	0.277181
sp|P98177|FOXO4_HUMAN_30_45_1_1_S30	[229.162932]S[79.966331]C[57.021463735]TWPLPRPEIANQPSEPPEVEPDLGEK[229.162932]	PQSRPRsCTWPLP	12.3502	#N/A	#N/A	1.84936	1.7797	1.72714	1.65509	1.68608	1.4472	2.3937	2.53359	2.32959	2.6907	1.90766	0.0104343	1.98154	1.70661	2.3937	0.687092	0.0815271	0.123963	0.206322	1.98154	0.687092
sp|Q99959|PKP2_HUMAN_80_102_1_1_S102	[229.162932]TSSVPEYVYNLHLVENDFVGGRS[79.966331]PVPK[229.162932]	DFVGGRsPVPKTY	21.4507	886.208	4	0.373371	0.345791	0.400239	0.488897	0.246225	0.494696	0.344097	0.346166	0.415763	0.318637	0.310273	0.412336	0.384749	0.386805	0.344097	-0.042708	0.238867	0.119617	0.20162	0.384749	0.042708
sp|Q8WXH0|SYNE2_HUMAN_4156_4167_1_0	[229.162932]ASSSS[79.966331]GTIVQEAYGK[229.162932]	ASSSSGTIVQEAYGK	10.2208	675.01	3	2.69732	2.6421	2.93555	2.76677	2.85032	2.5579	1.73738	1.86812	1.83746	1.91975	1.8555	2.54183e-05	4.59485	2.73204	1.8555	-0.876542	0.0504555	0.0362462	0.206099	4.59485	0.876542
sp|Q15003|CND2_HUMAN_49_49_1_1_T49	[229.162932]APLNIPGT[79.966331]PVLEDFPQNDDEK[229.162932]	PLNIPGtPVLEDF	13.4454	949.806	3	1.90885	1.85425	1.68048	1.69672	1.70206	1.89415	1.69678	1.80582	1.82171	1.6217	1.68461	0.386491	0.41286	1.77815	1.69678	-0.0813751	0.0599428	0.0493095	0.0560626	0.41286	0.0813751
sp|Q96PY6|NEK1_HUMAN_857_872_1_1_S868	[229.162932]VQC[57.021463735]ISHEINPSAIVDS[79.966331]PVETK[229.162932]	PSAIVDsPVETKS	21.2247	954.823	3	0.869534	0.818081	0.82712	0.862068	0.819135	0.857758	0.852047	0.770941	0.86044	0.866845	0.918114	0.738264	0.131788	0.842439	0.86044	0.0180004	0.0277167	0.062038	0.0446193	0.131788	0.0180004
sp|Q60902|EP15R_MOUSE_238_255_1_1_S255	[229.162932]STPSHGSVSSLNSTGSLS[79.966331]PK[229.162932]	NSTGSLsPKHSVK	17.8347	823.421	3	1.43796	1.42511	1.41639	2.00357	1.18868	2.70902	1.24355	1.29692	1.38062	1.18311	2.84898	0.839988	0.0757271	1.43154	1.29692	-0.134614	0.333004	0.444582	0.365342	0.0757271	0.134614
sp|Q8N2M8|CLASR_HUMAN_641_649_1_0	[229.162932]QYSRQSRSPS[79.966331]PR	QYSRQSRSPSPR	8.98443	586.959	3	1.40866	1.28732	1.26962	1.38439	1.35426	0.960049	1.16419	1.1229	1.09401	1.23371	1.34345	0.401252	0.396583	1.32079	1.16419	-0.156604	0.128852	0.0837358	0.112853	0.396583	0.156604
sp|Q16666|IF16_HUMAN_105_114_1_0	[229.162932]EVDATSPAPST[79.966331]SSTVK[229.162932]	EVDATSPAPSTSSTVK	13.9403	1058.04	2	0.27572	0.27089	0.25133	0.275873	0.27935	0.238067	1.18487	1.09479	1.14281	1.19079	1.21861	1.03775e-05	4.98391	0.273305	1.18487	0.911565	0.0627734	0.0414448	0.699081	4.98391	0.911565
sp|Q5JTJ3|COA6_HUMAN_119_122_1_0	[229.162932]FEAGQFEPS[79.966331]ETTAK[229.162932]	FEAGQFEPSETTAK	14.4167	694.007	3	0.759627	0.775863	0.776904	0.72005	0.712281	0.832458	0.745442	0.789852	0.715813	0.79748	0.829067	0.717617	0.144108	0.767745	0.789852	0.022107	0.0574732	0.0577538	0.055311	0.144108	0.022107
sp|P27708|PYR1_HUMAN_1884_1890_1_1_T1884	[229.162932]VAEPELMGT[79.966331]PDGTC[57.021463735]YPPPPVPR	EPELMGtPDGTCY	16.3486	897.429	3	1.07576	1.05801	0.982499	1.00303	1.00335	1.22843	1.19307	1.37337	1.25051	1.18467	1.20564	0.0140319	1.85288	1.03068	1.20564	0.174962	0.0856207	0.0628245	0.109638	1.85288	0.174962
sp|Q96EY5|MB12A_HUMAN_29_41_1_0	[229.162932]GFSAISC[57.021463735]T[79.966331]VEGAPASFGK[229.162932]	GFSAISCTVEGAPASFGK	13.0963	775.388	3	0.875871	0.827507	0.769185	0.759959	0.726799	0.723927	0.754228	0.761192	0.778148	0.77701	0.85583	0.908848	0.0415088	0.764572	0.77701	0.0124386	0.0767406	0.0518871	0.0634225	0.0415088	0.0124386
sp|P29966|MARCS_HUMAN_77_83_2_2_S77S81	[229.162932]EEPAAAGS[79.966331]GAAS[79.966331]PSAAEK[229.162932]	EPAAAGsGAAsPSAAEK	11.5095	740.341	3	0.725983	0.709134	0.735166	0.822233	0.771803	0.573857	0.3462	0.372179	0.386951	0.404691	0.410558	0.000469006	3.32882	0.730574	0.386951	-0.343623	0.115421	0.0677716	0.329178	3.32882	0.343623
sp|Q9Y5G7|PCDG6_HUMAN_788_800_1_1_S788	[229.162932]S[79.966331]EPLLITQDLLETK[229.162932]	QESYEKsEPLLIT	10.3085	713.4	3	0.237575	0.298375	0.277939	0.207976	0.246013	0.342196	0.192044	0.177834	0.202412	0.191074	0.191338	0.0223174	1.65136	0.261976	0.191338	-0.0706381	0.179012	0.0457139	0.227687	1.65136	0.0706381
sp|A3KN83|SBNO1_HUMAN_794_811_1_1_S811	[229.162932]SIDPDSIQSALLASGLGS[79.966331]K[229.162932]	LASGLGsKRPSFS	14.3187	799.758	3	0.38705	0.36778	0.336971	0.288098	0.378649	0.554895	0.469226	0.534131	0.497821	0.45212	0.517811	0.0574401	1.24079	0.373215	0.497821	0.124606	0.234569	0.0683138	0.202597	1.24079	0.124606
sp|Q8TEW0|PARD3_HUMAN_715_730_1_1_S715	[229.162932]RIS[79.966331]HSLYSGIEGLDESPSR	DRERRIsHSLYSG	11.7395	804.731	3	1.35144	1.30317	1.28323	1.36945	1.24119	1.70083	1.12921	1.16363	1.15936	1.14063	1.14832	0.0399233	1.39877	1.3273	1.14832	-0.178988	0.120939	0.0121634	0.13136	1.39877	0.178988
sp|Q60876|4EBP1_MOUSE_64_69_1_1_T69	[229.162932]NSPVAK[229.162932]T[79.966331]PPK[229.162932]	NSPVAKtPPKDLP	10.776	602.691	3	1.21671	1.07772	1.02661	1.07689	1.05648	1.38256	1.98574	1.5779	1.97775	1.86263	1.85859	0.000433633	3.36288	1.0773	1.86263	0.785328	0.119309	0.0891028	0.27227	3.36288	0.785328
sp|Q14693|LPIN1_HUMAN_92_114_1_0	[229.162932]LGDNGEAFFVQET[79.966331]DNDQEVIPMHLATSPILSEGASR	LGDNGEAFFVQETDNDQEVIPMHLATSPILSEGASR	17.038	1050	4	0.231132	0.199438	0.183757	0.190409	0.192525	0.144747	0.0843318	0.104421	0.10892	0.0744066	0.0733314	0.000410392	3.3868	0.191467	0.0843318	-0.107135	0.146238	0.187406	0.397759	3.3868	0.107135
sp|P46013|KI67_HUMAN_1193_1193_1_0	[229.162932]AFM[15.9949]GT[79.966331]PVQK[229.162932]	AFMGTPVQK	9.28413	511.604	3	2.34048	2.39179	2.52106	2.4805	2.75797	2.45222	2.3371	2.40256	2.30417	2.37908	2.40421	0.142521	0.84612	2.46636	2.37908	-0.0872835	0.0585382	0.0184563	0.0514341	0.84612	0.0872835
sp|Q8TDJ6|DMXL2_HUMAN_2197_2215_1_1_S2197	[229.162932]QLQS[79.966331]PLPLPTTLPLLSASIASTK[229.162932]	TVKQLQsPLPLPT	10.4263	972.561	3	0.121424	0.0747248	0.0707213	0.0850407	0.0751308	0.0725527	0.0513113	0.0635815	0.0372192	0.0407514	0.0824341	0.0644271	1.19093	0.0749278	0.0513113	-0.0236165	0.232284	0.334775	0.329851	1.19093	0.0236165
sp|P60228|EIF3E_HUMAN_399_401_1_1_S399	[229.162932]LGHVVM[15.9949]GNNAVS[79.966331]PYQQVIEK[229.162932]	MGNNAVsPYQQVI	12.6593	913.144	3	1.48339	1.62559	1.04383	1.47537	1.4132	1.35348	0.908978	0.926367	0.944635	0.987457	0.890667	0.00535378	2.27134	1.44429	0.926367	-0.517919	0.140318	0.0398193	0.237513	2.27134	0.517919
sp|O00515|LAD1_HUMAN_57_78_1_1_S64	[229.162932]QASASERLPS[79.966331]VEEAEVPK[229.162932]PLPPASK[229.162932]	ASERLPsVEEAEV	15.7871	677.975	5	1.81244	1.73492	1.73829	1.68081	1.80567	1.87624	1.37221	1.39993	1.39448	1.37896	1.46725	5.68232e-05	4.24547	1.77198	1.39448	-0.377496	0.0393768	0.0269966	0.125789	4.24547	0.377496
sp|P28661|SEPT4_MOUSE_68_68_1_1_S68	[229.162932]VARPQILEPRPQS[79.966331]PDLC[57.021463735]DDDVEFR	LEPRPQsPDLCDD	17.5527	1054.51	3	0.41873	0.385737	0.341742	0.368285	0.347539	0.398709	0.338531	0.335413	0.376614	0.35377	0.437838	0.778634	0.108666	0.377011	0.35377	-0.0232413	0.0794054	0.114217	0.0918997	0.108666	0.0232413
sp|O00418|EF2K_HUMAN_468_478_2_2_S470S474	[229.162932]K[229.162932]YES[79.966331]DEDS[79.966331]LGSSGR	SNRKYEsDEDsLGSSGR	9.71918	1074.47	2	0.500626	0.760249	0.493424	0.607564	0.569582	0.555243	0.583075	0.67803	0.640313	0.595604	0.73992	0.285446	0.544476	0.562412	0.640313	0.0779003	0.168183	0.098813	0.142725	0.544476	0.0779003
sp|P82094|TMF1_HUMAN_66_77_2_2_S72S77	[229.162932]SNTEPQS[79.966331]PPIAS[79.966331]PK[229.162932]	SNTEPQsPPIAsPKAITK	10.5236	690.994	3	0.859786	0.83825	0.929458	0.876631	0.864043	0.724361	0.869575	0.919539	0.736665	0.870713	0.907779	0.832724	0.0794987	0.861915	0.870713	0.00879811	0.0803071	0.0846523	0.0784143	0.0794987	0.00879811
sp|P47713|PA24A_MOUSE_511_515_1_1_S511	[229.162932]DFS[79.966331]SQDSFDDELDAAVADPDEFER	SPLRDFsSQDSFD	17.0159	1010.42	3	0.443502	0.41937	0.434435	0.382712	0.438799	0.557473	0.371766	0.427476	0.45966	0.398518	0.398647	0.331952	0.478925	0.436617	0.398647	-0.0379699	0.131997	0.0814453	0.11652	0.478925	0.0379699
sp|O95218|ZRAB2_HUMAN_183_193_1_1_S188	[229.162932]YNLDAS[79.966331]EEEDSNK[229.162932]	KYNLDAsEEEDSN	10.3759	684.637	3	3.46466	3.69512	3.96628	3.83157	4.09399	2.80632	3.31615	3.25634	3.4674	3.29222	3.40567	0.253085	0.596733	3.76334	3.31615	-0.447191	0.127458	0.0259175	0.104569	0.596733	0.447191
sp|P47713|PA24A_MOUSE_511_515_1_1_S515	[229.162932]DFSSQDS[79.966331]FDDELDAAVADPDEFER	DFSSQDsFDDELD	11.7289	1010.42	3	0.949121	0.90582	0.904665	0.845341	0.850835	1.00738	1.00198	0.933142	1.02919	0.989804	0.936836	0.0982872	1.0075	0.905243	0.989804	0.084561	0.0672356	0.0428929	0.0657196	1.0075	0.084561
sp|Q92610|ZN592_HUMAN_456_465_1_1_S460	[229.162932]ASDSSS[79.966331]PSC[57.021463735]SSGPR	KASDSSsPSCSSG	10.5013	#N/A	#N/A	0.292312	0.301234	0.191377	0.319749	0.234298	0.41573	0.579852	0.503953	0.970778	0.683107	0.319087	0.0687485	1.16274	0.296773	0.579852	0.283079	0.263173	0.39417	0.530903	1.16274	0.283079
sp|P07355|ANXA2_HUMAN_184_188_1_1_S184	[229.162932]AEDGS[79.966331]VIDYELIDQDAR	RRAEDGsVIDYEL	12.3543	740.008	3	0.499332	0.545811	0.496755	0.500217	0.418895	0.677084	0.539145	0.597655	0.501936	0.561139	0.503042	0.734683	0.1339	0.499774	0.539145	0.039371	0.164182	0.0750544	0.125337	0.1339	0.039371
sp|Q5JSH3|WDR44_HUMAN_262_271_1_0	[229.162932]SELEFETLK[229.162932]T[79.966331]PDIDVPK[229.162932]	SELEFETLKTPDIDVPK	15.8438	910.163	3	1.73956	1.5448	1.38099	1.44628	1.44488	1.05615	1.26704	1.24614	1.29756	1.2277	1.24993	0.165922	0.780096	1.44558	1.24993	-0.195645	0.156236	0.0209214	0.136206	0.780096	0.195645
sp|Q5H9R7|PP6R3_HUMAN_823_825_1_0	[229.162932]LSTS[79.966331]QDAAC[57.021463735]K[229.162932]	LSTSQDAACK	8.87429	540.267	3	0.784357	0.764227	0.746655	0.684674	0.740647	1.04214	1.18913	1.05025	1.39638	1.28814	1.27332	0.00145163	2.83814	0.755441	1.27332	0.517883	0.158944	0.104007	0.263208	2.83814	0.517883
sp|P55327|TPD52_HUMAN_131_136_1_1_S134	[229.162932]GWQDVTATS[79.966331]AYK[229.162932]	QDVTATsAYKKTS	15.1566	622.312	3	0.762022	0.733368	0.704013	0.6766	0.729004	0.940288	1.40669	1.46666	1.37458	1.56956	1.54499	1.12567e-05	4.94859	0.731186	1.46666	0.735472	0.124157	0.0574524	0.353803	4.94859	0.735472
sp|Q9Y4H2|IRS2_HUMAN_591_599_1_1_S594	[229.162932]QRPVPQPSSAS[79.966331]LDEYTLM[15.9949]R	PQPSSAsLDEYTL	11.3762	834.41	3	0.555694	0.533522	0.50796	0.508772	0.498207	0.640552	0.463792	0.438745	0.456758	0.471195	0.469001	0.0263948	1.57848	0.521147	0.463792	-0.0573552	0.0983493	0.0284114	0.113404	1.57848	0.0573552
sp|Q9NPQ8|RIC8A_HUMAN_502_502_1_1_S502	[229.162932]VIQPM[15.9949]GMS[79.966331]PR	IQPMGMsPRGHLT	11.2281	720.852	2	3.70275	3.70481	3.72798	3.72791	3.68557	3.85927	3.83362	3.74515	3.67702	3.76864	3.71792	0.775503	0.110417	3.71636	3.74515	0.0287933	0.0169079	0.0156169	0.0156236	0.110417	0.0287933
sp|Q9ULH1|ASAP1_HUMAN_906_910_1_1_S910	[229.162932]TDHLS[79.966331]LDK[229.162932]	RKTDHLsLDKATI	9.18906	489.593	3	1.60057	1.59839	1.0522	1.62142	1.81825	1.06408	1.23088	1.84278	1.57816	3.2208	1.58112	0.377525	0.423055	1.59948	1.58112	-0.0183552	0.220237	0.409708	0.353532	0.423055	0.0183552
sp|Q16513|PKN2_HUMAN_297_306_1_1_S302	[229.162932]IIIEELSLVAAS[79.966331]PTLSPR	LSLVAAsPTLSPR	12.4445	740.082	3	0.0415998	0.0633528	0.0658407	0.0597376	0.0360835	0.0517858	0.0177696	0.021649	0.0240188	0.0178904	0.0292537	0.00291114	2.53594	0.0557617	0.021649	-0.0341127	0.22848	0.216294	0.475528	2.53594	0.0341127
sp|O95425|SVIL_HUMAN_966_976_1_1_S968	[229.162932]YGS[79.966331]FEEAEASYPILNR	GMEKYGsFEEAEA	15.7732	719.005	3	2.98974	2.97156	2.60551	2.79534	2.75469	2.82506	2.25126	2.29778	2.34108	2.32182	2.20985	0.000531244	3.27471	2.8102	2.29778	-0.512422	0.0507331	0.0234195	0.116814	3.27471	0.512422
sp|Q16513|PKN2_HUMAN_297_306_1_1_S306	[229.162932]IIIEELSLVAASPTLS[79.966331]PR	AASPTLsPRQSMI	10.0465	740.082	3	0.294315	0.265516	0.24103	0.250206	0.261788	0.419805	0.224961	0.243228	0.2349	0.257976	0.247399	0.210311	0.677137	0.263652	0.243228	-0.0204243	0.230931	0.0517661	0.20109	0.677137	0.0204243
sp|O94906|PRP6_HUMAN_256_266_1_1_S263	[229.162932]LSQVSDSVS[79.966331]GQTVVDPK[229.162932]	QVSDSVsGQTVVD	13.473	762.068	3	0.709767	0.706608	0.754236	0.735307	0.705254	0.668231	0.772327	0.756043	0.664968	0.744686	0.793601	0.308265	0.511076	0.708187	0.756043	0.0478561	0.04118	0.0657341	0.0564928	0.511076	0.0478561
sp|Q92575|UBXN4_HUMAN_447_458_1_0	[229.162932]VTSSEPPNPAS[79.966331]SSK[229.162932]	VTSSEPPNPASSSK	15.8853	642.658	3	0.704985	0.745572	0.815002	0.636579	0.834686	0.877692	0.975343	0.937409	1.04929	0.995042	1.06662	0.00228013	2.64204	0.780287	0.995042	0.214755	0.116916	0.0529124	0.162683	2.64204	0.214755
sp|O60343|TBCD4_HUMAN_588_600_2_2_S588S591	[229.162932]LGS[79.966331]VDS[79.966331]FERSNSLASEK[229.162932]	MRGRLGsVDsFERSNS	9.52571	815.388	3	1.16975	1.10704	1.0009	1.04656	1.03838	0.859493	0.588406	0.661495	0.702076	0.600486	0.658151	0.000439142	3.3574	1.04247	0.658151	-0.384321	0.101535	0.0732348	0.258029	3.3574	0.384321
sp|Q96JG6|VPS50_HUMAN_492_500_1_1_S494	[229.162932]FM[15.9949]EQSRS[79.966331]PSVSPSK[229.162932]	FMEQSRsPSVSPS	9.17135	707.688	3	2.01145	2.16474	2.8859	2.82344	2.94701	1.98471	2.32326	2.35415	2.36596	2.23941	2.52303	0.671728	0.172807	2.49409	2.35415	-0.13994	0.186831	0.0436732	0.13944	0.172807	0.13994
sp|Q96JG6|VPS50_HUMAN_492_500_1_1_S498	[229.162932]FM[15.9949]EQSRSPSVS[79.966331]PSK[229.162932]	SRSPSVsPSKQPV	10.223	707.688	3	1.84594	1.92266	2.97033	2.78783	3.00377	1.99763	2.65614	2.40595	2.50227	2.53403	2.30541	0.851759	0.0696832	2.39273	2.50227	0.109534	0.228771	0.0534783	0.164101	0.0696832	0.109534
sp|P42694|HELZ_HUMAN_1763_1780_1_1_S1763	[229.162932]RIS[79.966331]SSSVQPC[57.021463735]SEEVSTPQDSLAQC[57.021463735]K[229.162932]	LYQRRIsSSSVQP	14.9156	830.394	4	1.76079	1.80188	1.8944	1.89209	1.97373	1.36525	1.8231	1.82127	1.82488	1.89616	1.80561	0.657163	0.182327	1.84698	1.8231	-0.0238787	0.12197	0.0193396	0.0873486	0.182327	0.0238787
sp|Q8WXH0|SYNE2_HUMAN_6348_6351_1_0	[229.162932]LTSC[57.021463735]T[79.966331]PGLEDEK[229.162932]	LTSCTPGLEDEK	10.6316	629.979	3	0.469574	0.460504	0.498069	0.456161	0.443018	0.53489	0.80465	0.763333	0.746732	0.710986	0.638972	0.000970224	3.01313	0.465039	0.746732	0.281693	0.0708497	0.0851188	0.238267	3.01313	0.281693
sp|Q9NTI7|INKA2_HUMAN_50_66_1_1_S66	[229.162932]LLQVQTALEQLEISGGGPVPGS[79.966331]PEGPR	GGPVPGsPEGPRT	11.6181	1013.53	3	0.126845	0.0927397	0.0759499	0.146142	0.127669	0.0891732	0.111377	0.105435	0.104768	0.10397	0.128243	0.951763	0.0214713	0.109792	0.105435	-0.00435783	0.250948	0.0921222	0.18622	0.0214713	0.00435783
sp|Q99549|MPP8_HUMAN_260_286_1_1_S279	[229.162932]FVESQVESESSVLNDSPFPEDDS[79.966331]EGLHSDSR	PFPEDDsEGLHSD	12.185	1245.56	3	1.54113	1.25155	0.543071	0.923276	0.972917	0.502071	0.333588	0.38062	0.363369	0.390868	0.317142	0.0301663	1.52048	0.948096	0.363369	-0.584727	0.42055	0.0872369	0.618666	1.52048	0.584727
sp|Q9NRM7|LATS2_HUMAN_526_543_1_1_S528	[229.162932]SK[229.162932]S[79.966331]EQYDLDSLC[57.021463735]AGMEQSLR	LLLRSKsEQYDLD	12.3168	952.465	3	0.916698	0.789151	0.751308	0.825556	0.803182	0.810318	0.815931	0.847167	0.796887	0.914142	0.734443	0.910796	0.040579	0.80675	0.815931	0.00918061	0.0678628	0.0803959	0.070045	0.040579	0.00918061
sp|Q7TMB8|CYFP1_MOUSE_582_588_1_0	[229.162932]SS[79.966331]LEGPTILDIEK[229.162932]	SSLEGPTILDIEK	11.0991	647.353	3	0.716301	0.674457	0.639834	0.628319	0.701911	0.816548	0.748664	0.708933	0.73468	0.712955	0.769615	0.317632	0.498076	0.688184	0.73468	0.0464966	0.0977916	0.0343565	0.076501	0.498076	0.0464966
sp|Q15654|TRIP6_HUMAN_92_103_1_1_S92	[229.162932]GGLRPGS[79.966331]LDAEIDLLSSTLAELNGGR	GGLRPGsLDAEID	12.6712	730.892	4	1.37457	1.30545	1.25948	1.30837	1.24503	1.13682	1.10177	1.03972	1.1446	1.03466	1.13546	0.00519506	2.28441	1.28246	1.10177	-0.180694	0.0630296	0.0475499	0.0964392	2.28441	0.180694
sp|P07910|HNRPC_HUMAN_253_260_1_1_S253	[229.162932]M[15.9949]ES[79.966331]EGGADDSAEEGDLLDDDDNEDRGDDQLELIK[229.162932]	TNVKMEsEGGADD	24.5879	1066.96	4	6.31391	6.21201	6.07192	6.16715	6.18457	5.08824	6.15907	6.09094	5.97795	6.13807	5.98191	0.805356	0.0940122	6.17586	6.09094	-0.0849187	0.0759953	0.0140856	0.0545018	0.0940122	0.0849187
sp|P43243|MATR3_HUMAN_741_779_2_0	[229.162932]NEENTEPGAES[79.966331]S[79.966331]ENADDPNK[229.162932]DTSENADGQSDENK[229.162932]DDYTIPDEYR	NEENTEPGAESSENADDPNKDTSENADGQSDENKDDYTIPDEYR	15.6137	1439.36	4	0.221066	0.185485	0.221191	0.187115	0.231505	0.0887067	0.107462	0.0804067	0.0877978	0.129442	0.134562	0.0244871	1.61106	0.20409	0.107462	-0.0966283	0.279166	0.223854	0.384574	1.61106	0.0966283
sp|P15104|GLNA_HUMAN_336_352_1_1_S343	[229.162932]GYFEDRRPS[79.966331]ANC[57.021463735]DPFSVTEALIR	FEDRRPsANCDPF	11.7404	753.11	4	0.710073	0.762516	0.640861	0.589732	0.652444	1.02985	1.38127	1.40673	1.49657	1.44724	1.46707	0.00033281	3.4778	0.681259	1.44724	0.765979	0.216321	0.0320964	0.368246	3.4778	0.765979
sp|P46013|KI67_HUMAN_2588_2600_1_1_S2588	[229.162932]S[79.966331]PPPELTDTATSTK[229.162932]	TKIPCKsPPPELT	15.4439	661.677	3	2.28074	2.23733	2.31022	2.34719	2.37009	2.18907	2.11075	2.16547	2.09816	2.08858	2.13611	0.0030265	2.51906	2.29548	2.11075	-0.184732	0.0297158	0.0146855	0.0463604	2.51906	0.184732
sp|Q96S38|KS6C1_HUMAN_582_583_1_1_S583	[229.162932]FFPNDDPEAVSS[79.966331]PR	DPEAVSsPRTSDS	13.0826	943.931	2	0.673195	0.705499	0.622172	0.722388	0.682247	0.692782	0.4558	0.50109	0.513827	0.49994	0.46888	3.5077e-05	4.45498	0.687515	0.49994	-0.187575	0.0505043	0.0500289	0.17821	4.45498	0.187575
sp|Q12888|TP53B_HUMAN_1086_1104_2_2_S1094S1101	[229.162932]QSQQPMK[229.162932]PIS[79.966331]PVK[229.162932]DPVS[79.966331]PASQK[229.162932]	QPMKPIsPVKDPVsPASQKM	17.3965	691.774	5	1.61185	1.52196	1.65776	1.44606	1.70043	1.18883	1.60937	1.36414	1.48844	1.6427	1.36989	0.838038	0.0767365	1.5669	1.48844	-0.0784599	0.123026	0.0870354	0.103649	0.0767365	0.0784599
sp|Q9D659|VISTA_MOUSE_67_76_2_0	[229.162932]GHDVTIYK[229.162932]TWYLS[79.966331]S[79.966331]R	GHDVTIYKTWYLSSR	8.86759	815.057	3	0.925394	0.914482	0.780979	0.791763	0.904709	1.34139	0.997583	1.09431	1.36159	1.0892	1.2477	0.11782	0.92878	0.909596	1.09431	0.18471	0.217522	0.125148	0.19701	0.92878	0.18471
sp|Q8NHV4|NEDD1_HUMAN_404_426_1_1_S423	[229.162932]SSLGDMFSPIRDDAVVNK[229.162932]GS[79.966331]DESIGK[229.162932]	AVVNKGsDESIGK	13.5135	873.697	4	0.542832	0.535812	0.520657	0.528194	0.566952	0.569371	0.379309	0.411353	0.420349	0.438297	0.396942	7.08466e-05	4.14968	0.539322	0.411353	-0.127969	0.0370741	0.0549012	0.151592	4.14968	0.127969
sp|A6NDB9|PALM3_HUMAN_301_303_1_1_S303	[229.162932]VPEVVQTSS[79.966331]PR	EVVQTSsPRLQER	11.0926	754.388	2	1.48138	1.535	1.6125	1.60652	1.70815	1.77676	1.54892	1.55938	1.50871	1.50584	1.53863	0.161135	0.792809	1.60951	1.53863	-0.0708825	0.067064	0.0156698	0.057422	0.792809	0.0708825
sp|Q9Y6J0|CABIN_HUMAN_10_20_1_1_S20	[229.162932]IAALNASSTIEDDHEGS[79.966331]FK[229.162932]	EDDHEGsFKSHKT	8.51039	848.417	3	0.715069	0.7574	0.680253	0.745077	0.716461	0.899934	0.547897	0.620074	0.605568	0.600726	0.612723	0.00837059	2.07724	0.730769	0.605568	-0.125201	0.1025	0.0479136	0.145545	2.07724	0.125201
sp|O94763|RMP_HUMAN_414_427_1_1_S418	[229.162932]SRENS[79.966331]VC[57.021463735]SDTSESSAAEFDDRR	SRSRENsVCSDTS	12.0839	#N/A	#N/A	0.330983	0.316455	0.453332	0.543427	0.386645	0.302371	0.485754	0.432496	0.460766	0.460364	0.459028	0.185589	0.731447	0.358814	0.460364	0.10155	0.241577	0.0410013	0.182768	0.731447	0.10155
sp|P46019|KPB2_HUMAN_729_735_1_1_S735	[229.162932]SLNLVDS[79.966331]PQPLLEK[229.162932]	SLNLVDsPQPLLE	10.3852	697.386	3	1.42193	1.34504	1.46516	1.39091	1.29982	1.95631	1.35622	1.40129	1.45935	1.25535	1.37927	0.414782	0.38218	1.40642	1.37927	-0.0271494	0.162481	0.0545903	0.129734	0.38218	0.0271494
sp|Q9UQ35|SRRM2_HUMAN_871_876_1_1_S871	[229.162932]S[79.966331]C[57.021463735]FESSPDPELK[229.162932]	VTPQRRsCFESSP	14.3061	645.305	3	0.848445	0.846527	0.906601	0.921185	0.957612	0.742301	0.748717	0.723557	0.733535	0.70119	0.714864	0.0113598	1.94463	0.877523	0.723557	-0.153966	0.0874275	0.0249364	0.116971	1.94463	0.153966
sp|P05388|RLA0_HUMAN_304_307_2_2_S304S307	[229.162932]VEAK[229.162932]EES[79.966331]EES[79.966331]DEDMGFGLFD	VEAKEEsEEsDEDMGF	8.72941	1441.6	2	4.3385	4.15572	4.11083	4.09494	4.15044	2.77127	4.5074	4.22481	4.01757	4.45566	4.32702	0.261159	0.583094	4.13064	4.32702	0.196385	0.146737	0.0454415	0.114115	0.583094	0.196385
sp|Q9UNX4|WDR3_HUMAN_240_257_1_1_T257	[229.162932]GSSPGIQDTLEAEDGAFET[79.966331]DEAPEDR	EDGAFEtDEAPED	15.0013	1015.77	3	0.542878	0.482259	0.430328	0.497755	0.500364	0.42095	0.42384	0.433467	0.435945	0.496433	0.411743	0.20159	0.69553	0.490007	0.433467	-0.0565399	0.0962777	0.0744935	0.0945781	0.69553	0.0565399
sp|Q9P1Y5|CAMP3_HUMAN_362_376_1_1_S373	[229.162932]HPLLSSGGPQSPLRGS[79.966331]TGSLK[229.162932]	QSPLRGsTGSLKS	13.1052	654.358	4	0.900236	0.941195	1.39786	1.30958	0.699466	1.73429	1.44893	1.02303	1.06836	0.909388	1.42747	0.964437	0.0157263	1.12539	1.06836	-0.0570298	0.329703	0.210033	0.267816	0.0157263	0.0570298
sp|P09936|UCHL1_HUMAN_119_125_1_0	[229.162932]QFLS[79.966331]ETEK[229.162932]MSPEDRAK[229.162932]	QFLSETEKMSPEDRAK	8.81789	1332.17	2	0.699515	0.640513	0.573446	0.534401	0.618955	0.410621	0.411925	0.450117	0.42675	0.483513	0.371368	0.0264141	1.57816	0.5962	0.42675	-0.16945	0.173011	0.0978193	0.213797	1.57816	0.16945
sp|Q5SSH7|ZZEF1_MOUSE_1462_1481_1_0	[229.162932]TSS[79.966331]VVEEHFQGSASPTEAATPAAGDR	TSSVVEEHFQGSASPTEAATPAAGDR	13.3026	971.447	3	0.504283	0.482889	0.501624	0.598705	0.516517	0.484289	0.657249	0.626429	0.633469	0.636818	0.575245	0.00287259	2.54173	0.502953	0.633469	0.130515	0.0836831	0.0487634	0.120876	2.54173	0.130515
sp|Q96KB5|TOPK_HUMAN_19_32_1_1_S23	[229.162932]SVLC[57.021463735]S[79.966331]TPTINIPASPFMQK[229.162932]	KKSVLCsTPTINI	9.41859	658.346	4	1.52392	1.43915	1.39141	1.34931	1.32899	1.41478	1.30707	1.17178	1.2543	1.34024	1.19964	0.0147774	1.8304	1.40309	1.2543	-0.148797	0.0496326	0.0563134	0.0778331	1.8304	0.148797
sp|P27816|MAP4_HUMAN_68_101_1_0	[229.162932]K[229.162932]PC[57.021463735]SETSQIEDTPSSK[229.162932]PTLLANGGHGVEGSDTT[79.966331]GSPTEFLEEK[229.162932]	KPCSETSQIEDTPSSKPTLLANGGHGVEGSDTTGSPTEFLEEK	23.1804	1104.14	5	4.37351	4.3131	5.04021	4.84406	4.29384	4.73752	3.94214	3.93543	4.01552	3.83538	4.20562	0.00935542	2.02894	4.55551	3.94214	-0.613377	0.0687121	0.0346352	0.0926349	2.02894	0.613377
sp|Q9BWG4|SSBP4_HUMAN_341_355_1_0	[229.162932]SS[79.966331]PGAVAGLSNAPGTPR	SSPGAVAGLSNAPGTPR	11.1366	616.647	3	0.603225	0.520573	0.612974	0.570555	0.545883	0.575352	1.02121	0.965813	0.979556	0.958007	1.0348	1.45973e-06	5.83573	0.572954	0.979556	0.406603	0.0605817	0.0344896	0.291119	5.83573	0.406603
sp|Q9UPP1|PHF8_HUMAN_904_907_1_1_S904	[229.162932]VAS[79.966331]IETGLAAAAAK[229.162932]	EGTRVAsIETGLA	12.3824	604.339	3	0.865066	0.882794	0.827895	0.71811	0.764521	1.08506	0.918217	0.963636	0.906436	0.955522	0.943835	0.258114	0.588189	0.846481	0.943835	0.0973544	0.14887	0.0260444	0.112669	0.588189	0.0973544
sp|P35822|PTPRK_MOUSE_861_872_1_1_S868	[229.162932]YLC[57.021463735]EGTES[79.966331]PYQTGQLHPAIR	LCEGTEsPYQTGQ	14.6336	877.419	3	1.03891	1.02363	1.00627	0.908786	1.03736	1.41954	0.965875	0.957809	0.961993	1.03128	1.0116	0.370491	0.431222	1.0305	0.965875	-0.0646197	0.164908	0.0339577	0.130369	0.431222	0.0646197
sp|Q8K310|MATR3_MOUSE_150_158_1_1_S157	[229.162932]TEEGPTLS[79.966331]YGR	EEGPTLsYGRDGR	9.41169	759.848	2	0.954157	0.991306	1.07179	1.06859	1.0762	0.979711	0.974022	1.00098	0.941219	0.954827	1.01947	0.18249	0.738761	1.02995	0.974022	-0.0559265	0.0533378	0.0329444	0.0495634	0.738761	0.0559265
sp|O75815|BCAR3_HUMAN_179_189_1_1_S181	[229.162932]DSLS[79.966331]SPGNFVLTC[57.021463735]QWK[229.162932]	LVRDSLsSPGNFV	14.1357	793.054	3	0.348621	0.374248	0.292583	0.288099	0.304994	0.384252	0.921661	0.977919	0.90477	1.17098	0.813607	0.00114525	2.9411	0.326808	0.921661	0.594853	0.127751	0.138868	0.549412	2.9411	0.594853
sp|Q96RU2|UBP28_HUMAN_488_508_1_1_S503	[229.162932]ESTSTESSSQDVESTFS[79.966331]SPEDSLPK[229.162932]	DVESTFsSPEDSL	24.2923	1067.14	3	1.49426	1.38866	1.34218	1.42025	1.39799	1.06337	1.65239	1.55437	1.51932	1.59116	1.82479	0.0178988	1.74718	1.39333	1.59116	0.19783	0.110651	0.0738907	0.131857	1.74718	0.19783
sp|Q9BXJ9|NAA15_HUMAN_302_302_1_1_S302	[229.162932]RLPLNFLS[79.966331]GEK[229.162932]	LPLNFLsGEKFKE	9.68083	604.679	3	1.1178	1.15468	1.03134	0.982694	0.958355	1.05453	0.719433	0.788107	0.738359	0.709961	0.72868	0.00032148	3.49285	1.04293	0.72868	-0.314252	0.0723538	0.0413983	0.190752	3.49285	0.314252
sp|Q80TV8|CLAP1_MOUSE_588_594_1_1_S594	[229.162932]SVSTTGS[79.966331]LQR	SVSTTGsLQRSRS	10.3236	672.337	2	2.97769	2.8811	2.69363	2.48412	2.96896	2.19173	1.70835	1.76661	1.73178	1.7256	1.76998	0.00237653	2.62406	2.78737	1.73178	-1.05558	0.115636	0.0154245	0.241919	2.62406	1.05558
sp|O14545|TRAD1_HUMAN_272_280_1_0	[229.162932]AVC[57.021463735]EADQSHGGPRS[79.966331]LSDIK[229.162932]	AVCEADQSHGGPRSLSDIK	14.6446	642.319	4	0.787306	0.829466	0.919292	0.964692	1.05891	0.940031	1.16702	1.05856	1.1252	1.19143	1.10847	0.00535995	2.27084	0.929661	1.1252	0.195535	0.106257	0.0458407	0.133273	2.27084	0.195535
sp|Q8JZP9|GA2L1_MOUSE_288_311_2_0	[229.162932]TGTFSPQRGSPT[79.966331]PS[79.966331]PRPGSPVPGSER	TGTFSPQRGSPTPSPRPGSPVPGSER	10.5813	1009.14	3	0.219561	0.203847	0.270843	0.288075	0.266057	0.256719	0.32297	0.354948	0.332395	0.274961	0.330101	0.0100715	1.9969	0.261388	0.330101	0.0687133	0.129044	0.0911267	0.168811	1.9969	0.0687133
sp|Q9C0I3|CCSE1_HUMAN_645_663_1_0	[229.162932]RVLQESADM[15.9949]S[79.966331]PASSTTSLPVSPLTEEPVPFK[229.162932]	RVLQESADMSPASSTTSLPVSPLTEEPVPFK	12.071	964.747	4	0.590535	0.62805	0.574852	0.577869	0.564254	0.749766	0.34685	0.297648	0.373209	0.37105	0.3228	0.000355884	3.44869	0.584202	0.34685	-0.237352	0.113949	0.0943981	0.309319	3.44869	0.237352
sp|Q9H2P0|ADNP_HUMAN_970_1003_2_2_S970S982	[229.162932]DGAS[79.966331]PSESGPGSQQVS[79.966331]DFEDNTC[57.021463735]EMK[229.162932]PGTWSDESSQSEDAR	EWKDGAsPSESGPGSQQVsDFEDNT	10.8715	1253.51	4	0.224671	0.207389	0.230846	0.157514	0.258671	0.205933	0.227749	0.216194	0.177673	0.202905	0.242393	0.973874	0.011497	0.21603	0.216194	0.000163571	0.157545	0.115767	0.133397	0.011497	0.000163571
sp|P70335|ROCK1_MOUSE_1098_1119_2_0	[229.162932]LLDLSDSTSVAS[79.966331]FPS[79.966331]ADETDGNLPESR	LLDLSDSTSVASFPSADETDGNLPESR	21.5842	1071.47	3	0.584869	0.542609	0.595627	0.527861	0.5434	0.49657	0.350608	0.448939	0.389142	0.458404	0.332199	0.0047696	2.32152	0.543004	0.389142	-0.153862	0.0668742	0.143318	0.190309	2.32152	0.153862
sp|Q9JI10|STK3_MOUSE_15_20_1_1_S15	[229.162932]K[229.162932]LS[79.966331]EDSLTK[229.162932]	SKLKKLsEDSLTK	10.5565	894.504	2	0.746583	0.784758	0.638721	0.669821	0.793078	0.577442	1.17878	1.11602	1.03736	1.11256	1.20759	8.45506e-05	4.07288	0.708202	1.11602	0.40782	0.123718	0.058477	0.263096	4.07288	0.40782
sp|Q8C9H6|STRP2_MOUSE_328_346_1_1_S328	[229.162932]AAS[79.966331]PPSYTLDLGESQLAPPPSK[229.162932]	KSMRAAsPPSYTL	11.7311	922.147	3	0.787918	0.774259	0.623428	0.619207	0.723024	0.932458	0.752718	0.72429	0.76612	0.721827	0.773196	0.950075	0.0222423	0.748642	0.752718	0.00407613	0.157922	0.0315957	0.113207	0.0222423	0.00407613
sp|Q9ES00|UBE4B_MOUSE_76_101_1_0	[229.162932]SQSSEGVSSLSS[79.966331]SPSNSLETQSQSLSR	SQSSEGVSSLSSSPSNSLETQSQSLSR	13.0442	1022.48	3	0.30615	0.340237	0.383598	0.406466	0.366369	0.341446	0.406109	0.373372	0.419846	0.417436	0.473526	0.0424829	1.37179	0.353908	0.417436	0.0635289	0.099717	0.0864105	0.120762	1.37179	0.0635289
sp|P78524|ST5_HUMAN_673_673_1_1_S673	[229.162932]LVHIQS[79.966331]MLK[229.162932]	RLVHIQsMLKRAP	11.0051	536.311	3	0.867495	0.777415	0.71183	0.667565	0.773831	0.608191	0.392026	0.390482	0.435927	0.467487	0.351142	0.000509147	3.29316	0.742831	0.392026	-0.350805	0.124836	0.110533	0.315581	3.29316	0.350805
sp|Q96PY6|NEK1_HUMAN_1125_1131_1_0	[229.162932]EQPGEEYS[79.966331]EEEESVLK[229.162932]	EQPGEEYSEEEESVLK	13.7201	807.379	3	1.00315	0.991092	1.06412	1.01967	1.07428	0.827091	1.26133	1.23341	1.21516	1.19425	1.29091	0.00210581	2.67658	1.01141	1.23341	0.222	0.0896747	0.030723	0.129692	2.67658	0.222
sp|Q9UK76|JUPI1_HUMAN_70_80_1_1_S80	[229.162932]SSGGREDLESS[79.966331]GLQR	REDLESsGLQRRN	12.4816	629.967	3	1.93653	1.93288	2.54947	2.44673	2.59375	1.65968	1.8573	1.81592	1.77805	1.84811	1.74982	0.106658	0.972007	2.19163	1.81592	-0.375715	0.179438	0.0252723	0.169363	0.972007	0.375715
sp|Q05397|FAK1_HUMAN_843_861_1_1_S843	[229.162932]GS[79.966331]IDREDGSLQGPIGNQHIYQPVGK[229.162932]PDPAAPPK[229.162932]	VRLSRGsIDREDG	10.7655	1052.56	4	0.756378	0.775921	0.804073	0.785937	0.818374	0.560199	1.48198	1.38809	1.39193	1.37622	1.45716	1.65563e-05	4.78104	0.780929	1.39193	0.611001	0.127345	0.033318	0.338702	4.78104	0.611001
sp|Q69Z89|RADIL_MOUSE_224_238_1_1_S235	[229.162932]GTPALTSEAAQSS[79.966331]PPTR	SEAAQSsPPTRLR	15.191	660.662	3	0.616717	0.680518	0.739076	0.783076	0.762702	0.842305	0.971868	0.927913	0.981845	0.831747	1.07017	0.00660482	2.18014	0.750889	0.971868	0.220979	0.107697	0.0907925	0.165914	2.18014	0.220979
sp|Q9HCE3|ZN532_HUMAN_589_613_1_1_S602	[229.162932]VLSSVNPVPVYIPNLS[79.966331]PPANAGITLPTR	VYIPNLsPPANAG	13.0121	799.695	4	0.623902	0.592404	0.622876	0.526161	0.557949	0.862527	0.818344	0.700245	0.751576	0.782554	0.729755	0.086796	1.0615	0.60764	0.751576	0.143936	0.189573	0.0606039	0.16114	1.0615	0.143936
sp|O60341|KDM1A_HUMAN_166_181_1_1_S166	[229.162932]LPPPPPQAPPEEENES[79.966331]EPEEPSGVEGAAFQSR	PEEENEsEPEEPS	18.3166	927.679	4	3.47277	3.40655	3.35138	3.40331	3.42079	3.51345	3.33553	3.28728	3.24291	3.24113	3.37152	0.0112551	1.94865	3.41367	3.28728	-0.126384	0.0166544	0.017411	0.0260973	1.94865	0.126384
sp|Q86UU0|BCL9L_HUMAN_1013_1021_1_1_S1017	[229.162932]TAM[15.9949]PS[79.966331]PGVSQNK[229.162932]	PKTAMPsPGVSQN	11.0635	590.966	3	1.91919	1.94839	2.61703	2.43349	2.66496	1.91701	2.4188	2.4498	2.49064	2.37892	2.78012	0.231604	0.635255	2.19094	2.4498	0.258859	0.160475	0.0638636	0.128901	0.635255	0.258859
sp|Q9P2D1|CHD7_HUMAN_2237_2263_1_1_S2251	[229.162932]GSEEDEEEK[229.162932]LEDDDK[229.162932]S[79.966331]EESSQPEAGAVSR	LEDDDKsEESSQP	22.7476	987.951	4	0.472408	0.597808	0.653293	0.712324	0.784413	0.240472	0.66354	0.613941	0.583729	0.645637	0.621787	0.647635	0.18867	0.625551	0.621787	-0.00376357	0.339545	0.048897	0.237292	0.18867	0.00376357
sp|E9Q784|ZC3HD_MOUSE_1109_1109_1_1_T1109	[229.162932]RGPRT[79.966331]PPLAIK[229.162932]	KKRGPRtPPLAIK	9.12616	436.765	4	0.754597	0.761248	0.832476	0.887123	0.851564	1.04906	0.971469	0.925579	0.914857	1.04884	1.05863	0.0727119	1.13839	0.84202	0.971469	0.129449	0.1259	0.068418	0.120227	1.13839	0.129449
sp|Q9Y2U8|MAN1_HUMAN_880_888_1_1_T883	[229.162932]FPQALTSNT[79.966331]PLK[229.162932]PSNK[229.162932]	QALTSNtPLKPSN	13.6538	628.355	4	0.952188	0.993003	0.952612	0.934803	0.943531	0.839892	1.07709	1.01744	1.06633	1.04634	1.10799	0.00322493	2.49148	0.94786	1.06633	0.118467	0.0546486	0.0318551	0.0790297	2.49148	0.118467
sp|P35658|NU214_HUMAN_450_488_1_0	[229.162932]LDASAAAAPASLPPSSPAAPIAT[79.966331]FSLLPAGGAPTVFSFGSSSLK[229.162932]	LDASAAAAPASLPPSSPAAPIATFSLLPAGGAPTVFSFGSSSLK	15.6778	1546.49	3	2.35293	2.31906	2.20802	2.15804	2.16048	1.70368	1.43831	1.39136	1.54273	1.41115	1.40114	0.00175883	2.75478	2.18425	1.41115	-0.773099	0.108565	0.0429261	0.224181	2.75478	0.773099
sp|Q8IZL8|PELP1_HUMAN_1043_1073_2_2_S1043S1073	[229.162932]EGES[79.966331]PAAGPPPQELVEEEPSAPPTLLEEETEDGS[79.966331]DK[229.162932]	VEREGEsPAAGPPPQELVEEEPSAPPTLLEEETEDGsDKVQPP	14.3577	1095.5	4	0.441826	0.389347	0.405889	0.413324	0.447932	0.166916	0.198644	0.181743	0.201209	0.221087	0.215355	0.0210621	1.6765	0.409606	0.201209	-0.208397	0.279498	0.0757686	0.395183	1.6765	0.208397
sp|O94844|RHBT1_HUMAN_352_375_1_1_S352	[229.162932]S[79.966331]LVEALGLEAEGAVPETQTLTGWSK[229.162932]	WKSSNKsLVEALG	9.69379	1042.22	3	0.0892617	0.0955639	0.0641719	0.0683524	0.101936	0.0964924	0.0706031	0.0544421	0.0529977	0.0728114	0.0605896	0.0297521	1.52648	0.0924128	0.0605896	-0.0318232	0.184229	0.14596	0.234626	1.52648	0.0318232
sp|Q9UQ35|SRRM2_HUMAN_1227_1233_1_0	[229.162932]EQNSALPTSS[79.966331]QDEELM[15.9949]EVVEK[229.162932]	EQNSALPTSSQDEELMEVVEK	16.3343	973.13	3	2.42372	2.35872	2.22105	2.31993	2.26023	2.23672	2.47048	2.47117	2.51618	2.27955	2.49485	0.052719	1.27803	2.29008	2.47117	0.181088	0.0341307	0.0389125	0.0468197	1.27803	0.181088
sp|P13866|SC5A1_HUMAN_144_156_2_0	[229.162932]IQVYLS[79.966331]LLS[79.966331]LLLYIFTK[229.162932]	IQVYLSLLSLLLYIFTK	9.03009	883.155	3	0.849117	0.803456	0.725267	0.558684	0.68713	1.19394	0.820198	0.866473	0.889955	0.766917	0.85209	0.765537	0.116034	0.764361	0.85209	0.0877288	0.269498	0.0567532	0.191714	0.116034	0.0877288
sp|Q86YC2|PALB2_HUMAN_204_226_1_1_S209	[229.162932]SELPDS[79.966331]PEPVTEINEDSVLIPPTAQPEK[229.162932]	KSELPDsPEPVTE	10.7442	893.207	4	0.961286	0.911708	0.777799	0.829814	0.858826	0.905652	1.10822	1.07387	1.02876	1.08799	1.05336	0.00124713	2.90409	0.882239	1.07387	0.191633	0.0749771	0.0287032	0.118489	2.90409	0.191633
sp|Q7Z5K2|WAPL_HUMAN_452_461_2_2_S459S461	[229.162932]YFGFDDLS[79.966331]ES[79.966331]EDDEDDDC[57.021463735]QVER	FGFDDLsEsEDDEDD	13.7792	1025.36	3	1.92491	1.84862	1.84467	1.80512	1.76352	1.58783	1.60025	1.69388	1.54905	1.61791	1.76669	0.0630002	1.20066	1.8249	1.61791	-0.206986	0.0640902	0.0518687	0.0725128	1.20066	0.206986
sp|Q96LD4|TRI47_HUMAN_399_416_1_1_S399	[229.162932]LDS[79.966331]EADAEPQDLESTNLLESEAPR	GPQKLDsEADAEP	11.2911	980.451	3	0.911568	0.895813	0.801078	0.839834	0.833099	0.902919	0.651316	0.646708	0.678477	0.624752	0.651369	0.000158007	3.80132	0.867823	0.651316	-0.216507	0.0524965	0.0293831	0.1521	3.80132	0.216507
sp|Q80VA0|GALT7_MOUSE_103_103_1_1_S103	[229.162932]HAGGDS[79.966331]QRDVMQR	RHAGGDsQRDVMQ	10.0564	589.265	3	1.33618	1.37093	1.23149	1.54956	1.15687	2.01575	1.15785	1.87627	2.00617	2.14431	1.24584	0.428792	0.367753	1.35356	1.87627	0.522716	0.215232	0.268768	0.246308	0.367753	0.522716
sp|B2RTY4|MYO9A_HUMAN_1222_1230_1_1_S1230	[229.162932]ESSVDC[57.021463735]LK[229.162932]ES[79.966331]PNK[229.162932]	VDCLKEsPNKQQE	13.8591	754.057	3	1.10853	1.161	1.36215	1.10764	1.46512	1.03359	1.64674	1.55204	1.5786	1.48771	1.58967	0.00634573	2.19752	1.13477	1.5786	0.443835	0.13992	0.0368975	0.165952	2.19752	0.443835
sp|Q9UHB6|LIMA1_HUMAN_704_721_1_1_S704	[229.162932]S[79.966331]LNWSSFVDNTFAEEFTTQNQK[229.162932]	SPQEPKsLNWSSF	16.9145	1044.5	3	0.0943754	0.091794	0.0755042	0.0618981	0.0731069	0.063275	0.280664	0.304419	0.335458	0.33977	0.296554	3.39884e-05	4.46867	0.0743056	0.304419	0.230113	0.180179	0.0818397	0.676398	4.46867	0.230113
sp|Q4VC05|BCL7A_HUMAN_110_128_1_1_S111	[229.162932]QENSS[79.966331]NSSPAPEPNSAVPSDGTEAK[229.162932]	IKQENSsNSSPAP	18.4587	1013.48	3	0.724237	0.708903	1.03647	1.0534	1.11718	0.574056	1.10934	1.17917	1.0749	1.18623	1.13758	0.0599184	1.22244	0.880354	1.13758	0.257231	0.260994	0.0412895	0.217007	1.22244	0.257231
sp|Q9H813|PACC1_HUMAN_7_24_1_0	[229.162932]ST[79.966331]SYQELSEELVQVVENSELADEQDK[229.162932]	STSYQELSEELVQVVENSELADEQDK	9.2481	1169.89	3	0.104499	0.116534	0.135454	0.136729	0.112766	0.0400213	0.0651596	0.0304879	0.0597468	0.074569	0.0445856	0.028453	1.54587	0.11465	0.0597468	-0.0549032	0.329878	0.317787	0.464585	1.54587	0.0549032
sp|Q7Z333|SETX_HUMAN_1613_1623_1_1_S1621	[229.162932]SLETSSALS[79.966331]PSLK[229.162932]	ETSSALsPSLKNK	11.8373	620.005	3	0.711582	0.753167	0.684213	0.690982	0.706985	0.835088	1.02283	0.93409	0.979827	0.998151	1.03514	0.00010763	3.96807	0.709283	0.998151	0.288868	0.0776184	0.0400239	0.171261	3.96807	0.288868
sp|Q5TCQ9|MAGI3_HUMAN_821_832_1_1_S832	[229.162932]QPEDDSSQAFISTQNGS[79.966331]PR	ISTQNGsPRLNRA	16.2293	792.023	3	1.29974	1.34472	1.31668	1.37261	1.35583	1.28392	1.49263	1.59664	1.50077	1.50006	1.48807	0.000606498	3.21717	1.3307	1.50006	0.169361	0.0258696	0.0300825	0.0739502	3.21717	0.169361
sp|P28715|ERCC5_HUMAN_523_534_1_1_S526	[229.162932]ELTPAS[79.966331]PTC[57.021463735]TNSVSK[229.162932]	RELTPAsPTCTNS	14.7903	710.69	3	1.88278	1.94539	2.26332	2.20395	2.23478	2.039	2.88074	2.68765	2.68972	2.62009	2.77658	0.0002645	3.57757	2.12147	2.68972	0.568242	0.0770592	0.0367922	0.149728	3.57757	0.568242
sp|Q9CQJ7|PTTG1_MOUSE_162_162_1_1_S162	[229.162932]LLHLGPPS[79.966331]PLK[229.162932]	LHLGPPsPLKTPF	10.6162	570.675	3	0.887747	0.753037	0.78229	0.789579	0.78565	0.740645	0.482202	0.461265	0.59484	0.766811	0.536424	0.0259113	1.58651	0.78397	0.536424	-0.247546	0.0656298	0.215501	0.208906	1.58651	0.247546
sp|Q9Y3Y2|CHTOP_HUMAN_64_64_1_1_S64	[229.162932]LAQQMENRPS[79.966331]VQAALK[229.162932]	QMENRPsVQAALK	10.6641	774.754	3	0.759513	0.807235	0.747167	0.833366	0.873673	0.867874	0.92054	0.78591	0.863023	0.904475	0.839443	0.244779	0.611226	0.820301	0.863023	0.0427227	0.0656698	0.0622305	0.0677197	0.611226	0.0427227
sp|Q9Y6D6|BIG1_HUMAN_275_308_2_0	[229.162932]SLQDDTEPENGS[79.966331]DISS[79.966331]AENEQTEADQATAAETLSK[229.162932]	SLQDDTEPENGSDISSAENEQTEADQATAAETLSK	23.7556	1075.72	4	1.55911	1.42207	1.38929	1.44529	1.41943	1.10054	2.6071	2.43229	2.36329	2.51498	2.59442	8.68972e-06	5.06099	1.42075	2.51498	1.09423	0.110265	0.0418434	0.313949	5.06099	1.09423
sp|Q12888|TP53B_HUMAN_394_398_1_1_S398	[229.162932]QDK[229.162932]PMDTSVLS[79.966331]EEGGEPFQK[229.162932]	MDTSVLsEEGGEP	17.8914	997.164	3	1.2268	1.17755	1.14552	1.14726	1.2133	0.874878	1.02563	0.890362	0.941867	0.977269	0.778192	0.0283618	1.54727	1.1624	0.941867	-0.220538	0.114744	0.10263	0.148972	1.54727	0.220538
sp|Q8N9U0|TAC2N_HUMAN_377_388_1_0	[229.162932]YLPSSST[79.966331]PLTLSFFVK[229.162932]	YLPSSSTPLTLSFFVK	12.4298	775.758	3	0.325256	0.31003	0.280158	0.251514	0.260509	0.468431	0.424184	0.406771	0.429523	0.392836	0.409501	0.0562909	1.24956	0.295094	0.409501	0.114407	0.252698	0.0354328	0.211933	1.24956	0.114407
sp|O00515|LAD1_HUMAN_392_401_1_1_S394	[229.162932]SAS[79.966331]MK[229.162932]LPDNTVK[229.162932]	TLTRSAsMKLPDN	9.95469	#N/A	#N/A	5.09488	5.57614	6.11205	6.11451	6.06638	4.76596	4.97298	5.30432	5.35673	4.77223	5.67241	0.261696	0.582202	5.82126	5.30432	-0.516936	0.103508	0.0672345	0.0943964	0.582202	0.516936
sp|P18206|VINC_HUMAN_345_346_1_0	[229.162932]GQGSS[79.966331]PVAM[15.9949]QK[229.162932]	GQGSSPVAMQK	10.8941	822.416	2	0.808424	0.78523	0.756902	0.772937	0.79935	0.50881	3.30383	2.66089	3.14752	3.21992	2.80856	0.00011076	3.95562	0.779083	3.14752	2.36843	0.154437	0.0919523	0.680747	3.95562	2.36843
sp|O15047|SET1A_HUMAN_1167_1185_1_1_S1169	[229.162932]TVS[79.966331]FSAIEVVPAPEPPPATPPQAK[229.162932]	KRRKTVsFSAIEV	10.5129	742.903	4	0.546748	0.533991	0.439276	0.480493	0.443072	0.676711	0.725484	0.69223	0.802007	0.798999	0.765907	0.00207585	2.6828	0.507242	0.765907	0.258665	0.170834	0.0628663	0.226165	2.6828	0.258665
sp|Q9Y446|PKP3_HUMAN_176_180_1_1_S180	[229.162932]ADYDTLS[79.966331]LR	ADYDTLsLRSLRL	11.2294	681.821	2	4.14854	4.08548	4.08013	4.07979	3.87774	3.52861	2.56506	2.70272	2.72771	2.60806	2.62768	0.000126893	3.89656	4.07996	2.62768	-1.45229	0.0588716	0.025504	0.211012	3.89656	1.45229
sp|Q9BWU0|NADAP_HUMAN_523_541_1_1_S530	[229.162932]ASSQVLSES[79.966331]PSQDSLDAFMSEM[15.9949]K[229.162932]	SQVLSEsPSQDSL	13.0461	1010.14	3	0.994958	0.979151	0.852794	0.962761	0.947128	0.93698	1.00094	1.01635	0.972624	1.04607	0.950462	0.129219	0.888674	0.954944	1.00094	0.0459995	0.0529719	0.0373749	0.0519862	0.888674	0.0459995
sp|Q5VUB5|F1711_HUMAN_418_433_1_1_S427	[229.162932]LSYSTSQEFSS[79.966331]REELLSC[57.021463735]K[229.162932]	TSQEFSsREELLS	13.3241	930.785	3	1.89987	1.81097	1.92758	1.7456	1.88257	1.61921	0.601233	0.698907	0.636716	0.655901	0.684409	9.35095e-06	5.02914	1.84677	0.655901	-1.19087	0.0640913	0.0591781	0.474742	5.02914	1.19087
sp|O94885|SASH1_HUMAN_837_858_1_1_S839	[229.162932]SHS[79.966331]LDDLQVEPGAEQDVPTEVTEPPPQIVPEVPQK[229.162932]	TWPRSHsLDDLQV	9.92395	1086.55	4	0.460959	0.443598	0.470431	0.409469	0.368595	0.36179	0.368378	0.408213	0.386557	0.714445	0.33584	0.809059	0.0920198	0.426533	0.386557	-0.0399768	0.111473	0.348362	0.241273	0.0920198	0.0399768
sp|Q5T5U3|RHG21_HUMAN_204_228_1_1_S221	[229.162932]NIPEPPPIC[57.021463735]YPWLPSAPSAMAQPVEIS[79.966331]PPDSSLSK[229.162932]	AQPVEIsPPDSSL	10.9165	1079.05	4	0.259266	0.251356	0.213862	0.230248	0.225442	0.16565	0.14967	0.160674	0.166587	0.152483	0.12793	0.00549964	2.25967	0.227845	0.152483	-0.0753623	0.148401	0.0974569	0.238991	2.25967	0.0753623
sp|P52701|MSH6_HUMAN_305_309_1_1_S309	[229.162932]MVTGNGS[79.966331]LK[229.162932]	MVTGNGsLKRKSS	9.0831	722.885	2	0.807274	0.84029	0.802244	0.761274	0.843484	0.836124	1.62785	1.3951	1.56347	1.55287	1.43649	0.000250586	3.60104	0.821699	1.55287	0.731173	0.0388185	0.0635258	0.327617	3.60104	0.731173
sp|Q96PY6|NEK1_HUMAN_914_925_1_1_S925	[229.162932]DESLPC[57.021463735]TITDVWIS[79.966331]EEK[229.162932]	ITDVWIsEEKETK	18.061	854.082	3	0.349419	0.350758	0.316474	0.256213	0.307661	0.32303	0.397887	0.419046	0.418409	0.463286	0.352441	0.00948407	2.02301	0.319752	0.418409	0.0986577	0.109272	0.0979016	0.166953	2.02301	0.0986577
sp|Q9C0C2|TB182_HUMAN_429_437_1_1_S429	[229.162932]FS[79.966331]EGVLQSPSQDQEK[229.162932]	LVQRRFsEGVLQS	13.4297	740.029	3	2.72756	2.82166	2.82852	2.89047	2.80833	2.74654	3.95584	3.93632	3.79816	3.8746	3.84745	3.76312e-07	6.42445	2.81499	3.8746	1.05961	0.0211314	0.0166324	0.171919	6.42445	1.05961
sp|Q93073|SBP2L_HUMAN_425_439_1_1_S425	[229.162932]VLDDLPENS[79.966331]PINIVQTPIPITTSVPK[229.162932]	DDLPENsPINIVQ	12.5574	835.462	4	0.277606	0.205542	0.225369	0.235235	0.218408	0.259388	0.153533	0.160919	0.158549	0.140295	0.171793	0.00139022	2.85692	0.230302	0.158549	-0.0717534	0.113626	0.0731471	0.231494	2.85692	0.0717534
sp|G5E870|TRIPC_MOUSE_1350_1370_2_2_S1350S1362	[229.162932]VREDDEDS[79.966331]DDDGSDEEIDES[79.966331]LAAQFLNSGNVR	REDDEDsDDDGSDEEIDEsLAAQFL	11.1432	983.394	4	0.684596	0.653564	0.593116	0.585712	0.668705	0.607606	0.640347	0.667902	0.662031	0.68134	0.667936	0.193467	0.713392	0.630585	0.667902	0.0373174	0.0664628	0.0225267	0.0545944	0.713392	0.0373174
sp|A2AJ15|MA1B1_MOUSE_102_113_1_1_S102	[229.162932]QEVLPVLPAPQK[229.162932]ES[79.966331]AEQEGFADILSQK[229.162932]	PAPQKEsAEQEGF	15.3259	930.507	4	1.58676	1.54287	1.56992	1.44481	1.48701	1.02577	1.77195	1.69763	1.77431	1.72919	1.74647	0.033945	1.46922	1.51494	1.74647	0.231533	0.146292	0.0183038	0.137825	1.46922	0.231533
sp|Q14653|IRF3_HUMAN_173_188_1_0	[229.162932]SPS[79.966331]LDNPTPFPNLGPSENPLK[229.162932]	SPSLDNPTPFPNLGPSENPLK	12.9769	920.473	3	0.946683	0.958125	0.840916	0.745324	0.815881	1.12509	1.46535	1.3613	1.40231	1.38073	1.39543	0.000758572	3.12	0.8938	1.39543	0.501628	0.14864	0.0280111	0.244916	3.12	0.501628
sp|Q6PI47|KCD18_HUMAN_382_397_1_1_S393	[229.162932]RTPLC[57.021463735]ATAPC[57.021463735]LPS[79.966331]PTATR	TAPCLPsPTATRQ	12.5486	760.381	3	0.49861	0.501942	0.423055	0.4499	0.504657	0.702162	0.41682	0.447165	0.402331	0.459318	0.407009	0.131607	0.880721	0.500276	0.41682	-0.0834556	0.19135	0.059333	0.17829	0.880721	0.0834556
sp|P85037|FOXK1_HUMAN_431_441_1_1_T436	[229.162932]SGGLQT[79.966331]PEC[57.021463735]LSR	RSGGLQtPECLSR	13.0671	#N/A	#N/A	1.60538	1.7368	2.10773	2.07913	2.04017	1.3737	1.64773	1.64065	1.60294	1.62816	1.69891	0.275867	0.559301	1.88848	1.64065	-0.247829	0.164579	0.0214587	0.133892	0.559301	0.247829
sp|Q9JIX8|ACINU_MOUSE_413_423_1_0	[229.162932]APVVLQPEQIVSEEET[79.966331]PPPLLTK[229.162932]	APVVLQPEQIVSEEETPPPLLTK	14.0183	763.922	4	0.408924	0.404108	0.435785	0.310781	0.407026	0.683127	0.474917	0.548542	0.53363	0.46121	0.462378	0.440222	0.356328	0.407975	0.474917	0.066942	0.284899	0.0840875	0.208115	0.356328	0.066942
sp|Q01082|SPTB2_HUMAN_2144_2161_2_2_T2155S2161	[229.162932]MAETVDTSEMVNGAT[79.966331]EQRTSS[79.966331]K[229.162932]	EMVNGAtEQRTSsKESSPI	15.4148	998.098	3	1.1781	1.0801	1.01684	1.04922	1.1071	0.735804	1.28132	1.22809	1.02522	1.24523	1.0483	0.188536	0.724607	1.06466	1.22809	0.163435	0.149113	0.102502	0.137957	0.724607	0.163435
sp|Q14676|MDC1_HUMAN_760_780_1_1_S780	[229.162932]ESEDSETQPFDTHLEAYGPC[57.021463735]LS[79.966331]PPR	AYGPCLsPPRAIP	17.0532	1058.12	3	2.41665	2.344	2.34019	2.36532	2.27678	2.30648	2.02177	2.13569	2.07114	2.07319	2.07737	5.56634e-05	4.25443	2.3421	2.07319	-0.268903	0.0206034	0.0194743	0.0653729	4.25443	0.268903
sp|Q96D71|REPS1_HUMAN_377_399_1_0	[229.162932]LIDLEDSADVGDQPGEVGYS[79.966331]GSPAEAPPSK[229.162932]	LIDLEDSADVGDQPGEVGYSGSPAEAPPSK	23.0167	885.429	4	0.454827	0.490709	0.474612	0.45942	0.429847	0.388922	0.330857	0.343113	0.336027	0.269023	0.297797	0.000588898	3.22996	0.457123	0.330857	-0.126266	0.0802422	0.0989251	0.198703	3.22996	0.126266
sp|Q15942|ZYX_HUMAN_274_290_1_1_S281	[229.162932]FTPVASK[229.162932]FS[79.966331]PGAPGGSGSQPNQK[229.162932]	PVASKFsPGAPGG	11.7317	754.15	4	1.71724	1.91556	1.76745	1.75803	1.83513	2.01835	1.38718	1.41507	1.48864	1.31615	1.53896	0.000549168	3.26029	1.80129	1.41507	-0.386213	0.0618657	0.0609228	0.141366	3.26029	0.386213
sp|Q5VT06|CE350_HUMAN_1502_1510_1_1_S1502	[229.162932]S[79.966331]PSVSLSQSK[229.162932]	TETDRKsPSVSLS	11.4857	519.95	3	1.23926	1.11716	1.29377	1.10375	1.41223	0.912153	1.52285	1.33982	1.38811	1.46119	1.54341	0.0237555	1.62424	1.17821	1.46119	0.282988	0.147742	0.0598027	0.150156	1.62424	0.282988
sp|Q14690|RRP5_HUMAN_26_42_1_1_S36	[229.162932]AFQQSVEQDNLFDIS[79.966331]TEEGSTK[229.162932]	DNLFDIsTEEGST	22.6489	603.487	5	0.833879	0.794888	0.772172	0.731992	0.779104	0.718352	0.771962	0.724777	0.664602	0.706248	0.725092	0.0957935	1.01866	0.775638	0.724777	-0.0508611	0.0546132	0.0538835	0.0635869	1.01866	0.0508611
sp|Q62318|TIF1B_MOUSE_806_828_1_1_S828	[229.162932]FSAVLVEPPPLNLPSAGLSSQELS[79.966331]GPGDGP	LSSQELsGPGDGP	9.69791	1081.55	3	0.111995	0.0756136	0.076682	0.0874567	0.08015	0.0618251	0.10631	0.12649	0.103136	0.0878317	0.128997	0.0454834	1.34215	0.078416	0.10631	0.0278937	0.203969	0.155587	0.229594	1.34215	0.0278937
sp|Q9UKV3|ACINU_HUMAN_838_840_1_1_T840	[229.162932]GVPAGNSDT[79.966331]EGGQPGRK[229.162932]	PAGNSDtEGGQPG	12.7657	542.271	4	0.633718	0.779339	0.681153	0.707162	0.717	0.797747	1.06134	1.06394	1.07965	1.15533	1.15206	2.15417e-05	4.66672	0.712081	1.07965	0.367567	0.0849934	0.0429055	0.231525	4.66672	0.367567
sp|Q9UQ35|SRRM2_HUMAN_286_300_2_2_T286S300	[229.162932]T[79.966331]HTTALAGRSPSPAS[79.966331]GR	RSAAAKtHTTALAGRSPSPAsGRRGEG	16.3606	685.99	3	3.03667	2.9469	2.84571	2.80491	2.97503	0.519627	0.383817	0.57998	0.519151	1.56594	0.601097	0.0122806	1.91078	2.8963	0.57998	-2.31633	0.390397	0.650586	0.705358	1.91078	2.31633
sp|P49792|RBP2_HUMAN_2626_2641_1_1_T2639	[229.162932]K[229.162932]K[229.162932]PEDSPSDDDVLIVYELT[79.966331]PTAEQK[229.162932]	LIVYELtPTAEQK	22.2371	954.259	4	1.22888	1.17078	1.07999	1.07286	1.16042	1.11239	0.929241	0.91632	0.942961	0.983668	0.958876	0.000994856	3.00224	1.13641	0.942961	-0.193446	0.0528908	0.027738	0.104576	3.00224	0.193446
sp|O60934|NBN_HUMAN_397_402_1_1_S397	[229.162932]M[15.9949]LS[79.966331]QDAPTVK[229.162932]	QKFRMLsQDAPTV	10.3855	548.621	3	1.44875	1.4296	1.64366	1.64629	1.60261	1.35197	2.72696	2.45887	2.44057	2.5331	2.22671	0.000191169	3.71858	1.52568	2.45887	0.933187	0.082957	0.0727534	0.266033	3.71858	0.933187
sp|P36871|PGM1_HUMAN_115_117_1_0	[229.162932]AIGGIILTAS[79.966331]HNPGGPNGDFGIK[229.162932]	AIGGIILTASHNPGGPNGDFGIK	16.1686	686.87	4	4.40537	4.26288	4.10391	4.20349	4.149	4.13313	3.87461	3.84569	4.02859	3.92687	3.99896	0.00357085	2.44723	4.17625	3.92687	-0.249377	0.0264295	0.0199049	0.0418484	2.44723	0.249377
sp|Q9ULL5|PRR12_HUMAN_636_651_1_1_S651	[229.162932]TEDEEFLIQHLLQAPS[79.966331]PPR	HLLQAPsPPRTSG	12.1782	843.762	3	2.1881	2.14295	1.98672	1.92097	1.96938	2.60991	2.28024	2.3927	2.40207	2.33535	2.19567	0.206817	0.684413	2.06484	2.33535	0.270514	0.119091	0.0368632	0.0951282	0.684413	0.270514
sp|P19838|NFKB1_HUMAN_881_893_1_1_S893	[229.162932]QM[15.9949]GYTEAIEVIQAASS[79.966331]PVK[229.162932]	VIQAASsPVKTTS	16.7008	645.083	4	2.76821	2.69171	2.66191	2.42271	2.58712	2.78872	2.56946	2.51014	2.63402	2.51567	2.55476	0.214879	0.667807	2.67681	2.55476	-0.122046	0.050744	0.0195521	0.0430302	0.667807	0.122046
sp|Q6NXI6|RPRD2_MOUSE_777_788_2_0	[229.162932]IISPGSST[79.966331]PS[79.966331]STRSPPPGR	IISPGSSTPSSTRSPPPGR	8.61229	757.364	3	0.845402	0.898486	1.08672	1.00644	0.855697	1.01343	0.715616	0.718588	0.691114	0.624255	0.774095	0.00284105	2.54652	0.952462	0.715616	-0.236846	0.103435	0.0770168	0.179009	2.54652	0.236846
sp|Q8BYJ6|TBCD4_MOUSE_573_583_1_0	[229.162932]SLTSSLENIFS[79.966331]R	SLTSSLENIFSR	9.55714	831.921	2	1.64896	1.51193	1.49725	1.43415	1.41345	1.26896	0.893197	0.936299	0.998627	0.912327	0.971495	0.000391789	3.40695	1.4657	0.936299	-0.529399	0.0859974	0.0455499	0.234139	3.40695	0.529399
sp|Q9Y6D6|BIG1_HUMAN_275_308_1_1_S308	[229.162932]SLQDDTEPENGSDISSAENEQTEADQATAAETLS[79.966331]K[229.162932]	TAAETLsKNEVLY	18.2135	1055.73	4	0.945842	0.920739	0.875164	0.932362	0.925859	0.536362	1.6251	1.53466	1.49422	1.67561	1.60332	0.000154063	3.8123	0.923299	1.60332	0.680021	0.185077	0.0455758	0.336867	3.8123	0.680021
sp|Q6N021|TET2_HUMAN_75_82_1_1_S75	[229.162932]VS[79.966331]PDFTQESR	SQNSRVsPDFTQE	8.90273	737.833	2	1.72452	1.61867	1.85712	1.83444	1.83317	1.43619	1.26535	1.34263	1.20551	1.2708	1.32165	0.00278847	2.55463	1.77884	1.2708	-0.508041	0.0958574	0.0418467	0.169863	2.55463	0.508041
sp|Q9UK58|CCNL1_HUMAN_325_342_2_2_T330S342	[229.162932]GLNPDGTPALST[79.966331]LGGFSPASK[229.162932]PSS[79.966331]PR	GTPALStLGGFSPASKPSsPREVKA	20.3158	1043.85	3	1.21355	1.17922	1.01853	1.05417	1.03737	0.835762	0.626755	0.722372	0.704254	0.622901	0.614829	0.00153295	2.81447	1.04577	0.626755	-0.419016	0.127184	0.0772982	0.263743	2.81447	0.419016
sp|Q99459|CDC5L_HUMAN_427_442_2_0	[229.162932]SGTTPK[229.162932]PVINS[79.966331]T[79.966331]PGRTPLR	SGTTPKPVINSTPGRTPLR	9.52999	866.46	3	0.895393	0.91208	0.951171	0.923389	0.991031	0.708126	0.802378	0.680849	0.676806	0.706535	0.749327	0.0143737	1.84243	0.917734	0.706535	-0.211199	0.109674	0.07309	0.145602	1.84243	0.211199
sp|Q5TH69|BIG3_HUMAN_1976_1978_1_1_S1978	[229.162932]EHM[15.9949]GESLS[79.966331]LK[229.162932]	HMGESLsLKAGGG	8.90299	562.287	3	1.98531	2.02408	2.01523	2.09038	2.03009	2.41891	2.50932	2.5598	2.44314	2.94502	2.49269	0.00705954	2.15122	2.02709	2.50932	0.482232	0.0777611	0.078298	0.134139	2.15122	0.482232
sp|Q08J23|NSUN2_HUMAN_743_755_1_1_S751	[229.162932]AGEPNSPDAEEANS[79.966331]PDVTAGC[57.021463735]DPAGVHPPR	DAEEANsPDVTAG	30.892	1108.49	3	0.51768	0.511477	0.613313	0.643641	0.55717	0.538171	0.506658	0.51772	0.512303	0.489284	0.56754	0.174479	0.758258	0.54767	0.512303	-0.0353673	0.0951951	0.0565165	0.0889057	0.758258	0.0353673
sp|Q9UEY8|ADDG_HUMAN_180_187_1_1_S180	[229.162932]GLS[79.966331]FSEATASNLVK[229.162932]	IIPRGLsFSEATA	11.266	654.684	3	0.218581	0.241952	0.178873	0.151967	0.21105	0.294626	0.527375	0.482101	0.537143	0.475463	0.548426	2.47586e-05	4.60627	0.214815	0.527375	0.31256	0.230043	0.0645292	0.457586	4.60627	0.31256
sp|O15027|SC16A_HUMAN_2022_2042_1_1_S2042	[229.162932]SPDPGIVPQEAPVGNSLSELS[79.966331]EENFDGK[229.162932]	NSLSELsEENFDG	13.4727	863.428	4	1.18186	1.06525	1.00034	1.04528	0.975802	0.948986	1.07831	1.08833	1.08535	1.03314	1.09195	0.398089	0.40002	1.02281	1.08535	0.0625362	0.080373	0.0224621	0.0608957	0.40002	0.0625362
sp|Q3MIN7|RGL3_HUMAN_569_581_2_2_S569S573	[229.162932]DAPAGS[79.966331]PPAS[79.966331]PGPQGPSTK[229.162932]	RDAPAGsPPAsPGPQGP	11.811	779.695	3	0.503435	0.462502	0.593043	0.528627	0.597088	0.548692	1.48113	1.33821	1.27339	1.448	1.51095	4.99576e-05	4.3014	0.538659	1.448	0.909339	0.0968252	0.0713545	0.493047	4.3014	0.909339
sp|O00264|PGRC1_HUMAN_139_161_1_0	[229.162932]EALK[229.162932]DEYDDLSDLTAAQQET[79.966331]LSDWESQFTFK[229.162932]	EALKDEYDDLSDLTAAQQETLSDWESQFTFK	17.5802	1098.26	4	0.401391	0.407209	0.345203	0.389875	0.34437	0.572044	0.458376	0.502116	0.560261	0.436433	0.415967	0.234256	0.63031	0.395633	0.458376	0.0627429	0.204787	0.121274	0.17613	0.63031	0.0627429
sp|Q9HBL0|TENS1_HUMAN_899_915_1_1_S915	[229.162932]AASDGQYENQSPEATSPRS[79.966331]PGVR	EATSPRsPGVRSP	17.6588	905.086	3	0.600482	0.729657	1.09804	1.02396	0.862239	1.02979	1.21015	1.01996	0.982828	1.01709	1.23125	0.108871	0.963089	0.943102	1.01996	0.0768605	0.219471	0.108395	0.192598	0.963089	0.0768605
sp|Q6R327|RICTR_HUMAN_1133_1152_1_0	[229.162932]TLTEPS[79.966331]VDFNHSDDFTPISTVQK[229.162932]	TLTEPSVDFNHSDDFTPISTVQK	19.0016	779.886	4	1.13733	1.10602	1.11685	1.09936	1.09509	1.14632	1.95104	1.92863	1.9166	1.92247	1.94577	2.61484e-09	8.58255	1.11144	1.92863	0.817192	0.0187152	0.00770673	0.286698	8.58255	0.817192
sp|O43719|HTSF1_HUMAN_616_634_2_2_S616S624	[229.162932]VLDEEGS[79.966331]EREFDEDS[79.966331]DEK[229.162932]EEEEDTYEK[229.162932]	VLDEEGsEREFDEDsDEKEEE	10.8531	1032.46	4	2.51615	2.45373	2.28444	2.48434	2.53445	1.56736	1.79725	1.78854	1.69811	1.797	1.86282	0.0369165	1.43278	2.46904	1.797	-0.672037	0.161744	0.0328857	0.183312	1.43278	0.672037
sp|Q6KC79|NIPBL_HUMAN_345_352_1_1_S350	[229.162932]AAMYDIISS[79.966331]PSK[229.162932]	MYDIISsPSKDST	12.3627	607.648	3	1.68023	1.65567	1.61675	1.50805	1.55939	1.79497	1.61997	1.52676	1.49113	1.58949	1.52973	0.16802	0.77464	1.63621	1.52973	-0.106481	0.0612689	0.0335895	0.0561754	0.77464	0.106481
sp|Q9UHF7|TRPS1_HUMAN_200_216_1_1_S200	[229.162932]S[79.966331]K[229.162932]TDLLVNDNPDPAPLSPELQDFK[229.162932]	GVRLNKsKTDLLV	18.0516	856.202	4	1.0441	1.05268	0.908734	0.836658	0.858371	1.10828	1.29042	1.22572	1.26205	1.24794	1.28951	0.00362497	2.4407	0.976415	1.26205	0.285635	0.118152	0.0219411	0.158658	2.4407	0.285635
sp|Q9BVC5|ASHWN_HUMAN_143_156_1_1_S143	[229.162932]K[229.162932]LS[79.966331]NSSSSVSPLILSSNLPVNNK[229.162932]	NAFRKLsNSSSSV	15.0371	788.943	4	0.78658	0.778295	0.682253	0.701004	0.704069	0.800943	1.65619	1.50914	1.55074	1.50016	1.55613	1.54424e-06	5.81129	0.741182	1.55074	0.809558	0.0699275	0.0398736	0.384724	5.81129	0.809558
sp|P29788|VTNC_MOUSE_69_80_2_0	[229.162932]GDVFTMPEDDYWS[79.966331]Y[79.966331]DYVEEPK[229.162932]	GDVFTMPEDDYWSYDYVEEPK	9.55136	801.334	4	0.337325	0.336169	0.263084	0.287895	0.315886	0.316168	0.282127	0.314989	0.265253	0.256194	0.262268	0.107303	0.969386	0.316027	0.265253	-0.0507739	0.0935774	0.0859531	0.104517	0.969386	0.0507739
sp|Q8VED5|K2C79_MOUSE_337_343_1_1_T343	[229.162932]YEELQVT[79.966331]AGK[229.162932]	YEELQVtAGKHGD	11.3377	559.296	3	0.610771	0.60541	0.647064	0.596772	0.591018	0.731843	0.947676	0.858036	0.888423	0.853471	0.978968	0.000205348	3.68751	0.60809	0.888423	0.280332	0.0847038	0.0615693	0.201934	3.68751	0.280332
sp|Q6PJT7|ZC3HE_HUMAN_405_417_1_0	[229.162932]TPRIS[79.966331]PPIK[229.162932]EEETK[229.162932]	TPRISPPIKEEETK	9.34718	598.842	4	1.00015	1.01153	1.1417	1.0617	1.15224	1.22016	1.17804	1.13393	1.2583	1.08433	1.24745	0.183561	0.73622	1.1017	1.17804	0.0763394	0.0795526	0.0627666	0.0781141	0.73622	0.0763394
sp|Q8WXE0|CSKI2_HUMAN_666_700_1_0	[229.162932]LLTFQGSELSPELQAAMAGGGPEPLPLPPARS[79.966331]PSQESIGAR	LLTFQGSELSPELQAAMAGGGPEPLPLPPARSPSQESIGAR	14.3972	894.063	5	0.461872	0.496957	0.445975	0.427218	0.376872	0.561478	0.371281	0.356832	0.395128	0.376688	0.350027	0.0301434	1.52081	0.453924	0.371281	-0.0826423	0.136395	0.04778	0.157982	1.52081	0.0826423
sp|Q8NI35|INADL_HUMAN_1370_1372_1_1_S1372	[229.162932]QLPESES[79.966331]FK[229.162932]	QLPESEsFKLAVS	9.75096	534.944	3	1.14734	1.17389	1.18822	1.1386	1.20434	1.13501	1.14729	1.11524	1.11597	1.0706	1.15698	0.0895045	1.04816	1.16061	1.11597	-0.0446382	0.0245075	0.0301916	0.0324261	1.04816	0.0446382
sp|Q9GZY8|MFF_HUMAN_121_138_1_0	[229.162932]VLTLSERPLDFLDLERPPT[79.966331]TPQNEEIR	VLTLSERPLDFLDLERPPTTPQNEEIR	16.6853	872.954	4	0.229001	0.225006	0.19369	0.190502	0.193129	0.250404	0.234245	0.240998	0.287329	0.19914	0.262558	0.180397	0.743769	0.209348	0.240998	0.0316498	0.11601	0.134445	0.139263	0.743769	0.0316498
sp|Q9Y2L5|TPPC8_HUMAN_959_981_1_1_S971	[229.162932]RPEFFTFGGNTAVLTPLS[79.966331]PSASENC[57.021463735]SAYK[229.162932]	AVLTPLsPSASEN	23.3527	922.457	4	0.999612	0.959827	0.8859	0.869583	0.856868	1.06704	0.667436	0.713001	0.734217	0.661564	0.670548	0.00143147	2.84422	0.922864	0.670548	-0.252316	0.0888747	0.0468839	0.175503	2.84422	0.252316
sp|P18826|KPB1_MOUSE_5_14_1_1_S7	[229.162932]SNS[79.966331]GVRLDGYAR	MRSRSNsGVRLDG	9.35375	802.394	2	1.04239	1.06518	1.08756	1.25062	1.11274	1.21829	1.04124	1.11737	1.0112	0.915937	0.729784	0.110368	0.957157	1.10015	1.0112	-0.0889477	0.0754608	0.154773	0.134422	0.957157	0.0889477
sp|O94876|TMCC1_HUMAN_156_189_1_1_S158	[229.162932]SSS[79.966331]TTDAPTSSAMM[15.9949]EIAC[57.021463735]AAAAAAAAC[57.021463735]LPGEEGTAER	GRPRSSsTTDAPT	10.6061	985.679	4	0.339487	0.341414	0.306824	0.247154	0.316284	0.501444	0.270777	0.266771	0.276492	0.309898	0.258015	0.17833	0.748775	0.327885	0.270777	-0.0571086	0.249146	0.0720085	0.225751	0.748775	0.0571086
sp|P50851|LRBA_HUMAN_1560_1599_2_0	[229.162932]HSQSC[57.021463735]TETGS[79.966331]ENENVS[79.966331]LSEITPAAFSTLTTASVEESESTSSAR	HSQSCTETGSENENVSLSEITPAAFSTLTTASVEESESTSSAR	14.3409	1228.03	4	0.184766	0.195849	0.198158	0.166351	0.163649	0.191723	0.186901	0.20055	0.200724	0.224255	0.152823	0.575346	0.240071	0.188244	0.20055	0.0123062	0.0817705	0.135694	0.108121	0.240071	0.0123062
sp|Q14966|ZN638_HUMAN_508_516_2_2_S508S510	[229.162932]S[79.966331]RS[79.966331]PMHYMYRPR	SHRFRRsRsPMHYMY	9.70455	493.219	4	0.786474	0.789636	0.751681	0.873242	0.726116	1.87329	0.823674	0.83736	0.871252	0.912059	0.883259	0.676965	0.169434	0.788055	0.871252	0.083197	0.462273	0.0410826	0.348835	0.169434	0.083197
sp|Q8IZT6|ASPM_HUMAN_376_392_1_1_S392	[229.162932]DNYGLNQDLESESVNPILS[79.966331]PNQFLK[229.162932]	SVNPILsPNQFLK	17.4766	843.926	4	1.19418	1.11055	1.12445	0.919116	1.03716	1.18165	0.748996	0.715763	0.762877	0.766844	0.767426	0.00141348	2.84971	1.1175	0.762877	-0.354624	0.0938292	0.0289523	0.205921	2.84971	0.354624
sp|Q15424|SAFB1_HUMAN_227_247_2_0	[229.162932]SEPVK[229.162932]EESS[79.966331]ELEQPFAQDT[79.966331]SSVGPDRK[229.162932]	SEPVKEESSELEQPFAQDTSSVGPDRK	13.4354	956.962	4	1.8579	1.74331	1.6921	1.70481	1.75891	1.12272	0.953802	0.939659	0.972818	0.952988	1.05197	0.00422303	2.37438	1.72406	0.953802	-0.77026	0.159876	0.0462159	0.297128	2.37438	0.77026
sp|Q7Z5J4|RAI1_HUMAN_1107_1126_1_1_S1107	[229.162932]AAS[79.966331]SPSNPAALPVASDSSPMGSK[229.162932]	PSPKAAsSPSNPA	17.8836	890.109	3	1.19169	1.2221	1.32016	1.28878	1.3647	1.15589	1.14753	1.09328	1.16591	1.22819	1.29426	0.237619	0.624119	1.25544	1.16591	-0.0895276	0.0639345	0.0652926	0.0684002	0.624119	0.0895276
sp|Q7SIG6|ASAP2_MOUSE_704_704_1_1_S704	[229.162932]LLHEDLDES[79.966331]DDDVDEK[229.162932]	HEDLDEsDDDVDE	17.2475	809.032	3	1.51264	1.60495	1.5068	1.68313	1.72456	1.07611	0.841896	1.17099	0.936039	1.2634	1.02284	0.0103176	1.98642	1.5588	1.02284	-0.535957	0.153902	0.163461	0.241921	1.98642	0.535957
sp|Q9ER72|SYCC_MOUSE_388_395_1_1_S390	[229.162932]ALQEGEGDLSIS[79.966331]ADRLSEK[229.162932]	EGDLSIsADRLSE	9.2698	852.769	3	2.34117	2.27319	2.29296	2.31038	2.27921	1.88374	2.65035	2.57235	2.59084	2.52699	2.59604	0.00814036	2.08936	2.28608	2.59084	0.304754	0.0768767	0.0172031	0.0937314	2.08936	0.304754
sp|Q8BY87|UBP47_MOUSE_1261_1264_1_1_S1264	[229.162932]LSEIS[79.966331]GIPLEDIEFAK[229.162932]GR	EKLSEIsGIPLED	8.5168	838.451	3	1.5264	1.48344	1.56442	1.57627	1.61929	1.18941	0.939131	0.939992	1.00607	0.904601	1.0297	0.000949841	3.02235	1.54541	0.939992	-0.605417	0.104333	0.0539335	0.238999	3.02235	0.605417
sp|P04075|ALDOA_HUMAN_260_281_1_1_S272	[229.162932]TVPPAVTGITFLS[79.966331]GGQSEEEASINLNAINK[229.162932]	TGITFLsGGQSEE	18.966	899.724	4	0.497599	0.488676	0.548998	0.476919	0.539927	0.335224	0.334712	0.378282	0.402985	0.434405	0.381379	0.0555013	1.2557	0.493137	0.381379	-0.111759	0.160151	0.0945911	0.176198	1.2557	0.111759
sp|Q60876|4EBP1_MOUSE_64_64_1_1_S64	[229.162932]FLM[15.9949]EC[57.021463735]RNS[79.966331]PVAK[229.162932]	LMECRNsPVAKTP	9.64384	669.339	3	2.77176	2.81482	3.1389	3.10691	3.0593	2.65042	3.91952	3.65544	3.68181	3.69438	3.51622	0.000362137	3.44113	2.93706	3.68181	0.74475	0.0697428	0.0392584	0.133437	3.44113	0.74475
sp|Q92794|KAT6A_HUMAN_447_454_1_1_S448	[229.162932]K[229.162932]SS[79.966331]TSDWPTDNQDGWDGK[229.162932]	RGNRKSsTSDWPT	8.73338	931.109	3	1.13756	1.08217	1.11194	1.02412	1.10294	0.612192	1.09833	1.31555	1.13485	1.51212	0.957542	0.231059	0.636277	1.09255	1.13485	0.0422979	0.197139	0.178218	0.200053	0.636277	0.0422979
sp|Q5TC79|ZBT37_HUMAN_302_319_1_0	[229.162932]VARPTSSEVDRFS[79.966331]PSGSVVPLTER	VARPTSSEVDRFSPSGSVVPLTER	17.0784	721.373	4	1.09639	1.15979	1.17163	1.19455	1.16783	1.02575	1.3579	1.39763	1.36251	1.41302	1.18915	0.00880901	2.05507	1.16381	1.36251	0.198696	0.055677	0.066709	0.106019	2.05507	0.198696
sp|O75179|ANR17_HUMAN_2038_2056_2_0	[229.162932]EHYPVSSPSS[79.966331]PS[79.966331]PPAQPGGVSR	EHYPVSSPSSPSPPAQPGGVSR	14.524	870.384	3	0.578425	0.602297	0.694759	0.797635	0.585251	0.808108	0.491256	0.521932	0.511342	0.513056	0.508889	0.0239721	1.62029	0.648528	0.511342	-0.137186	0.155828	0.0220316	0.192309	1.62029	0.137186
sp|O15417|TNC18_HUMAN_1232_1253_2_2_S1232T1250	[229.162932]VDS[79.966331]PGRTEPC[57.021463735]TAALDLGVQLT[79.966331]PETLVEAK[229.162932]	PEPRVDsPGRTEPCTAALDLGVQLtPETLVE	12.2149	922.461	4	0.410579	0.373351	0.39416	0.344203	0.320384	0.503022	0.361976	0.434106	0.406263	0.388808	0.4082	0.81613	0.0882405	0.383755	0.406263	0.0225075	0.163506	0.0666439	0.122694	0.0882405	0.0225075
sp|O95819|M4K4_HUMAN_814_830_1_1_S830	[229.162932]TMIVHDDVESEPAMTPS[79.966331]K[229.162932]	EPAMTPsKEGTLI	17.5361	842.411	3	0.963817	1.03105	1.04726	1.10382	0.996367	1.07781	0.733467	0.729651	0.663074	0.666256	0.690173	1.4528e-05	4.83779	1.03916	0.690173	-0.348983	0.0497068	0.0483555	0.207002	4.83779	0.348983
sp|P55937|GOGA3_MOUSE_381_381_1_1_S381	[229.162932]DVLQAAAAQHQDQNQEANGEVRS[79.966331]R	ANGEVRsRRDSIC	21.1637	736.853	4	0.551932	0.511845	0.578533	0.545523	0.641288	0.676139	0.661616	0.656849	0.65599	0.682146	0.618678	0.0685437	1.16403	0.565232	0.656849	0.0916167	0.106941	0.0350145	0.096399	1.16403	0.0916167
sp|O14578|CTRO_HUMAN_395_422_1_0	[229.162932]NSWVSSSPC[57.021463735]QLSPSGFS[79.966331]GEELPFVGFSYSK[229.162932]	NSWVSSSPCQLSPSGFSGEELPFVGFSYSK	11.1073	952.458	4	0.23549	0.158721	0.195703	0.138932	0.171115	0.130743	0.11164	0.0925115	0.157266	0.12884	0.118499	0.0547097	1.26194	0.164918	0.118499	-0.0464193	0.226436	0.196066	0.273957	1.26194	0.0464193
sp|Q96HP0|DOCK6_HUMAN_1230_1239_1_1_S1230	[229.162932]AS[79.966331]ISQGPPTASR	APGSRAsISQGPP	9.5966	740.873	2	0.846019	0.859141	1.02769	0.935747	1.0699	0.701345	1.6234	1.58118	1.55249	1.60441	1.68329	0.000123271	3.90914	0.897444	1.60441	0.706966	0.148169	0.0306294	0.310107	3.90914	0.706966
sp|Q13838|DX39B_HUMAN_172_172_1_1_T172	[229.162932]NC[57.021463735]PHIVVGT[79.966331]PGR	PHIVVGtPGRILA	12.1867	539.27	3	1.3311	1.90883	1.46199	1.35697	1.32738	2.06933	1.72595	1.74452	1.6318	1.54201	1.91789	0.471656	0.326375	1.40948	1.72595	0.316474	0.207935	0.0820513	0.157636	0.326375	0.316474
sp|Q9Y2D8|ADIP_HUMAN_290_293_1_1_S293	[229.162932]EM[15.9949]ISLLS[79.966331]PQK[229.162932]	EMISLLsPQKKKP	12.1036	567.643	3	1.62911	1.58031	1.50421	1.55751	1.45124	1.70538	1.20903	1.18899	1.25745	1.26605	1.25279	0.000543845	3.26452	1.56891	1.25279	-0.316119	0.0572825	0.0273912	0.13261	3.26452	0.316119
sp|A6NMY6|AXA2L_HUMAN_234_243_1_1_Y238	[229.162932]SYSPY[79.966331]DMLESIRK[229.162932]	YKSYSPyDMLESI	10.6569	709.693	3	0.64083	0.626651	0.578418	0.520498	0.587358	0.616861	0.771403	0.720202	0.818236	0.737348	0.71205	0.00120693	2.91832	0.602109	0.737348	0.135238	0.0731069	0.0579201	0.137588	2.91832	0.135238
sp|Q86VQ1|GLCI1_HUMAN_403_413_1_0	[229.162932]YASS[79.966331]PK[229.162932]PNNSYM[15.9949]FK[229.162932]	YASSPKPNNSYMFK	13.902	605.063	4	2.07491	2.06694	2.35121	2.22957	2.23803	1.92496	4.185	3.7001	3.92487	3.9358	3.86851	4.47801e-06	5.34892	2.15224	3.92487	1.77263	0.0714437	0.0444216	0.318123	5.34892	1.77263
sp|P49454|CENPF_HUMAN_3054_3067_1_1_T3060	[229.162932]VAQRSPVDSGT[79.966331]ILREPTTK[229.162932]	SPVDSGtILREPT	13.4302	649.108	4	1.74954	1.93978	2.18548	2.19878	2.11626	1.61433	2.08744	1.97813	2.01123	1.98438	2.06895	0.662268	0.178967	2.02802	2.01123	-0.0167875	0.123703	0.024508	0.0890619	0.178967	0.0167875
sp|O15042|SR140_HUMAN_788_809_2_2_S788S800	[229.162932]WELFDQHEES[79.966331]EEEENQNQEEES[79.966331]EDEEDTQSSK[229.162932]	FDQHEEsEEEENQNQEEEsEDEEDT	17.081	1140.95	4	1.19648	1.03762	0.937527	1.05778	1.08417	0.769118	0.851909	0.946757	1.04805	1.01487	0.914196	0.505871	0.29596	1.0477	0.946757	-0.100943	0.143969	0.082111	0.120073	0.29596	0.100943
sp|Q9BYG3|MK67I_HUMAN_227_240_1_0	[229.162932]TVDSQGPT[79.966331]PVC[57.021463735]TPTFLER	TVDSQGPTPVCTPTFLER	9.43252	772.039	3	1.03759	0.968843	0.92729	0.912477	0.891102	1.38835	1.02191	1.01845	1.02406	1.01421	0.963319	0.90659	0.0425891	0.948067	1.01845	0.0703826	0.183441	0.0252576	0.131561	0.0425891	0.0703826
sp|Q91ZM2|SH2B1_MOUSE_404_430_1_1_S415	[229.162932]DNTDSLELPC[57.021463735]LNHS[79.966331]ESLPSQDLLLGPSESNDR	LPCLNHsESLPSQ	12.9378	1287.58	3	0.185269	0.203332	0.197203	0.195185	0.194721	0.232831	0.145948	0.179381	0.149125	0.156269	0.156362	0.00291021	2.53608	0.196194	0.156269	-0.0399256	0.081658	0.0831403	0.149125	2.53608	0.0399256
sp|Q8K4L3|SVIL_MOUSE_218_220_1_0	[229.162932]SIS[79.966331]FPEVPR	SISFPEVPR	9.44911	670.351	2	1.29949	1.28558	1.18997	1.09097	1.04509	1.58989	1.53636	1.46639	1.44283	1.42382	1.61139	0.0492726	1.30739	1.23778	1.46639	0.228615	0.155979	0.0516191	0.142942	1.30739	0.228615
sp|O70310|NMT1_MOUSE_44_52_1_1_S44	[229.162932]S[79.966331]GLSPANDTGAK[229.162932]	DNSHNRsGLSPAN	10.1169	552.62	3	1.15844	1.10099	1.05942	1.02961	1.18767	1.31687	1.44993	1.39555	1.34281	1.45595	1.49446	0.0017844	2.74851	1.12972	1.44993	0.320214	0.0910447	0.0414192	0.133991	2.74851	0.320214
sp|P51858|HDGF_HUMAN_184_225_1_1_S202	[229.162932]EAATLEVERPLPMEVEK[229.162932]NSTPS[79.966331]EPGSGRGPPQEEEEEEDEEEEATK[229.162932]	EKNSTPsEPGSGR	20.5689	1173.76	5	0.713496	0.711744	0.664733	0.700235	0.737172	0.444002	0.864195	0.773678	0.784442	0.835289	0.804392	0.0362842	1.44028	0.70599	0.804392	0.098402	0.165183	0.0458586	0.15437	1.44028	0.098402
sp|Q9UKI8|TLK1_HUMAN_147_159_1_1_S159	[229.162932]ISDYFEYQGGNGSS[79.966331]PVR	QGGNGSsPVRGIP	15.3133	1093	2	2.68804	2.62263	2.46965	2.57662	2.5058	3.02894	2.42452	2.55381	2.64678	2.63896	2.30862	0.311768	0.506169	2.59962	2.55381	-0.0458196	0.0763535	0.0579777	0.071103	0.506169	0.0458196
sp|Q8ND56|LS14A_HUMAN_192_203_1_0	[229.162932]SPT[79.966331]M[15.9949]EQAVQTASAHLPAPAAVGR	SPTMEQAVQTASAHLPAPAAVGR	12.1771	872.433	3	0.726702	0.679961	0.626672	0.681144	0.635724	0.85129	0.669668	0.686443	0.659309	0.675762	0.63932	0.448926	0.347825	0.680552	0.669668	-0.0108843	0.11753	0.0268894	0.0904177	0.347825	0.0108843
sp|Q9ES52|SHIP1_MOUSE_952_972_1_1_T964	[229.162932]DSSLGPGRGEGPPT[79.966331]PPSQPPLSPK[229.162932]	RGEGPPtPPSQPP	16.7107	724.376	4	1.48584	1.45655	1.49524	1.4664	1.43308	1.49516	1.68015	1.65902	1.61683	1.59176	1.70617	0.00128928	2.88965	1.47612	1.65902	0.1829	0.0167864	0.0281465	0.0639988	2.88965	0.1829
sp|Q15057|ACAP2_HUMAN_516_521_1_1_S521	[229.162932]YSISLS[79.966331]PPEQQK[229.162932]	KYSISLsPPEQQK	10.8745	639.004	3	2.24943	2.30185	2.27992	2.19978	2.23608	2.3044	2.27161	2.22704	2.27096	2.27213	2.30364	0.793144	0.100648	2.26468	2.27161	0.0069373	0.0181301	0.0120322	0.0149906	0.100648	0.0069373
sp|P58005|SESN3_HUMAN_7_18_1_1_S7	[229.162932]GGGS[79.966331]PSAAANYLLC[57.021463735]TNC[57.021463735]R	MNRGGGsPSAAAN	13.7228	726.66	3	1.11796	1.14647	0.983914	0.921726	0.97077	1.53617	1.03836	1.00871	1.06795	1.00216	0.972848	0.438793	0.35774	1.05093	1.00871	-0.0422269	0.202413	0.0357081	0.1574	0.35774	0.0422269
sp|Q64735|CR1L_MOUSE_460_483_1_1_S477	[229.162932]LQSLLTSQENSSTTSPARNS[79.966331]LTQEVS	TSPARNsLTQEVS	15.5945	1030.18	3	0.743491	0.7409	0.662773	0.721174	0.651145	0.724324	0.697852	0.793691	0.758094	0.748095	0.70897	0.259353	0.586109	0.722749	0.748095	0.0253459	0.0567542	0.0522693	0.0574187	0.586109	0.0253459
sp|P35564|CALX_MOUSE_582_582_1_1_S582	[229.162932]AEEDEILNRS[79.966331]PR	DEILNRsPRNRKP	13.8257	579.951	3	6.52231	6.62149	7.03658	7.12955	7.17297	6.16343	7.8666	7.72842	7.86037	7.70182	7.93996	0.00351915	2.45356	6.82904	7.86037	1.03134	0.0595582	0.0128752	0.0854016	2.45356	1.03134
sp|O60336|MABP1_HUMAN_816_819_2_2_S816S819	[229.162932]ALAS[79.966331]VPS[79.966331]PALPR	TKKALAsVPsPALPRS	9.04336	784.9	2	1.19535	1.28842	1.11181	1.19505	1.1544	0.997435	1.62803	1.63575	1.59193	1.59641	1.73097	8.20763e-05	4.08578	1.17472	1.62803	0.453309	0.0844132	0.0342814	0.190679	4.08578	0.453309
sp|P33241|LSP1_HUMAN_103_125_1_0	[229.162932]QQHEGAQGALDSGEPPQC[57.021463735]RS[79.966331]PEGEQEDRPGLHAYEK[229.162932]	QQHEGAQGALDSGEPPQCRSPEGEQEDRPGLHAYEK	23.5314	906.226	5	1.71079	1.9097	1.89328	1.97612	2.18987	1.22696	0.770256	0.804425	0.768555	0.763996	0.876199	0.0020944	2.67894	1.90149	0.770256	-1.13123	0.180484	0.0593432	0.430169	2.67894	1.13123
sp|Q9BRK4|LZTS2_HUMAN_296_306_1_1_S296	[229.162932]VAGGLLGS[79.966331]GTRASPDSSSC[57.021463735]GER	AGGLLGsGTRASP	17.4151	810.712	3	0.998718	1.07626	1.23154	1.27688	1.19144	1.10829	1.95048	1.92384	1.90335	1.8919	1.96716	3.69771e-05	4.43207	1.14986	1.92384	0.773979	0.090992	0.0163338	0.276025	4.43207	0.773979
sp|Q5T5U3|RHG21_HUMAN_881_889_1_1_S881	[229.162932]S[79.966331]YDEGLDDYREDAK[229.162932]	KTERSKsYDEGLD	11.9528	1107.5	2	1.33288	1.30655	1.36077	1.29296	1.23605	0.897248	0.579406	0.771387	0.696271	0.677326	0.556742	0.000642039	3.19244	1.29975	0.677326	-0.622428	0.138958	0.134388	0.340918	3.19244	0.622428
sp|O00267|SPT5H_HUMAN_655_666_1_1_S666	[229.162932]DVTNFTVGGFAPM[15.9949]S[79.966331]PR	GGFAPMsPRISSP	17.9938	1010.98	2	3.7462	3.60767	3.37761	3.62456	3.52502	3.46411	3.28652	3.3281	3.27512	3.28281	3.26057	0.00883198	2.05394	3.56635	3.28281	-0.283539	0.0365981	0.00767668	0.0493673	2.05394	0.283539
sp|Q9NWW5|CLN6_HUMAN_13_23_1_1_S23	[229.162932]QHLGATGGPGAQLGAS[79.966331]FLQAR	GAQLGAsFLQARH	18.3673	782.738	3	0.466265	0.446216	0.414193	0.445039	0.429339	0.682849	0.413212	0.442758	0.447504	0.554323	0.446273	0.751655	0.123982	0.445627	0.446273	0.000645379	0.209285	0.117488	0.168816	0.123982	0.000645379
sp|Q925H1|TRPS1_MOUSE_142_150_1_1_T142	[229.162932]AEADDPQDMAC[57.021463735]T[79.966331]PSGDSLETK[229.162932]	PQDMACtPSGDSL	25.3003	926.077	3	1.34584	1.32882	1.57557	1.62664	1.61735	1.06292	2.25665	2.16734	2.12025	2.22819	1.93361	0.000791432	3.10159	1.4607	2.16734	0.706634	0.155825	0.0595858	0.235886	3.10159	0.706634
sp|Q92609|TBCD5_HUMAN_552_560_2_2_S554S558	[229.162932]EFTGS[79.966331]PPSS[79.966331]ATK[229.162932]	GREFTGsPPSsATKKDS	9.14309	609.618	3	0.709646	0.700768	0.670018	0.681344	0.687416	0.744543	0.623874	0.668205	0.579376	0.604493	0.65874	0.0184582	1.73381	0.694092	0.623874	-0.0702178	0.0377252	0.0590904	0.0721599	1.73381	0.0702178
sp|Q8NFA0|UBP32_HUMAN_1326_1333_1_1_T1326	[229.162932]DPALC[57.021463735]QHK[229.162932]PLT[79.966331]PQGDELSEPR	CQHKPLtPQGDEL	16.9253	732.367	4	0.637978	0.633659	0.544057	0.657289	0.668255	0.67666	0.712321	0.64456	0.667998	0.634229	0.595275	0.682732	0.16575	0.647633	0.64456	-0.00307356	0.0757251	0.066426	0.0689719	0.16575	0.00307356
sp|P60468|SC61B_HUMAN_5_19_2_2_S13S17	[229.162932]PGPTPSGTNVGS[79.966331]SGRS[79.966331]PSK[229.162932]	SGTNVGsSGRsPSKAVA	9.66581	796.718	3	0.673542	0.695218	0.689641	0.591202	0.605353	0.457713	0.578999	0.548937	0.556548	0.507271	0.593077	0.233594	0.631539	0.639447	0.556548	-0.0828989	0.14589	0.0590295	0.126111	0.631539	0.0828989
sp|Q99J45|NRBP_MOUSE_431_441_1_1_T431	[229.162932]T[79.966331]PTPEPAEVETR	VPPSVKtPTPEPA	8.68258	818.394	2	0.721382	0.814786	1.22623	1.20963	1.22118	0.573031	0.674228	0.699965	0.662632	0.645568	0.682907	0.100405	0.998243	1.01221	0.674228	-0.33798	0.304853	0.0305098	0.308777	0.998243	0.33798
sp|Q61165|SL9A1_MOUSE_771_793_1_0	[229.162932]SK[229.162932]EPSSPGTDDVFTPGS[79.966331]SDSPSSQR	SKEPSSPGTDDVFTPGSSDSPSSQR	23.0703	1030.81	3	0.412681	0.398693	0.516201	0.44567	0.487868	0.288354	0.746004	0.657222	0.683331	0.711201	0.710862	0.000706218	3.15106	0.429176	0.710862	0.281687	0.1889	0.0475468	0.284584	3.15106	0.281687
sp|Q9HC62|SENP2_HUMAN_344_348_1_1_S344	[229.162932]K[229.162932]VS[79.966331]IIETK[229.162932]	LLRRKVsIIETKE	9.43653	562.346	3	0.844361	0.843154	1.23837	1.0752	1.22292	0.845167	1.4392	1.28969	1.39049	1.31617	1.37155	0.0129732	1.88695	0.960184	1.37155	0.411371	0.189734	0.0437493	0.197087	1.88695	0.411371
sp|Q14160|SCRIB_HUMAN_1276_1279_1_1_S1279	[229.162932]ALAAVPSAGS[79.966331]VQR	AVPSAGsVQRVPS	9.04166	768.41	2	0.603064	0.681847	0.566845	0.631044	0.571395	0.851134	0.79333	0.814353	0.830362	0.732398	0.841595	0.0327926	1.48422	0.617054	0.814353	0.197299	0.164211	0.0537604	0.156681	1.48422	0.197299
sp|P45985|MP2K4_HUMAN_251_257_1_1_S257	[229.162932]LC[57.021463735]DFGISGQLVDS[79.966331]IAK[229.162932]	SGQLVDsIAKTRD	17.4779	754.385	3	1.23894	1.12672	1.11165	1.074	1.06705	0.95997	1.13761	1.24228	1.25301	1.20438	1.03882	0.251849	0.59886	1.09282	1.20438	0.111557	0.0830414	0.0754122	0.0837028	0.59886	0.111557
sp|Q14160|SCRIB_HUMAN_1276_1279_1_1_S1276	[229.162932]ALAAVPS[79.966331]AGSVQR	ALAAVPsAGSVQR	9.48254	768.41	2	1.19276	1.25731	1.3424	1.35514	1.43674	1.20053	0.822729	0.893163	0.850415	0.870009	0.901397	0.000296124	3.52853	1.29986	0.870009	-0.429846	0.0744981	0.0369499	0.21376	3.52853	0.429846
sp|O15015|ZN646_HUMAN_607_612_1_1_S612	[229.162932]TETTM[15.9949]S[79.966331]PPR	RTETTMsPPRAFA	9.56091	672.809	2	0.806233	0.938095	1.01914	1.02903	0.98771	0.868332	1.10087	1.16666	1.16974	0.986003	1.33521	0.0337778	1.47137	0.962902	1.16666	0.203762	0.0943974	0.110057	0.144435	1.47137	0.203762
sp|E9PAV3|NACAM_HUMAN_2014_2037_2_2_T2022S2029	[229.162932]VQGEAVSNIQENTQT[79.966331]PTVQEES[79.966331]EEEEVDETGVEVK[229.162932]	IQENTQtPTVQEEsEEEEVD	25.5877	1494.02	3	1.04117	0.982165	0.958406	1.00035	1.00657	0.690723	0.933728	0.902104	0.87083	0.891755	1.16254	0.95566	0.0196968	0.991257	0.902104	-0.0891525	0.135544	0.125773	0.124558	0.0196968	0.0891525
sp|Q9H792|PEAK1_HUMAN_792_797_1_1_S792	[229.162932]AC[57.021463735]S[79.966331]VEELYAIPPDADVAK[229.162932]	SGPKACsVEELYA	9.67273	829.427	3	2.49898	2.52607	2.35371	2.42323	2.29731	2.34345	1.94629	2.07262	2.06976	1.84256	2.02978	0.000471684	3.32635	2.38847	2.02978	-0.358692	0.0379897	0.0491788	0.105685	3.32635	0.358692
sp|P46379|BAG6_HUMAN_964_985_2_0	[229.162932]VGDPPQPLPEEPMEVQGAERAS[79.966331]PEPQRENASPAPGT[79.966331]TAEEAMSR	VGDPPQPLPEEPMEVQGAERASPEPQRENASPAPGTTAEEAMSR	15.862	1006.86	5	1.00525	0.843067	0.903366	0.879824	0.965169	0.824619	0.865191	0.746452	0.793843	0.968438	0.667445	0.218261	0.661023	0.891595	0.793843	-0.0977525	0.0776152	0.142084	0.117462	0.661023	0.0977525
sp|P51114|FXR1_HUMAN_395_413_1_1_S409	[229.162932]GPNYTSGYGTNSELSNPS[79.966331]ETESERK[229.162932]	SELSNPsETESER	18.065	1081.51	3	1.73945	1.9844	2.35809	2.1742	2.2396	2.02526	1.82882	1.78092	1.84511	1.80575	1.98006	0.0768898	1.11413	2.09973	1.82882	-0.27091	0.104879	0.042001	0.103469	1.11413	0.27091
sp|Q96GX8|CP074_HUMAN_41_46_1_1_T44	[229.162932]HLDVPDIIITPPT[79.966331]PTGM[15.9949]MLPR	IIITPPtPTGMML	14.6651	660.594	4	1.49251	1.50566	1.37624	1.3937	1.38259	1.54952	1.37627	1.57536	1.57325	1.58293	1.42946	0.397621	0.400531	1.4431	1.57325	0.130151	0.0515744	0.0645971	0.058623	0.400531	0.130151
sp|Q12802|AKP13_HUMAN_781_797_1_0	[229.162932]ELVPDQAVISDSTFS[79.966331]LANSPGSESVTK[229.162932]	ELVPDQAVISDSTFSLANSPGSESVTK	26.8554	829.919	4	1.52982	1.47899	1.39356	1.4595	1.36318	1.12666	1.3574	1.2384	1.35355	1.30021	1.32217	0.336351	0.473207	1.42653	1.32217	-0.104359	0.102788	0.0369229	0.0834581	0.473207	0.104359
sp|Q86VP1|TAXB1_HUMAN_666_676_1_1_S666	[229.162932]VPS[79.966331]WGLEDNVVC[57.021463735]SQPAR	PPVRVPsWGLEDN	12.9854	741.689	3	1.5544	1.509	1.38285	1.32201	1.42982	1.70571	1.5386	1.61068	1.4897	1.58269	1.52234	0.402624	0.395101	1.46941	1.5386	0.0691828	0.0924661	0.0310897	0.0708206	0.395101	0.0691828
sp|Q6ZPZ3|ZC3H4_MOUSE_1266_1287_1_1_S1276	[229.162932]TGTGSPFAGNS[79.966331]PAREGEQDAGSLK[229.162932]	SPFAGNsPAREGE	20.9836	718.856	4	1.52579	1.5528	1.65698	1.62712	1.66628	1.31521	1.82015	1.68962	1.80236	1.73255	1.80566	0.0198603	1.70201	1.58996	1.80236	0.212405	0.0843625	0.0318293	0.0901603	1.70201	0.212405
sp|Q09666|AHNK_HUMAN_5790_5807_1_0	[229.162932]EFSGPSTPTGT[79.966331]LEFEGGEVSLEGGK[229.162932]	EFSGPSTPTGTLEFEGGEVSLEGGK	12.3143	1526.23	2	0.864383	0.7707	0.729239	0.748788	0.748165	0.701525	0.612559	0.666229	0.597501	0.682765	0.674944	0.00926953	2.03294	0.748477	0.666229	-0.0822473	0.0735459	0.0602075	0.106463	2.03294	0.0822473
sp|Q9NQT8|KI13B_HUMAN_858_858_1_1_S858	[229.162932]IAGGDEVAEVS[79.966331]FEK[229.162932]	DEVAEVsFEKETQ	15.9859	663.671	3	0.472137	0.420675	0.424575	0.399215	0.408978	0.451239	0.705291	0.669084	0.681199	0.68293	0.723988	2.06901e-06	5.68424	0.422625	0.68293	0.260305	0.0636052	0.0316596	0.253913	5.68424	0.260305
sp|Q9UBC2|EP15R_HUMAN_593_593_1_1_S593	[229.162932]GS[79.966331]FGAMDDPFK[229.162932]	SLAERGsFGAMDD	9.04079	855.405	2	1.01454	0.984864	0.978754	0.968057	0.950842	0.84254	2.37844	2.2201	2.21443	2.37218	2.13877	9.31518e-06	5.03081	0.973406	2.2201	1.24669	0.0624094	0.0467624	0.443358	5.03081	1.24669
sp|Q53HC0|CCD92_HUMAN_209_222_1_1_S211	[229.162932]SLS[79.966331]APLHPEFEEVYR	RMKKSLsAPLHPE	9.99464	1042.51	2	0.76884	0.638067	0.55681	0.741438	0.582942	0.769977	0.499345	0.487365	0.474242	0.476817	0.481297	0.0108474	1.96467	0.689752	0.481297	-0.208456	0.141874	0.0206878	0.20628	1.96467	0.208456
sp|Q96E39|RMXL1_HUMAN_310_323_1_0	[229.162932]YDDYSS[79.966331]SRDGYGGSR	YDDYSSSRDGYGGSR	11.8888	665.277	3	1.19161	1.24795	1.5689	1.46724	1.4197	1.39248	1.20657	1.2632	1.22914	1.30106	0.790557	0.128763	0.890207	1.40609	1.22914	-0.176954	0.101324	0.180076	0.157782	0.890207	0.176954
sp|Q7Z309|F122B_HUMAN_50_55_1_1_S50	[229.162932]RNS[79.966331]TTIMSR	LRTRRNsTTIMSR	10.3869	458.896	3	0.886021	0.879886	0.792716	0.905069	0.869026	1.45493	1.74206	1.49519	1.99551	1.84131	1.48984	0.00195554	2.70873	0.882953	1.74206	0.859111	0.252238	0.128699	0.344228	2.70873	0.859111
sp|Q14997|PSME4_HUMAN_1114_1121_1_1_S1121	[229.162932]NPSINQILLS[79.966331]PEK[229.162932]	INQILLsPEKIKE	13.1029	664.371	3	1.10162	1.14149	1.02071	1.01837	0.96339	1.04177	0.821561	0.920334	0.930032	0.856935	0.937992	0.00501026	2.30014	1.03124	0.920334	-0.110909	0.0610083	0.0574761	0.100272	2.30014	0.110909
sp|P70399|TP53B_MOUSE_1597_1609_1_1_T1606	[229.162932]LREQYGLGPYEAVT[79.966331]PLTK[229.162932]	GPYEAVtPLTKAA	21.5754	858.463	3	1.85315	1.70587	1.81459	1.6855	1.62207	1.71145	1.56737	1.50524	1.64574	1.50215	1.66878	0.0261236	1.58297	1.70866	1.56737	-0.141298	0.049562	0.049083	0.0674672	1.58297	0.141298
sp|P49006|MRP_HUMAN_36_71_1_1_S41	[229.162932]SNGDLS[79.966331]PK[229.162932]GEGESPPVNGTDEAAGATGDAIEPAPPSQGAEAK[229.162932]	KSNGDLsPKGEGE	19.6677	1186.82	4	2.78666	2.70555	2.86162	2.78852	2.91268	1.82304	1.19893	1.32396	1.29143	1.27335	1.2182	0.00158101	2.80107	2.78759	1.27335	-1.51424	0.154747	0.0410606	0.386705	2.80107	1.51424
sp|P11679|K2C8_MOUSE_410_419_1_1_T419	[229.162932]LESGM[15.9949]QNMSIHT[79.966331]K[229.162932]	QNMSIHtKTTSGY	12.5719	677.335	3	1.28675	1.2321	1.32446	1.36528	1.32619	1.58249	2.5795	2.37908	2.45103	2.45446	2.42526	2.80621e-06	5.55188	1.32533	2.45103	1.1257	0.0895316	0.0302569	0.315487	5.55188	1.1257
sp|Q15361|TTF1_HUMAN_64_65_1_1_S65	[229.162932]DFQHLISS[79.966331]PLK[229.162932]	FQHLISsPLKKSR	13.1362	608.328	3	2.32495	2.33503	2.39615	2.38675	2.1472	2.20209	2.10059	2.0878	2.1021	1.995	2.32803	0.0622359	1.20596	2.32999	2.10059	-0.229401	0.0441689	0.0579851	0.0631987	1.20596	0.229401
sp|P27816|MAP4_HUMAN_580_585_1_1_S580	[229.162932]DVPPLS[79.966331]ETEATPVPIK[229.162932]	KDVPPLsETEATP	10.9161	744.404	3	1.08313	1.0456	0.877429	0.953904	0.973336	1.05204	0.824418	0.826214	0.870254	0.834934	0.760023	0.00454579	2.34239	1.00947	0.826214	-0.183254	0.0770275	0.0484165	0.118708	2.34239	0.183254
sp|Q08495|DEMA_HUMAN_10_29_1_1_S16	[229.162932]QPLTSPGSVS[79.966331]PSRDSSVPGSPSSIVAK[229.162932]	TSPGSVsPSRDSS	15.2804	791.667	4	1.9594	2.01188	2.02174	1.9533	2.09002	1.33838	0.298695	0.373424	0.422738	0.272869	0.352696	0.000182129	3.73962	1.98564	0.352696	-1.63294	0.146394	0.173485	0.701093	3.73962	1.63294
sp|Q6P1N0|C2D1A_HUMAN_455_460_1_1_S455	[229.162932]QNS[79.966331]PVAPTAQPK[229.162932]	VPKKQNsPVAPTA	12.495	592.653	3	2.47956	2.36305	2.48188	2.1538	2.52598	2.29195	3.47719	3.21	3.37431	3.40724	3.31289	1.19736e-05	4.92177	2.4213	3.37431	0.953002	0.0595794	0.030099	0.184831	4.92177	0.953002
sp|Q8R1A4|DOCK7_MOUSE_896_910_1_1_S910	[229.162932]SLSNSNPDISGTPTS[79.966331]PDDEVR	ISGTPTsPDDEVR	18.7108	1249.05	2	0.28762	0.260684	0.322668	0.295145	0.287721	0.229921	0.146414	0.17313	0.200584	0.182372	0.236711	0.00443486	2.35312	0.28767	0.182372	-0.105298	0.113206	0.178821	0.24105	2.35312	0.105298
sp|Q13625|ASPP2_HUMAN_296_296_1_1_S296	[229.162932]RNS[79.966331]EVAVMDK[229.162932]	CLNKRNsEVAVMD	10.2571	562.96	3	0.960813	0.909596	1.01539	0.972264	1.08622	1.02272	0.848232	0.870714	0.879177	0.931342	0.914032	0.0154823	1.81016	0.993826	0.879177	-0.114648	0.0611357	0.0377914	0.0773023	1.81016	0.114648
sp|Q3L8U1|CHD9_HUMAN_550_558_1_1_S550	[229.162932]VM[15.9949]S[79.966331]PENFPTASVEGK[229.162932]	NIPRVMsPENFPT	12.6259	716.355	3	2.78315	2.9113	2.7209	2.75073	2.71257	2.76571	2.40072	2.5296	2.5069	2.3677	2.50164	0.000438408	3.35812	2.75822	2.50164	-0.256578	0.0260634	0.0293004	0.0672954	3.35812	0.256578
sp|Q7Z4H7|HAUS6_HUMAN_550_556_1_0	[229.162932]AVLSDSPQLS[79.966331]EGK[229.162932]	AVLSDSPQLSEGK	10.7571	934.989	2	1.9385	1.98443	2.31607	2.28917	2.3023	1.65919	1.62628	1.62643	1.58857	1.61406	1.72141	0.0194071	1.71204	2.1368	1.62628	-0.510523	0.128028	0.0308929	0.160428	1.71204	0.510523
sp|Q9ULH7|MRTFB_HUMAN_167_202_1_1_S175	[229.162932]EDYPHTQGDFS[79.966331]FDEDSSDALSPDQPASQESQGSAASPSEPK[229.162932]	HTQGDFsFDEDSS	14.6899	1221.04	4	0.815999	0.719331	0.718406	0.80508	0.735432	0.633208	1.22626	1.22194	1.16553	1.2734	1.23134	1.00584e-05	4.99747	0.727381	1.22626	0.49888	0.0905113	0.0314424	0.270357	4.99747	0.49888
sp|Q6P0N0|M18BP_HUMAN_1023_1027_1_1_T1024	[229.162932]NPTT[79.966331]PSSVIFPLVK[229.162932]	MDKNPTtPSSVIF	9.94403	680.053	3	0.458035	0.411775	0.429609	0.353473	0.410866	0.620087	0.383568	0.387023	0.440671	0.366108	0.397746	0.307657	0.511934	0.420692	0.387023	-0.033669	0.204105	0.0707287	0.170673	0.511934	0.033669
sp|Q969E4|TCAL3_HUMAN_30_30_1_0	[229.162932]NEGNLENEGK[229.162932]PEDEVEPDDEGK[229.162932]S[79.966331]DEEEK[229.162932]PDVEGK[229.162932]	NEGNLENEGKPEDEVEPDDEGKSDEEEKPDVEGK	25.5495	1003.09	5	1.60585	1.85522	2.05431	2.19222	2.19209	0.984218	2.57026	2.57144	2.35927	2.53997	2.35635	0.0322783	1.49109	1.95476	2.53997	0.585204	0.255889	0.0450774	0.228316	1.49109	0.585204
sp|Q9H4M7|PKHA4_HUMAN_8_26_1_1_S26	[229.162932]SSLSLASSASTISSLSSLS[79.966331]PK[229.162932]	SSLSSLsPKKPTR	15.2289	850.121	3	0.689497	0.702399	0.635358	0.645079	0.594487	0.825448	0.682472	0.640427	0.667883	0.687526	0.622226	0.631564	0.199582	0.667288	0.667883	0.000594951	0.117746	0.042409	0.0901325	0.199582	0.000594951
sp|Q9H814|PHAX_HUMAN_353_368_1_1_S368	[229.162932]ETFASDTNEALASLDES[79.966331]QEGHAEAK[229.162932]	LASLDEsQEGHAE	21.7058	1063.48	3	0.58367	0.534462	0.542405	0.558669	0.542573	0.496562	0.508611	0.467256	0.535296	0.532771	0.524243	0.179796	0.745221	0.542489	0.524243	-0.0182461	0.0529196	0.0544101	0.0585387	0.745221	0.0182461
sp|P09972|ALDOC_HUMAN_36_39_1_1_S39	[229.162932]GILAADESVGS[79.966331]M[15.9949]AK[229.162932]R	ADESVGsMAKRLS	8.88134	687.373	3	0.731562	0.787467	0.671164	0.578469	0.758576	1.06765	0.94102	0.827332	0.964145	0.931208	0.992885	0.0992924	1.00308	0.745069	0.94102	0.195951	0.216034	0.0674315	0.179273	1.00308	0.195951
sp|Q9UPN3|MACF1_HUMAN_4836_4836_1_1_S4836	[229.162932]LQS[79.966331]QLQENEEFQK[229.162932]	KLERLQsQLQENE	14.1828	720.365	3	1.33978	1.32496	1.39211	1.42272	1.38124	1.08871	1.15191	1.16217	1.2742	1.27629	1.23147	0.151208	0.820424	1.36051	1.23147	-0.129038	0.0913641	0.0488981	0.0850593	0.820424	0.129038
sp|Q8NCD3|HJURP_HUMAN_445_448_1_1_S448	[229.162932]EYC[57.021463735]LS[79.966331]PR	HREYCLsPRNQPR	9.46699	617.28	2	1.67011	1.72748	1.9698	1.88368	1.92399	1.4643	1.48001	1.44163	1.53883	1.53972	1.5366	0.0355023	1.44974	1.80558	1.5366	-0.268981	0.107514	0.0295961	0.118356	1.44974	0.268981
sp|Q7Z6E9|RBBP6_HUMAN_1632_1662_2_2_S1644S1651	[229.162932]ETDEAAFEPDYNES[79.966331]DSESNVS[79.966331]VK[229.162932]EEESSGNISK[229.162932]	EPDYNEsDSESNVsVKEEES	17.9361	1118.49	4	1.22443	1.18497	1.18596	1.1577	1.27655	0.807846	1.00743	0.89244	0.844468	0.974042	0.907803	0.0470457	1.32748	1.18546	0.907803	-0.277658	0.147124	0.0705431	0.161389	1.32748	0.277658
sp|P09972|ALDOC_HUMAN_36_39_1_1_S36	[229.162932]GILAADES[79.966331]VGSM[15.9949]AK[229.162932]	ILAADEsVGSMAK	15.0247	634.993	3	0.958421	0.959989	0.868668	0.943718	0.893799	1.02248	0.751677	0.749721	0.663227	0.75469	0.751636	0.000357003	3.44733	0.95107	0.751636	-0.199433	0.0577466	0.0540861	0.138641	3.44733	0.199433
sp|Q12888|TP53B_HUMAN_1067_1068_1_0	[229.162932]GNLLHFPS[79.966331]SQGEEEK[229.162932]	GNLLHFPSSQGEEEK	10.6426	737.697	3	1.91506	1.88512	1.99549	2.01316	1.86629	2.43929	2.00353	2.13112	1.89975	1.88538	2.09682	0.908649	0.0416037	1.95528	2.00353	0.0482525	0.106059	0.0556481	0.0831217	0.0416037	0.0482525
sp|Q12873|CHD3_HUMAN_1595_1605_1_1_S1601	[229.162932]M[15.9949]ETEADAPS[79.966331]PAPSLGER	TEADAPsPAPSLG	17.4131	1041.97	2	1.17237	1.22309	1.25186	1.2935	1.29625	1.32047	1.68256	1.66521	1.57241	1.62051	1.50143	0.000297736	3.52617	1.27268	1.62051	0.347827	0.0437735	0.0456987	0.135394	3.52617	0.347827
sp|P51531|SMCA2_HUMAN_1377_1377_1_1_S1377	[229.162932]GRPPAEK[229.162932]LS[79.966331]PNPPK[229.162932]	PPAEKLsPNPPKL	9.44547	752.77	3	0.974715	1.02845	1.94671	1.85136	2.05823	1.03067	1.94572	1.81743	1.85172	1.83195	1.98166	0.173208	0.761431	1.44101	1.85172	0.410704	0.350842	0.0388935	0.256022	0.761431	0.410704
sp|Q13813|SPTN1_HUMAN_2138_2142_1_1_S2141	[229.162932]SSLS[79.966331]SAQADFNQLAELDR	AFRSSLsSAQADF	10.7919	754.366	3	0.790463	0.764892	0.745581	0.719894	0.752956	1.07303	0.833357	0.875158	0.837626	0.844363	0.871119	0.533893	0.272546	0.758924	0.844363	0.0854392	0.163381	0.0228247	0.117096	0.272546	0.0854392
sp|Q91YD3|DCP1A_MOUSE_542_554_2_2_S542T551	[229.162932]K[229.162932]AS[79.966331]SPSPLTVGT[79.966331]AESQR	DLERKAsSPSPLTVGtAESQRK	8.77734	778.72	3	0.625709	0.679238	0.603531	0.670415	0.637542	0.607937	0.783011	0.713148	0.714602	0.737741	0.682813	0.00814491	2.08911	0.631625	0.714602	0.0829769	0.0495744	0.0512795	0.0835631	2.08911	0.0829769
sp|P07951|TPM2_HUMAN_271_283_1_1_S283	[229.162932]AISEELDNALNDITS[79.966331]L	ALNDITsL	15.5943	1014.49	2	1.24031	1.23716	1.12647	1.13739	1.09748	1.13629	1.45384	1.44069	1.46229	1.37794	1.48426	0.000107217	3.96974	1.13684	1.45384	0.316995	0.0522835	0.0277616	0.120228	3.96974	0.316995
sp|Q9NYQ6|CELR1_HUMAN_2867_2877_1_1_S2871	[229.162932]GDAVANHVPAGWPDQSLAES[79.966331]DSEDPSGK[229.162932]PR	DQSLAEsDSEDPS	16.0676	907.684	4	1.33596	1.33696	1.26902	1.26624	1.28773	1.79832	1.88046	1.89757	1.88303	1.97572	1.8118	0.00407327	2.39006	1.31184	1.88303	0.571187	0.149138	0.0309233	0.18888	2.39006	0.571187
sp|P13595|NCAM1_MOUSE_1001_1005_1_1_S1005	[229.162932]NPPEAATAPAS[79.966331]PK[229.162932]	AATAPAsPKSKAA	14.746	596.983	3	1.07603	1.09344	1.08636	1.07277	1.2613	1.1892	1.18512	1.10465	1.12104	1.10954	1.26032	0.638099	0.195112	1.0899	1.12104	0.0311366	0.068756	0.0576156	0.0618091	0.195112	0.0311366
sp|O55098|STK10_MOUSE_941_952_1_1_T950	[229.162932]LSEEAEPRPTT[79.966331]PSK[229.162932]	AEPRPTtPSKASN	11.8506	694.03	3	1.54308	1.53355	1.85504	1.68098	1.99793	1.54295	1.99284	1.97038	1.98087	1.87546	2.07712	0.028453	1.54587	1.61203	1.98087	0.368843	0.115131	0.0362715	0.114448	1.54587	0.368843
sp|Q14449|GRB14_HUMAN_370_382_1_1_S372	[229.162932]SIS[79.966331]ENSLVAM[15.9949]DFSGQK[229.162932]	SPMRSIsENSLVA	15.5724	756.374	3	2.71779	2.68137	2.52144	2.34544	2.48652	3.10125	4.55555	4.35906	4.39089	4.45712	4.33722	4.58624e-05	4.33854	2.6014	4.39089	1.78949	0.0993929	0.0199704	0.27487	4.33854	1.78949
sp|Q9JM99|PRG4_MOUSE_135_141_2_0	[229.162932]RSPK[229.162932]SPT[79.966331]T[79.966331]R	RSPKSPTTR	8.99824	823.908	2	1.00063	0.994749	0.792004	0.913967	0.960872	0.737165	0.624036	0.596635	0.535005	0.552921	0.604102	0.00194401	2.7113	0.937419	0.596635	-0.340784	0.122923	0.0637836	0.244514	2.7113	0.340784
sp|Q924H7|WAC_MOUSE_408_446_1_1_S446	[229.162932]FLTAGPSAFNITSLISQAAQLSTQAQPSNQSPM[15.9949]SLTSDASS[79.966331]PR	LTSDASsPRSYVS	18.9489	1184.57	4	1.27268	1.25502	1.21171	1.19275	1.15522	1.03684	0.95773	0.84036	0.999975	1.02758	0.942202	0.00289789	2.53792	1.20223	0.95773	-0.2445	0.0716309	0.0752475	0.13271	2.53792	0.2445
sp|Q7TMY8|HUWE1_MOUSE_2372_2395_1_1_S2377	[229.162932]SGEDES[79.966331]QEDVLM[15.9949]DEAPSNLSQASTLQANR	RSGEDEsQEDVLM	12.2022	1149.51	3	1.25238	1.1457	1.16671	1.20642	1.15933	1.02705	1.08741	1.19872	1.0526	1.09216	1.05426	0.225956	0.645976	1.16302	1.08741	-0.0756097	0.0652378	0.054425	0.0646926	0.645976	0.0756097
sp|Q80WJ7|LYRIC_MOUSE_211_243_1_1_S215	[229.162932]VLTDSGS[79.966331]LDSTIPGIENIITVTTEQLTTASFPVGSK[229.162932]	VLTDSGsLDSTIP	11.0996	1058.56	4	0.12954	0.0959658	0.107223	0.110541	0.0953296	0.0551844	0.193397	0.145193	0.156326	0.170695	0.176622	0.00202504	2.69357	0.101595	0.170695	0.0691	0.250628	0.110349	0.321584	2.69357	0.0691
sp|Q8VBT0|TMX1_MOUSE_245_256_1_1_S245	[229.162932]K[229.162932]VEEEQEADEEDVS[79.966331]EEEAEDREGASK[229.162932]	ADEEDVsEEEAED	18.5629	933.917	4	0.783833	0.832846	0.901376	0.891286	1.03063	0.9816	0.909596	0.83356	0.884708	0.810397	0.861934	0.41012	0.387089	0.896331	0.861934	-0.0343971	0.101099	0.0459008	0.0824771	0.387089	0.0343971
sp|P78527|PRKDC_HUMAN_3198_3215_1_1_S3205	[229.162932]LTPLPEDNS[79.966331]M[15.9949]NVDQDGDPSDR	PLPEDNsMNVDQD	11.8115	880.707	3	2.02111	2.05009	1.92264	2.05352	1.917	2.02038	2.00556	2.03731	2.00408	1.91088	2.08907	0.815275	0.0886958	2.02074	2.00556	-0.0151814	0.0309172	0.0323248	0.0300949	0.0886958	0.0151814
sp|Q6IQ26|DEN5A_HUMAN_193_197_1_0	[229.162932]FNSYDIS[79.966331]R	FNSYDISR	9.73271	655.803	2	2.36033	2.44267	2.50078	2.56074	2.37683	2.24364	2.57962	2.63528	2.60892	2.62371	1.64728	0.986367	0.00596128	2.40975	2.60892	0.199172	0.0465596	0.178542	0.117735	0.00596128	0.199172
sp|P40818|UBP8_HUMAN_577_577_1_1_T577	[229.162932]RC[57.021463735]PT[79.966331]PEIQK[229.162932]	RGKRCPtPEIQKK	8.5898	556.298	3	2.01919	1.83883	2.27948	1.89102	2.3524	1.64269	3.57253	3.20592	3.47122	3.45464	3.44423	6.94419e-05	4.15838	1.9551	3.45464	1.49953	0.135397	0.0393975	0.291718	4.15838	1.49953
sp|Q13813|SPTN1_HUMAN_1217_1217_1_1_S1217	[229.162932]S[79.966331]LQQLAEER	LNERWRsLQQLAE	13.5764	691.84	2	3.3706	3.32707	3.39036	3.49762	3.37682	3.19765	3.40463	3.4366	3.33175	3.40339	3.138	0.849506	0.0708337	3.37371	3.40339	0.02968	0.0290678	0.0361328	0.0308365	0.0708337	0.02968
sp|Q86WB0|NIPA_HUMAN_329_338_2_0	[229.162932]SQDATFS[79.966331]PGS[79.966331]EQAEK[229.162932]	SQDATFSPGSEQAEK	13.3245	733.994	3	2.48753	2.50858	2.44655	2.54274	2.53978	1.74034	0.971234	1.03801	1.00864	1.00133	0.976735	0.000648426	3.18814	2.49805	1.00133	-1.49672	0.132158	0.0268858	0.430341	3.18814	1.49672
sp|Q8R5A3|AB1IP_MOUSE_531_542_1_1_S537	[229.162932]SSDTC[57.021463735]GS[79.966331]PALPSK[229.162932]	SSDTCGsPALPSK	15.5158	922.947	2	0.71432	0.675832	0.95418	0.803747	1.01669	0.520486	1.363	1.3457	1.34794	1.47595	1.18439	0.00104163	2.98229	0.759033	1.34794	0.588903	0.23574	0.0774159	0.316407	2.98229	0.588903
sp|Q86SQ0|PHLB2_HUMAN_384_397_1_0	[229.162932]NFSC[57.021463735]GS[79.966331]VEFDEADLESLR	NFSCGSVEFDEADLESLR	13.5837	1192.52	2	1.48325	1.4238	1.38848	1.44698	1.38608	1.26277	1.25198	1.27334	1.2693	1.21711	1.10439	0.00891981	2.04964	1.40614	1.25198	-0.154156	0.0543125	0.0572584	0.0872172	2.04964	0.154156
sp|Q5VTL8|PR38B_HUMAN_527_534_2_2_S527S534	[229.162932]RRS[79.966331]QSIEQES[79.966331]QEK[229.162932]	KHDRRRsQSIEQEsQEKQHK	10.0286	741.692	3	2.5232	3.61544	2.40912	2.96616	2.55915	2.27242	1.37734	1.4102	1.4235	1.28815	1.45376	0.00365617	2.43697	2.54118	1.4102	-1.13098	0.181608	0.0456621	0.368471	2.43697	1.13098
sp|Q15696|U2AFM_HUMAN_347_356_1_1_S349	[229.162932]DIYLS[79.966331]PDRTGSSFGK[229.162932]	NRDIYLsPDRTGS	9.6395	727.702	3	4.12575	4.15084	4.04124	4.03943	3.99293	3.52678	3.42283	3.49038	3.43722	3.43083	3.46097	0.00642164	2.19235	4.04034	3.43722	-0.603118	0.0576635	0.007952	0.086081	2.19235	0.603118
sp|Q5JTV8|TOIP1_HUMAN_135_147_1_1_S143	[229.162932]LQQQHSEQPPLQPS[79.966331]PVM[15.9949]TR	QPPLQPsPVMTRR	14.076	842.751	3	4.45258	4.52933	4.59973	4.67197	4.66933	4.72056	4.43004	4.50658	4.45522	4.48158	4.62469	0.118911	0.924778	4.63453	4.48158	-0.152946	0.0219064	0.01679	0.0225176	0.924778	0.152946
sp|Q03173|ENAH_MOUSE_732_744_1_1_S740	[229.162932]TNTM[15.9949]NGSK[229.162932]S[79.966331]PVISRPK[229.162932]	TMNGSKsPVISRP	9.43474	626.342	4	3.12143	3.25322	4.51107	4.17236	4.58396	3.18326	2.78918	3.03917	2.92784	2.99812	3.18682	0.0606333	1.21729	3.71279	2.99812	-0.71467	0.182064	0.048896	0.190992	1.21729	0.71467
sp|O43290|SNUT1_HUMAN_388_398_1_0	[229.162932]LASEYLT[79.966331]PEEMVTFK[229.162932]	LASEYLTPEEMVTFK	13.4469	766.059	3	1.28275	1.19168	1.19406	0.938288	1.06148	1.36774	1.30635	1.26414	1.29713	1.30276	1.23411	0.212119	0.673421	1.19287	1.29713	0.104255	0.131161	0.0242474	0.101593	0.673421	0.104255
sp|P22455|FGFR4_HUMAN_419_425_1_1_S419	[229.162932]QFS[79.966331]LESGSSGK[229.162932]	PLARQFsLESGSS	10.1015	555.616	3	0.758313	0.672516	0.782997	0.814637	0.808973	0.921635	2.09098	1.92817	1.88996	2.00176	1.87139	1.40229e-06	5.85316	0.795985	1.92817	1.13219	0.102563	0.0461487	0.463624	5.85316	1.13219
sp|Q08J23|NSUN2_HUMAN_452_469_1_1_S456	[229.162932]ESTQLS[79.966331]PADLTEGK[229.162932]PTDPSK[229.162932]	RESTQLsPADLTE	13.4436	717.875	4	2.2431	2.14783	2.23767	2.22585	2.23051	1.91681	2.12914	2.07278	2.0864	1.99332	2.1261	0.251215	0.599954	2.22818	2.0864	-0.141775	0.0588254	0.0264613	0.0500117	0.599954	0.141775
sp|Q9Y570|PPME1_HUMAN_42_62_1_1_S42	[229.162932]DFS[79.966331]PVPWSQYFESM[15.9949]EDVEVENETGK[229.162932]	GRKRDFsPVPWSQ	10.4952	1168.85	3	2.40568	2.37619	2.29007	2.2148	2.18797	2.40566	2.25484	2.36533	2.40044	2.3817	2.38656	0.46135	0.335969	2.33313	2.3817	0.0485744	0.0418959	0.0249783	0.0348704	0.335969	0.0485744
sp|Q8N1W1|ARG28_HUMAN_1538_1538_1_1_S1538	[229.162932]S[79.966331]LPAVLLPGGPEVM[15.9949]ELNR	KHGRQRsLPAVLL	10.7914	739.723	3	0.61194	0.688512	0.561516	0.462385	0.559228	0.906706	0.700006	0.716485	0.661027	0.595085	0.742415	0.558215	0.253198	0.586728	0.700006	0.113278	0.243279	0.0839556	0.179613	0.253198	0.113278
sp|A6NI72|NCF1B_HUMAN_304_305_1_1_S304	[229.162932]GAPPRRS[79.966331]SIR	GAPPRRsSIRNVH	8.52598	469.254	3	1.29731	1.20424	1.25403	1.16006	1.41685	1.56855	2.29109	2.00973	2.13681	2.09796	1.73311	0.00120552	2.91883	1.27567	2.09796	0.822285	0.11514	0.10036	0.254401	2.91883	0.822285
sp|Q3UPF5|ZCCHV_MOUSE_489_492_1_0	[229.162932]SSPT[79.966331]GFGIK[229.162932]	SSPTGFGIK	11.2571	477.927	3	0.65329	0.637324	0.565318	0.706038	0.637074	0.734643	0.689309	0.718625	0.704766	0.764023	0.74227	0.0708901	1.14941	0.645307	0.718625	0.0733182	0.090559	0.0410879	0.0847267	1.14941	0.0733182
sp|Q6ZMT1|STAC2_HUMAN_192_207_1_1_S192	[229.162932]ES[79.966331]PPTGDSGK[229.162932]VDPVYETLR	CATSKEsPPTGDS	10.1965	862.44	3	1.63613	1.59904	1.64599	1.63469	1.58738	1.20005	0.550728	0.624406	0.609372	0.551416	0.62602	0.000185957	3.73059	1.61687	0.609372	-1.00749	0.111732	0.0646059	0.462527	3.73059	1.00749
sp|Q92766|RREB1_HUMAN_1194_1225_1_1_S1225	[229.162932]FSPFLQTAEDNTQDEVAGAPADHHGPSDEEQGS[79.966331]PPEDK[229.162932]	SDEEQGsPPEDKL	18.0117	1148.01	4	0.90931	0.888464	0.871126	0.884764	0.854205	0.781597	1.00479	0.926796	0.914972	0.942517	0.875023	0.0699585	1.15516	0.877945	0.926796	0.0488506	0.051744	0.0507647	0.0627161	1.15516	0.0488506
sp|P09874|PARP1_HUMAN_176_179_1_1_S179	[229.162932]NREELGFRPEYSAS[79.966331]QLK[229.162932]	RPEYSAsQLKGFS	13.5941	641.333	4	1.99798	2.00794	2.1393	2.01559	2.01037	1.47014	1.1357	1.15787	1.23142	1.11669	1.21791	0.00154305	2.81162	2.00916	1.15787	-0.85129	0.121779	0.0431229	0.273918	2.81162	0.85129
sp|Q5F1R6|DJC21_HUMAN_417_423_1_1_S423	[229.162932]VDPEDTNLNQDS[79.966331]AK[229.162932]	TNLNQDsAKELED	14.8776	695.328	3	1.62651	1.59143	1.80835	1.65775	1.89641	1.35536	1.80228	1.7784	1.65163	1.75228	1.86353	0.294827	0.530433	1.64213	1.7784	0.13627	0.113438	0.0439404	0.0899346	0.530433	0.13627
[truncated: 25,883 more rows]

## Sheet: Glycopeptide
Glycopeptide	Peptide Sequence	Glycopeptide	Peptide Sequence	IR.Score	Precursor m/z	Precursor Charge State	Basal_1	Basal_2	Basal_3	Basal_4	Basal_5	Basal_6	Luminal_1	Luminal_2	Luminal_3	Luminal_4	Luminal_5	Adjusted_P_Value	Basal_median	Luminal_median	log2FC	Basal_CV	Luminal_CV	Overall_CV	Log10_P_Value		Glycopeptide
[truncated: 3,496 more rows]

[truncated: 2 more sheets: Acetyl-peptide, Ubiquityl-peptide]
