# Supplementary material for: MoSAIC: An Integrated and Modular Workflow for Confident Analysis of Protein Post-Translational Modification Landscapes
Source: Mol Cell Proteomics. 2025 Dec 24;25(2):101502. doi: 10.1016/j.mcpro.2025.101502 (PMC12887801; doi:10.1016/j.mcpro.2025.101502)
Supplement: Supplemental Table S2 [file mmc2.xlsx]

## Sheet: Sheet0
Table S2. Differential analysis results for phosphopeptides, glycopeptides, acetylated peptides and ubiquitinated peptides identified and quantified in our multi-PTM workflow using DIA data
Sheet 1. Differential analysis results for phosphopeptides
Sheet 2. Differential analysis results for glycopeptides
Sheet 3. Differential analysis results for acetylated peptides
Sheet 4. Differential analysis results for ubiquitinated peptides

## Sheet: Phosphopeptide
Phosphopeptide	Peptide Sequence	Score (EG.QValue)	Precursor charge state	Precursor m/z	Basal_1	Basal_2	Basal_3	Basal_4	Basal_5	Luminal_1	Luminal_2	Luminal_3	Luminal_4	Luminal_5	Adjusted_P_Value	Log10_P_Value	Basal_median	Luminal_median	log2FC	Basal_CV	Luminal_CV	Overall_CV
_LSEAVWQPEEHYSSS[Phospho (STY)]PEK_	LSEAVWQPEEHYSSSPEK	1.65146e-13	3	728.316	-1.51273	-1.53616	-1.61394	-1.86397	3.62388	-1.40836	-0.809616	-1.28292	-1.12856	-1.12221	0.711473	0.147842	-1.53616	-1.12856	0.407607	-4.05537	-0.195116	-1.85464
_IS[Phospho (STY)]PTAGNQNGLLNK_	ISPTAGNQNGLLNK	2.05772e-17	2	753.869	-0.795571	-0.80323	-0.870189	-0.610092	-1.58399	-0.0594216	-0.144123	0.0217004	0.270557	-0.254757	0.0117058	1.9316	-0.80323	-0.0594216	0.743809	-0.403961	-5.97261	-1.14413
_GSGGS[Phospho (STY)]PGPEPPGRPDGSSLLYR_	GSGGSPGPEPPGRPDGSSLLYR	6.27702e-24	3	740.674	-0.628937	-0.730426	-0.596956	-0.608316	-1.53249	-0.450575	-1.44372	-2.18392	-1.41579	-0.0477068	0.625611	0.203695	-0.628937	-1.41579	-0.786855	-0.490705	-0.771076	-0.67208
_APSAPPGT[Phospho (STY)]GALPPAAPSGR_	APSAPPGTGALPPAAPSGR	2.4584e-29	3	584.621	-0.15576	0.00570142	0.0173771	-0.0294383	0.0436549	-0.194345	-0.660748	-1.89873	-0.425101	-0.120666	0.19826	0.702765	0.00570142	-0.425101	-0.430803	-3.30732	-1.09727	-1.72639
_PAT[Phospho (STY)]PGASSVEQLR_	PATPGASSVEQLR	3.95058e-29	2	696.83	-1.56367	-0.977426	-0.836819	-2.40218	-1.92024	-0.917299	-0.917336	-1.18845	-0.331011	-1.02583	0.155067	0.809481	-1.56367	-0.917336	0.646334	-0.423238	-0.370132	-0.495332
_TAESQT[Phospho (STY)]PTPSATSFFSGK_	TAESQTPTPSATSFFSGK	1.93209e-12	2	962.422	4.2723	4.0309	3.93991	4.05797	4.1374	2.71683	2.74585	2.68208	2.93463	2.92401	1.92e-05	4.71651	4.05797	2.74585	-1.31211	0.0305794	0.0427185	0.199773
_PSGQQTLS[Phospho (STY)]PDR_	PSGQQTLSPDR	1.09422e-13	2	633.28	-2.71968	-2.62207	-2.43309	-2.36245	-3.10313	-2.80397	-2.90834	-2.98981	-3.18578	-3.01662	0.118357	0.926807	-2.62207	-2.98981	-0.367742	-0.110208	-0.0474129	-0.0989129
_FELPHGS[Phospho (STY)]PQLVR_	FELPHGSPQLVR	1.07365e-31	3	487.241	-1.14872	-1.13486	-1.08013	-1.2322	-0.744088	0.549375	0.514485	-0.764628	0.720145	0.680587	0.0176079	1.75429	-1.13486	0.549375	1.68423	-0.177046	1.83385	-2.36221
_RQDPQVVS[Phospho (STY)]PFSR_	RQDPQVVSPFSR	1.81961e-24	2	748.356	0.690736	0.371722	-1.09894	0.828249	0.113827	0.967091	-1.23519	-0.989736	-1.25923	-1.1557	0.21719	0.66316	0.371722	-1.1557	-1.52742	4.23906	-1.30294	-3.43216
_NGESAS[Phospho (STY)]PERDRESLK_	NGESASPERDRESLK	6.06541e-26	3	585.595	-1.89153	-1.78808	-1.85017	-4.65395	-4.83309	-2.22877	-2.35493	-2.80211	-3.07327	-3.00632	0.772741	0.111966	-1.89153	-2.80211	-0.910579	-0.529482	-0.141941	-0.387099
_YKLDEDEDEDDADLS[Phospho (STY)]K_	YKLDEDEDEDDADLSK	8.60032e-34	2	990.386	0.11214	0.0482999	0.418522	-0.675412	-0.310228	-0.616359	-0.748724	-3.33174	-1.35761	-1.3611	0.0857915	1.06656	0.0482999	-1.35761	-1.40591	-5.17773	-0.733879	-1.37164
_AGS[Phospho (STY)]LPNYATINGK_	AGSLPNYATINGK	1.33885e-32	2	693.327	0.401818	0.400518	0.463969	0.516508	0.425579	0.992016	1.18202	0.833603	0.714231	0.946979	0.009434	2.0253	0.425579	0.946979	0.5214	0.11114	0.188119	0.416509
_KHS[Phospho (STY)]EEAEFTPPLK_	KHSEEAEFTPPLK	1.13281e-08	3	531.583	0.940662	0.862395	0.928917	0.472724	3.37505	0.999703	0.906223	0.586879	-1.82266	-1.8371	0.175577	0.755532	0.928917	0.586879	-0.342038	0.88679	-6.27881	2.75667
_GSISSTSEVHS[Phospho (STY)]PPNVGLR_	GSISSTSEVHSPPNVGLR	1.27624e-07	3	635.302	-0.364079	-0.540024	-0.201729	-0.506702	-0.704065	-1.47974	-1.56762	-1.57814	-1.47758	-1.53287	0.00116185	2.93485	-0.506702	-1.53287	-1.02617	-0.409518	-0.031017	-0.578411
_VKEEPPS[Phospho (STY)]PPQS[Phospho (STY)]PR_	VKEEPPSPPQSPR	1.14849e-25	2	804.347	1.79152	1.73278	1.64612	0.574202	-0.519783	1.86659	1.74379	1.75939	1.92753	2.27954	0.204963	0.688324	1.64612	1.86659	0.220471	0.96434	0.113463	0.55824
_TLS[Phospho (STY)]TSDDVEDRENEK_	TLSTSDDVEDRENEK	1.0193e-36	2	909.375	0.58057	0.570345	0.565097	-0.472257	0.571342	-1.0834	-0.857126	-1.03046	-1.96244	-3.67018	0.0341397	1.46674	0.570345	-1.0834	-1.65375	1.28634	-0.680671	-2.03728
_ETRNS[Phospho (STY)]WDSPAFSNDVIR_	ETRNSWDSPAFSNDVIR	7.97543e-29	3	691.972	-1.37174	-1.75095	-1.58586	-1.84518	-0.728669	-1.11733	-1.07304	-1.32027	-0.923593	-0.985314	0.219799	0.657974	-1.58586	-1.07304	0.512828	-0.305401	-0.140314	-0.291162
_LSS[Phospho (STY)]ATANALYSSNLRDDTK_	LSSATANALYSSNLRDDTK	6.16933e-13	3	702.995	0.940456	0.999856	0.681098	1.10763	0.69146	2.35375	2.02988	1.56814	1.62631	1.51977	0.00859401	2.0658	0.940456	1.62631	0.685856	0.21525	0.198158	0.416466
_TSAVSS[Phospho (STY)]PLLDQQR_	TSAVSSPLLDQQR	6.32848e-27	2	741.353	2.33818	2.40876	2.55941	2.80178	2.4851	3.46701	3.32041	3.44496	3.54425	3.26845	0.000513478	3.28948	2.4851	3.44496	0.959854	0.070912	0.0329768	0.165294
_AQRLS[Phospho (STY)]QETEALGR_	AQRLSQETEALGR	5.07803e-23	2	769.87	1.46051	1.33789	1.42124	1.48865	1.3132	1.84325	1.69768	1.98861	1.7983	1.71441	0.00246526	2.60814	1.42124	1.7983	0.377057	0.0543145	0.0647721	0.144735
_RVS[Phospho (STY)]SSGLTDSLFILK_	RVSSSGLTDSLFILK	8.58853e-31	3	568.297	-1.65183	-1.09688	-1.1667	-1.02849	-1.87059	-2.67463	-2.04595	-2.53199	-1.93976	-1.94427	0.0176271	1.75382	-1.1667	-2.04595	-0.879243	-0.275103	-0.156917	-0.317252
_RVS[Phospho (STY)]PVPFQSGR_	RVSPVPFQSGR	4.03051e-09	2	655.324	-0.146397	-0.0634443	0.0633661	0.608629	0.471658	0.898263	1.0703	0.780115	1.57734	1.17765	0.00846952	2.07214	0.0633661	1.0703	1.00694	1.79185	0.279197	0.883925
_LEIYQSS[Phospho (STY)]QDEPIALDK_	LEIYQSSQDEPIALDK	1.22312e-28	2	964.948	0.587981	1.43982	1.31421	0.630549	-0.170108	-2.44152	-2.68049	-0.131887	-0.849094	-3.68628	0.0276313	1.5586	0.630549	-2.44152	-3.07207	0.85237	-0.736062	-2.97037
_NISLS[Phospho (STY)]S[Phospho (STY)]EEEAEGLAGHPR_	NISLSSEEEAEGLAGHPR	2.06935e-19	3	685.952	-0.383659	-0.439292	-0.238386	0.00859237	-0.151578	2.294	2.22887	1.81109	1.94196	2.3379	1.95e-05	4.71051	-0.238386	2.22887	2.46725	-0.748376	0.109645	1.34025
_SPQLSLS[Phospho (STY)]PRPAS[Phospho (STY)]PK_	SPQLSLSPRPASPK	1.37547e-19	3	542.255	-0.435372	-0.179653	-0.0591991	-0.329693	-1.82418	-0.689505	-0.0526782	3.50949	-0.737025	-0.152171	0.428925	0.367619	-0.329693	-0.152171	0.177523	-1.26939	4.73545	-14.4384
_EM[Oxidation (M)]EHNTVC[Carbamidomethyl (C)]AAGTS[Phospho (STY)]PVGEIGEEK_	EMEHNTVCAAGTSPVGEIGEEK	2.46905e-31	2	1221	0.498468	1.30389	1.12259	1.55747	2.19513	0.936332	0.511589	1.18892	1.13439	1.45647	0.506838	0.295131	1.30389	1.13439	-0.169501	0.463878	0.336237	0.419024
_RFS[Phospho (STY)]FSQR_	RFSFSQR	2.55948e-05	2	504.227	1.08898	1.08233	1.20315	0.775363	0.954066	0.133097	0.385028	0.283088	0.609006	0.599444	0.00461772	2.33557	1.08233	0.385028	-0.697298	0.159758	0.510752	0.520191
_NGLHRPVSTDFAQY[Phospho (STY)]NSYGDVSGGVR_	NGLHRPVSTDFAQYNSYGDVSGGVR	6.51492e-06	3	926.087	0.724656	1.22003	0.018704	1.0437	1.11689	0.739383	0.399354	0.589274	1.43269	1.5762	0.789429	0.102687	1.0437	0.739383	-0.304312	0.590631	0.554229	0.543793
_PFKLS[Phospho (STY)]GLSFK_	PFKLSGLSFK	5.45042e-15	2	602.312	2.80687	1.6301	1.55774	1.46459	1.52832	-2.00132	2.91218	2.75815	2.86099	2.84494	0.962323	0.0166793	1.55774	2.84494	1.28719	0.315638	1.15608	0.813791
_KFS[Phospho (STY)]AAC[Carbamidomethyl (C)]NFSNILVNQER_	KFSAACNFSNILVNQER	1.90924e-34	3	693.322	-1.32617	-1.98617	-1.93813	-1.88719	-1.84465	-1.23647	-1.11782	-1.56717	-1.33843	-1.33161	0.0331564	1.47943	-1.88719	-1.33161	0.555577	-0.149309	-0.125451	-0.210667
_DSLLPRS[Phospho (STY)]PVK_	DSLLPRSPVK	4.12133e-29	2	596.31	-1.28504	-1.24558	-1.18023	-0.852335	-0.60948	-0.0389702	-0.357941	-0.493006	0.0726153	-0.266695	0.00636683	2.19608	-1.18023	-0.266695	0.913536	-0.282804	-1.0671	-0.795266
_APAPVVLGS[Phospho (STY)]PVVLGPPVGQAR_	APAPVVLGSPVVLGPPVGQAR	3.92615e-11	3	687.713	0.916185	-0.266465	-0.705996	-0.831912	-1.10717	-0.390819	-0.586335	-0.915614	-0.0716393	-0.475505	0.878478	0.0562692	-0.705996	-0.475505	0.230491	-1.99304	-0.627855	-1.2855
_EVT[Phospho (STY)]PEGLQMVK_	EVTPEGLQMVK	4.39398e-28	2	655.807	-2.36695	-2.42448	-2.3571	-2.47088	-2.30799	-1.71977	-1.49727	-1.7687	-1.02313	-1.23464	0.00919411	2.03649	-2.36695	-1.49727	0.869681	-0.0264851	-0.21969	-0.281173
_TIQAPTQVPVVVS[Phospho (STY)]PR_	TIQAPTQVPVVVSPR	9.14988e-21	3	557.966	-0.0951354	-2.43131	0.088033	-1.9438	-0.107055	0.815646	0.954664	-1.54918	0.97194	0.745875	0.188129	0.725544	-0.107055	0.815646	0.922701	-1.32805	2.8029	-4.98474
_ARS[Phospho (STY)]PPQPLGELK_	ARSPPQPLGELK	7.06884e-17	3	458.238	1.56216	1.65818	1.91152	2.80634	2.01468	4.26347	3.90635	4.2252	3.9552	3.91995	0.00214123	2.66934	1.91152	3.9552	2.04368	0.246919	0.0432047	0.377797
_LHRFDS[Phospho (STY)]Q_	LHRFDSQ	1.77032e-06	2	491.711	1.27102	1.17796	1.09216	0.266313	0.838605	2.02388	2.29044	0.272034	2.55177	2.56494	0.139953	0.854019	1.09216	2.29044	1.19828	0.434791	0.494042	0.609633
_RSVVS[Phospho (STY)]FDK_	RSVVSFDK	6.99944e-06	2	509.242	4.50763	4.52805	4.52298	4.79836	4.73385	4.97618	5.02596	4.9214	4.87231	4.79121	0.0160461	1.79463	4.52805	4.9214	0.393349	0.0297006	0.0185308	0.0403035
_LHPPS[Phospho (STY)]PVPQGVC[Carbamidomethyl (C)]PAHREPLAAFC[Carbamidomethyl (C)]GDELR_	LHPPSPVPQGVCPAHREPLAAFCGDELR	3.55472e-37	4	797.63	-1.04597	-1.2926	-1.17463	-1.16812	-1.35417	-1.28843	-0.814003	-1.5743	-1.63729	-1.6159	0.438643	0.357888	-1.17463	-1.5743	-0.399667	-0.0993061	-0.252053	-0.203355
_GSYVS[Phospho (STY)]IHSSGFR_	GSYVSIHSSGFR	1.84402e-37	3	459.538	-0.359405	-0.255014	-0.194172	-1.92372	-0.150385	-0.120801	0.108972	-0.395209	0.729564	0.651696	0.167915	0.77491	-0.255014	0.108972	0.363986	-1.3133	2.50092	-3.79885
_SWVIGS[Phospho (STY)]PEILRK_	SWVIGSPEILRK	2.7529e-26	2	732.884	2.19541	1.30654	1.37164	0.837806	-0.860304	-0.480935	-0.276506	-0.463136	0.0954615	0.0248676	0.139715	0.854758	1.30654	-0.276506	-1.58304	1.16879	-1.22335	2.66242
_PAS[Phospho (STY)]PGPS[Phospho (STY)]LPARSPS[Phospho (STY)]PPR_	PASPGPSLPARSPSPPR	5.79419e-33	3	637.604	-0.155825	-0.195412	-0.149774	-0.340456	-0.386739	-1.09456	-1.33682	-1.17866	-0.956044	-0.970473	0.000305861	3.51448	-0.195412	-1.09456	-0.899152	-0.449096	-0.142458	-0.69762
_AM[Oxidation (M)]VSPFHS[Phospho (STY)]PPSTPSS[Phospho (STY)]PGVR_	AMVSPFHSPPSTPSSPGVR	3.32751e-30	3	705.299	4.54868	4.57255	4.34583	3.94238	4.12533	3.75017	3.77779	3.47933	3.87446	3.92916	0.0219896	1.65778	4.34583	3.77779	-0.568045	0.0632013	0.0462067	0.0889533
_GPGGS[Phospho (STY)]PSGLQK_	GPGGSPSGLQK	2.35161e-17	2	532.742	-1.2308	-1.20649	-1.30863	-2.39364	-1.80314	-0.515876	-2.2048	-0.826408	-0.1908	0.0794282	0.182574	0.738561	-1.30863	-0.515876	0.792753	-0.321994	-1.21783	-0.707205
_AVPIAVADEGES[Phospho (STY)]ESEDDDLKPR_	AVPIAVADEGESESEDDDLKPR	6.99614e-25	3	808.027	-0.698417	-0.852967	-0.761298	-0.727612	-0.542751	0.0954029	0.290138	0.338431	0.494096	0.518372	0.000190341	3.72047	-0.727612	0.338431	1.06604	-0.157985	0.493751	-3.12581
_RITS[Phospho (STY)]PLM[Oxidation (M)]EPSSIEK_	RITSPLMEPSSIEK	8.84095e-14	3	561.939	1.84622	1.60752	1.94814	0.346622	1.7608	-0.335428	-0.787291	1.18876	0.745782	0.987717	0.0976204	1.01046	1.7608	0.745782	-1.01502	0.437957	2.41808	1.01409
_DSGRLS[Phospho (STY)]PDLSVC[Carbamidomethyl (C)]GQPR_	DSGRLSPDLSVCGQPR	4.76462e-27	3	608.608	2.57594	2.49752	2.49471	2.25343	1.99829	0.49651	-0.396959	-0.214006	0.731217	0.804694	0.00260899	2.58353	2.49471	0.49651	-1.9982	0.100505	1.94897	0.881673
_S[Phospho (STY)]FQQSSLSR_	SFQQSSLSR	1.26374e-10	2	560.245	-1.70689	-1.80575	-1.88617	-3.43553	-2.24122	-2.33094	-2.00298	-2.89773	-2.4364	-2.5427	0.644627	0.190692	-1.88617	-2.4364	-0.550233	-0.321142	-0.133148	-0.229746
_S[Phospho (STY)]WDSSSPVDRPEPEAASPTTR_	SWDSSSPVDRPEPEAASPTTR	3.4591e-13	3	784.676	-1.60554	-1.56599	-1.52424	-1.71768	-2.61285	-2.63091	-2.76217	-1.19628	-2.35695	-2.20243	0.358451	0.44557	-1.60554	-2.35695	-0.751407	-0.253238	-0.277315	-0.277248
_RNS[Phospho (STY)]LGGDVLFVGK_	RNSLGGDVLFVGK	1.2161e-25	2	721.364	-0.972414	-1.09306	-1.11956	-1.58967	-0.733113	0.0549863	-0.688289	0.388844	0.414252	0.271785	0.00802674	2.09546	-1.09306	0.271785	1.36485	-0.283853	5.17165	-1.43624
_DLVAQAPLKPKT[Phospho (STY)]PR_	DLVAQAPLKPKTPR	3.95527e-07	3	538.631	-3.20578	-3.29044	-3.23646	-3.16225	-3.55055	-2.59565	-3.54514	-2.88788	-2.68128	-3.08674	0.207667	0.682632	-3.23646	-2.88788	0.348574	-0.0466476	-0.128016	-0.103448
_LLHEDLDES[Phospho (STY)]DDDMDEK_	LLHEDLDESDDDMDEK	1.25992e-12	3	666.922	0.922244	1.35584	1.83097	2.19172	0.793153	0.744082	0.876596	0.187242	-0.572459	-0.29588	0.0345675	1.46133	1.35584	0.187242	-1.16859	0.418359	3.36124	1.08142
_LC[Carbamidomethyl (C)]AGIMITAS[Phospho (STY)]HNPK_	LCAGIMITASHNPK	1.03943e-09	3	531.582	2.35917	2.93622	3.46073	3.69167	3.47945	4.32781	4.59108	4.66059	3.88587	4.19371	0.0174451	1.75833	3.46073	4.32781	0.867089	0.169297	0.0723847	0.195146
_NNQVLGIGSGS[Phospho (STY)]TIVHAVQR_	NNQVLGIGSGSTIVHAVQR	8.3491e-44	3	677.344	-0.398188	-1.11951	-1.0179	-0.948133	-2.62209	-0.295154	-0.446863	-0.685838	-0.205019	-0.37372	0.159289	0.797814	-1.0179	-0.37372	0.644178	-0.68097	-0.455376	-0.879352
_[Acetyl (Protein N-term)]SIHFSS[Phospho (STY)]PVFTSR_	SIHFSSPVFTSR	6.61556e-24	2	743.84	8.97653	8.94702	7.42885	8.68893	8.6075	9.1914	9.29604	9.06452	2.54391	7.10106	0.560725	0.25125	8.68893	9.06452	0.375586	0.0745418	0.38748	0.256761
_PIGPDDAIDALSSDFTC[Carbamidomethyl (C)]GS[Phospho (STY)]PTAAGK_	PIGPDDAIDALSSDFTCGSPTAAGK	1.91541e-06	3	848.372	4.09163	4.13342	4.47642	4.36676	4.21904	4.63493	4.04487	4.31577	4.66799	4.67192	0.287191	0.541829	4.21904	4.63493	0.415885	0.0379193	0.0624859	0.0554074
_ASTSDYQVISDRQT[Phospho (STY)]PK_	ASTSDYQVISDRQTPK	1.23247e-12	3	625.954	-0.771888	-0.8207	-0.771086	-0.575226	-0.619375	-1.91807	-2.03091	-2.21783	-1.90785	-2.28681	7.94e-05	4.10009	-0.771086	-2.03091	-1.25983	-0.150982	-0.083489	-0.524335
_NTS[Phospho (STY)]LPPLWSPEAER_	NTSLPPLWSPEAER	4.07816e-24	2	838.888	2.61259	0.207658	0.960473	0.539371	1.54641	0.557911	0.279	0.278097	-0.177212	-0.121469	0.134865	0.8701	0.960473	0.278097	-0.682376	0.807479	1.88617	1.27364
_SGTAETEPVEQDSS[Phospho (STY)]QPSLPLVR_	SGTAETEPVEQDSSQPSLPLVR	1.61465e-25	3	803.039	2.5595	2.03987	2.13392	2.00949	2.08163	1.24846	1.24459	1.28917	1.48229	1.40156	0.00255247	2.59304	2.08163	1.28917	-0.792463	0.10416	0.0785542	0.267928
_AS[Phospho (STY)]LEAAIADAEQR_	ASLEAAIADAEQR	9.13626e-26	2	712.825	0.463807	0.481283	0.484353	0.37581	0.148037	0.957216	0.552796	0.479601	0.823283	0.621545	0.0640319	1.1936	0.463807	0.621545	0.157737	0.365224	0.288333	0.418569
_DVEFQDGWPRS[Phospho (STY)]PGR_	DVEFQDGWPRSPGR	6.90706e-30	3	575.918	-1.19739	-1.22262	-1.21806	-1.6024	-1.78485	-1.84603	-1.61866	-2.19516	-1.56082	-1.49865	0.157285	0.803312	-1.22262	-1.61866	-0.396039	-0.193136	-0.163056	-0.201399
_TLNAET[Phospho (STY)]PKSS[Phospho (STY)]PLPAK_	TLNAETPKSSPLPAK	3.65335e-14	2	857.397	3.09916	3.69556	3.7854	3.61269	2.58771	2.80203	3.68031	2.79731	3.44172	3.57991	0.82366	0.0842522	3.61269	3.44172	-0.170979	0.150599	0.131555	0.134455
_S[Phospho (STY)]PSDTEGLVK_	SPSDTEGLVK	2.07714e-14	2	556.747	-0.73369	-0.633188	-0.818078	-1.11777	-1.49908	-3.79916	-2.44055	-3.82932	-1.45303	-1.2306	0.087675	1.05712	-0.818078	-2.44055	-1.62248	-0.365805	-0.486283	-0.68381
_T[Phospho (STY)]PQEWAPQTAR_	TPQEWAPQTAR	8.54473e-25	2	682.803	-0.823094	-0.734898	-0.74304	-1.0669	0.0986111	-1.6041	-2.0923	3.50949	-1.67493	-1.77154	0.967715	0.0142526	-0.74304	-1.67493	-0.931893	-0.675341	-3.26889	-2.33417
_[Acetyl (Protein N-term)]SETAPLAPTIPAPAEKT[Phospho (STY)]PVK_	SETAPLAPTIPAPAEKTPVK	4.09593e-25	3	714.036	1.90239	2.51723	2.84819	2.56281	2.54753	0.84434	0.0940642	1.02061	-2.82894	-2.15413	0.0411411	1.38572	2.54753	0.0940642	-2.45346	0.140205	-2.9319	2.16121
_ATAPQTQHVS[Phospho (STY)]PMRQVEPPAK_	ATAPQTQHVSPMRQVEPPAK	2.86532e-22	3	751.7	3.23178	3.8315	4.40202	5.46928	4.38136	5.06356	4.55403	5.04047	4.53129	3.85518	0.559961	0.251842	4.38136	4.55403	0.172674	0.19407	0.106851	0.150415
_VLT[Phospho (STY)]PPHDVDSLPHLRK_	VLTPPHDVDSLPHLRK	1.00345e-25	4	476.75	-1.83726	-1.97537	-1.75317	-2.72372	-2.49579	-1.54184	-1.83969	-1.37908	-5.07821	-4.88085	0.51642	0.286997	-1.97537	-1.83969	0.135685	-0.198624	-0.634141	-0.526403
_GAILSEEELAAMS[Phospho (STY)]PTAAAVAK_	GAILSEEELAAMSPTAAAVAK	3.65854e-19	2	1055.51	1.91133	1.90185	2.18143	2.46298	0.431745	2.54361	1.1339	0.724058	2.22499	2.23509	0.994838	0.0022476	1.91133	2.22499	0.31366	0.442665	0.447877	0.419809
_LFGHSSTSALS[Phospho (STY)]AILRSPAFTSR_	LFGHSSTSALSAILRSPAFTSR	3.58653e-10	4	597.303	1.83026	1.57368	1.42967	1.32946	-1.14935	0.867418	0.880298	1.32012	1.25439	1.22456	0.901628	0.0449724	1.42967	1.22456	-0.205104	1.21438	0.196321	0.78273
_VS[Phospho (STY)]PDFTQESR_	VSPDFTQESR	9.91644e-17	2	623.261	0.854036	0.844323	0.80318	1.02208	0.89433	-1.87854	-0.912415	-1.97636	-1.51531	-1.63106	0.00115015	2.93924	0.854036	-1.63106	-2.4851	0.0949853	-0.264053	-3.80626
_HGTDLWLDSC[Carbamidomethyl (C)]AAPPVS[Phospho (STY)]PPPK_	HGTDLWLDSCAAPPVSPPPK	5.38674e-38	3	742.341	1.21738	0.931151	1.11221	0.648045	0.00224978	1.62181	1.81399	1.56585	1.8813	1.92934	0.0243754	1.61305	0.931151	1.81399	0.882841	0.62198	0.0910764	0.486765
_KGES[Phospho (STY)]QTDIEITREEDFTR_	KGESQTDIEITREEDFTR	4.13189e-25	3	745.337	0.472688	0.241168	0.35828	-0.737377	-0.21599	-1.1589	-0.33301	-1.50948	-0.379357	-0.264809	0.109267	0.96151	0.241168	-0.379357	-0.620525	21.0231	-0.778426	-1.81877
_HLAESESLLTS[Phospho (STY)]PPK_	HLAESESLLTSPPK	2.95223e-19	2	794.885	-1.54597	-1.51847	-1.34804	-0.0717689	-1.20243	0.243905	-0.328325	-0.0754561	-1.05712	-1.08696	0.18931	0.722827	-1.34804	-0.328325	1.01971	-0.537765	-1.28862	-0.839603
_GLPS[Phospho (STY)]PYNMSSAPGSR_	GLPSPYNMSSAPGSR	3.40888e-31	2	800.845	-1.19245	-1.57402	-1.23375	-0.521302	-0.514627	-0.168618	-0.429172	-0.304667	-1.31961	-1.17493	0.441049	0.355513	-1.19245	-0.429172	0.763274	-0.467169	-0.778626	-0.596012
_ADEASELAC[Carbamidomethyl (C)]PT[Phospho (STY)]PKEDGLAQQQTQLNLR_	ADEASELACPTPKEDGLAQQQTQLNLR	8.8173e-29	3	1021.81	0.288037	0.672602	0.460833	0.639627	0.703642	1.62202	1.75447	1.77099	2.04769	1.8276	8.55e-05	4.06795	0.639627	1.77099	1.13136	0.317391	0.0861155	0.575111
_VLEEGS[Phospho (STY)]VEAR_	VLEEGSVEAR	9.27864e-24	2	584.766	-1.23046	-1.33394	-1.40352	-1.03137	-1.93551	0.511708	0.122737	0.0739445	-0.0303696	-0.050377	0.000766972	3.11522	-1.33394	0.0739445	1.40789	-0.243151	1.81245	-1.33503
_GYYSPY[Phospho (STY)]SVSGSGSTAGSR_	GYYSPYSVSGSGSTAGSR	1.71544e-34	3	621.591	-1.06665	-1.28955	-1.22631	-0.434486	-1.55421	0.405138	0.162575	0.281634	0.00533875	-0.203582	0.00494637	2.30571	-1.22631	0.162575	1.38888	-0.37576	1.82765	-1.48423
_QPYPSRPPFDNQHS[Phospho (STY)]QDLDSR_	QPYPSRPPFDNQHSQDLDSR	8.44101e-14	3	822.027	1.09527	0.951952	0.958837	-0.132228	-2.74487	-2.56298	-0.705055	-2.7947	0.730966	0.569401	0.486252	0.313138	0.951952	-0.705055	-1.65701	63.0361	-1.75672	-3.53648
_LIDRTESLNRS[Phospho (STY)]IEK_	LIDRTESLNRSIEK	7.03993e-12	3	585.3	-1.14991	-0.975546	-0.665692	-0.863127	-1.28223	-1.57348	-2.24251	-1.11692	-1.63059	-1.7886	0.0399047	1.39898	-0.975546	-1.63059	-0.655042	-0.244149	-0.242915	-0.359819
_LNEQEGVPS[Phospho (STY)]VFNPPPS[Phospho (STY)]R_	LNEQEGVPSVFNPPPSR	1.37478e-16	3	676.294	3.71373	3.77818	3.79732	3.93897	3.60547	3.83659	4.02824	3.03087	4.11563	1.52249	0.509305	0.293022	3.77818	3.83659	0.0584061	0.0323921	0.328337	0.217053
_ATGDGS[Phospho (STY)]S[Phospho (STY)]PELPSLER_	ATGDGSSPELPSLER	2.53283e-18	2	838.334	2.63297	2.58164	2.64133	2.79995	2.30325	1.91938	1.92931	1.62741	2.05246	1.92248	0.00154178	2.81198	2.63297	1.92248	-0.710492	0.0697805	0.08315	0.179746
_SS[Phospho (STY)]PAELSSSSQHLLR_	SSPAELSSSSQHLLR	4.95652e-20	2	839.893	2.58755	2.72275	2.59523	1.95285	2.69939	1.2305	1.12147	1.55041	1.82878	1.46302	0.0030549	2.515	2.59523	1.46302	-1.1322	0.126665	0.193237	0.319793
_RGILLEDGSES[Phospho (STY)]PAK_	RGILLEDGSESPAK	7.83496e-17	2	776.374	0.747916	0.919619	0.834139	-1.5198	0.841578	0.275565	-2.70062	0.622775	1.0072	0.784376	0.757608	0.120556	0.834139	0.622775	-0.211364	2.89345	-715.617	6.92364
_MLS[Phospho (STY)]QDAPTVK_	MLSQDAPTVK	7.3716e-35	2	585.267	-1.69842	-1.39528	-1.06422	-0.424272	-1.07049	-0.0352929	0.0232343	-0.0612259	-0.197804	-0.398397	0.0208219	1.68148	-1.07049	-0.0612259	1.00927	-0.419431	-1.25937	-0.985873
_ALVAT[Phospho (STY)]PGK_	ALVATPGK	6.39961e-23	1	836.428	2.08385	2.13779	2.23192	2.90681	2.86637	3.12159	2.64851	3.63468	2.36246	2.69971	0.244998	0.610837	2.23192	2.69971	0.467789	0.166242	0.171154	0.182838
_SAFSS[Phospho (STY)]LQNIPESLR_	SAFSSLQNIPESLR	4.05932e-12	2	814.888	2.5367	1.40511	1.29204	1.11494	0.915338	0.252343	0.292415	-0.00761947	0.451438	0.341796	0.0318756	1.49654	1.29204	0.292415	-0.999628	0.43614	0.639704	0.888055
_SSS[Phospho (STY)]LDALGPARK_	SSSLDALGPARK	8.15764e-34	2	641.314	-2.81098	-2.65539	-2.71436	-2.85723	-3.75853	-1.81676	-1.71614	-2.26037	-1.34488	-1.55107	0.007268	2.13859	-2.81098	-1.71614	1.09485	-0.153328	-0.197045	-0.318078
_AITS[Phospho (STY)]AYYR_	AITSAYYR	6.71493e-21	2	512.729	-1.20165	-1.22844	-1.40977	-2.16071	-1.57675	-1.86642	-1.49513	-1.29739	-1.25479	-1.33029	0.825997	0.0830217	-1.40977	-1.33029	0.0794756	-0.258135	-0.172957	-0.210304
_ENET[Phospho (STY)]DEENTEVMIK_	ENETDEENTEVMIK	3.68041e-20	2	880.85	-1.68444	-1.40543	-0.967734	-0.366191	-0.680735	-0.594155	-0.400913	-0.92031	-1.00212	-0.504998	0.357014	0.447314	-0.967734	-0.594155	0.373579	-0.521849	-0.384649	-0.509021
_ES[Phospho (STY)]ISPQPADSAC[Carbamidomethyl (C)]SSPAPSTGK_	ESISPQPADSACSSPAPSTGK	1.18504e-05	3	718.64	0.198698	0.668323	1.30132	1.05426	1.32963	-0.351046	0.0458618	0.125815	-0.184785	-0.347242	0.0162785	1.78839	1.05426	-0.184785	-1.23905	0.525148	-1.55053	1.70942
_AGAEGSS[Phospho (STY)]NVFSMFDQTQIQEFK_	AGAEGSSNVFSMFDQTQIQEFK	0.00682573	2	1251.04	0.497235	0.475197	0.4037	0.653332	0.372227	1.8298	1.77527	1.72768	1.58519	1.76165	1.18e-05	4.92869	0.475197	1.76165	1.28646	0.227582	0.0529645	0.603329
_TGVPSTAS[Phospho (STY)]VGK_	TGVPSTASVGK	4.49651e-15	2	542.258	-1.58667	-1.50625	-1.56449	-1.9573	-2.75693	-2.62099	-2.66613	-1.92596	-1.81901	-1.78052	0.486252	0.313138	-1.58667	-1.92596	-0.339287	-0.279796	-0.204685	-0.238831
_EPPAAAPSAGGAAPC[Carbamidomethyl (C)]S[Phospho (STY)]PR_	EPPAAAPSAGGAAPCSPR	2.9888e-31	2	872.38	-2.09753	-0.450573	-0.577909	-2.12906	-1.27079	-1.10693	-1.37611	-1.40194	-1.06274	-1.03873	0.846458	0.0723947	-1.27079	-1.10693	0.163862	-0.613791	-0.147807	-0.43948
_S[Phospho (STY)]YDNLTTAC[Carbamidomethyl (C)]DNTVPLASR_	SYDNLTTACDNTVPLASR	7.53041e-34	2	1039.45	1.27773	1.8225	1.88435	-0.189078	-0.356935	1.50686	1.30516	1.50681	1.2121	0.824506	0.591404	0.228116	1.27773	1.30516	0.0274347	1.2247	0.220855	0.718316
_LPS[Phospho (STY)]PDVRQDDGEDTLFSEPK_	LPSPDVRQDDGEDTLFSEPK	1.25203e-36	3	775.681	1.12184	0.959266	1.00705	1.00539	-0.534398	-0.641063	-0.290831	-3.24034	-2.63685	-1.92659	0.0241549	1.61699	1.00539	-1.92659	-2.93199	0.982314	-0.723859	-3.11957
_SLLSHEFQDET[Phospho (STY)]DTEEETLYSSK_	SLLSHEFQDETDTEEETLYSSK	7.05464e-32	3	890.044	0.559422	0.735385	0.582164	0.671011	0.374772	0.0375	0.0728712	-0.947182	-0.81746	-0.172963	0.0273906	1.5624	0.582164	-0.172963	-0.755127	0.234047	-1.32246	5.49826
_RNPWS[Phospho (STY)]DDES[Phospho (STY)]K_	RNPWSDDESK	4.23398e-09	2	697.245	-0.122115	0.107184	-0.00186469	0.0387671	0.0362454	-0.00309698	0.0624773	0.180542	-0.533493	0.0356876	0.736636	0.132747	0.0362454	0.0356876	-0.000557789	7.25495	-5.3897	-9.84318
_LQLS[Phospho (STY)]PGHK_	LQLSPGHK	1.01659e-15	2	480.239	0.0504046	-0.126177	-0.0982193	-0.290388	-0.879462	0.799643	0.636773	0.304731	0.61555	0.717185	0.0108605	1.96415	-0.126177	0.636773	0.76295	-1.34756	0.305694	3.11728
_[Acetyl (Protein N-term)]M[Oxidation (M)]ERS[Phospho (STY)]PPQS[Phospho (STY)]PGPGK_	MERSPPQSPGPGK	6.02581e-24	2	793.31	-2.33903	-2.05983	-2.22953	-2.5875	-3.22064	-3.18039	-4.39454	-3.28736	-3.92445	-3.74942	0.0129734	1.88695	-2.33903	-3.74942	-1.41039	-0.181918	-0.133189	-0.252733
_GPGT[Phospho (STY)]PGPVAR_	GPGTPGPVAR	2.13308e-12	2	494.734	-1.65736	-1.58403	-1.59195	-1.69599	-2.38213	-2.29252	-2.70185	-3.35524	-3.08014	-2.87863	0.00796779	2.09866	-1.65736	-2.87863	-1.22127	-0.189938	-0.139899	-0.287547
_VSS[Phospho (STY)]PLSPLSPGIK_	VSSPLSPLSPGIK	2.56959e-13	2	681.357	0.886805	0.605196	0.780847	0.651728	0.394983	0.265548	0.121494	-0.0670453	0.184607	0.0496789	0.0047092	2.32705	0.651728	0.121494	-0.530234	0.281057	1.1488	0.846953
_KPSPSES[Phospho (STY)]PEPWKPFPAVSPEPR_	KPSPSESPEPWKPFPAVSPEPR	1.13547e-21	3	842.74	3.03424	1.90954	2.77925	2.38875	1.80209	2.69738	2.6644	2.49228	-0.766015	2.22602	0.600736	0.221316	2.38875	2.49228	0.103532	0.22432	0.795237	0.511157
_RPHGSTLSVSAS[Phospho (STY)]PEK_	RPHGSTLSVSASPEK	2.48327e-25	3	544.93	0.156934	0.00510709	0.308914	1.03244	-0.701633	-1.58163	-0.996462	3.50949	-1.01983	-0.776449	0.81669	0.087943	0.156934	-0.996462	-1.1534	3.88172	-12.0243	-230.981
_TWDDDS[Phospho (STY)]DPESETDPDAQAK_	TWDDDSDPESETDPDAQAK	2.21434e-24	3	734.606	1.33814	0.523019	0.422647	0.685498	0.60025	1.96239	2.2989	1.92841	2.47394	2.70812	0.00101439	2.9938	0.60025	2.2989	1.69865	0.507303	0.14675	0.592682
_RDQPAFTPSGILT[Phospho (STY)]PHALGSR_	RDQPAFTPSGILTPHALGSR	1.77555e-47	4	551.027	0.881859	0.766734	0.615294	1.27575	-2.23386	0.845477	0.295528	0.905957	0.138972	0.0285981	0.856143	0.0674536	0.766734	0.295528	-0.471207	5.42226	0.918674	2.80343
_DGDEKT[Phospho (STY)]DEEAEGPYSDNEMLTHK_	DGDEKTDEEAEGPYSDNEMLTHK	6.02879e-10	3	897.353	-1.04464	-0.819165	-0.843718	0.476991	-1.92051	0.037249	0.0130811	-0.136687	-0.428532	-0.344151	0.251173	0.600028	-0.843718	-0.136687	0.707031	-1.03333	-1.2165	-1.36388
_KQETAAVC[Carbamidomethyl (C)]GET[Phospho (STY)]DEEAGES[Phospho (STY)]GGEGIFR_	KQETAAVCGETDEEAGESGGEGIFR	7.17069e-13	3	929.7	1.47642	1.14665	1.33776	2.12358	2.19805	1.54938	2.24973	1.22692	1.4795	2.24888	0.828106	0.0819138	1.47642	1.54938	0.0729553	0.287212	0.268746	0.263467
_TAS[Phospho (STY)]FSESRADEVAPAKK_	TASFSESRADEVAPAKK	9.46609e-31	3	625.295	-2.11756	-1.88965	-1.81431	-1.49555	-1.99916	-1.35233	-1.32488	-1.45006	-0.623189	-1.37725	0.0288703	1.53955	-1.88965	-1.35233	0.537315	-0.126279	-0.277367	-0.281439
_KLS[Phospho (STY)]IGQYDNDAASQVTFSK_	KLSIGQYDNDAASQVTFSK	3.21177e-29	3	718.003	0.301969	0.366317	0.29304	2.91365	1.16228	3.49448	2.69494	3.34569	2.81979	2.90032	0.0339851	1.46871	0.366317	2.90032	2.534	1.11824	0.1143	0.657137
_TFQARPLS[Phospho (STY)]ADLTK_	TFQARPLSADLTK	3.69026e-11	3	509.924	-0.0523147	0.421201	0.401261	0.521817	1.2891	0.974445	0.900062	1.04011	0.857444	0.809367	0.22257	0.652533	0.421201	0.900062	0.478862	0.940509	0.100431	0.546086
_QERLS[Phospho (STY)]PEPVAHR_	QERLSPEPVAHR	4.58559e-07	3	500.244	-3.18416	-3.11249	-3.05756	-2.69075	-4.25173	-2.06611	-1.58218	-2.52101	-1.24471	-1.61575	0.0113642	1.94446	-3.11249	-1.61575	1.49674	-0.179954	-0.274113	-0.363722
_T[Phospho (STY)]PTPEPAEVETRK_	TPTPEPAEVETRK	3.2785e-14	3	512.243	2.42246	1.46871	2.254	2.51531	3.06627	-0.0735681	0.564329	0.527221	0.661462	0.368856	0.00337973	2.47112	2.42246	0.527221	-1.89524	0.245989	0.707822	0.803842
_GELQC[Carbamidomethyl (C)]RS[Phospho (STY)]PPR_	GELQCRSPPR	6.74994e-18	2	640.284	0.62003	0.610274	0.608008	1.41185	-0.227235	-1.12851	-0.354765	-0.329185	-0.293458	-0.625548	0.0224525	1.64873	0.610274	-0.354765	-0.965039	0.958723	-0.64264	25.949
_LDSS[Phospho (STY)]PVLSPGNK_	LDSSPVLSPGNK	4.90361e-25	2	647.308	1.74573	1.73645	1.72979	1.93662	1.78168	1.60058	1.72151	1.39515	1.68901	1.71607	0.117147	0.931271	1.74573	1.68901	-0.0567215	0.0484404	0.0843654	0.0806787
_RSAS[Phospho (STY)]PDDDLGSSNWEAADLGNEER_	RSASPDDDLGSSNWEAADLGNEER	3.87649e-09	3	891.035	8.84401	5.51158	8.46077	8.35544	8.14578	7.46518	6.96532	7.31769	7.62366	4.65615	0.328438	0.483547	8.35544	7.31769	-1.03775	0.170276	0.180143	0.181683
_AGGSAALSPS[Phospho (STY)]K_	AGGSAALSPSK	1.60595e-10	2	513.237	-0.278452	0.398847	0.00698979	-0.0378308	-0.054636	-0.180006	-0.078728	-0.174096	-0.0527914	-0.122368	0.419921	0.376833	-0.0378308	-0.122368	-0.0845374	35.136	-0.464124	-3.15874
_SLVESVSSS[Phospho (STY)]PNK_	SLVESVSSSPNK	6.68842e-26	1	1313.6	6.37002	4.67131	6.38723	6.40679	6.05815	5.0037	4.9955	4.6847	4.94975	5.1255	0.0741976	1.12961	6.37002	4.9955	-1.37451	0.124575	0.0328935	0.135849
_SFAPST[Phospho (STY)]PLTGR_	SFAPSTPLTGR	1.01483e-26	2	607.284	-0.385782	-0.329486	-0.405144	-0.584581	-0.864958	-0.526412	-0.349187	-0.44775	-0.250796	-0.298645	0.353849	0.451182	-0.405144	-0.349187	0.0559567	-0.42457	-0.298913	-0.403507
_QEPGS[Phospho (STY)]PPRDGLHHGPLC[Carbamidomethyl (C)]LGEPAPFWR_	QEPGSPPRDGLHHGPLCLGEPAPFWR	6.13066e-27	4	747.6	0.437678	-0.255145	-0.336321	-1.57974	-1.34136	-2.83196	-2.03253	-2.45178	-1.687	-1.7294	0.029463	1.53072	-0.336321	-2.03253	-1.69621	-1.35405	-0.228363	-0.747951
_PTSEGS[Phospho (STY)]DIESTEPQK_	PTSEGSDIESTEPQK	1.97763e-06	2	842.851	-2.87963	-2.95575	-2.9884	-1.89989	-2.07529	-2.91504	-2.90708	-2.85456	-3.48558	-3.63456	0.135756	0.867242	-2.87963	-2.91504	-0.0354103	-0.20607	-0.117206	-0.186515
_RLSSSS[Phospho (STY)]ATLLNSPDR_	RLSSSSATLLNSPDR	7.04612e-26	3	561.94	-0.111366	-0.320431	-0.212877	0.349608	-0.345534	0.718259	0.989104	0.382665	0.292534	0.0851568	0.0421947	1.37474	-0.212877	0.382665	0.595542	-2.20743	0.727415	2.44877
_ITASSS[Phospho (STY)]FR_	ITASSSFR	1.51515e-14	2	474.713	1.63458	1.65	1.55979	1.18806	1.36681	2.5179	2.72243	2.3013	2.64202	2.74878	0.000287675	3.5411	1.55979	2.64202	1.08223	0.133963	0.0707476	0.300197
_DFQHLISS[Phospho (STY)]PLKK_	DFQHLISSPLKK	3.07028e-14	3	498.257	-2.84881	-3.02741	-2.77741	-1.75815	-1.31654	-2.27755	-2.60427	-2.89282	-2.79619	-2.88485	0.491541	0.30844	-2.77741	-2.79619	-0.0187864	-0.323876	-0.0961552	-0.224419
_TRS[Phospho (STY)]QEQEVLER_	TRSQEQEVLER	3.56658e-07	2	727.835	-1.69106	-1.57329	-1.58325	-1.81584	-2.00426	-2.11474	-2.23086	-2.43167	-2.3261	-2.35749	0.00391255	2.40754	-1.69106	-2.3261	-0.635035	-0.104046	-0.0534836	-0.163134
_SKLDWES[Phospho (STY)]FKEEEGIGEELAIHNR_	SKLDWESFKEEEGIGEELAIHNR	5.54245e-32	4	699.827	1.41248	3.02804	2.75967	2.53781	2.22178	1.28609	1.39742	1.47774	1.14335	1.49375	0.0455901	1.34113	2.53781	1.39742	-1.14039	0.260197	0.107561	0.368446
_TPQEAIMDGTEIAVS[Phospho (STY)]PR_	TPQEAIMDGTEIAVSPR	7.54474e-17	3	632.292	1.72195	2.06437	2.48892	2.71499	0.994844	2.82312	2.80646	2.88045	2.59584	2.51019	0.133854	0.873369	2.06437	2.80646	0.742089	0.339808	0.0589946	0.255151
_LPDVKPS[Phospho (STY)]PINLR_	LPDVKPSPINLR	5.04777e-34	2	714.884	-0.400817	-0.368013	-0.194514	-0.521979	-0.0574839	-4.09051	-1.70102	-4.03428	-1.63901	-1.82016	0.0369701	1.43215	-0.368013	-1.82016	-1.45215	-0.592373	-0.483535	-1.01843
_VNPSVNPSIS[Phospho (STY)]PAHGVAR_	VNPSVNPSISPAHGVAR	1.77564e-06	3	594.628	0.169291	-0.579013	0.931486	1.1183	0.349317	-0.597213	-0.109402	-0.476202	-0.31881	-0.220714	0.125166	0.902514	0.349317	-0.31881	-0.668127	1.69193	-0.566765	22.8223
_RNSNS[Phospho (STY)]PPS[Phospho (STY)]PSSM[Oxidation (M)]NQR_	RNSNSPPSPSSMNQR	2.90245e-23	2	917.851	0.28156	0.0822706	-0.186188	0.221587	-0.350426	-1.89398	-2.53085	-1.97918	-2.09566	-2.00182	5.99e-05	4.22258	0.0822706	-2.00182	-2.08409	27.6875	-0.119584	-1.08965
_SRSDLDYIRS[Phospho (STY)]PLPFQNR_	SRSDLDYIRSPLPFQNR	3.69419e-23	3	715.348	0.0859785	-0.0324309	-0.195377	-0.66228	-0.50294	-0.124503	-0.967194	-0.777766	-0.319787	-0.015012	0.573352	0.241579	-0.195377	-0.319787	-0.12441	-1.2044	-0.9398	-1.02404
_RES[Phospho (STY)]DGTPGGLASLENER_	RESDGTPGGLASLENER	9.09259e-25	3	623.278	-2.80666	-2.98811	-3.19789	-3.26306	-1.23822	-2.05563	-2.27405	-2.33903	-2.57718	-2.35954	0.485835	0.313511	-2.98811	-2.33903	0.649083	-0.309797	-0.0806193	-0.24099
_LS[Phospho (STY)]PGESAYQK_	LSPGESAYQK	6.32593e-21	2	580.255	-0.55594	-0.405424	-0.422707	-0.803525	-0.545167	-1.78016	-1.76085	-1.77194	-1.84548	-1.78784	0.000497844	3.30291	-0.545167	-1.78016	-1.235	-0.291282	-0.0184355	-0.568428
_C[Carbamidomethyl (C)]PLPC[Carbamidomethyl (C)]IPTLIGT[Phospho (STY)]PVK_	CPLPCIPTLIGTPVK	3.83056e-48	2	873.44	2.77987	1.44541	1.27031	0.484141	1.48756	0.89242	0.894112	0.631358	1.68153	1.57438	0.538699	0.268654	1.44541	0.894112	-0.551297	0.552736	0.409156	0.501553
_RFS[Phospho (STY)]NVGLVHTSER_	RFSNVGLVHTSER	1.41356e-24	3	527.923	-0.641378	-0.724228	-0.725768	-0.315618	-0.873838	1.39056	1.42021	1.22492	1.24831	1.32534	0.000105386	3.97722	-0.724228	1.32534	2.04957	-0.316987	0.0646489	3.16429
_YNLDAS[Phospho (STY)]EEEDSNKK_	YNLDASEEEDSNKK	2.73154e-24	2	861.349	0.175565	0.334295	0.184434	-1.16993	-0.0814731	-0.810109	-1.17041	-1.72392	-0.46051	-0.900019	0.0701359	1.15406	0.175565	-0.900019	-1.07558	-5.47742	-0.465482	-1.24528
_SPT[Phospho (STY)]PTVNPR_	SPTPTVNPR	9.40957e-08	2	524.745	0.0729856	0.113292	0.441213	0.173124	0.396089	0.288391	0.354552	0.367893	0.224867	0.441423	0.403952	0.39367	0.173124	0.354552	0.181429	0.703089	0.24535	0.46892
_SS[Phospho (STY)]LAELMAR_	SSLAELMAR	4.22788e-34	2	529.241	-1.34815	-1.58349	-1.54401	-1.37557	-1.49746	-1.30552	-1.12333	-1.4422	-1.14098	-1.27834	0.0534065	1.27241	-1.49746	-1.27834	0.219121	-0.0704415	-0.103964	-0.11549
_S[Phospho (STY)]LPRPHDFFDAQTLDAIR_	SLPRPHDFFDAQTLDAIR	7.00451e-21	3	727.016	-0.0868909	-1.22541	-1.13943	-1.2948	-1.7363	-1.78115	-1.88686	-2.19894	-1.61204	-1.37292	0.128668	0.890529	-1.22541	-1.78115	-0.55574	-0.555915	-0.174189	-0.402891
_RRHS[Phospho (STY)]GQDVHVVLK_	RRHSGQDVHVVLK	2.50744e-08	4	403.462	-1.18199	-1.75199	-2.02182	-0.657414	-1.16997	0.219159	0.220343	1.27854	0.152089	-0.47392	0.00946385	2.02393	-1.18199	0.219159	1.40115	-0.395756	2.25717	-1.9004
_S[Phospho (STY)]PS[Phospho (STY)]PAPPPRR_	SPSPAPPPRR	9.26987e-15	2	611.263	4.17609	4.29321	4.09384	3.08516	2.69857	3.20685	3.38102	2.93591	3.71459	3.59242	0.537701	0.269459	4.09384	3.38102	-0.712813	0.197928	0.0919626	0.156365
_AGAGLSSLC[Carbamidomethyl (C)]LVLSTRPHS[Phospho (STY)]_	AGAGLSSLCLVLSTRPHS	1.08944e-16	3	635.98	-0.527697	-0.602821	-0.39838	-0.242953	-0.879166	-1.72932	-1.26636	-1.56375	-1.28643	-1.27085	0.00188113	2.72558	-0.527697	-1.28643	-0.758729	-0.44925	-0.149028	-0.528805
_EGHSLEM[Oxidation (M)]ENENLVENGADS[Phospho (STY)]DEDDNSFLK_	EGHSLEMENENLVENGADSDEDDNSFLK	7.6486e-16	3	1078.43	1.35059	1.71252	1.1609	-3.9249	1.01495	2.89201	2.66266	2.25169	3.19996	3.29601	0.126177	0.89902	1.1609	2.89201	1.73111	8.96282	0.147875	1.34625
_GTEAS[Phospho (STY)]PPQNNSGSSSPVFTFR_	GTEASPPQNNSGSSSPVFTFR	2.07026e-05	3	749.662	0.27076	0.287072	0.550616	0.806907	0.555614	0.122603	-0.179693	0.138753	-0.215596	-0.296422	0.010139	1.994	0.550616	-0.179693	-0.730309	0.449708	-2.35167	1.7918
_TPSPKEEDEEPES[Phospho (STY)]PPEK_	TPSPKEEDEEPESPPEK	3.17864e-09	3	668.949	8.26171	8.16568	6.96775	8.02528	7.20992	7.14112	7.32003	6.64818	7.65496	7.64472	0.309355	0.509543	8.02528	7.32003	-0.705247	0.0768774	0.0571892	0.0716032
_S[Phospho (STY)]SPVPPVPERR_	SSPVPPVPERR	6.51084e-05	3	434.219	2.53502	2.5217	2.40111	1.63359	2.02223	1.99999	1.22273	1.9867	1.8621	2.10038	0.219282	0.658996	2.40111	1.9867	-0.414408	0.175116	0.192016	0.199859
_AS[Phospho (STY)]LEDAPVDDLTR_	ASLEDAPVDDLTR	1.0298e-15	2	741.33	-0.0631186	-0.0435971	-0.214537	-0.163643	-0.166617	1.56242	1.31267	1.08159	1.35591	1.30212	0.000143408	3.84343	-0.163643	1.31267	1.47631	-0.563397	0.129402	1.3012
_FSS[Phospho (STY)]PIVK_	FSSPIVK	2.48414e-07	1	857.417	0.956192	1.16411	1.20425	1.82519	1.94695	1.0227	0.300507	0.655218	1.03073	0.950635	0.0729399	1.13703	1.20425	0.950635	-0.253613	0.308921	0.397124	0.441923
_PLS[Phospho (STY)]PHPIR_	PLSPHPIR	1.85748e-15	2	498.755	-1.97953	-1.73411	-1.70219	-1.36693	-1.70272	-1.48046	-1.51326	-1.87119	-1.24924	-1.42492	0.31336	0.503957	-1.70272	-1.48046	0.222258	-0.128493	-0.150708	-0.145063
_ERTEADLPKPTS[Phospho (STY)]PK_	ERTEADLPKPTSPK	0.00246331	2	824.901	-0.640245	-0.60797	-0.394885	0.271443	0.3843	1.84733	1.26782	1.59994	2.61967	1.9472	0.00144776	2.8393	-0.394885	1.84733	2.24222	-2.48327	0.269759	1.42143
_TDALTSS[Phospho (STY)]PGR_	TDALTSSPGR	1.69193e-22	2	542.737	-1.77163	-1.64107	-1.60341	-1.70179	-2.49359	-1.28294	-1.36995	-1.71106	-1.42793	-1.35906	0.123854	0.907088	-1.70179	-1.36995	0.331841	-0.200629	-0.115561	-0.211742
_IPT[Phospho (STY)]PVIHTK_	IPTPVIHTK	2.50929e-28	2	543.291	-1.52438	-2.01665	-1.65356	-1.15777	-1.84763	-2.61383	-2.78137	3.50949	-1.25134	-2.21738	0.742301	0.12942	-1.65356	-2.21738	-0.563825	-0.200171	-2.45438	-1.32145
_AC[Carbamidomethyl (C)]SM[Oxidation (M)]PQELPQS[Phospho (STY)]PR_	ACSMPQELPQSPR	2.19565e-28	2	798.831	-0.989663	-0.494001	-0.685523	-1.09523	-0.336449	-2.59087	-2.77117	-2.58102	-2.7859	-2.63128	0.000748052	3.12607	-0.685523	-2.63128	-1.94576	-0.44612	-0.0371083	-0.620753
_S[Phospho (STY)]PHQLLSPSSFSPSATPSQK_	SPHQLLSPSSFSPSATPSQK	4.18939e-29	3	721.675	0.431522	0.428988	0.209972	0.0251266	0.114489	-1.05599	-1.34804	-0.420305	-1.11241	-0.651279	0.00467607	2.33012	0.209972	-1.05599	-1.26596	0.759646	-0.407985	-1.98776
_S[Phospho (STY)]PLFQFAEISSSTSHSDASTK_	SPLFQFAEISSSTSHSDASTK	2.55037e-25	3	769.677	-0.598862	-0.792921	-0.998618	-0.379132	-0.646274	-0.812552	-0.86198	-0.854211	-0.611845	-0.609277	0.68752	0.162714	-0.646274	-0.812552	-0.166277	-0.337354	-0.171537	-0.250431
_DHS[Phospho (STY)]DSDDQM[Oxidation (M)]LVAK_	DHSDSDDQMLVAK	0.00817805	2	778.8	-1.0323	-4.61669	-0.770463	-0.669271	-1.03411	-0.579954	-1.582	-0.405096	-6.65456	-1.51724	0.792237	0.101145	-1.0323	-1.51724	-0.484942	-1.03434	-1.19895	-1.09659
_S[Phospho (STY)]QSGEDESM[Oxidation (M)]NQPGPIK_	SQSGEDESMNQPGPIK	3.18245e-06	2	900.361	-4.48399	-4.03393	-4.23908	0.379742	-1.08136	0.37521	0.424052	0.0454255	0.366871	0.519718	0.0765817	1.11588	-4.03393	0.37521	4.40914	-0.818906	0.516434	-1.85596
_YLLSQSS[Phospho (STY)]PAPLTAAEEELR_	YLLSQSSPAPLTAAEEELR	2.33765e-34	3	719.015	1.26603	2.26347	1.28557	1.81429	1.46537	1.70904	3.01435	2.36404	3.31397	2.7274	0.0475053	1.32326	1.46537	2.7274	1.26203	0.260756	0.2366	0.34377
_FLAS[Phospho (STY)]VSTVLTSK_	FLASVSTVLTSK	1.22933e-23	2	666.844	1.81409	0.572952	0.415159	0.380247	0.0183724	-0.247977	-0.208224	-0.400217	-0.0304826	-0.0830717	0.100938	0.995946	0.415159	-0.208224	-0.623382	1.07303	-0.750036	2.87868
_RIAC[Carbamidomethyl (C)]DEEFS[Phospho (STY)]DS[Phospho (STY)]EDEGEGGRR_	RIACDEEFSDSEDEGEGGRR	2.32682e-07	3	825.304	5.46936	6.01438	6.09096	5.49743	5.87929	5.12104	5.20217	4.96941	5.04992	5.14072	0.0148419	1.82851	5.87929	5.12104	-0.75825	0.050151	0.0175615	0.0767807
_FHS[Phospho (STY)]LPFSLTK_	FHSLPFSLTK	3.05746e-21	2	628.807	1.12678	0.555344	0.0701836	0.406916	0.907251	-0.0221768	0.562808	-0.151343	0.249992	0.166001	0.145705	0.836526	0.555344	0.166001	-0.389343	0.677703	1.70184	1.05541
_C[Carbamidomethyl (C)]RS[Phospho (STY)]PGM[Oxidation (M)]LEPLGSAR_	CRSPGMLEPLGSAR	3.87028e-15	3	542.909	-2.09368	-1.43759	-2.63104	-1.98674	-2.2082	-1.49385	-1.12261	-3.50525	-0.920322	-0.731003	0.491555	0.308428	-2.09368	-1.12261	0.971071	-0.207821	-0.724617	-0.4682
_VEESSEIS[Phospho (STY)]PEPK_	VEESSEISPEPK	2.34112e-25	2	705.805	-0.882148	-0.868212	-0.783186	-1.45141	-1.5077	-1.85452	-2.34001	-1.1307	-2.29504	-2.09369	0.0405151	1.39238	-0.882148	-2.09369	-1.21154	-0.319015	-0.253721	-0.394876
_ATT[Phospho (STY)]PSLPSVDNEFK_	ATTPSLPSVDNEFK	8.10615e-15	2	793.361	0.937571	0.660435	0.592923	0.552797	0.571607	-0.694789	-0.646702	-0.848932	-0.864362	0.185945	0.00781796	2.10691	0.592923	-0.694789	-1.28771	0.239415	-0.758341	16.1548
_GT[Phospho (STY)]PPLTPSDSPQTR_	GTPPLTPSDSPQTR	4.8054e-33	2	767.351	-0.708957	-0.547267	-0.473691	-0.849061	-0.958134	0.0909648	0.101724	0.0801475	0.385736	0.416963	0.000690605	3.16077	-0.708957	0.101724	0.810681	-0.28553	0.792834	-2.10098
_YVDEENS[Phospho (STY)]DGETSNHR_	YVDEENSDGETSNHR	2.61525e-32	2	916.342	-2.16014	-0.66885	-1.87482	-2.38771	-2.97653	-1.8465	-2.50637	-1.48113	-1.81207	-1.90653	0.871229	0.0598677	-2.16014	-1.8465	0.313641	-0.424042	-0.194656	-0.317655
_S[Phospho (STY)]DVPVYLK_	SDVPVYLK	6.59722e-11	2	500.741	-0.306898	-0.333239	-0.0988689	-0.518911	-1.0588	-1.87638	-1.82743	-1.72381	-1.521	-1.6415	0.00391255	2.40754	-0.333239	-1.72381	-1.39057	-0.787013	-0.0832137	-0.65185
_M[Oxidation (M)]LGEDS[Phospho (STY)]DEEEEM[Oxidation (M)]DTSERK_	MLGEDSDEEEEMDTSERK	1.229e-40	3	747.94	-2.58962	-2.10061	-2.45463	-4.3229	-3.07312	-4.27522	-2.76907	-3.75689	-2.909	-2.81763	0.552575	0.257609	-2.58962	-2.909	-0.319379	-0.297194	-0.204458	-0.244889
_LQGS[Phospho (STY)]GVSLAS[Phospho (STY)]KK_	LQGSGVSLASKK	9.05854e-09	2	667.809	-0.872	-0.808398	-0.87778	0.00889299	0.182554	0.732346	0.992254	1.7644	0.89937	0.941136	0.00504479	2.29716	-0.808398	0.941136	1.74953	-1.10661	0.377574	3.11557
_TSLAEDSC[Carbamidomethyl (C)]LGRHS[Phospho (STY)]PVPR_	TSLAEDSCLGRHSPVPR	1.95707e-21	3	654.635	-0.0500102	-0.91749	-0.486323	-0.570667	-1.17736	-0.00101074	0.0678428	-0.152534	0.202567	0.16234	0.0467782	1.32996	-0.570667	0.0678428	0.63851	-0.672698	2.52729	-1.62647
_M[Oxidation (M)]NS[Phospho (STY)]LTFK_	MNSLTFK	8.83437e-05	2	468.698	-1.60771	-1.29659	-1.65363	-3.02651	3.62388	-2.61361	-1.89744	-1.50062	-1.98938	-1.87575	0.472538	0.325564	-1.60771	-1.89744	-0.289734	-3.22824	-0.203902	-1.32611
_VLT[Phospho (STY)]PTQVK_	VLTPTQVK	2.63728e-10	2	483.257	-2.12853	-2.00666	-1.7086	-1.83225	-1.58564	-1.0193	-1.02452	-1.05796	-0.545472	-0.825791	0.00108017	2.96651	-1.83225	-1.0193	0.81295	-0.118367	-0.240875	-0.396649
_VDNARVS[Phospho (STY)]PEVGSADVASIAQK_	VDNARVSPEVGSADVASIAQK	3.19094e-24	3	731.69	-0.584047	-0.468027	-0.873518	-0.407	-0.776499	0.593749	0.778026	0.6705	0.748263	0.990644	9.78e-05	4.00987	-0.584047	0.748263	1.33231	-0.32013	0.197509	11.0849
_PFTPAS[Phospho (STY)]PVQSTPSKPSDK_	PFTPASPVQSTPSKPSDK	3.48214e-15	3	650.978	1.26874	1.38138	1.41471	2.3188	0.335241	3.20632	2.7654	3.36882	3.30623	2.63228	0.0113823	1.94377	1.38138	3.20632	1.82493	0.523558	0.109402	0.473263
_LENVSQLS[Phospho (STY)]LDK_	LENVSQLSLDK	1.23452e-45	2	663.321	-1.24728	-1.21179	-1.14232	-1.0612	-1.85685	-0.653539	-1.46701	-2.49991	-0.42485	-0.596341	0.770455	0.113253	-1.21179	-0.653539	0.558254	-0.243271	-0.767433	-0.511232
_S[Phospho (STY)]PTLSQVHSPLVTSPSANLK_	SPTLSQVHSPLVTSPSANLK	2.08473e-13	3	715.031	1.69919	2.33791	2.77842	1.16217	0.945863	0.782379	0.409452	0.282356	0.849956	0.734907	0.0559466	1.25223	1.69919	0.734907	-0.96428	0.433296	0.40899	0.686025
_ERLS[Phospho (STY)]DELLVK_	ERLSDELLVK	2.31493e-22	2	641.326	-2.94278	-2.86281	-2.94528	-2.0326	-2.5972	-2.69996	-2.85009	-2.19444	-2.82349	-2.65375	0.921611	0.0354526	-2.86281	-2.69996	0.162846	-0.144573	-0.100057	-0.11763
_SS[Phospho (STY)]PEQPRPSTSK_	SSPEQPRPSTSK	1.43875e-20	2	690.811	1.62203	3.17638	3.65243	1.66732	3.03449	-4.00974	1.70158	1.97471	4.16082	3.1922	0.558038	0.253336	3.03449	1.97471	-1.05977	0.353064	2.26708	1.14165
_QDDS[Phospho (STY)]PPRPIIGPALPPGFIK_	QDDSPPRPIIGPALPPGFIK	9.04537e-17	3	732.38	3.17083	1.4494	1.36244	0.728257	0.719457	0.730216	0.560078	0.343023	1.26588	1.09274	0.305995	0.514286	1.36244	0.730216	-0.632219	0.674343	0.474468	0.701191
_S[Phospho (STY)]M[Oxidation (M)]SADEDLQEPSR_	SMSADEDLQEPSR	1.40158e-30	2	780.798	-1.82038	-1.70985	-2.14663	-2.35093	-1.88496	-1.12365	-1.02329	-1.49703	-1.01726	-1.0908	0.00350869	2.45485	-1.88496	-1.0908	0.794167	-0.131727	-0.172927	-0.312903
_EERS[Phospho (STY)]PQTLAPVGEDAM[Oxidation (M)]K_	EERSPQTLAPVGEDAMK	1.96152e-25	3	651.959	0.868179	0.967125	1.5767	0.911103	0.763428	0.692592	0.329999	0.268928	1.09446	1.20904	0.354104	0.450869	0.911103	0.692592	-0.218511	0.316015	0.596467	0.449665
_NLS[Phospho (STY)]STTDDEAPR_	NLSSTTDDEAPR	3.6964e-20	2	693.283	0.659759	0.579958	0.556622	0.124497	0.175905	-1.22762	-1.19391	-1.54089	-1.5534	-2.54227	0.00254112	2.59497	0.556622	-1.54089	-2.09751	0.594538	-0.339353	-1.91728
_LES[Phospho (STY)]IDGNEEESM[Oxidation (M)]K_	LESIDGNEEESMK	2.37265e-27	2	788.808	-1.70538	-1.2	-2.0771	-2.0552	-1.29358	-1.99089	-2.03418	-1.94362	-2.10679	-1.88667	0.237762	0.623858	-1.70538	-1.99089	-0.285512	-0.247063	-0.0422849	-0.17967
_GVS[Phospho (STY)]M[Oxidation (M)]PNMLEPK_	GVSMPNMLEPK	4.46685e-18	2	649.78	0.355427	0.952919	0.841596	1.16271	1.29232	1.98464	2.0148	1.9164	1.48993	1.56573	0.0109044	1.9624	0.952919	1.9164	0.963478	0.3928	0.137829	0.401548
_NHLSPQQGGATPQVPS[Phospho (STY)]PC[Carbamidomethyl (C)]C[Carbamidomethyl (C)]R_	NHLSPQQGGATPQVPSPCCR	9.94551e-26	3	757.665	0.315536	0.282125	0.279432	0.271767	0.213834	-1.50148	-1.61166	-1.94908	-0.405399	-0.574171	0.0237325	1.62466	0.279432	-1.50148	-1.78091	0.135251	-0.561921	-1.92901
_S[Phospho (STY)]NDHFIVK_	SNDHFIVK	1.32637e-14	2	520.234	-1.33446	-1.30854	-1.1658	-1.36485	-1.06426	-1.64276	-1.78306	-1.80395	-1.74633	-1.65727	0.00190461	2.72019	-1.30854	-1.74633	-0.437785	-0.10242	-0.042355	-0.182169
_ARPTTDS[Phospho (STY)]FDDYPPR_	ARPTTDSFDDYPPR	2.11848e-21	3	573.245	2.64461	3.57268	0.368723	2.73224	2.4181	5.37463	5.70077	4.40154	5.86272	4.96724	0.0108964	1.96272	2.64461	5.37463	2.73002	0.506681	0.112176	0.465963
_LGT[Phospho (STY)]PLLVR_	LGTPLLVR	7.2258e-17	2	474.768	-0.969702	-1.28345	-1.13933	-1.80081	-2.02184	0.0893248	0.304191	-0.101718	0.517153	0.471654	0.00178665	2.74796	-1.28345	0.304191	1.58764	-0.310834	1.01959	-1.61774
_DLPTIPGVTSPSSDEPPMEASQSHLRNS[Phospho (STY)]PEDK_	DLPTIPGVTSPSSDEPPMEASQSHLRNSPEDK	3.71225e-27	4	875.399	1.23423	1.19068	1.44228	0.603763	1.71208	2.39979	2.6655	2.41162	2.43255	2.37826	0.00768923	2.11412	1.23423	2.41162	1.17738	0.331203	0.0479742	0.380833
_IKVEPVALAPS[Phospho (STY)]PVIPR_	IKVEPVALAPSPVIPR	2.03335e-32	3	589.337	-2.38658	-3.81403	-3.79034	-4.27459	-7.35013	-3.64738	-5.22763	-4.4384	-4.6115	-4.75169	0.872347	0.0593106	-3.81403	-4.6115	-0.797466	-0.424294	-0.12713	-0.290505
_PGT[Phospho (STY)]PSDHQSQEASQFER_	PGTPSDHQSQEASQFER	3.96966e-41	2	990.908	0.0531213	0.0453291	-0.0903688	-0.132674	-0.447219	0.262219	0.28508	0.307905	0.554683	0.509007	0.0102366	1.98984	-0.0903688	0.307905	0.398274	-1.77733	0.357189	2.29578
_GEGVSQVGPGT[Phospho (STY)]PPAPESPR_	GEGVSQVGPGTPPAPESPR	2.15522e-13	2	949.936	1.96152	1.80482	1.78987	1.88738	2.18591	2.97475	1.46395	2.89137	3.0061	2.84998	0.131357	0.881548	1.88738	2.89137	1.004	0.0835317	0.249832	0.257436
_HRAEAPPLEREDS[Phospho (STY)]GTFSLGK_	HRAEAPPLEREDSGTFSLGK	1.52875e-17	4	570.022	4.41962	4.60144	4.83914	4.31914	4.55196	4.98257	3.68289	5.00809	4.93809	5.27639	0.576819	0.238961	4.55196	4.98257	0.430616	0.0435056	0.131052	0.0974716
_GSLLPTS[Phospho (STY)]PR_	GSLLPTSPR	6.00283e-11	2	504.25	2.62277	2.45127	2.49168	2.47536	2.33779	1.28897	1.4427	1.17332	1.33913	1.64468	0.000251954	3.59868	2.47536	1.33913	-1.13624	0.0411424	0.129143	0.308613
_EPPS[Phospho (STY)]PADVPEK_	EPPSPADVPEK	2.05987e-33	2	623.274	-0.404244	-0.388349	-0.567845	-1.05409	-4.32992	-2.99369	-2.37075	-1.5388	-2.33467	-2.1836	0.399591	0.398384	-0.567845	-2.33467	-1.76682	-1.25146	-0.227383	-0.702689
_AHLPLGQSNSC[Carbamidomethyl (C)]GS[Phospho (STY)]VLPPSLAAM[Oxidation (M)]AK_	AHLPLGQSNSCGSVLPPSLAAMAK	2.88351e-23	3	834.734	0.269794	-0.554053	-1.08563	-1.02948	-0.768241	-1.54061	-1.39429	-1.47209	-1.73388	-2.07531	0.0293554	1.53231	-0.768241	-1.54061	-0.772369	-0.865154	-0.165741	-0.589068
_QPT[Phospho (STY)]PPSEAAASK_	QPTPPSEAAASK	2.51471e-13	2	632.284	1.51766	1.52451	1.66948	0.852636	-0.399683	0.263029	0.52283	3.50949	0.83667	0.865113	0.875	0.0579918	1.51766	0.83667	-0.680994	0.833757	1.09616	0.942033
_T[Phospho (STY)]ALATSPITVGDLGIVR_	TALATSPITVGDLGIVR	5.20087e-19	2	882.469	-0.45587	-2.42371	0.367916	-2.83234	-5.11534	-2.23741	-2.27993	-6.42953	-3.03748	-0.501709	0.671655	0.172854	-2.42371	-2.27993	0.143781	-1.02881	-0.753281	-0.836626
_PLPEWEELQAPVRS[Phospho (STY)]PITR_	PLPEWEELQAPVRSPITR	1.49616e-23	3	733.372	5.34436	3.48221	3.79413	4.2703	4.09613	1.70465	2.42379	1.6638	2.71413	2.67268	0.00630595	2.20025	4.09613	2.42379	-1.67234	0.168681	0.230711	0.369147
_RDS[Phospho (STY)]GVGSGLEAQESWER_	RDSGVGSGLEAQESWER	0.000176943	2	971.918	0.192673	0.543345	0.691718	-0.322181	0.323914	1.06714	0.23104	-0.00146091	0.328649	1.07431	0.50852	0.293692	0.323914	0.328649	0.00473508	1.3669	0.924493	1.07366
_LAS[Phospho (STY)]VPAGGAVAVSAAPGSAAPAAGSAPAAAEEK_	LASVPAGGAVAVSAAPGSAAPAAGSAPAAAEEK	1.6827e-18	3	952.138	1.52226	1.43806	1.59252	1.28255	0.836553	1.94125	0.586371	2.34982	0.353318	0.0274084	0.679617	0.167736	1.43806	0.586371	-0.851691	0.22582	0.977841	0.611695
_GNIETTS[Phospho (STY)]EDGQVFSPK_	GNIETTSEDGQVFSPK	1.23822e-28	2	894.888	-0.874117	-0.823886	-0.988728	-1.11104	-0.920217	0.314114	0.503287	0.624864	-0.00176292	0.143108	0.000941958	3.02597	-0.920217	0.314114	1.23433	-0.118226	0.807039	-2.20068
_SLGS[Phospho (STY)]ADELFK_	SLGSADELFK	8.39822e-17	2	573.758	-1.99025	-1.47219	-1.16088	-1.80648	-0.832646	-1.09667	-1.13399	-1.10486	-0.918152	-1.13167	0.234449	0.629951	-1.47219	-1.10486	0.367332	-0.323678	-0.0838595	-0.296902
_IYSFTDNAPS[Phospho (STY)]PSIGGSSR_	IYSFTDNAPSPSIGGSSR	5.20106e-07	3	645.954	-0.263648	-0.264976	1.506	1.50378	-0.395824	-0.0955865	0.479907	-0.350313	-0.138361	-0.174665	0.469236	0.328608	-0.263648	-0.138361	0.125287	2.3845	-5.64014	4.08965
_NS[Phospho (STY)]WDSPAFSNDVIRK_	NSWDSPAFSNDVIRK	3.22038e-12	2	908.407	-3.06951	-2.94591	-3.03031	-2.24988	3.62388	-1.16057	-1.57216	-1.23517	-1.85991	-1.9334	0.993871	0.00266992	-2.94591	-1.57216	1.37375	-1.89192	-0.226464	-1.26314
_S[Phospho (STY)]PHDSKS[Phospho (STY)]PLDHRS[Phospho (STY)]PLER_	SPHDSKSPLDHRSPLER	2.78445e-17	3	733.299	0.344476	0.468505	0.165339	0.125526	0.00134495	0.0174078	0.247646	-0.349337	0.311975	0.242241	0.52711	0.278099	0.165339	0.242241	0.0769014	0.837163	2.89195	1.45518
_DYDDMS[Phospho (STY)]PR_	DYDDMSPR	4.77483e-05	2	539.681	1.17638	3.53901	3.97108	5.66327	5.69091	5.33755	5.4761	5.04111	3.11605	3.98476	0.660604	0.180059	3.97108	5.04111	1.07004	0.463605	0.22015	0.335676
_GSLAEAVGSPPPAAT[Phospho (STY)]PTPTPPTRK_	GSLAEAVGSPPPAATPTPTPPTRK	9.1467e-36	3	794.068	-0.912345	-0.828232	-0.859387	-0.812862	-0.98823	-0.257087	-0.116	-0.583088	-0.222831	-0.384604	0.00510321	2.29216	-0.859387	-0.257087	0.6023	-0.0810776	-0.57234	-0.545734
_QIASQFPPPPTPPAM[Oxidation (M)]ESQPLKPVPANVAPQS[Phospho (STY)]PPAVK_	QIASQFPPPPTPPAMESQPLKPVPANVAPQSPPAVK	4.57565e-20	4	953.239	1.61092	0.894276	0.382863	-0.151691	0.609346	-1.646	-1.15308	-1.33989	-0.581613	-0.753925	0.006823	2.16602	0.609346	-1.15308	-1.76243	0.973383	-0.394649	-5.00662
_SKT[Phospho (STY)]EEDILR_	SKTEEDILR	1.14726e-08	2	585.774	0.597628	0.810832	0.869355	0.454068	0.552218	2.71505	2.82279	2.45378	2.77742	2.8951	1.18e-05	4.92869	0.597628	2.77742	2.17979	0.268542	0.0619359	0.652707
_NETM[Oxidation (M)]LS[Phospho (STY)]PR_	NETMLSPR	0.00616344	2	522.215	-2.28937	-1.84927	-2.15494	-1.66555	-2.35281	-2.32006	-2.56091	-1.41026	-3.41614	-3.30693	0.320223	0.494548	-2.15494	-2.56091	-0.405967	-0.14288	-0.313369	-0.276311
_RHS[Phospho (STY)]GQDVHVVLK_	RHSGQDVHVVLK	1.27517e-17	4	364.437	0.497713	0.600152	0.55215	1.39994	-0.0858208	2.07677	2.26241	1.97296	2.0784	1.75919	0.00938577	2.02753	0.55215	2.07677	1.52462	0.893683	0.0905469	0.644103
_IYNISGNGS[Phospho (STY)]PLADSK_	IYNISGNGSPLADSK	5.49494e-23	2	808.372	1.87832	1.78109	1.69875	1.84607	1.91183	0.513451	0.407143	0.492732	0.511564	0.416076	6.26e-06	5.20375	1.84607	0.492732	-1.35334	0.0464397	0.111877	0.626023
_[Acetyl (Protein N-term)]SGNGNAAATAEENS[Phospho (STY)]PK_	SGNGNAAATAEENSPK	8.70541e-24	2	820.333	-2.42063	-2.50376	-2.62065	-3.55657	-2.6665	-3.84816	-3.76503	-4.05074	-3.63754	-3.73424	0.016098	1.79323	-2.62065	-3.76503	-1.14438	-0.166747	-0.0408772	-0.195853
_PSLYALS[Phospho (STY)]PVK_	PSLYALSPVK	7.18188e-18	2	577.797	-1.99687	-2.03041	-2.37737	-2.0839	-1.71404	-0.740483	-0.733104	-1.12145	-0.596354	-0.479906	0.000377811	3.42273	-2.03041	-0.733104	1.29731	-0.115957	-0.329172	-0.522165
_QES[Phospho (STY)]PPAAAVRPFTPQPSK_	QESPPAAAVRPFTPQPSK	4.6491e-28	3	663.326	-0.263849	-0.271132	-0.165867	-0.848431	-0.434998	-2.16902	-1.795	-2.44758	-1.58016	-1.43904	0.00213043	2.67153	-0.271132	-1.795	-1.52387	-0.681082	-0.221324	-0.746451
_AVGMPSPVS[Phospho (STY)]PK_	AVGMPSPVSPK	5.97179e-26	2	575.272	0.633204	1.32351	1.61557	1.93533	1.17437	1.44171	1.47672	1.13613	1.44174	1.00894	0.924393	0.0341431	1.32351	1.44171	0.118198	0.366115	0.164385	0.270316
_TIDRFSPT[Phospho (STY)]_	TIDRFSPT	5.67547e-05	2	508.726	0.492246	0.458811	0.527943	-0.279996	-0.212941	-1.12742	-0.759595	-2.54056	-0.620962	-0.477607	0.0503683	1.29784	0.458811	-0.759595	-1.21841	2.06099	-0.758156	-2.03868
_AS[Phospho (STY)]PSTAGETPSGVK_	ASPSTAGETPSGVK	1.38258e-17	2	684.806	0.0486638	0.262336	0.166691	-0.278408	-0.599839	0.0635093	0.122144	-0.0855409	0.0501692	0.121272	0.561277	0.250823	0.0486638	0.0635093	0.0148455	-4.4318	1.56088	-19.6468
_ALT[Phospho (STY)]PSIEAK_	ALTPSIEAK	2.66903e-18	2	505.252	-1.89246	-1.93237	-1.52451	-1.31563	-1.7881	-0.281161	-0.231095	-0.360441	-0.0206578	-0.451665	0.000377244	3.42338	-1.7881	-0.281161	1.50694	-0.155626	-0.602251	-0.793067
_HLDVDLDRQS[Phospho (STY)]LSS[Phospho (STY)]IDK_	HLDVDLDRQSLSSIDK	2.79613e-18	3	667.629	-0.145052	-0.200939	-0.0140929	-0.120107	0.030586	0.00386997	0.318625	-0.254303	-0.561313	-0.407878	0.697654	0.15636	-0.120107	-0.254303	-0.134196	-1.06301	-1.93292	-1.81733
_DSGSDEDFLM[Oxidation (M)]EDDDDS[Phospho (STY)]DYGSSK_	DSGSDEDFLMEDDDDSDYGSSK	1.10055e-10	2	1262.92	-0.113166	0.428077	-0.0453453	0.424818	-0.679927	-0.272894	-0.108336	1.08407	1.38651	-0.45265	0.586329	0.231859	-0.0453453	-0.108336	-0.0629903	158.563	2.58	4.0158
_SDVYYFSPS[Phospho (STY)]GK_	SDVYYFSPSGK	9.46825e-25	2	665.274	-1.05518	-0.935274	-0.809859	-0.78353	-1.10322	-0.528158	-0.525614	-0.680576	-1.0328	-1.4603	0.737808	0.132056	-0.935274	-0.680576	0.254698	-0.152098	-0.474316	-0.322905
_AIEAVAIS[Phospho (STY)]PWK_	AIEAVAISPWK	5.96976e-11	2	632.82	-1.62559	-2.52883	-2.58528	-1.93084	-1.91045	-2.75326	-3.1401	-2.74616	-2.67294	-2.8364	0.0388904	1.41016	-1.93084	-2.75326	-0.822424	-0.198762	-0.0646297	-0.196
_VQMTS[Phospho (STY)]PSSTGSPMFK_	VQMTSPSSTGSPMFK	3.78218e-28	2	832.857	1.14577	0.439263	1.09751	1.7701	0.998858	0.396326	0.630701	0.0398406	-0.18925	-0.724662	0.0287168	1.54186	1.09751	0.0398406	-1.05766	0.434445	17.2412	1.30546
_S[Phospho (STY)]FEDRVGTIK_	SFEDRVGTIK	1.76311e-18	2	616.29	0.237253	0.315627	0.299885	0.165383	0.0570324	2.33647	2.37622	2.17809	2.16612	2.25764	9.68e-07	6.01408	0.237253	2.25764	2.02039	0.494572	0.0412435	0.874465
_EGS[Phospho (STY)]PSRS[Phospho (STY)]PQGLR_	EGSPSRSPQGLR	4.28883e-07	3	477.532	-0.539147	-0.639877	-0.602424	-0.383629	-0.536094	-1.4097	-1.63995	-1.60563	-1.13481	-1.32244	0.00148819	2.82734	-0.539147	-1.4097	-0.870554	-0.181222	-0.146519	-0.49898
_SRVSVS[Phospho (STY)]PGR_	SRVSVSPGR	3.60138e-06	2	512.75	-0.167084	-0.0495665	-0.227405	-0.439955	-0.440766	-0.469797	-0.23545	-0.0647769	-0.308772	-0.0763721	0.829012	0.0814392	-0.227405	-0.23545	-0.00804425	-0.650753	-0.732737	-0.653556
_LIDRTES[Phospho (STY)]LNRS[Phospho (STY)]IEK_	LIDRTESLNRSIEK	1.84779e-09	3	611.955	2.11144	2.04604	1.85864	1.69453	1.53129	1.02458	1.10528	0.797685	1.22742	1.23645	0.00344154	2.46325	1.85864	1.10528	-0.753353	0.130458	0.166937	0.309396
_SSS[Phospho (STY)]PGKPQAVSSLNSSHSR_	SSSPGKPQAVSSLNSSHSR	1.65347e-23	3	664.976	-2.14215	-2.04554	-2.07996	0.307499	-1.2962	-0.960489	-1.33502	-0.925186	-1.54014	-1.42099	0.760754	0.118756	-2.04554	-1.33502	0.710521	-0.71799	-0.224817	-0.541609
_SS[Phospho (STY)]LPNGEGLQLK_	SSLPNGEGLQLK	9.83952e-13	2	661.821	0.744595	0.513039	0.239627	-0.0712022	-0.192693	2.90453	2.97828	2.69244	2.05003	2.19978	0.000306816	3.51312	0.239627	2.69244	2.45282	1.58702	0.163195	0.910642
_KPNIFYSGPAS[Phospho (STY)]PARPR_	KPNIFYSGPASPARPR	3.00757e-14	3	613.308	2.90431	2.87901	2.94128	2.63923	2.667	4.00797	4.28091	3.7905	4.08369	4.25463	0.000152302	3.81729	2.87901	4.08369	1.20468	0.0505311	0.0489487	0.201104
_S[Phospho (STY)]PQRPGWSR_	SPQRPGWSR	1.04503e-11	2	575.761	0.860771	0.862538	0.747254	1.37035	1.77008	3.14907	-2.3668	2.8637	0.341907	0.691677	0.906142	0.0428035	0.862538	0.691677	-0.170861	0.387831	2.3853	1.47658
_GRPS[Phospho (STY)]KT[Phospho (STY)]PS[Phospho (STY)]PSQPK_	GRPSKTPSPSQPK	1.56018e-17	3	536.219	-3.11091	-3.41015	-3.57822	-2.75004	-3.46018	-4.34809	-5.31335	-3.61713	-4.21963	-4.53611	0.027766	1.55649	-3.41015	-4.34809	-0.937932	-0.102385	-0.138988	-0.198696
_IDGATQSS[Phospho (STY)]PAEPK_	IDGATQSSPAEPK	4.98825e-18	2	690.806	-2.17375	-2.03803	-1.99861	-1.50375	-0.741901	0.26536	-0.0918261	-0.161613	-0.154566	-0.126342	0.00921843	2.03534	-1.99861	-0.126342	1.87227	-0.347803	-3.35553	-1.09514
_EVDEDS[Phospho (STY)]EPEREVR_	EVDEDSEPEREVR	9.86937e-36	2	834.841	-2.09318	-1.68552	-1.81968	-1.76034	-1.40149	-2.00968	-2.97977	-1.73351	-1.85784	-2.09675	0.261184	0.583054	-1.76034	-2.00968	-0.249339	-0.142214	-0.230457	-0.215882
_NC[Carbamidomethyl (C)]PHIVVGT[Phospho (STY)]PGR_	NCPHIVVGTPGR	2.09036e-29	3	462.883	0.344382	0.495246	0.613491	0.894257	0.626948	-0.664655	-0.764599	-0.785308	-0.197477	-0.489313	0.000523362	3.2812	0.613491	-0.664655	-1.27815	0.340053	-0.420316	89.6764
_KEDS[Phospho (STY)]DEEEDDDS[Phospho (STY)]EEDEEDDEDEDEDEDEIEPAAM[Oxidation (M)]K_	KEDSDEEEDDDSEEDEEDDEDEDEDEDEIEPAAMK	6.15073e-25	3	1432.46	1.30305	2.74347	2.50837	1.2727	1.93981	2.87239	3.64823	1.56963	3.35918	3.33899	0.12755	0.894319	1.93981	3.33899	1.39918	0.345177	0.278673	0.360612
_LDSQVS[Phospho (STY)]PK_	LDSQVSPK	6.92364e-05	2	477.221	1.48436	1.47882	1.54627	1.27133	0.448256	0.701005	0.57259	0.468288	1.07417	0.456535	0.0878326	1.05634	1.47882	0.57259	-0.906234	0.36745	0.388668	0.492538
_TASGSSVTS[Phospho (STY)]LDGTR_	TASGSSVTSLDGTR	4.97786e-12	2	709.812	0.0464039	0.144934	-0.0787177	0.123044	0.612153	1.05262	0.845691	1.17787	0.907254	1.11415	0.00369849	2.43198	0.123044	1.05262	0.929579	1.54765	0.136923	0.823893
_VQAGPGS[Phospho (STY)]PR_	VQAGPGSPR	3.21564e-11	2	474.719	-1.29555	-1.66017	-1.35288	-0.918019	-1.28046	-1.83808	-2.56932	3.50949	-1.7092	-1.93774	0.814801	0.0889482	-1.29555	-1.83808	-0.542537	-0.202868	-2.74163	-1.5232
_GS[Phospho (STY)]PGGPEFLK_	GSPGGPEFLK	1.72708e-17	2	534.742	-2.44194	-2.40741	-2.91694	-2.95961	-2.01477	-3.86629	-3.23941	-2.84253	-4.45746	-3.85652	0.0344006	1.46343	-2.44194	-3.85652	-1.41458	-0.154616	-0.17109	-0.24592
_KRDQTAS[Phospho (STY)]APAT[Phospho (STY)]PLVNK_	KRDQTASAPATPLVNK	2.28676e-25	3	619.627	-1.78779	-1.56268	-1.67142	-2.37113	-2.46647	-0.936517	0.37738	0.041397	0.148911	0.328232	0.00185588	2.73145	-1.78779	0.148911	1.9367	-0.211482	-66.0592	-1.14117
_ISDYFEYQGGNGSS[Phospho (STY)]PVR_	ISDYFEYQGGNGSSPVR	4.50925e-27	2	978.412	1.61653	-1.0641	-1.17509	1.43596	1.897	0.669093	-0.469797	1.1438	-0.517085	1.90928	0.997183	0.00122529	1.43596	0.669093	-0.766864	2.81565	1.91566	2.26656
_S[Phospho (STY)]RLSAIEIDIPVVSHTT_	SRLSAIEIDIPVVSHTT	3.78717e-26	3	639.994	2.07707	1.50651	1.6236	1.56755	1.20118	0.683864	0.852074	0.688096	0.820045	0.800335	0.0120567	1.91877	1.56755	0.800335	-0.767214	0.197466	0.101334	0.411382
_QPS[Phospho (STY)]IELPSMAVASTK_	QPSIELPSMAVASTK	1.28942e-32	2	819.894	4.98532	2.94014	2.87301	2.30334	2.63618	4.02123	4.07267	4.0729	4.65012	4.5998	0.132522	0.877713	2.87301	4.0729	1.19989	0.335848	0.0730892	0.255125
_SC[Carbamidomethyl (C)]FESS[Phospho (STY)]PDPELK_	SCFESSPDPELK	1.59596e-11	2	738.292	8.94124	8.3151	8.99357	9.02546	9.02399	8.53905	8.65514	8.34398	8.6695	8.8347	0.249917	0.602205	8.99357	8.65514	-0.338429	0.0345874	0.0210908	0.0311333
_S[Phospho (STY)]SPEQPRPSTSK_	SSPEQPRPSTSK	7.08055e-11	2	690.811	0.494883	0.928144	1.43655	1.12882	-0.850555	0.589785	0.805731	0.559124	2.1554	0.505189	0.675543	0.170347	0.928144	0.589785	-0.338359	1.42489	0.756531	0.996058
_LEM[Oxidation (M)]QS[Phospho (STY)]DEEC[Carbamidomethyl (C)]DRKPLSR_	LEMQSDEECDRKPLSR	1.03855e-19	3	696.962	-2.48243	-1.76061	-2.1507	-2.51122	-1.79625	-2.72225	-2.58689	-2.56206	-2.66578	-2.38763	0.0949346	1.02258	-2.1507	-2.58689	-0.436189	-0.168023	-0.0492572	-0.146384
_TAPTALGITLSSS[Phospho (STY)]PTSTPELR_	TAPTALGITLSSSPTSTPELR	3.76662e-05	3	727.366	0.619319	0.500586	0.469896	0.646652	0.759082	-1.33834	-1.39566	-1.28871	-1.51138	-1.30273	2.22e-06	5.65361	0.619319	-1.33834	-1.95766	0.195124	-0.0661715	-2.71028
_RDS[Phospho (STY)]FDDRGPSLNPVLDYDHGSR_	RDSFDDRGPSLNPVLDYDHGSR	6.81181e-11	4	650.29	6.64053	9.22411	6.63048	8.86671	9.19047	8.48498	8.53622	8.68538	8.91654	6.83266	0.866089	0.0624373	8.86671	8.53622	-0.330485	0.166903	0.100392	0.129703
_RLS[Phospho (STY)]FAVPFR_	RLSFAVPFR	5.49633e-25	2	586.802	1.30499	0.153931	0.321959	-2.27141	-2.2852	0.890769	0.973574	-1.44882	1.01234	1.13377	0.369527	0.432353	0.153931	0.973574	0.819642	-2.94214	2.14669	-66.709
_HAFSPVASVESAS[Phospho (STY)]GETLHSPK_	HAFSPVASVESASGETLHSPK	2.28717e-24	3	740.011	6.91064	6.90785	7.17801	6.92318	7.16903	7.35612	7.60221	7.3745	7.58531	7.61308	0.00296355	2.52819	6.92318	7.58531	0.662126	0.0202855	0.0172123	0.0396032
_NHSGSRT[Phospho (STY)]PPVALNSSR_	NHSGSRTPPVALNSSR	8.65027e-14	3	587.279	1.58936	1.67366	1.74159	0.100659	1.39841	2.47191	2.73558	2.47416	3.4274	2.56392	0.0182699	1.73826	1.58936	2.56392	0.974557	0.525158	0.146952	0.457009
_S[Phospho (STY)]LSSSATPLSSPAR_	SLSSSATPLSSPAR	2.75688e-19	2	720.84	0.52628	0.34786	0.436968	0.174288	0.103562	-0.607245	-1.01585	-1.08377	-0.269569	-0.516414	0.00541713	2.26623	0.34786	-0.607245	-0.955104	0.556406	-0.493091	-3.12318
_S[Phospho (STY)]APTS[Phospho (STY)]PTATNISSK_	SAPTSPTATNISSK	1.31466e-13	2	761.315	-0.715405	-0.641023	-0.838999	-0.619589	-1.42969	-0.907443	-0.608509	-0.857327	-1.0371	-1.38152	0.689311	0.161585	-0.715405	-0.907443	-0.192038	-0.395545	-0.295337	-0.330223
_DEILPTT[Phospho (STY)]PISEQK_	DEILPTTPISEQK	4.77456e-16	2	775.871	4.76626	9.34832	9.29987	5.4205	9.3333	8.54203	9.00282	8.78568	9.1375	6.62716	0.623696	0.205027	9.29987	8.78568	-0.514196	0.305295	0.121963	0.217724
_ALPLSS[Phospho (STY)]AEK_	ALPLSSAEK	2.54515e-19	2	498.244	-2.81967	-3.04676	-2.89282	-2.46549	-2.33385	-3.79105	-2.93664	-2.68797	-3.18276	-3.29559	0.141402	0.849544	-2.81967	-3.18276	-0.363089	-0.110649	-0.130472	-0.14287
_NSRPRPAS[Phospho (STY)]LGTGK_	NSRPRPASLGTGK	6.33486e-10	3	474.24	-0.166113	-0.311949	-0.470821	0.423544	-2.09674	-3.54612	-3.89806	-1.75138	-1.36019	-1.39917	0.0641894	1.19254	-0.311949	-1.75138	-1.43943	-1.79572	-0.51483	-0.97871
_VQMPS[Phospho (STY)]LK_	VQMPSLK	3.94208e-14	2	441.711	1.16843	0.966057	1.66587	2.23888	1.86903	4.11455	3.68766	4.25745	3.88535	3.6788	0.00107143	2.97004	1.66587	3.88535	2.21948	0.327205	0.065578	0.469869
_DKFS[Phospho (STY)]PTQDRPESSTVLK_	DKFSPTQDRPESSTVLK	3.93656e-28	3	672.321	-0.514225	-0.555609	-0.407957	-0.0651526	-0.251538	1.12363	1.07398	0.670261	1.3292	1.40818	0.00040144	3.39638	-0.407957	1.12363	1.53159	-0.562535	0.25668	2.13721
_TS[Phospho (STY)]LGSTLSLTR_	TSLGSTLSLTR	1.1776e-46	2	608.303	-0.823438	-1.12213	-0.88939	-0.799302	-1.18568	0.223635	-0.138532	-0.268532	0.266601	0.0952833	0.000872455	3.05926	-0.88939	0.0952833	0.984673	-0.184548	6.4973	-1.21029
_RTHS[Phospho (STY)]EGSLLQEPR_	RTHSEGSLLQEPR	1.0761e-10	3	530.586	-0.97682	-1.64765	0.0232232	0.0487803	-0.843128	-0.233577	0.174824	0.122972	0.528494	0.080295	0.118663	0.925686	-0.843128	0.122972	0.9661	-1.06099	2.01898	-2.45704
_TPS[Phospho (STY)]QIIR_	TPSQIIR	3.59096e-14	2	447.726	-1.9421	-1.97121	-2.03506	-2.03759	-1.78164	-2.15175	-2.12366	3.50949	-1.98547	-1.91838	0.522099	0.282247	-1.97121	-1.98547	-0.0142613	-0.0535056	-2.66161	-1.20767
_AS[Phospho (STY)]PQENGPAVHK_	ASPQENGPAVHK	3.87408e-22	2	657.796	-2.01206	-2.48791	-2.76556	-1.62771	-3.71776	0.13579	-0.63293	1.12847	-0.0479969	0.155675	0.00287058	2.54203	-2.48791	0.13579	2.6237	-0.31657	4.29215	-1.31641
_S[Phospho (STY)]FTSGPGAR_	SFTSGPGAR	1.25033e-15	2	480.203	-1.4587	-1.69105	-1.70232	-1.55193	-1.92507	-2.63143	-1.70776	-1.40833	-1.85491	-1.67703	0.539276	0.268189	-1.69105	-1.70776	-0.0167165	-0.106141	-0.249218	-0.195915
_YIASVQGST[Phospho (STY)]PS[Phospho (STY)]PR_	YIASVQGSTPSPR	1.17528e-16	2	761.821	-0.646998	-0.399318	-0.39666	-0.411617	-0.671451	-1.42342	-1.07881	-0.293276	-1.63549	-1.59686	0.0915503	1.03834	-0.411617	-1.42342	-1.0118	-0.279043	-0.46067	-0.620997
_GVSASAVPFTPSS[Phospho (STY)]PLLSC[Carbamidomethyl (C)]SQEGSR_	GVSASAVPFTPSSPLLSCSQEGSR	1.90485e-20	3	834.384	2.04464	0.768384	0.320811	0.878734	0.567334	-0.645159	-0.596357	-0.777964	-0.612958	-0.53727	0.0189737	1.72185	0.768384	-0.612958	-1.38134	0.726803	-0.141237	6.60602
_[Acetyl (Protein N-term)]S[Phospho (STY)]LSHLYR_	SLSHLYR	6.70401e-27	2	499.229	-1.28837	-1.4417	-1.37096	-1.4519	-0.887437	-0.589335	-0.815912	-0.97195	-0.911233	-1.07914	0.0389556	1.40943	-1.37096	-0.911233	0.459731	-0.181166	-0.212228	-0.273246
_DVNSSS[Phospho (STY)]PVM[Oxidation (M)]LAFK_	DVNSSSPVMLAFK	3.20301e-22	2	745.833	-0.25649	-0.252965	-0.611717	-1.06911	-0.813265	-1.62569	-1.2162	-1.22911	-1.82176	-0.297432	0.14103	0.85069	-0.611717	-1.22911	-0.617393	-0.590977	-0.473798	-0.616989
_SVS[Phospho (STY)]LSMR_	SVSLSMR	5.94053e-19	2	430.191	-1.71086	-0.714395	-0.193281	-0.394091	-0.353155	0.0984696	-1.14197	-0.256948	-1.56255	-1.74188	0.696005	0.157388	-0.394091	-1.14197	-0.747875	-0.906389	-0.877849	-0.862869
_EWNGVVSESDS[Phospho (STY)]PVK_	EWNGVVSESDSPVK	1.17063e-19	2	806.848	3.8064	3.99761	4.21281	3.71669	3.60194	3.62664	3.65972	3.49418	3.60527	3.60402	0.12235	0.912397	3.8064	3.60527	-0.201134	0.0624339	0.0172992	0.0585432
_LQEEVPS[Phospho (STY)]EEQM[Oxidation (M)]PQEK_	LQEEVPSEEQMPQEK	2.37964e-28	2	948.9	-2.47934	-1.79869	-1.97389	-0.644107	-1.9594	-0.981502	-1.19433	-1.31338	-1.45204	-1.28815	0.249296	0.603284	-1.9594	-1.28815	0.671242	-0.383889	-0.139829	-0.360399
_GLM[Oxidation (M)]AGGRPEGQY[Phospho (STY)]SEDEDT[Phospho (STY)]DTDEYK_	GLMAGGRPEGQYSEDEDTDTDEYK	6.68504e-30	3	947.016	3.21561	3.38483	3.3762	2.3946	2.36067	2.09401	2.83303	1.60064	1.98736	2.28641	0.0743434	1.12876	3.21561	2.09401	-1.1216	0.177739	0.209075	0.242758
_RQS[Phospho (STY)]FAVLR_	RQSFAVLR	0.000850818	2	528.771	1.94217	1.95748	1.83998	1.74991	1.7101	3.29369	3.26051	2.96467	3.2818	3.36913	3.64e-05	4.43867	1.83998	3.2818	1.44182	0.0602956	0.0482399	0.293944
_EEPPS[Phospho (STY)]PPQSPR_	EEPPSPPQSPR	7.34365e-14	2	650.782	2.60036	2.50332	2.59666	2.7557	2.29637	3.57222	3.93277	3.4217	4.33688	4.19028	0.0036313	2.43994	2.59666	3.93277	1.33612	0.0660554	0.100531	0.236388
_YPESNRT[Phospho (STY)]PVKPSSVEEEDSFFR_	YPESNRTPVKPSSVEEEDSFFR	1.17325e-18	3	894.069	-0.62721	1.77854	1.84475	2.08957	1.68996	2.86895	2.82985	1.83403	2.46123	2.63514	0.14103	0.85069	1.77854	2.63514	0.856609	0.825059	0.166195	0.519088
_SAS[Phospho (STY)]LSNLHSLDR_	SASLSNLHSLDR	2.15273e-25	2	690.319	0.173233	0.0824251	0.0587938	0.296922	0.294023	0.760657	0.969658	0.644866	0.649284	0.675921	0.00113883	2.94354	0.173233	0.675921	0.502688	0.623105	0.184473	0.68913
_HRTHS[Phospho (STY)]LC[Carbamidomethyl (C)]NGDS[Phospho (STY)]PGPVQK_	HRTHSLCNGDSPGPVQK	5.45036e-27	3	683.95	-3.91224	-3.69135	-3.78353	-2.829	-2.53033	-3.07898	-3.72096	-2.58295	-4.37856	-4.73462	0.601669	0.220642	-3.69135	-3.72096	-0.0296121	-0.186689	-0.240455	-0.212228
_LSTT[Phospho (STY)]PAHS[Phospho (STY)]PVLK_	LSTTPAHSPVLK	8.88048e-37	2	705.825	-1.65502	-1.63675	-1.53987	-1.86484	-2.93802	-2.32246	-2.5935	-1.56911	-2.84399	-3.0091	0.26285	0.580292	-1.65502	-2.5935	-0.938483	-0.299715	-0.22916	-0.277422
_HGHFGWPGWEM[Oxidation (M)]GPPGNWS[Phospho (STY)]PRPPR_	HGHFGWPGWEMGPPGNWSPRPPR	2.48063e-73	4	684.552	-2.27877	-2.2634	-2.31442	-2.29212	-2.83339	-1.88844	-1.4909	-2.23461	-1.61159	-2.59595	0.183381	0.736645	-2.29212	-1.88844	0.403681	-0.102231	-0.231386	-0.189301
_LT[Phospho (STY)]PVRPAAAS[Phospho (STY)]PIVSGAR_	LTPVRPAAASPIVSGAR	7.47528e-29	3	608.304	-1.94119	-2.17271	-2.08681	-1.8801	-2.08206	-3.1171	-3.2142	-1.45708	-2.95714	-2.50731	0.207119	0.68378	-2.08206	-2.95714	-0.875078	-0.0585378	-0.271683	-0.250061
_S[Phospho (STY)]MAAAAASLGGPR_	SMAAAAASLGGPR	3.12356e-21	2	620.281	-1.01609	-0.874445	-0.892203	-0.176352	0.559857	-0.675553	-0.44263	-0.539492	-0.897188	-1.01696	0.600736	0.221316	-0.874445	-0.675553	0.198892	-1.3927	-0.336338	-0.819468
_T[Phospho (STY)]PRTPRT[Phospho (STY)]PQLK_	TPRTPRTPQLK	2.38284e-05	3	485.569	2.45613	1.36145	1.40954	1.99862	1.2677	3.98554	4.0145	4.58511	4.00113	3.97346	0.000863133	3.06392	1.40954	4.00113	2.59159	0.301149	0.0644363	0.457307
_C[Carbamidomethyl (C)]LS[Phospho (STY)]DPGPHPEPGEGEPFFPK_	CLSDPGPHPEPGEGEPFFPK	0.00033217	3	758.657	0.319693	0.107317	-0.216357	-1.08872	-0.815319	-3.20021	-2.05512	-3.10242	-1.13577	-1.23983	0.0297369	1.5267	-0.216357	-2.05512	-1.83877	-1.7698	-0.458564	-0.985033
_EGQWDC[Carbamidomethyl (C)]S[Phospho (STY)]VC[Carbamidomethyl (C)]LVR_	EGQWDCSVCLVR	2.76916e-17	2	794.818	-1.08546	-1.05857	-1.1311	-1.33505	0.313685	-2.35926	-2.73518	-2.42664	-2.70428	-2.82567	0.0109086	1.96223	-1.08546	-2.70428	-1.61881	-0.773463	-0.0784129	-0.595316
_VELS[Phospho (STY)]PGPPKPAGR_	VELSPGPPKPAGR	3.02467e-34	3	462.238	0.40283	0.449819	0.559798	0.48247	-0.0753604	-0.244543	0.0536581	-0.470328	0.369267	0.110075	0.119359	0.923145	0.449819	0.0536581	-0.396161	0.692839	-8.96918	2.11583
_NMVDLVNTHHLHSSS[Phospho (STY)]DDEDDRLK_	NMVDLVNTHHLHSSSDDEDDRLK	1.01727e-05	5	552.245	-2.50679	-2.44725	-1.66976	-0.435213	-1.03301	-0.127987	0.218835	-0.172843	-0.544793	-0.596313	0.0536333	1.27057	-1.66976	-0.172843	1.49692	-0.554512	-1.36708	-1.03632
_GLMAGGRPEGQY[Phospho (STY)]SEDEDTDTDEYK_	GLMAGGRPEGQYSEDEDTDTDEYK	6.35684e-09	3	915.029	-2.14063	-1.41494	-0.653751	0.271821	-0.0550968	-0.969932	-1.53453	0.125305	-1.52747	-1.24331	0.763746	0.117051	-0.653751	-1.24331	-0.589563	-1.23664	-0.666644	-0.887124
_RS[Phospho (STY)]PTEDFR_	RSPTEDFR	1.59207e-14	2	544.232	-0.286077	-0.263536	-0.187827	-0.595683	-0.613519	0.374109	0.306117	0.119249	0.395625	0.400772	0.00234953	2.62902	-0.286077	0.374109	0.660186	-0.513594	0.369589	-11.5237
_VQSLEGEKLS[Phospho (STY)]PK_	VQSLEGEKLSPK	5.82335e-25	3	465.569	0.24324	-0.231355	-2.15047	0.0226907	-0.352799	1.51145	1.30001	1.18705	1.71058	1.34127	0.027766	1.55649	-0.231355	1.34127	1.57263	-1.93295	0.144978	2.61019
_SGS[Phospho (STY)]PTVPIK_	SGSPTVPIK	2.81826e-42	1	965.47	2.79791	2.87174	2.94155	3.10544	3.24546	0.289786	0.346152	0.200273	1.05368	1.1418	0.000855226	3.06792	2.94155	0.346152	-2.5954	0.0606583	0.746557	0.721874
_VPEASSEPFDTSS[Phospho (STY)]PQAGR_	VPEASSEPFDTSSPQAGR	3.76587e-23	3	647.946	-0.230263	0.715337	0.0769144	1.9707	-0.806558	1.38186	2.04027	2.59532	1.47137	0.179681	0.161936	0.790656	0.0769144	1.47137	1.39446	3.07542	0.587175	1.19188
_REEQTDT[Phospho (STY)]S[Phospho (STY)]DGESVTHHIR_	REEQTDTSDGESVTHHIR	2.76095e-27	3	752.969	-0.529308	-0.418975	1.53908	0.943104	0.377568	1.69203	0.406454	0.911726	1.76425	1.6295	0.172748	0.762586	0.377568	1.6295	1.25194	2.31232	0.466034	1.02742
_ENNVSQPASSSSSSSSSNNGSASPT[Phospho (STY)]K_	ENNVSQPASSSSSSSSSNNGSASPTK	8.75916e-12	3	860.023	-3.03848	-3.12135	-3.09649	-4.06608	-2.79133	-4.80855	-3.14246	-1.33581	-3.40458	-3.29554	0.979826	0.00885126	-3.09649	-3.29554	-0.199058	-0.151815	-0.386759	-0.276223
_AYT[Phospho (STY)]PVVVTLWYR_	AYTPVVVTLWYR	1.88427e-28	2	774.387	5.21757	2.26571	1.63532	3.66467	0.121231	3.61406	1.60524	3.40638	0.263922	1.49763	0.741021	0.130169	2.26571	1.60524	-0.660468	0.754557	0.679694	0.697869
_AST[Phospho (STY)]LLRDEELEEIKK_	ASTLLRDEELEEIKK	5.38865e-12	3	618.647	-1.86254	-2.11523	-1.90105	-2.79215	-2.16253	-0.951424	-0.37377	-1.38929	-0.566242	-0.711681	0.00298039	2.52573	-2.11523	-0.711681	1.40355	-0.172217	-0.490789	-0.543855
_GSISLNSS[Phospho (STY)]PR_	GSISLNSSPR	7.42786e-10	2	549.253	-2.41417	-2.45633	-2.32826	-2.22543	-3.38864	-1.72285	-1.45644	-1.96017	-1.43101	-1.32306	0.0185429	1.73182	-2.41417	-1.45644	0.957733	-0.18348	-0.164086	-0.304277
_TS[Phospho (STY)]PLVSQNNEQGSTLR_	TSPLVSQNNEQGSTLR	8.48567e-37	2	905.92	-0.490024	-0.353514	-0.253837	-0.729223	0.503316	-0.494915	-0.538108	-0.0725008	-0.281484	-0.25708	0.849504	0.0708344	-0.353514	-0.281484	0.0720303	-1.75649	-0.57798	-1.13405
_VDEGAGDSAAVASGGAQTLALAGS[Phospho (STY)]PAPSGHPK_	VDEGAGDSAAVASGGAQTLALAGSPAPSGHPK	3.45692e-17	3	976.124	2.67285	2.68578	2.84659	2.81164	2.93278	1.3706	1.57769	1.19051	1.41072	1.32864	1.95e-05	4.70939	2.81164	1.3706	-1.44104	0.0395263	0.101879	0.36241
_AFS[Phospho (STY)]EDEALAQQENR_	AFSEDEALAQQENR	1.56057e-20	2	844.352	1.66496	1.70328	1.19979	2.11083	2.41809	1.01119	0.51968	-0.0651907	-0.000395877	0.158754	0.00445887	2.35078	1.70328	0.158754	-1.54453	0.255538	1.37214	0.836798
_KPS[Phospho (STY)]DEEFAVRK_	KPSDEEFAVRK	5.55511e-23	3	462.554	-1.5459	-1.42258	-1.40905	-1.50235	-1.4416	0.48014	0.405603	0.944333	0.317343	0.279049	0.000599215	3.22242	-1.4416	0.405603	1.84721	-0.0395495	0.552764	-2.13214
_KFAT[Phospho (STY)]LPR_	KFATLPR	6.16147e-15	2	456.739	0.431852	0.563973	0.519367	1.4225	0.729488	0.936686	0.984359	0.667535	1.24171	0.797906	0.490983	0.308934	0.563973	0.936686	0.372713	0.545515	0.233215	0.38523
_VPS[Phospho (STY)]PSALLVDNPTPFGNAK_	VPSPSALLVDNPTPFGNAK	1.24085e-11	3	668.666	3.70616	1.82101	1.65153	2.01896	2.12109	2.7133	1.73483	2.67181	2.8223	2.63165	0.669711	0.174112	2.01896	2.67181	0.652849	0.365053	0.175667	0.267262
_STWSQLS[Phospho (STY)]AVK_	STWSQLSAVK	3.27675e-28	2	593.779	-2.21113	-2.42452	-2.36594	-2.46267	-2.70549	-2.36448	-2.30987	-2.32588	-2.50764	-2.46014	0.75315	0.123118	-2.42452	-2.36448	0.0600399	-0.0737605	-0.0361069	-0.0557318
_T[Phospho (STY)]SWPPATAR_	TSWPPATAR	4.46132e-13	2	533.74	2.08657	1.19738	2.3716	2.01314	1.28838	1.30704	1.36406	0.789212	1.67324	1.29524	0.181931	0.740092	2.01314	1.30704	-0.706104	0.2899	0.246981	0.315551
_SGFGEIS[Phospho (STY)]SPVIR_	SGFGEISSPVIR	5.01047e-23	2	664.816	-1.1926	-1.49255	-1.29564	-1.54243	-2.69321	-2.18449	-3.28775	3.50949	-2.67842	-2.40291	0.90574	0.0429962	-1.49255	-2.40291	-0.910357	-0.36755	-1.97355	-1.24559
_RAS[Phospho (STY)]PNLFSEAQYQEAPVEK_	RASPNLFSEAQYQEAPVEK	3.39724e-12	3	748.683	-2.89798	-2.73929	-2.40731	-1.95569	-1.93147	-2.96615	-2.90079	-2.53231	-2.92446	-3.11278	0.119818	0.921477	-2.40731	-2.92446	-0.51715	-0.184947	-0.074412	-0.159462
_S[Phospho (STY)]HSLDDLQGDADVGK_	SHSLDDLQGDADVGK	5.86929e-20	2	818.846	-0.032447	0.341735	0.100872	-0.315707	-0.0897558	1.97149	2.10142	1.43383	1.26033	1.31852	0.00115653	2.93684	-0.032447	1.43383	1.46627	258.396	0.241524	1.11899
_TPHDILEDINAS[Phospho (STY)]PEM[Oxidation (M)]R_	TPHDILEDINASPEMR	9.51829e-33	3	645.284	-0.234228	-0.199942	-0.504197	0.4192	-0.159315	-0.887715	-0.572726	-0.583952	-1.21205	-1.2023	0.0198817	1.70155	-0.199942	-0.887715	-0.687773	-2.49391	-0.352644	-0.980335
_S[Phospho (STY)]C[Carbamidomethyl (C)]ETLEGPQTVDTWPR_	SCETLEGPQTVDTWPR	7.33148e-17	3	652.612	3.442	3.25052	3.41433	3.00531	2.66333	4.66308	4.51753	4.59896	4.70339	4.71959	0.00216855	2.66383	3.25052	4.66308	1.41256	0.103056	0.0178897	0.208891
_RNT[Phospho (STY)]LPAM[Oxidation (M)]DNSR_	RNTLPAMDNSR	6.12909e-18	2	685.798	-0.892877	-0.465802	-0.796101	-0.64421	-0.67283	-1.35562	-1.60212	-0.960265	0.151153	-0.193287	0.851532	0.0697989	-0.67283	-0.960265	-0.287435	-0.233309	-0.946994	-0.691801
_RTS[Phospho (STY)]PSSLPGR_	RTSPSSLPGR	8.15625e-07	2	569.274	-0.734409	0.360088	-0.607148	0.149987	-0.85739	-0.442669	-0.187035	-1.13085	-0.310514	-0.0222329	0.862974	0.0640023	-0.607148	-0.310514	0.296634	-1.63824	-1.0206	-1.23746
_ELGPLPDDDDMAS[Phospho (STY)]PK_	ELGPLPDDDDMASPK	5.59076e-26	2	840.347	-0.152496	-0.128406	0.07987	0.335151	-0.129532	-2.13992	-0.747685	-1.37912	-1.46566	-1.45006	0.00648441	2.18813	-0.128406	-1.45006	-1.32165	228.108	-0.343444	-1.16692
_S[Phospho (STY)]LPHQLLLQR_	SLPHQLLLQR	2.26662e-22	2	642.845	-0.130878	-0.261077	-0.318417	-0.184839	0.103453	-0.123531	-0.0221716	-0.286347	-0.118255	-0.328917	0.901224	0.0451671	-0.184839	-0.123531	0.0613077	-1.02885	-0.726664	-0.827911
_SDGEAKPEPSPS[Phospho (STY)]PR_	SDGEAKPEPSPSPR	1.06103e-35	2	767.333	-1.13712	-0.997875	-1.16945	-1.36864	-1.60883	-1.45038	-1.61415	-1.55947	-0.540291	-0.378046	0.72016	0.142571	-1.16945	-1.45038	-0.280932	-0.188954	-0.539851	-0.368909
_EEVAS[Phospho (STY)]EPEEAAS[Phospho (STY)]PTTPK_	EEVASEPEEAASPTTPK	2.77128e-40	2	966.382	0.325118	0.141247	0.177444	-1.04077	-0.195387	1.0946	1.79803	0.814011	1.0892	1.31396	0.0104146	1.98236	0.141247	1.0946	0.95335	-4.63938	0.300848	1.50925
_LSSESHHGGS[Phospho (STY)]PIHWVLPAGMSAK_	LSSESHHGGSPIHWVLPAGMSAK	1.89805e-12	4	617.041	4.90196	4.68543	5.02398	5.2282	3.70937	4.76898	4.57449	4.89174	4.57457	4.44297	0.889926	0.0506459	4.90196	4.57457	-0.327395	0.125874	0.0382916	0.0884265
_S[Phospho (STY)]KS[Phospho (STY)]PS[Phospho (STY)]PPRLTEDR_	SKSPSPPRLTEDR	2.30298e-10	3	570.561	3.41323	3.97003	3.96429	3.9539	4.20386	3.7701	3.83876	3.65686	3.58952	3.69607	0.324626	0.488616	3.96429	3.69607	-0.268224	0.0748684	0.0261745	0.0600445
_[Acetyl (Protein N-term)]AAAAAAGPSPGSGPGDS[Phospho (STY)]PEGPEGEAPER_	AAAAAAGPSPGSGPGDSPEGPEGEAPER	1.98607e-10	3	871.036	1.80105	2.1824	2.26739	2.12184	1.95427	1.11815	1.73522	1.12678	1.53979	1.4547	0.00959812	2.01781	2.12184	1.4547	-0.667141	0.0905495	0.192649	0.240058
_RIDFTPVSPAPS[Phospho (STY)]PTR_	RIDFTPVSPAPSPTR	1.8607e-20	3	574.285	-0.887054	-0.867997	-0.830279	-1.02171	-0.567489	1.15315	1.06508	-0.0220878	1.19901	-0.035232	0.016444	1.78399	-0.867997	1.06508	1.93308	-0.198843	0.954521	-11.1558
_DRQRS[Phospho (STY)]PIALPVK_	DRQRSPIALPVK	2.3872e-23	3	487.264	-2.24643	-2.1849	-2.11364	-2.8278	-2.87124	-2.30192	-2.41116	-2.5951	-2.08109	-2.25371	0.644311	0.190904	-2.24643	-2.30192	-0.0554907	-0.15074	-0.081882	-0.118948
_S[Phospho (STY)]M[Oxidation (M)]SHQAAIASQR_	SMSHQAAIASQR	7.36593e-18	2	691.798	-0.62364	-0.381279	-1.26297	0.826278	1.56284	1.00264	-0.183316	1.32306	1.32836	1.70777	0.224074	0.649609	-0.381279	1.32306	1.70434	47.2607	0.700756	1.98061
_MELGT[Phospho (STY)]PLR_	MELGTPLR	4.21677e-15	2	498.733	-0.710835	-0.825946	-0.440001	-0.327582	-0.584348	1.0414	1.16024	0.530488	1.15839	0.834175	0.000240693	3.61854	-0.584348	1.0414	1.62574	-0.347164	0.28261	4.53619
_NTS[Phospho (STY)]PGPVSSPGR_	NTSPGPVSSPGR	3.87371e-06	2	618.274	1.17726	0.906781	0.897073	0.845208	0.470666	-0.153088	-0.109527	-0.459867	-0.524906	-0.304485	0.00064043	3.19353	0.897073	-0.304485	-1.20156	0.29438	-0.588572	2.37031
_LVMNAT[Phospho (STY)]LK_	LVMNATLK	1.87481e-23	2	485.246	-2.38597	-2.03332	-1.69278	-1.43796	-3.21604	-3.62555	-3.88873	-3.11336	-4.30419	-4.47365	0.0102839	1.98784	-2.03332	-3.88873	-1.85541	-0.321907	-0.140235	-0.359195
_KGS[Phospho (STY)]DALRPPVPQGEDEVPK_	KGSDALRPPVPQGEDEVPK	3.6808e-22	3	700.344	-0.0166166	-0.0769374	-0.0137377	-0.740057	-0.847306	-2.08598	-1.47759	-2.4233	-1.13929	-1.15093	0.0139158	1.85649	-0.0769374	-1.47759	-1.40065	-1.23217	-0.348006	-0.842885
_TQTPPVS[Phospho (STY)]PAPQPTEER_	TQTPPVSPAPQPTEER	3.24101e-10	3	605.616	1.54109	1.52829	1.63214	1.86607	1.18496	0.362253	0.737349	0.421745	1.15633	0.68864	0.00641969	2.19249	1.54109	0.68864	-0.852455	0.158127	0.468334	0.479856
_SKFDS[Phospho (STY)]DEEEEDTENVEAASSGK_	SKFDSDEEEEDTENVEAASSGK	3.6988e-16	3	828.325	2.36087	2.38739	2.83809	1.83455	1.70829	2.41295	2.49139	2.13716	2.69611	2.6546	0.420083	0.376665	2.36087	2.49139	0.130523	0.205898	0.0900712	0.155176
_GRLDSSEMDHS[Phospho (STY)]ENEDYTMSSPLPGK_	GRLDSSEMDHSENEDYTMSSPLPGK	2.692e-08	3	954.725	2.60141	2.70628	3.32537	3.55844	2.98147	4.22036	4.39067	4.36682	3.92452	3.95904	0.00629232	2.20119	2.98147	4.22036	1.2389	0.133576	0.052879	0.187027
_VPGEDGTLPPT[Phospho (STY)]QGSPLR_	VPGEDGTLPPTQGSPLR	0.000301523	2	900.93	2.42978	2.32945	2.331	3.16661	2.23629	2.25042	1.53519	1.31667	1.77208	1.5435	0.0236896	1.62544	2.331	1.5435	-0.787497	0.151937	0.211133	0.263992
_SDLNGLPS[Phospho (STY)]PVEER_	SDLNGLPSPVEER	3.0876e-10	2	746.838	1.93855	1.72905	1.57742	1.84405	2.10183	1.49815	1.46839	1.28476	1.17331	1.2905	0.00979683	2.00891	1.84405	1.2905	-0.553552	0.108642	0.101776	0.192892
_SIS[Phospho (STY)]LTRPGSSTLTSAPNSILSR_	SISLTRPGSSTLTSAPNSILSR	8.85149e-34	3	775.732	1.10724	0.56395	0.482357	0.499642	-0.605094	1.1342	1.77403	1.10499	1.81713	1.33105	0.0427426	1.36914	0.499642	1.33105	0.831411	1.52142	0.23961	0.77959
_RPYTGNPQYTYNNWS[Phospho (STY)]PPVQSNETSNGYFLER_	RPYTGNPQYTYNNWSPPVQSNETSNGYFLER	2.1926e-15	4	940.668	0.311684	0.535957	0.675433	0.545306	0.680562	0.921904	1.31831	1.2341	0.947714	0.942889	0.00654607	2.18402	0.545306	0.947714	0.402408	0.272519	0.175343	0.393125
_S[Phospho (STY)]LEITGER_	SLEITGER	1.77997e-30	2	492.724	-2.0423	-2.00311	-2.16704	-2.07248	-2.50946	-1.49834	-1.54067	-1.68767	-1.61718	-1.64455	0.00869482	2.06074	-2.07248	-1.61718	0.455298	-0.0950103	-0.0482732	-0.175632
_LGS[Phospho (STY)]QIFVK_	LGSQIFVK	6.38139e-15	2	486.252	-2.50395	-2.86446	-2.94113	-3.21245	-3.62941	-2.26303	-2.14714	-2.56431	-1.86692	-1.83708	0.018087	1.74263	-2.94113	-2.14714	0.79399	-0.138503	-0.140754	-0.225994
_NNM[Oxidation (M)]T[Phospho (STY)]ASMFDLSM[Oxidation (M)]K_	NNMTASMFDLSMK	1.8658e-25	2	801.306	-0.608936	-0.426561	-0.446723	-0.127337	-1.68288	0.232293	0.445988	0.094815	0.242711	0.32132	0.0553909	1.25656	-0.446723	0.242711	0.689434	-0.908832	0.481887	-3.2535
_TQS[Phospho (STY)]VEITK_	TQSVEITK	1.78532e-14	2	493.234	-0.813769	-0.945057	-0.861841	-3.51178	-2.37415	0.0689747	-0.200573	-2.00835	-0.160976	0.113807	0.168976	0.772175	-0.945057	-0.160976	0.784081	-0.707467	-2.03214	-1.12168
_[Acetyl (Protein N-term)]SET[Phospho (STY)]APAAPAAPAPVEK_	SETAPAAPAAPAPVEK	6.49583e-10	2	814.882	-0.893807	-0.734149	-0.781754	-1.26653	-1.21236	0.0769529	0.319935	-0.21609	0.241386	-0.0543078	0.00100246	2.99893	-0.893807	0.0769529	0.97076	-0.252214	2.95538	-1.31806
_GPPDFS[Phospho (STY)]S[Phospho (STY)]DEEREPT[Phospho (STY)]PVLGSGAAAAGR_	GPPDFSSDEEREPTPVLGSGAAAAGR	0.000786846	3	937.375	6.01385	6.86073	6.89354	3.2171	6.37495	6.31647	4.3241	4.15333	6.62462	6.74757	0.857471	0.0667806	6.37495	6.31647	-0.0584807	0.260266	0.227947	0.232362
_SRTS[Phospho (STY)]VQTEDDQLIAGQSAR_	SRTSVQTEDDQLIAGQSAR	2.09677e-30	3	714.666	2.8555	3.62865	2.93712	3.01071	2.23399	4.99152	5.01194	4.59369	5.26274	5.0722	0.00152713	2.81612	2.93712	5.01194	2.07481	0.169145	0.0489824	0.288706
_LQGS[Phospho (STY)]GVS[Phospho (STY)]LAS[Phospho (STY)]KK_	LQGSGVSLASKK	7.02066e-22	2	707.793	-0.505628	0.0421786	0.231691	-1.10623	-0.130574	1.63612	1.88811	1.51161	1.30321	1.39887	0.00344154	2.46325	-0.130574	1.51161	1.64219	-1.80206	0.146968	1.66473
_RRAGDVLEDS[Phospho (STY)]PK_	RRAGDVLEDSPK	1.1827e-19	3	474.896	-1.66261	-1.92887	-1.8198	-2.03182	-1.41087	0.534248	0.505157	0.273303	0.398065	0.440333	0.000116551	3.93348	-1.8198	0.440333	2.26013	-0.137395	0.238735	-1.75048
_KVS[Phospho (STY)]LVLEK_	KVSLVLEK	7.97733e-05	2	498.28	-0.089367	-0.00430337	-0.109551	-0.19269	-0.621114	-0.584299	-0.642245	-0.690994	-0.539753	-0.425226	0.0525074	1.27978	-0.109551	-0.584299	-0.474748	-1.19429	-0.177163	-0.676203
_TPEGRAS[Phospho (STY)]PAPGS[Phospho (STY)]GHPEGPGAHLDM[Oxidation (M)]NSLDR_	TPEGRASPAPGSGHPEGPGAHLDMNSLDR	3.29765e-25	4	772.326	0.0106867	-1.96135	-0.139725	-0.752877	-0.713407	0.980162	0.461052	0.499933	-1.82494	-1.56575	0.656659	0.18266	-0.713407	0.461052	1.17446	-1.09172	-4.49245	-2.06746
_KIPDPDS[Phospho (STY)]DDVSEVDAR_	KIPDPDSDDVSEVDAR	1.69897e-25	2	919.396	2.4214	1.2037	1.34401	2.18325	1.90543	3.11215	3.30071	2.20707	3.27988	3.2644	0.0159215	1.79802	1.90543	3.2644	1.35897	0.290392	0.154177	0.328852
_TWVVS[Phospho (STY)]PAEK_	TWVVSPAEK	2.49012e-18	2	548.757	-0.790958	-0.86325	-0.919048	-1.17815	-1.07638	-1.00065	-0.829005	-1.90539	-0.942823	-1.05852	0.528278	0.277137	-0.919048	-1.00065	-0.0816015	-0.164237	-0.376723	-0.304346
_VSQVS[Phospho (STY)]LESLEK_	VSQVSLESLEK	4.13051e-16	2	649.816	-0.151013	-0.179744	-0.045292	0.283457	-0.401785	0.896521	1.01087	1.38388	0.97536	1.01511	0.000633051	3.19856	-0.151013	1.01087	1.16189	-2.52875	0.179084	1.34466
_TNSM[Oxidation (M)]SSSGLGS[Phospho (STY)]PNR_	TNSMSSSGLGSPNR	8.93555e-33	2	745.801	-0.531089	-0.0721509	-0.505423	-0.426764	-0.528718	-0.709392	-0.297383	-1.11865	-0.637351	-0.481922	0.284558	0.545829	-0.505423	-0.637351	-0.131928	-0.472576	-0.472394	-0.512993
_AS[Phospho (STY)]PTSDIESVER_	ASPTSDIESVER	2.58708e-19	2	685.795	0.702575	0.767472	0.633816	0.650064	1.21799	-0.637837	-0.398856	-1.04106	-0.368963	-0.0641551	0.00210529	2.67669	0.702575	-0.398856	-1.10143	0.305254	-0.724233	5.08465
_AC[Carbamidomethyl (C)]TLELGPHQS[Phospho (STY)]PALPK_	ACTLELGPHQSPALPK	2.063e-15	3	600.29	-1.86739	-1.01238	-2.83686	-1.02733	-0.397336	1.28289	-0.0355662	0.0462306	-0.120457	-0.461519	0.044584	1.35082	-1.02733	-0.0355662	0.99176	-0.661774	4.68136	-1.75927
_[Acetyl (Protein N-term)]AASAAAAS[Phospho (STY)]AAAASAASGSPGPGEGSAGGEK_	AASAAAASAAAASAASGSPGPGEGSAGGEK	6.5668e-11	2	1255.05	3.77313	3.3426	3.76172	4.07205	2.89937	5.0998	4.98823	5.00642	4.95704	4.55545	0.00572426	2.24228	3.76172	4.98823	1.22651	0.127723	0.0429495	0.18542
_LS[Phospho (STY)]PVGWVSSSQGK_	LSPVGWVSSSQGK	3.98429e-26	2	706.334	0.374326	0.239193	0.125018	0.515715	0.517718	-1.45637	-2.15175	-1.46181	-0.867414	-2.40865	0.00571559	2.24294	0.374326	-1.46181	-1.83614	0.486657	-0.368185	-1.74671
_SIS[Phospho (STY)]APVIFDR_	SISAPVIFDR	3.43974e-18	2	592.789	-0.0456319	-1.07918	-1.01315	-0.885615	-0.973698	-0.0227574	-0.0779551	-0.00772814	0.269902	0.300622	0.0200964	1.69688	-0.973698	-0.00772814	0.96597	-0.534344	1.92936	-1.5906
_AASIENVLQDSS[Phospho (STY)]PEHC[Carbamidomethyl (C)]GR_	AASIENVLQDSSPEHCGR	1.15236e-15	3	683.961	-1.19926	-1.17617	-1.49626	-1.86795	-2.31113	-2.97627	-2.54926	-3.2647	-1.98578	-1.94135	0.0590069	1.2291	-1.49626	-2.54926	-1.053	-0.299137	-0.231021	-0.339975
_S[Phospho (STY)]VVAPPGAPK_	SVVAPPGAPK	9.46424e-15	2	501.755	-2.56645	-2.74506	-2.73649	-2.91637	-3.03397	-2.33013	-2.40231	-2.73518	-2.68906	-2.49818	0.0893438	1.04894	-2.74506	-2.49818	0.246879	-0.0643633	-0.0697511	-0.0824881
_PVAPGSAPLGSGEPGGPGLWVGS[Phospho (STY)]SQHLK_	PVAPGSAPLGSGEPGGPGLWVGSSQHLK	2.28223e-21	4	680.586	2.03713	1.12781	1.13757	0.721522	1.07056	-0.029981	0.150295	-0.630699	0.562487	0.594643	0.0242535	1.61523	1.12781	0.150295	-0.97751	0.400613	3.88018	1.09781
_SM[Oxidation (M)]S[Phospho (STY)]PNLLNR_	SMSPNLLNR	3.89973e-15	2	564.249	-0.991568	-0.62645	-0.801915	-2.28749	-1.67762	-1.17787	-1.48474	-1.43334	-0.372679	-0.261891	0.548672	0.260687	-0.991568	-1.17787	-0.186298	-0.5414	-0.620424	-0.566125
_S[Phospho (STY)]KS[Phospho (STY)]PPLR_	SKSPPLR	0.0108617	2	472.704	-1.75622	-2.05664	-2.00895	-1.77712	-0.577833	0.0730592	-0.765843	0.485863	-0.838951	-0.835126	0.0313417	1.50388	-1.77712	-0.765843	1.01128	-0.370709	-1.63944	-0.87405
_EQIM[Oxidation (M)]GPPIT[Phospho (STY)]PVK_	EQIMGPPITPVK	2.21102e-21	2	703.344	2.15465	2.37654	2.23291	1.95761	2.42592	3.07768	2.94821	2.83197	3.09396	3.2245	0.0008837	3.0537	2.23291	3.07768	0.844774	0.0838334	0.0494075	0.172359
_QEES[Phospho (STY)]ES[Phospho (STY)]PVERPLK_	QEESESPVERPLK	6.65421e-09	2	844.352	1.0148	1.18672	0.616529	0.711361	0.913424	-0.258191	-0.0467664	-0.426157	-0.42612	-0.205695	0.000434207	3.3623	0.913424	-0.258191	-1.17161	0.258388	-0.588211	2.07742
_S[Phospho (STY)]GDEEFKGEDELC[Carbamidomethyl (C)]DSGR_	SGDEEFKGEDELCDSGR	1.98147e-37	2	1005.38	2.29592	2.30179	2.3804	0.693615	-0.51166	1.34617	0.8717	-0.621681	2.90565	3.00923	0.960879	0.0173313	2.29592	1.34617	-0.949753	0.905485	1.00811	0.906291
_S[Phospho (STY)]PM[Oxidation (M)]SSLQISNEK_	SPMSSLQISNEK	1.59392e-34	2	708.807	1.89573	2.40487	2.39635	1.32875	1.60446	0.712213	0.663581	0.446117	0.49367	0.738216	0.00995982	2.00175	1.89573	0.663581	-1.23215	0.247855	0.21682	0.605383
_NS[Phospho (STY)]PGVPTGAK_	NSPGVPTGAK	8.6288e-07	2	504.232	-1.00143	-1.11543	-1.03783	-1.10785	-1.03141	-0.229232	-0.550839	-0.956063	-0.66085	-0.602793	0.0395378	1.40299	-1.03783	-0.602793	0.435032	-0.0474447	-0.433347	-0.361003
_LTQAEISEQPTM[Oxidation (M)]ATVVPQVPT[Phospho (STY)]SPK_	LTQAEISEQPTMATVVPQVPTSPK	8.3621e-10	3	883.434	1.02464	1.25789	0.0838344	0.365256	0.756717	-0.832284	-0.487815	-1.22107	-0.803883	-1.32632	0.00251309	2.59979	0.756717	-0.832284	-1.589	0.68424	-0.36403	-7.98544
_MAGNEALS[Phospho (STY)]PTSPFR_	MAGNEALSPTSPFR	2.724e-18	2	779.342	-0.369745	-0.213335	-0.046276	-1.36596	-1.1491	-3.52034	-1.07927	-14.632	-1.26772	-1.08297	0.332198	0.478603	-0.369745	-1.26772	-0.897979	-0.93843	-1.35718	-1.77138
_SLTNPT[Phospho (STY)]PIQQQLR_	SLTNPTPIQQQLR	4.98677e-11	2	788.398	4.22424	4.22471	4.11127	2.55868	4.06305	1.86854	2.32373	1.83675	2.51717	2.35871	0.0143896	1.84195	4.11127	2.32373	-1.78754	0.187092	0.141527	0.337734
_S[Phospho (STY)]IQSGPLK_	SIQSGPLK	9.8905e-36	2	455.226	-1.74192	-1.83109	-1.93344	-2.16148	-2.2643	-3.63447	-3.56374	3.50949	-3.16472	-3.3342	0.983032	0.00743245	-1.93344	-3.3342	-1.40076	-0.11103	-1.52463	-1.032
_T[Phospho (STY)]ISEPDEQRSELPR_	TISEPDEQRSELPR	3.65373e-16	3	579.6	1.29185	1.2085	1.38879	1.48872	1.03369	1.4626	1.24422	3.11389	3.18435	3.33855	0.113257	0.945935	1.29185	3.11389	1.82204	0.135798	0.414906	0.497542
_LVINGGNGT[Phospho (STY)]VEDR_	LVINGGNGTVEDR	2.54824e-42	2	712.332	-0.488774	-0.280943	-0.313492	-0.2998	-0.833808	0.604307	0.75473	0.281616	0.702871	0.689165	0.000731404	3.13584	-0.313492	0.689165	1.00266	-0.526991	0.312436	7.21402
_LFVLLPEQS[Phospho (STY)]PVSYSK_	LFVLLPEQSPVSYSK	3.61017e-16	2	893.955	5.86144	4.48622	4.16474	4.20072	3.92331	4.16122	3.93086	3.79275	4.45068	4.26858	0.425674	0.370923	4.20072	4.16122	-0.0394921	0.170543	0.0637427	0.135147
_SESVVSGLDS[Phospho (STY)]PAK_	SESVVSGLDSPAK	7.74105e-05	2	678.308	-0.584742	-0.549924	-0.583203	-0.176708	-0.871789	-0.277558	-0.361952	-0.517673	-0.255635	-0.0405343	0.160273	0.79514	-0.583203	-0.277558	0.305645	-0.447453	-0.597316	-0.57948
_GEGPPTPPSQPPLS[Phospho (STY)]PKK_	GEGPPTPPSQPPLSPKK	1.24032e-28	3	598.633	-1.71662	-1.79955	-1.62236	-0.734719	-0.785389	0.852182	-0.0696858	0.404751	0.987789	0.257294	0.00253826	2.59546	-1.62236	0.404751	2.02711	-0.394916	0.892238	-2.5096
_RSM[Oxidation (M)]S[Phospho (STY)]FQGIR_	RSMSFQGIR	2.18265e-23	2	589.263	2.86215	3.15106	2.88931	2.84754	0.779432	2.46932	2.60822	1.79979	2.35804	2.38374	0.785511	0.104848	2.86215	2.38374	-0.478417	0.388317	0.132883	0.284627
_GEVPPKET[Phospho (STY)]PKK_	GEVPPKETPKK	1.35718e-15	3	430.555	0.230355	0.181849	0.0396461	1.4559	0.734987	-2.28646	-1.16214	-5.75316	-0.821918	-1.48067	0.0685597	1.16393	0.230355	-1.48067	-1.71102	1.09944	-0.871278	-2.30162
_TPEGRAS[Phospho (STY)]PAPGSGHPEGPGAHLDMNSLDR_	TPEGRASPAPGSGHPEGPGAHLDMNSLDR	1.34668e-13	4	748.336	2.40999	2.00604	2.34894	2.254	1.8342	3.17186	3.61172	3.20298	3.69732	3.65367	0.000497139	3.30352	2.254	3.61172	1.35772	0.111977	0.0743201	0.256525
_S[Phospho (STY)]FQDYTGQK_	SFQDYTGQK	9.1552e-25	2	577.232	-1.56325	-1.3724	-1.45726	-2.24248	0.0714246	-2.8893	-3.1094	-2.49909	-3.21924	-3.21729	0.0252506	1.59773	-1.45726	-3.1094	-1.65215	-0.644953	-0.101763	-0.496246
_VYAEVNS[Phospho (STY)]LR_	VYAEVNSLR	1.65318e-23	2	565.766	-1.81478	-1.90879	-1.90382	-2.31194	-1.81258	-3.22803	-2.92491	3.50949	-2.89612	-2.9898	0.904764	0.0434645	-1.90382	-2.92491	-1.02109	-0.106319	-1.71079	-1.06926
_PGLLPAHS[Phospho (STY)]R_	PGLLPAHSR	1.29024e-05	2	514.258	0.7048	0.770959	0.798874	0.542507	0.282215	0.342312	0.576633	0.0718903	0.37675	0.480798	0.151951	0.818296	0.7048	0.37675	-0.32805	0.344191	0.514415	0.468325
_VQNHLPASGPPQPPAAS[Phospho (STY)]PTR_	VQNHLPASGPPQPPAASPTR	2.22565e-12	3	701.344	-0.0704061	0.0669956	0.035629	0.15065	0.0406574	0.820252	0.546498	0.644045	0.94847	0.284686	0.0153694	1.81334	0.0406574	0.644045	0.603388	1.7709	0.394671	1.0529
_VEQM[Oxidation (M)]PQAS[Phospho (STY)]PGLAPR_	VEQMPQASPGLAPR	1.79942e-16	2	788.863	1.75196	2.03288	1.76427	1.4301	1.78733	0.637557	0.702675	0.555542	0.744513	0.795443	0.000914984	3.03859	1.76427	0.702675	-1.0616	0.122294	0.136206	0.477912
_STSTLEIQPSRAS[Phospho (STY)]PTSDIESVER_	STSTLEIQPSRASPTSDIESVER	4.89271e-17	3	857.404	1.63209	0.876057	1.7327	0.361483	0.461508	0.888139	1.11797	0.413145	1.26488	1.30785	0.979448	0.00901867	0.876057	1.11797	0.24191	0.633898	0.366562	0.489976
_REDEEES[Phospho (STY)]LNEVGYDDIGGC[Carbamidomethyl (C)]RK_	REDEEESLNEVGYDDIGGCRK	4.00617e-29	3	850.687	-1.36544	-1.34386	-1.33679	-1.87729	-1.76783	-0.892185	-0.838886	-1.2102	-0.62284	-0.398805	0.0122586	1.91156	-1.36544	-0.838886	0.526554	-0.170732	-0.383909	-0.408145
_T[Phospho (STY)]RTDSTSDGRPAWMR_	TRTDSTSDGRPAWMR	1.80386e-16	3	606.265	3.04797	3.25208	3.22817	4.09044	3.82024	4.60406	4.56854	4.51687	4.18406	4.2911	0.018937	1.72269	3.25208	4.51687	1.26478	0.127429	0.0417137	0.149623
_LDS[Phospho (STY)]LPEHEDSEK_	LDSLPEHEDSEK	1.02928e-06	2	739.806	-1.20097	-1.57301	-1.53433	-0.991121	-1.50154	-0.853032	-0.382005	-0.794065	-0.552222	-0.483836	0.00512577	2.29024	-1.50154	-0.552222	0.949315	-0.186412	-0.330437	-0.455408
_SRNS[Phospho (STY)]FSSYAQLPK_	SRNSFSSYAQLPK	2.47437e-18	3	522.243	-2.64785	-2.60386	-2.34846	-2.15744	-1.96927	-2.06889	-1.63734	-2.56028	-2.62296	-2.96201	0.953485	0.0206859	-2.34846	-2.56028	-0.211822	-0.123406	-0.21903	-0.168154
_VAS[Phospho (STY)]PGSTIDTAPLSSVDSLINK_	VASPGSTIDTAPLSSVDSLINK	3.04126e-21	3	751.373	2.22296	1.23934	1.05821	1.37336	0.528597	0.254938	-0.0644739	0.012125	0.236491	0.0627964	0.0303263	1.51818	1.23934	0.0627964	-1.17654	0.478841	1.39825	1.08686
_IDS[Phospho (STY)]PGLK_	IDSPGLK	0.000430633	1	809.38	-0.350458	-0.557612	-0.476549	-0.600833	-0.861521	0.81598	0.674457	0.885471	0.512329	0.708881	0.000104247	3.98194	-0.557612	0.708881	1.26649	-0.332088	0.198916	9.29717
_RKPPC[Carbamidomethyl (C)]S[Phospho (STY)]LPLFPPK_	RKPPCSLPLFPPK	2.41774e-13	3	539.618	-0.123179	-0.399025	-0.490665	-1.37727	-0.347223	-1.84776	-1.87527	-1.06087	-1.24407	-1.13946	0.0359657	1.44411	-0.399025	-1.24407	-0.845048	-0.882611	-0.276404	-0.631801
_HSLGLTVS[Phospho (STY)]PC[Carbamidomethyl (C)]R_	HSLGLTVSPCR	3.29397e-21	2	653.802	-3.38109	0.863725	0.878524	0.592527	0.743406	-0.775995	-2.34147	-0.649757	0.723455	0.660662	0.772741	0.111966	0.743406	-0.649757	-1.39316	-30.6985	-2.63954	-5.63235
_VYTY[Phospho (STY)]IQSR_	VYTYIQSR	5.78122e-17	2	555.255	-0.510309	-0.398282	-0.355148	-0.872202	-0.582785	-0.925486	-1.03259	-1.38547	-1.25891	-1.23913	0.00509409	2.29293	-0.510309	-1.23913	-0.728825	-0.376066	-0.158847	-0.440591
_LFS[Phospho (STY)]SSGLK_	LFSSSGLK	4.13446e-10	2	459.72	-1.23419	-1.36855	-1.36221	-2.21447	-1.75344	-2.15207	-1.86609	-1.74314	-1.14095	-1.29477	0.892311	0.0494836	-1.36855	-1.74314	-0.374585	-0.252931	-0.253748	-0.239519
_SIYFSS[Phospho (STY)]PK_	SIYFSSPK	2.58323e-18	2	504.726	-2.33581	-2.41383	-2.60737	-2.06897	-2.1627	-2.71505	-3.71969	-2.36331	-3.41251	-3.60702	0.0657491	1.18211	-2.33581	-3.41251	-1.0767	-0.091365	-0.187641	-0.223515
_S[Phospho (STY)]PGRPLER_	SPGRPLER	1.89818e-17	2	496.24	-2.00554	-2.02406	-2.19544	-2.04787	-2.22633	-0.773586	-1.25566	-0.77229	-1.40999	-1.31267	0.00544806	2.26376	-2.04787	-1.25566	0.792211	-0.0490748	-0.278744	-0.354075
_FLM[Oxidation (M)]EC[Carbamidomethyl (C)]RNS[Phospho (STY)]PVTK_	FLMECRNSPVTK	3.42722e-10	3	526.567	2.88332	3.24285	0.00809415	4.22797	4.16235	5.84131	5.76862	6.02593	5.80485	5.89811	0.0442678	1.35391	3.24285	5.84131	2.59846	0.592206	0.0171328	0.441969
_HC[Carbamidomethyl (C)]SLQAVPEEIYRYS[Phospho (STY)]R_	HCSLQAVPEEIYRYSR	8.25936e-36	3	696.65	-2.02562	-1.97721	-1.84738	-1.94058	-1.75489	-0.376592	-0.305098	-0.168903	-0.526739	-0.177373	1.84e-05	4.73626	-1.94058	-0.305098	1.63548	-0.0566553	-0.479525	-0.766845
_SEMT[Phospho (STY)]PEELQK_	SEMTPEELQK	4.22782e-10	2	636.265	-1.19294	-0.67033	-0.331358	-0.0315247	-1.65816	0.00723754	0.482211	-0.560707	-0.356193	-0.136109	0.165425	0.781398	-0.67033	-0.136109	0.534221	-0.842903	-3.51782	-1.39133
_NS[Phospho (STY)]ATIPESDDL_	NSATIPESDDL	1.14484e-24	2	621.25	-1.48034	-1.86845	-1.84974	-2.30512	-1.2319	-1.27035	-1.17677	-0.954768	-1.66662	-1.47088	0.152369	0.817103	-1.84974	-1.27035	0.579389	-0.23482	-0.208886	-0.263146
_S[Phospho (STY)]PPSSSEIFTPAHEENVR_	SPPSSSEIFTPAHEENVR	1.41007e-18	3	688.641	3.45058	3.46144	3.41341	3.24428	3.41217	0.90851	0.0788573	0.848162	1.24902	0.889729	0.00107257	2.96957	3.41341	0.889729	-2.52368	0.0258546	0.542468	0.669089
_ERGS[Phospho (STY)]PLLGDHAVR_	ERGSPLLGDHAVR	3.75681e-49	3	496.244	-1.96638	-2.103	-1.94096	-2.09568	-2.14144	-2.3241	-2.27894	-1.71311	-1.69488	-2.11569	0.912858	0.0395967	-2.09568	-2.11569	-0.020015	-0.0437341	-0.149845	-0.103734
_EVM[Oxidation (M)]LQNGET[Phospho (STY)]PK_	EVMLQNGETPK	6.86771e-09	2	671.291	-1.54952	-1.24731	-1.48461	-1.72922	-3.51766	-2.54012	-2.31357	-3.91507	-2.23717	-2.33305	0.273158	0.563586	-1.54952	-2.33305	-0.783537	-0.48146	-0.264719	-0.380518
_[Acetyl (Protein N-term)]SSEPPPPPQPPTHQAS[Phospho (STY)]VGLLDTPR_	SSEPPPPPQPPTHQASVGLLDTPR	4.55185e-30	3	876.422	2.40362	1.72604	1.06123	1.09177	1.03816	1.58321	2.09113	1.26381	1.99481	1.97955	0.451262	0.345571	1.09177	1.97955	0.887774	0.408888	0.195936	0.302827
_VQSWS[Phospho (STY)]PPVR_	VQSWSPPVR	1.05489e-26	2	568.268	-0.125028	-0.155362	-0.27267	-0.62297	0.0185353	-0.556232	-0.484576	-0.391442	-0.520496	-0.688599	0.0977049	1.01008	-0.155362	-0.520496	-0.365134	-1.04611	-0.205584	-0.62167
_TNTMNGSKS[Phospho (STY)]PVISRPK_	TNTMNGSKSPVISRPK	7.82526e-10	3	599.629	-4.40447	0.513796	0.1117	2.0086	1.45374	-1.16248	-1.91193	-1.50155	-1.71575	-2.58797	0.305015	0.515679	0.513796	-1.71575	-2.22955	-40.1083	-0.299696	-2.12186
_S[Phospho (STY)]LGLGPGER_	SLGLGPGER	3.16266e-09	2	483.226	-2.71039	-2.76035	-2.6649	-3.79723	-3.47908	-3.07212	-4.08097	-3.04816	-3.6295	-3.52488	0.335131	0.474785	-2.76035	-3.52488	-0.764532	-0.168946	-0.123744	-0.150903
_KM[Oxidation (M)]PLDLS[Phospho (STY)]PLATPIIR_	KMPLDLSPLATPIIR	4.34817e-17	3	587.651	4.45991	3.4132	3.00998	2.59197	1.7262	3.3418	3.40732	3.09951	3.94729	3.6982	0.49105	0.308874	3.00998	3.40732	0.39734	0.332321	0.0940742	0.22893
_STPLTLEIS[Phospho (STY)]PDNSLRR_	STPLTLEISPDNSLRR	4.60425e-35	3	626.982	-0.658044	-0.926293	-0.954615	-0.720562	-1.63966	-0.143931	-0.212395	-0.166737	-0.439563	-0.322792	0.0318738	1.49657	-0.926293	-0.212395	0.713898	-0.398433	-0.478695	-0.757666
_S[Phospho (STY)]AEALGPGALVSPR_	SAEALGPGALVSPR	3.51669e-18	2	702.848	-1.50196	-1.83714	-1.8742	-1.72085	-2.43443	-0.694987	-0.951583	-1.3456	-0.812804	-0.957368	0.00734845	2.1338	-1.83714	-0.951583	0.885559	-0.184361	-0.257378	-0.397488
_DVYLS[Phospho (STY)]PR_	DVYLSPR	1.70488e-07	2	465.21	8.5528	8.59124	8.576	8.33824	8.36036	7.79439	8.10423	7.54088	7.86107	7.99732	0.00536199	2.27067	8.5528	7.86107	-0.691733	0.0145839	0.0273364	0.0450516
_RRAS[Phospho (STY)]QEANLLTLAQK_	RRASQEANLLTLAQK	7.00661e-05	3	593.647	0.616402	0.606574	0.660478	0.468231	0.594215	0.647449	0.950749	0.591684	0.919596	1.06603	0.102555	0.989044	0.606574	0.919596	0.313022	0.122336	0.24563	0.273043
_RIS[Phospho (STY)]ISTSGGSFR_	RISISTSGGSFR	1.17132e-26	3	449.885	1.43438	1.46372	1.1283	1.2654	1.37183	0.11159	0.280891	-0.144725	0.080832	-0.109942	7.31e-05	4.13638	1.37183	0.080832	-1.291	0.102981	3.98319	1.01022
_EDEEKPKIEDVGS[Phospho (STY)]DEEDDSGK_	EDEEKPKIEDVGSDEEDDSGK	2.06613e-11	3	810.662	-2.63078	-2.56535	2.2506	1.48388	2.40981	1.98755	-1.68668	-2.46659	-1.47574	-1.48835	0.520357	0.283699	1.48388	-1.48835	-2.97223	13.5467	-1.68887	-5.17216
_LSGEM[Oxidation (M)]PPAS[Phospho (STY)]PSFPR_	LSGEMPPASPSFPR	7.5222e-15	2	784.844	0.898728	0.634156	0.297974	0.65249	1.31434	-1.24458	-1.82054	-1.87591	-2.93061	-2.67431	0.00127566	2.89426	0.65249	-1.87591	-2.5284	0.495868	-0.324985	-2.37
_ELPPS[Phospho (STY)]PEK_	ELPPSPEK	2.46259e-34	1	976.439	3.54943	3.62895	3.58493	3.37833	2.9027	3.5657	3.58401	2.98421	3.51601	3.71226	0.810571	0.0912091	3.54943	3.5657	0.0162766	0.0875559	0.0813173	0.0802043
_EITALAPS[Phospho (STY)]TMK_	EITALAPSTMK	2.04102e-31	2	621.296	0.0553125	-0.095774	0.050147	0.373545	-0.00745572	0.0959685	0.270102	0.369557	0.263987	0.0586865	0.302521	0.519244	0.050147	0.263987	0.21384	2.36246	0.615419	1.14002
_GKLEAIIT[Phospho (STY)]PPPAK_	GKLEAIITPPPAK	6.00077e-16	2	707.889	3.63305	3.63643	3.58278	3.40069	3.95339	4.71962	4.79414	4.56484	5.07292	4.94435	0.000253327	3.59632	3.63305	4.79414	1.16109	0.0547212	0.0408838	0.153257
_DRLS[Phospho (STY)]QVLR_	DRLSQVLR	1.94415e-13	2	533.774	-3.09846	-3.01503	-3.11078	-2.4948	-2.8146	-0.915212	-1.19569	-0.917117	-1.16317	-1.00295	0.000171781	3.76503	-3.01503	-1.00295	2.01208	-0.0891001	-0.128653	-0.508654
_YEPAAVS[Phospho (STY)]EQGDKK_	YEPAAVSEQGDKK	4.37399e-34	2	751.332	0.874438	1.44619	1.28816	0.235748	-2.02764	-1.64723	-0.816462	-0.897378	-1.14846	-1.02004	0.143052	0.844506	0.874438	-1.02004	-1.89447	3.89722	-0.296293	-3.34116
_TPT[Phospho (STY)]PPAPTLLK_	TPTPPAPTLLK	3.05699e-16	2	608.323	2.34516	2.21785	2.19618	2.10064	2.08236	1.57527	1.41936	1.24232	1.6952	1.54294	0.00131927	2.87967	2.19618	1.54294	-0.653242	0.0481671	0.115075	0.21145
_AGLENS[Phospho (STY)]LAETEC[Carbamidomethyl (C)]R_	AGLENSLAETECR	1.58635e-34	2	765.319	-0.0120004	-0.137495	-0.446706	-0.723411	-0.662648	-2.14366	-1.87639	-3.35502	-1.63821	-1.83672	0.0094226	2.02583	-0.446706	-1.87639	-1.42968	-0.792794	-0.316353	-0.827328
_SAPAS[Phospho (STY)]PTHPGLMSPR_	SAPASPTHPGLMSPR	1.85016e-13	2	793.363	0.706532	3.42321	3.92434	3.16096	4.69647	3.68655	4.02828	4.64706	3.69731	3.59204	0.446882	0.349808	3.42321	3.69731	0.274105	0.472174	0.110283	0.313422
_TENSLANENQQPIKS[Phospho (STY)]EPES[Phospho (STY)]EGEEPK_	TENSLANENQQPIKSEPESEGEEPK	1.28716e-06	3	982.076	0.12809	0.169498	0.0251991	-0.108515	0.135985	-0.815319	-0.555032	-0.754792	-1.03065	-0.695641	0.000579529	3.23692	0.12809	-0.754792	-0.882882	1.61983	-0.226688	-1.32569
_NPQMPQYSSPQPGSALS[Phospho (STY)]PR_	NPQMPQYSSPQPGSALSPR	5.54404e-25	2	1061.47	0.466506	0.324713	0.716871	2.69752	2.20994	1.37813	0.205797	1.6101	-0.214948	-0.112349	0.395004	0.403398	0.716871	0.205797	-0.511074	0.850674	1.49764	1.07578
_T[Phospho (STY)]RSLPITIEMLK_	TRSLPITIEMLK	8.65573e-23	3	494.598	2.07321	1.63719	1.84064	1.66811	1.38842	2.24106	2.47621	1.93753	2.22405	3.20624	0.0630991	1.19998	1.66811	2.24106	0.572951	0.147754	0.198902	0.249171
_IIYC[Carbamidomethyl (C)]SPGLVPTANLNHS[Phospho (STY)]VGK_	IIYCSPGLVPTANLNHSVGK	1.61202e-09	3	740.701	0.0774017	-0.171974	-0.205927	-0.207817	-0.0804763	-0.456938	-0.465376	-0.902989	-0.489275	-0.789814	0.0112741	1.94792	-0.171974	-0.489275	-0.3173	-1.02522	-0.338328	-0.840706
_ESTHQSEDVFLPS[Phospho (STY)]PR_	ESTHQSEDVFLPSPR	4.64017e-19	3	603.6	-0.350988	-0.320534	-0.451933	-0.619208	-1.51088	-1.71045	-2.05108	-1.50373	-1.47165	-1.40872	0.0228141	1.6418	-0.451933	-1.50373	-1.0518	-0.760378	-0.160581	-0.558379
_DYLQAQHPPS[Phospho (STY)]PIK_	DYLQAQHPPSPIK	2.36755e-32	2	787.374	1.79441	1.93818	2.06782	2.50704	2.54385	2.22773	2.09655	1.56185	2.28786	2.00859	0.624951	0.204154	2.06782	2.09655	0.0287227	0.15602	0.140916	0.144617
_LSTHS[Phospho (STY)]PFR_	LSTHSPFR	1.02332e-26	2	512.734	-2.26532	-2.45577	-2.51521	-2.96015	-1.85424	-3.24357	-3.3561	-3.96795	-2.89993	-3.08307	0.0230307	1.63769	-2.45577	-3.24357	-0.787793	-0.166695	-0.12263	-0.212663
_LVGS[Phospho (STY)]QEELASWGHEYVR_	LVGSQEELASWGHEYVR	8.22333e-32	3	680.646	-1.93778	-2.32716	-2.57331	-1.73158	-2.26332	-2.48946	-2.54996	-2.52493	-3.00818	-3.00335	0.0506168	1.2957	-2.26332	-2.54996	-0.286637	-0.153451	-0.0980225	-0.166008
_LHLSS[Phospho (STY)]PDNFR_	LHLSSPDNFR	2.88646e-11	2	633.287	-0.285496	-0.281521	-0.0945341	-0.265406	0.282552	0.549824	0.758708	0.401725	0.92063	0.473324	0.0046801	2.32974	-0.265406	0.549824	0.815231	-1.88836	0.345175	1.83108
_GLS[Phospho (STY)]PAMS[Phospho (STY)]PALQR_	GLSPAMSPALQR	9.90105e-40	2	694.296	-1.05771	-1.10062	-0.861938	-0.881243	-1.15176	-1.09031	-1.70916	-0.55413	-1.1709	-1.46538	0.512863	0.289999	-1.05771	-1.1709	-0.113193	-0.130031	-0.363779	-0.288968
_S[Phospho (STY)]LTNLSFLTDSEK_	SLTNLSFLTDSEK	7.49593e-34	2	767.855	2.28295	0.844268	0.777802	0.853427	0.716906	2.56847	2.26545	2.42615	2.76038	2.4503	0.0225962	1.64596	0.844268	2.4503	1.60603	0.608488	0.073726	0.484526
_EEGAQTLEEDRAQT[Phospho (STY)]PHEDGGPQPHR_	EEGAQTLEEDRAQTPHEDGGPQPHR	7.04754e-20	4	716.811	1.30822	1.17464	1.38999	1.38508	0.482558	0.925403	0.697451	0.767426	2.07319	1.02391	0.913023	0.0395182	1.30822	0.925403	-0.382815	0.332799	0.510586	0.403403
_DEDMLYS[Phospho (STY)]PELAQR_	DEDMLYSPELAQR	1.0095e-18	2	823.842	0.424119	0.566869	0.920418	1.75857	0.235227	0.707287	0.337008	-0.179618	-0.507422	-0.580455	0.104627	0.980357	0.566869	-0.179618	-0.746487	0.769847	-12.4249	1.89489
_IWEGM[Oxidation (M)]ESSGGS[Phospho (STY)]PGK_	IWEGMESSGGSPGK	5.32552e-42	2	759.303	-1.84393	-1.60856	-1.82599	-3.18138	-2.3982	-3.09019	-2.93918	-4.47514	-2.87781	-2.41329	0.11422	0.942258	-1.84393	-2.93918	-1.09525	-0.292586	-0.246235	-0.318187
_GGLNT[Phospho (STY)]PLHESDFSGVT[Phospho (STY)]PQR_	GGLNTPLHESDFSGVTPQR	4.08173e-36	3	724.643	1.12995	1.10574	1.04948	0.859857	0.42652	0.690252	1.03009	0.593093	0.991821	0.875759	0.723457	0.140587	1.04948	0.875759	-0.173725	0.319959	0.226728	0.269659
_S[Phospho (STY)]LIAQDHR_	SLIAQDHR	1.57078e-19	2	510.237	-0.383675	-0.725666	-0.637774	-1.0786	-0.788501	-1.04877	-1.2254	-1.23866	-1.13078	-1.06993	0.0422698	1.37397	-0.725666	-1.13078	-0.40511	-0.34803	-0.0761735	-0.304105
_DYLLS[Phospho (STY)]ESEDEGDNDGERK_	DYLLSESEDEGDNDGERK	7.3459e-15	3	717.618	-0.834568	-1.07837	-0.750447	-1.50153	-0.502144	-1.73556	-1.52088	-1.507	-0.118631	0.0663855	0.965661	0.0151752	-0.834568	-1.507	-0.67243	-0.405488	-0.895659	-0.662477
_ERS[Phospho (STY)]PALKS[Phospho (STY)]PLQSVVVR_	ERSPALKSPLQSVVVR	1.8361e-10	3	642.659	3.40228	2.91685	3.39548	3.22959	3.79756	2.18502	2.55233	2.35643	2.54263	2.31649	0.00524601	2.28017	3.39548	2.35643	-1.03905	0.0952908	0.06554	0.194338
_RPS[Phospho (STY)]DLTISINQMGSPGMGHLK_	RPSDLTISINQMGSPGMGHLK	4.55227e-34	3	773.704	0.507979	-0.0169732	0.759951	0.531015	0.238843	1.63301	1.76446	2.11131	1.55169	1.67481	0.000731707	3.13566	0.507979	1.67481	1.16683	0.740355	0.124545	0.696826
_MC[Carbamidomethyl (C)]Y[Phospho (STY)]QC[Carbamidomethyl (C)]ESEDEPQADGSGLTTAPPTPR_	MCYQCESEDEPQADGSGLTTAPPTPR	1.88646e-36	3	993.061	-0.510391	-0.722107	-0.291905	-0.605438	0.018315	-0.244179	-0.587	-0.936067	-0.130049	0.0657964	0.865779	0.062593	-0.510391	-0.244179	0.266212	-0.692731	-1.08411	-0.837283
_NKPLS[Phospho (STY)]PIK_	NKPLSPIK	1.14308e-11	2	488.765	1.68233	1.47768	1.43074	2.29911	1.60529	1.53549	1.84536	1.62474	1.71288	1.70393	0.956951	0.0191104	1.60529	1.70393	0.0986312	0.206029	0.0682274	0.145259
_NYDPKVT[Phospho (STY)]PDPER_	NYDPKVTPDPER	1.02109e-23	3	504.224	-1.39802	-1.58174	-1.40654	-2.177	-2.5491	-1.98227	-1.99473	-3.13594	-1.67979	-2.11921	0.429108	0.367433	-1.58174	-1.99473	-0.412987	-0.283101	-0.255237	-0.269946
_[Acetyl (Protein N-term)]AALGHLAGEAAAAPGPGT[Phospho (STY)]PC[Carbamidomethyl (C)]ASR_	AALGHLAGEAAAAPGPGTPCASR	1.58717e-23	3	742.344	-1.02468	-0.889548	-1.34508	-0.994217	-0.518043	-1.50757	-1.23453	-2.91854	-1.17263	-1.0923	0.22625	0.645411	-0.994217	-1.23453	-0.240312	-0.311629	-0.48045	-0.502824
_STSTPNVHM[Oxidation (M)]VSTTAPM[Oxidation (M)]DSNLIQLT[Phospho (STY)]GQSFSTDAAGSR_	STSTPNVHMVSTTAPMDSNLIQLTGQSFSTDAAGSR	4.77206e-26	4	956.18	0.264672	0.137842	0.102503	-2.12209	-0.69686	-1.02734	-0.372329	-1.27688	0.51021	0.318345	0.914893	0.0386297	0.102503	-0.372329	-0.474832	-2.16557	-2.14033	-2.04858
_S[Phospho (STY)]LSLESTDR_	SLSLESTDR	1.45823e-22	2	544.237	-0.995754	-1.01643	-0.979514	-0.832623	-1.12164	-1.31829	-1.15076	0.21434	-1.15427	-1.05772	0.821044	0.0856335	-0.995754	-1.15076	-0.155009	-0.104737	-0.701055	-0.452793
_HVSGITLLS[Phospho (STY)]PK_	HVSGITLLSPK	1.38108e-24	2	616.326	-0.706721	-0.800791	-0.788749	-0.324693	-0.275245	-1.74599	-1.65991	3.50949	-2.16023	-2.42154	0.853037	0.0690319	-0.706721	-1.74599	-1.03927	-0.445563	-2.77113	-2.26714
_AQT[Phospho (STY)]PPGPSLSGS[Phospho (STY)]K_	AQTPPGPSLSGSK	9.47473e-15	2	693.789	0.0362793	-0.982231	-1.45351	0.0212973	-1.45384	-0.145846	-0.281329	-0.0765791	-0.609909	-0.259333	0.320076	0.494747	-0.982231	-0.259333	0.722898	-0.979913	-0.747431	-1.11461
_PLS[Phospho (STY)]PASSQDK_	PLSPASSQDK	0.000730221	2	555.247	-1.10489	-0.841127	-1.04559	-1.71006	-1.40287	-2.83013	-2.43034	-2.68009	-2.38672	-2.13142	0.00168723	2.77283	-1.10489	-2.43034	-1.32545	-0.278002	-0.108917	-0.393121
_PLTSPAPDS[Phospho (STY)]PEQIPK_	PLTSPAPDSPEQIPK	1.34641e-11	2	828.898	-0.677133	-0.262279	-0.105273	-0.571667	-0.795484	-0.190515	-0.298687	-0.322397	-0.396059	-0.313662	0.34701	0.459658	-0.571667	-0.313662	0.258006	-0.599582	-0.242706	-0.559414
_AHEEQDEES[Phospho (STY)]QDNLFSSDR_	AHEEQDEESQDNLFSSDR	1.00519e-47	3	739.285	-1.40099	-1.99307	-1.06522	-2.22604	-3.61053	-1.90645	-1.70606	-3.23043	-2.11195	-1.96178	0.873336	0.0588185	-1.99307	-1.96178	0.0312896	-0.477063	-0.276242	-0.363591
_RKLS[Phospho (STY)]DDPC[Carbamidomethyl (C)]PVESK_	RKLSDDPCPVESK	5.92185e-11	3	537.58	-1.09403	-1.10013	-1.22505	-1.99893	-1.6722	-3.77168	-2.60798	-2.68296	-2.51641	-2.3748	0.0104364	1.98145	-1.22505	-2.60798	-1.38294	-0.283246	-0.200751	-0.407287
_RAPS[Phospho (STY)]VANVGSHC[Carbamidomethyl (C)]DLSLK_	RAPSVANVGSHCDLSLK	4.2497e-15	3	630.968	5.53341	6.5791	6.59846	6.53114	6.81267	5.63883	5.56815	5.5115	5.53922	5.62636	0.0480448	1.31835	6.5791	5.56815	-1.01096	0.078355	0.00984336	0.0924051
_IGFPSTT[Phospho (STY)]PAK_	IGFPSTTPAK	5.12322e-13	2	549.765	-2.71208	-2.41128	-2.25083	-2.40381	-3.626	-2.61529	-2.20633	-3.2247	-1.77308	-2.03021	0.517415	0.286161	-2.41128	-2.20633	0.204952	-0.206735	-0.239553	-0.219264
_NNNAGS[Phospho (STY)]FDSEGVASR_	NNNAGSFDSEGVASR	5.62221e-22	2	802.82	0.190723	0.381104	0.332631	-0.649225	-0.308559	-1.09399	-0.856084	-1.50367	-0.786488	-0.751246	0.0158792	1.79917	0.190723	-0.856084	-1.04681	-42.1506	-0.313055	-1.26021
_FNDS[Phospho (STY)]EGDDTEETEDYR_	FNDSEGDDTEETEDYR	1.93825e-26	3	667.901	-1.04756	-0.0983024	-0.780069	0.0762407	-0.535413	0.384438	0.911175	0.434735	-1.10801	-0.563918	0.39713	0.401068	-0.535413	0.384438	0.919851	-0.977832	70.4777	-2.92886
_APTVPPPLPPT[Phospho (STY)]PPQPARR_	APTVPPPLPPTPPQPARR	7.60099e-43	3	657.019	1.26053	1.17005	1.24288	1.45479	1.69599	2.16488	2.25847	2.01263	2.09179	2.06485	0.00309594	2.50921	1.26053	2.09179	0.831257	0.156051	0.0451182	0.244948
_RPDHSGGS[Phospho (STY)]PSPPTSEPAR_	RPDHSGGSPSPPTSEPAR	6.55678e-10	3	637.95	0.598565	0.423364	0.411357	-0.0191621	-0.518838	-1.36985	-1.20996	-1.57643	-1.02221	-1.17479	0.0042839	2.36816	0.411357	-1.20996	-1.62131	2.52243	-0.16599	-1.52658
_AVGGAPS[Phospho (STY)]PPPPVR_	AVGGAPSPPPPVR	9.52074e-08	2	641.321	0.0956383	0.0880067	0.206584	0.905724	-0.0515276	1.80349	1.68385	1.73286	2.16066	1.48825	0.00125288	2.90209	0.0956383	1.73286	1.63723	1.52051	0.138621	0.848547
_SILVS[Phospho (STY)]PTGPSR_	SILVSPTGPSR	2.08051e-20	2	597.3	0.739722	0.573855	0.48759	1.14772	1.18693	0.418221	0.20162	0.572376	0.31051	0.0873198	0.0494394	1.30593	0.739722	0.31051	-0.429212	0.391424	0.591573	0.640097
_RVS[Phospho (STY)]QDLEVEKPDASPTSLQLR_	RVSQDLEVEKPDASPTSLQLR	0.000109211	3	816.742	1.53849	1.38262	1.47283	1.45874	1.24339	2.60073	2.74987	2.21402	2.71681	2.86586	0.000973473	3.01168	1.45874	2.71681	1.25806	0.0794965	0.0953485	0.327843
_C[Carbamidomethyl (C)]VS[Phospho (STY)]MPGDISGLQGGPR_	CVSMPGDISGLQGGPR	9.95939e-27	2	855.871	1.51156	1.34479	1.48323	-1.49192	0.813875	-0.788736	-2.85546	0.817213	-3.63039	-3.01284	0.0732845	1.13499	1.34479	-2.85546	-4.20025	1.74075	-0.979367	-3.51449
_S[Phospho (STY)]PVTTLLEC[Carbamidomethyl (C)]M[Oxidation (M)]HK_	SPVTTLLECMHK	9.7457e-26	3	504.559	-2.91032	-2.43369	-2.76422	-2.30818	-2.59194	-3.12456	-2.87589	-3.42265	-3.36008	-3.18242	0.0131384	1.88146	-2.59194	-3.18242	-0.590479	-0.0933891	-0.067534	-0.131004
_LLS[Phospho (STY)]PSNEK_	LLSPSNEK	1.49284e-25	2	484.228	-1.88603	-1.97714	-1.9018	-2.47454	-2.84628	-2.13517	-2.20031	-2.20266	-2.60185	-2.30744	0.812833	0.0899987	-1.97714	-2.20266	-0.22552	-0.192513	-0.0808912	-0.138693
_S[Phospho (STY)]PPLM[Oxidation (M)]AK_	SPPLMAK	5.98566e-19	1	839.373	1.99482	1.95487	1.69228	2.06408	2.94536	2.56791	1.72433	2.39943	1.28867	1.33227	0.565311	0.247713	1.99482	1.72433	-0.270492	0.223864	0.319383	0.264229
_VPSPLEGSEGDGDT[Phospho (STY)]D_	VPSPLEGSEGDGDTD	7.4527e-08	2	777.796	1.81861	1.86233	2.0564	1.37727	1.52811	1.8192	2.10118	1.86109	2.28148	2.13682	0.135563	0.86786	1.81861	2.10118	0.282569	0.15766	0.0956191	0.14713
_ERS[Phospho (STY)]PGRLFEDSSR_	ERSPGRLFEDSSR	4.19293e-44	3	539.246	-2.75844	-2.72413	-2.70322	-2.90049	3.62388	-1.23284	-1.71884	-1.71752	-1.44276	-1.55493	0.985388	0.00639272	-2.72413	-1.55493	1.1692	-1.91706	-0.133375	-1.26406
_ALLSLRS[Phospho (STY)]PK_	ALLSLRSPK	9.12329e-10	2	532.797	3.54698	3.45721	3.7527	3.82575	3.84775	3.76465	3.70234	3.42902	3.57596	3.47737	0.479855	0.31889	3.7527	3.57596	-0.176746	0.0473423	0.0398648	0.0436428
_RHPDYS[Phospho (STY)]VSLLLR_	RHPDYSVSLLLR	1.06763e-26	3	512.596	-2.64013	-2.45227	-1.92172	3.46657	3.62388	3.25388	-2.91968	3.50949	2.95279	2.97339	0.446468	0.35021	-1.92172	2.97339	4.89511	211.798	1.39919	3.04912
_ASS[Phospho (STY)]APAAAAGLLR_	ASSAPAAAAGLLR	1.30865e-24	2	618.311	0.350911	0.145414	0.41143	-0.797546	0.0190249	1.21887	1.23247	1.12276	1.48079	1.35004	0.0120683	1.91835	0.145414	1.23247	1.08706	18.8216	0.107562	1.13625
_IINQNSVAVLQT[Phospho (STY)]PPDIQSEHSR_	IINQNSVAVLQTPPDIQSEHSR	5.37432e-16	3	842.75	-0.385556	-0.330314	-0.48443	-0.488652	-0.564297	-1.60503	-2.61884	-2.1876	-0.849419	-0.864507	0.0632165	1.19917	-0.48443	-1.60503	-1.1206	-0.205241	-0.484971	-0.784537
_DADVSEES[Phospho (STY)]PPPLPER_	DADVSEESPPPLPER	8.82682e-22	2	859.369	2.4996	2.33751	2.31411	2.32552	1.98721	3.77009	3.62053	3.33805	3.69237	3.64075	8.92e-05	4.04955	2.32552	3.64075	1.31523	0.0815008	0.0453607	0.24214
_S[Phospho (STY)]DERPVHIK_	SDERPVHIK	1.60642e-18	2	580.777	0.102507	0.431218	0.380796	-0.204363	-0.316495	-0.00972969	0.942297	0.199614	0.527578	0.607992	0.213061	0.671495	0.102507	0.527578	0.425071	4.27148	0.815575	1.45574
_KAS[Phospho (STY)]LVALPEQTASEEETPPPLLTK_	KASLVALPEQTASEEETPPPLLTK	1.77413e-25	3	877.117	-0.018149	-2.00549	-1.49317	-0.087407	-0.086001	-1.36505	-1.31448	-0.911892	-1.05618	-1.07833	0.504084	0.297497	-0.087407	-1.07833	-0.990923	-1.27525	-0.165577	-0.71694
_PAPPPQSQS[Phospho (STY)]PEVEQLGR_	PAPPPQSQSPEVEQLGR	1.36949e-21	3	632.967	5.91743	6.11411	6.03935	6.09834	5.98686	5.39594	5.38989	5.32167	5.641	5.58919	0.0013459	2.87099	6.03935	5.39594	-0.643408	0.0134596	0.025429	0.0549413
_ELVEPLT[Phospho (STY)]PSGEAPNQAHLR_	ELVEPLTPSGEAPNQAHLR	9.96392e-31	3	713.347	-1.25981	-1.20353	-1.22856	-0.97296	-1.33786	-1.31751	-1.12865	-1.43801	-1.46225	-1.64138	0.170775	0.767576	-1.22856	-1.43801	-0.209456	-0.114024	-0.13576	-0.144241
_STMPTS[Phospho (STY)]LPNLAK_	STMPTSLPNLAK	1.27926e-23	2	670.32	-0.504631	-0.886898	-0.889558	-0.00518177	-0.666183	0.222222	0.0352946	-0.190075	-0.0717487	-0.198557	0.0553296	1.25704	-0.666183	-0.0717487	0.594435	-0.61818	-4.32377	-1.25536
_S[Phospho (STY)]ES[Phospho (STY)]PKEPEQLRK_	SESPKEPEQLRK	3.00786e-22	2	794.344	0.734543	1.08123	1.12234	0.932958	1.37814	0.802595	0.412571	0.555585	0.401111	0.264041	0.0141843	1.84819	1.08123	0.412571	-0.668654	0.22696	0.419323	0.472257
_APS[Phospho (STY)]IHGGS[Phospho (STY)]GGR_	APSIHGGSGGR	8.6753e-13	2	578.221	-0.900822	-0.939557	-1.04969	-1.56134	-1.70308	-0.729486	-1.01964	-0.704208	-0.993749	-1.04903	0.202782	0.692971	-1.04969	-0.993749	0.0559408	-0.303655	-0.18668	-0.304493
_AES[Phospho (STY)]GPDLRYEVTSGGGGTSR_	AESGPDLRYEVTSGGGGTSR	1.5543e-28	3	692.639	1.03359	0.774421	0.893976	1.35386	0.937528	1.4319	0.721212	0.813646	0.6555	0.479326	0.491137	0.308798	0.937528	0.721212	-0.216316	0.219588	0.442625	0.327654
_TLS[Phospho (STY)]MIEEEIR_	TLSMIEEEIR	2.39457e-27	2	650.796	0.428077	-0.155956	0.174694	1.20287	1.0117	1.80275	1.63069	1.71681	1.49681	1.22203	0.0310708	1.50765	0.428077	1.63069	1.20262	1.06771	0.144116	0.649468
_GPPS[Phospho (STY)]PPAPVM[Oxidation (M)]HSPSRK_	GPPSPPAPVMHSPSRK	4.76852e-23	3	579.943	-2.41608	-1.75389	-2.04875	-1.61863	-3.78896	-2.08219	-2.41098	-2.93638	-1.39347	-2.81232	0.998059	0.000843773	-2.04875	-2.41098	-0.362232	-0.375712	-0.2671	-0.30728
_TTWGDGGENS[Phospho (STY)]PC[Carbamidomethyl (C)]NVVSK_	TTWGDGGENSPCNVVSK	1.32696e-20	2	944.383	1.71124	2.01759	1.99944	2.13655	1.73427	1.50417	-0.659607	1.04939	1.27942	1.36046	0.117443	0.930173	1.99944	1.27942	-0.720024	0.0977269	0.982603	0.572015
_T[Phospho (STY)]AS[Phospho (STY)]PPPPPK_	TASPPPPPK	2.92359e-11	2	526.217	-2.26976	-2.63473	-2.51103	-3.5331	-3.63241	-2.93173	-2.95939	-3.39279	-2.93111	-3.13656	0.714317	0.146109	-2.63473	-2.95939	-0.324665	-0.213791	-0.0649903	-0.148301
_SHGLEPAAPS[Phospho (STY)]PR_	SHGLEPAAPSPR	4.59475e-15	2	649.798	0.403813	0.681342	0.394344	0.965431	-0.374516	1.14854	1.8437	0.948382	-1.01761	1.53223	0.531859	0.274204	0.403813	1.14854	0.744725	1.20616	1.25865	1.31206
_VTWHPLS[Phospho (STY)]AEEGQHK_	VTWHPLSAEEGQHK	5.32434e-07	3	566.926	0.71758	0.235181	0.334835	0.730666	0.463426	2.79361	2.62464	2.58183	2.29245	2.57903	2.56e-05	4.59116	0.463426	2.58183	2.11841	0.449643	0.0700691	0.724128
_S[Phospho (STY)]PPPPPPR_	SPPPPPPR	3.15471e-07	2	462.721	-0.681681	-0.815605	-0.841776	-0.631361	-0.72092	0.99358	1.19917	0.309415	0.333734	0.31075	0.00736126	2.13305	-0.72092	0.333734	1.05465	-0.120444	0.687416	-14.2944
_RDS[Phospho (STY)]DGVDGFEAEGK_	RDSDGVDGFEAEGK	5.21427e-18	2	781.312	-0.00956549	0.121383	-0.0412067	-0.330216	-0.0851576	-0.142752	-0.278327	-0.522256	-0.351184	-0.0493445	0.182574	0.738561	-0.0412067	-0.278327	-0.23712	-2.39454	-0.683943	-1.15783
_LKFS[Phospho (STY)]DDEEEEEVVK_	LKFSDDEEEEEVVK	8.57991e-20	3	592.592	-1.48635	-1.03411	-1.49345	-0.721712	-1.33613	0.982674	1.56893	0.734076	0.740623	0.536492	0.000329463	3.48219	-1.33613	0.740623	2.07675	-0.273704	0.437844	-7.77564
_MAESPC[Carbamidomethyl (C)]SPSGQQPPSPPS[Phospho (STY)]PDELPANVK_	MAESPCSPSGQQPPSPPSPDELPANVK	5.91332e-10	3	962.089	2.73971	2.76528	2.82901	2.92218	2.60861	3.29801	3.84963	2.84996	2.70445	2.90962	0.257125	0.589856	2.76528	2.90962	0.144334	0.0417384	0.147975	0.124528
_LNSPEETAFQT[Phospho (STY)]PK_	LNSPEETAFQTPK	4.45066e-45	2	771.348	-1.99749	-1.92449	-2.03885	-2.70825	-2.68165	-2.20548	-3.79046	-2.50974	-2.90011	-2.58174	0.232067	0.634386	-2.03885	-2.58174	-0.54289	-0.17182	-0.217167	-0.219351
_RIS[Phospho (STY)]FSASHR_	RISFSASHR	4.59231e-11	3	380.849	0.0369304	0.00423514	0.110321	-0.0398995	1.16417	0.518754	0.872693	0.546323	1.21186	0.675377	0.167079	0.777079	0.0369304	0.675377	0.638447	2.00315	0.374192	0.929382
_LAERLS[Phospho (STY)]PFLAESK_	LAERLSPFLAESK	5.23843e-26	2	770.892	0.571546	0.508317	0.446943	-1.56845	0.172712	2.05119	1.84299	1.56235	1.946	2.06576	0.0248597	1.6045	0.446943	1.946	1.49906	34.4997	0.108709	1.21084
_S[Phospho (STY)]QPDLPISK_	SQPDLPISK	1.36181e-11	2	532.755	1.71943	1.81549	1.7653	1.66278	1.14861	0.0924806	0.643603	0.19314	0.319125	0.762008	0.00115166	2.93868	1.71943	0.319125	-1.40031	0.166893	0.718979	0.686847
_DHS[Phospho (STY)]PT[Phospho (STY)]PSVFNSDEERYR_	DHSPTPSVFNSDEERYR	7.96452e-10	3	732.619	3.48446	1.48154	1.515	0.044024	2.66378	2.79669	3.58835	2.94648	0.850866	3.52214	0.380092	0.420111	1.515	2.94648	1.43148	0.711685	0.405703	0.541434
_ALDSNS[Phospho (STY)]LENDDLSAPGREPGHFNPESR_	ALDSNSLENDDLSAPGREPGHFNPESR	1.32831e-21	4	751.832	-0.174003	-0.158953	-1.54781	-1.14163	0.0743441	0.601407	0.85968	0.629629	1.54401	1.02808	0.0171283	1.76629	-0.174003	0.85968	1.03368	-1.20583	0.411737	5.63541
_S[Phospho (STY)]LGPSLATDK_	SLGPSLATDK	4.79355e-13	2	534.752	0.608187	0.635094	0.632274	0.257292	-0.213383	-0.106277	0.362472	-0.198719	0.522265	0.581793	0.634858	0.197323	0.608187	0.362472	-0.245715	0.964048	1.5574	1.14951
_DLPS[Phospho (STY)]PDSR_	DLPSPDSR	1.24049e-05	2	483.7	-0.42361	-0.575347	-0.874571	-0.43985	-0.289972	-1.27699	-1.06718	-2.25842	-1.69941	-1.19272	0.0222022	1.6536	-0.43985	-1.27699	-0.837139	-0.42667	-0.324513	-0.620756
_KAS[Phospho (STY)]PEAASTPR_	KASPEAASTPR	4.97162e-20	2	597.779	-2.9368	-2.41356	-2.08755	-3.47083	-4.4383	-2.82023	-2.91773	-3.99587	-1.08006	-1.97377	0.558403	0.253052	-2.9368	-2.82023	0.11657	-0.302427	-0.427932	-0.353316
_[Acetyl (Protein N-term)]M[Oxidation (M)]LLGGPPRS[Phospho (STY)]PR_	MLLGGPPRSPR	6.02466e-26	2	659.82	-0.887292	-0.82378	-0.833022	-1.19447	-1.31862	-2.44469	-2.28687	3.50949	-1.80492	-2.44746	0.965661	0.0151752	-0.887292	-2.28687	-1.39958	-0.22671	-2.36307	-1.64475
_SLS[Phospho (STY)]GTLTELDDK_	SLSGTLTELDDK	2.12083e-34	2	679.808	-2.49532	-2.50975	-2.53251	-1.68866	-2.54111	-1.83054	-1.8325	-1.7207	-1.90898	-1.92711	0.0754383	1.12241	-2.50975	-1.8325	0.67725	-0.158099	-0.0442628	-0.176105
_FQSQADQDQQASGLQS[Phospho (STY)]PPSR_	FQSQADQDQQASGLQSPPSR	5.69769e-06	3	752.329	-0.396045	-0.751582	-1.12986	-0.815247	-1.04523	-1.77817	-1.41124	-2.39957	-1.82952	-3.0824	0.0249578	1.60279	-0.815247	-1.82952	-1.01428	-0.347533	-0.310957	-0.561724
_VEYISS[Phospho (STY)]PLK_	VEYISSPLK	7.3863e-21	2	558.273	-1.8323	-2.04804	-1.79419	-2.01147	-2.45011	-3.52762	-2.94811	3.50949	-3.00142	-3.01955	0.912858	0.0395967	-2.01147	-3.00142	-0.989955	-0.12859	-1.65563	-1.04334
_S[Phospho (STY)]RSPLLNDRR_	SRSPLLNDRR	5.36447e-21	3	431.886	-3.69414	-3.80258	-3.92294	-2.25152	-3.96062	-2.15178	-4.02641	3.50949	-4.29887	-4.20459	0.550274	0.259421	-3.80258	-4.02641	-0.22383	-0.204271	-1.49028	-0.823211
_LS[Phospho (STY)]LEGDHSTPPSAYGSVK_	LSLEGDHSTPPSAYGSVK	1.14746e-28	3	642.294	1.71426	1.74852	1.98985	0.643478	0.968024	3.48367	3.52116	3.65774	3.63548	3.72521	0.00452416	2.34446	1.71426	3.63548	1.92123	0.407563	0.0277111	0.485951
_PQSPVIQATAGS[Phospho (STY)]PK_	PQSPVIQATAGSPK	3.39385e-25	2	730.861	-0.201306	-2.22521	0.748997	0.584294	0.940449	2.34089	2.38172	2.07821	2.62889	2.51718	0.0349728	1.45627	0.584294	2.38172	1.79743	-42.5901	0.087022	1.31315
_S[Phospho (STY)]IDSSFR_	SIDSSFR	1.98501e-18	2	446.184	-0.352124	-0.616636	-0.413266	-1.07278	-1.63338	-0.0727852	-0.445374	-0.458759	-0.380896	-0.151466	0.168351	0.773786	-0.616636	-0.380896	0.23574	-0.656108	-0.589261	-0.83004
_GDS[Phospho (STY)]LILEHQWELEK_	GDSLILEHQWELEK	1.66424e-41	3	592.945	2.55726	2.19069	2.21062	2.30507	2.49437	2.61678	2.78619	2.78718	2.73146	2.62908	0.0170526	1.76821	2.30507	2.73146	0.426391	0.0707144	0.0305714	0.0892736
_GREC[Carbamidomethyl (C)]S[Phospho (STY)]PTSSLER_	GRECSPTSSLER	8.35942e-15	2	729.806	2.05072	2.21264	2.59071	2.03291	1.68268	1.49541	2.12434	1.22172	1.62072	1.58754	0.0847298	1.07196	2.05072	1.58754	-0.463179	0.155747	0.20343	0.219089
_GGNLPPVS[Phospho (STY)]PNDSGAK_	GGNLPPVSPNDSGAK	4.25579e-38	2	745.338	1.18508	1.22187	1.27422	0.986189	-0.391855	1.91227	2.25754	1.527	2.06386	2.18199	0.0461114	1.33619	1.18508	2.06386	0.878771	0.825096	0.145378	0.551666
_TISIDENM[Oxidation (M)]EPSPTGDFYPSPS[Phospho (STY)]SPAAGSR_	TISIDENMEPSPTGDFYPSPSSPAAGSR	1.30689e-15	3	1002.76	2.80714	3.46835	3.58441	2.85453	3.05248	1.39203	1.5867	0.882329	1.54503	1.80916	0.000667079	3.17582	3.05248	1.54503	-1.50745	0.112607	0.240574	0.417845
_EADAVFPRDPYGS[Phospho (STY)]LDR_	EADAVFPRDPYGSLDR	1.58733e-21	3	629.947	-1.21225	-1.04174	-1.28971	-0.73842	-1.10474	-0.47611	-0.993134	-0.676253	-0.6461	-0.61686	0.0378564	1.42186	-1.10474	-0.6461	0.458636	-0.197	-0.279066	-0.320768
_GPT[Phospho (STY)]PKPDLLR_	GPTPKPDLLR	1.28275e-27	3	391.872	2.48017	2.43022	2.41489	3.77655	4.63168	-1.04103	0.24967	4.29146	0.00360009	-0.356543	0.10474	0.979887	2.48017	0.00360009	-2.47657	0.321546	3.34285	1.08322
_ANS[Phospho (STY)]PEKPPEAGAAHK_	ANSPEKPPEAGAAHK	8.89677e-21	3	528.579	0.759959	0.596928	0.532131	0.358514	0.694992	0.0544263	-0.676436	-0.500726	-0.226674	0.0780414	0.0100883	1.99618	0.596928	-0.226674	-0.823602	0.264447	-1.31241	3.03683
_ASSVGVLS[Phospho (STY)]PQKK_	ASSVGVLSPQKK	2.9595e-26	2	640.834	-0.154814	-0.213352	-0.25488	0.517571	-0.959463	-3.44882	-4.74848	-3.43243	-2.51362	-2.54191	0.00275494	2.55989	-0.213352	-3.43243	-3.21908	-2.45775	-0.273173	-1.00814
_RRYS[Phospho (STY)]DFEWLK_	RRYSDFEWLK	1.25595e-11	3	493.898	-1.01592	-1.38322	-1.35552	-2.8378	-0.909711	-1.05984	-1.60251	-1.16957	-0.900598	-0.894947	0.46709	0.330599	-1.35552	-1.05984	0.29568	-0.516999	-0.258094	-0.446708
_PSVPHLQGQTSLS[Phospho (STY)]PSR_	PSVPHLQGQTSLSPSR	6.3353e-15	3	590.956	-2.22709	-2.09973	-1.60739	-1.23117	-1.68555	-1.1774	-1.26376	-0.875468	-1.5501	-1.4682	0.101239	0.994651	-1.68555	-1.26376	0.421786	-0.226241	-0.209553	-0.273856
_TEEMPNDS[Phospho (STY)]VLENK_	TEEMPNDSVLENK	2.05156e-12	2	793.326	0.177991	0.269107	0.587731	0.795994	0.453917	-0.486213	-0.629144	-0.625248	-0.496938	-0.497653	0.00285111	2.54499	0.453917	-0.497653	-0.95157	0.541794	-0.134041	-12.3529
_IFVGGLS[Phospho (STY)]PDTPEEK_	IFVGGLSPDTPEEK	2.06322e-17	2	784.866	2.07451	1.9706	2.21033	2.00891	1.84545	1.97157	2.09739	1.76113	1.38733	1.62829	0.198517	0.702201	2.00891	1.76113	-0.247781	0.0664492	0.158472	0.129987
_NQS[Phospho (STY)]PVLEPVGR_	NQSPVLEPVGR	1.89227e-23	2	638.308	-0.14468	-0.0701773	-0.128488	0.205789	-0.0921858	-0.546337	-0.608407	-0.331287	-0.40372	-0.728413	0.00543332	2.26493	-0.0921858	-0.546337	-0.454151	-3.12853	-0.303481	-1.01642
_NQLVT[Phospho (STY)]PEPTSR_	NQLVTPEPTSR	6.38612e-26	2	661.311	-0.0776186	0.0126085	0.0455278	0.663723	1.0795	-0.817269	-1.35265	-1.89873	-0.182843	-0.213082	0.0429048	1.36749	0.0455278	-0.817269	-0.862796	1.46466	-0.829638	-3.2279
_IYC[Carbamidomethyl (C)]VAC[Carbamidomethyl (C)]QELDS[Phospho (STY)]DVDK_	IYCVACQELDSDVDK	1.00292e-33	2	947.884	-1.80326	0.533656	0.11634	0.474686	-0.314981	-1.01312	-1.26173	-0.898898	-2.88959	-1.71457	0.0868811	1.06107	0.11634	-1.26173	-1.37807	-4.82507	-0.519942	-1.25445
_QRS[Phospho (STY)]PLLNQPVPELSHASLIANQSPFR_	QRSPLLNQPVPELSHASLIANQSPFR	4.04154e-24	4	745.635	3.8534	2.84606	2.97186	2.55679	2.61623	0.752031	0.62697	0.835822	1.99224	2.1384	0.0130005	1.88604	2.84606	0.835822	-2.01024	0.175963	0.577159	0.508784
_NRGPS[Phospho (STY)]PEPLK_	NRGPSPEPLK	1.40754e-11	2	587.784	-2.47992	-2.07158	-2.28404	-2.08292	-2.1184	-3.48106	-3.3442	-3.90048	-2.9395	-2.96522	0.0072134	2.14186	-2.1184	-3.3442	-1.2258	-0.0791194	-0.119691	-0.237462
_IATQSQIT[Phospho (STY)]PPGTPSSALSSGEQR_	IATQSQITPPGTPSSALSSGEQR	1.83267e-11	3	798.383	-0.581491	0.0302967	-0.0059195	-0.805983	-0.945345	0.164719	0.327497	-0.0455203	0.313963	0.429514	0.0513467	1.28949	-0.581491	0.313963	0.895454	-0.97864	0.775242	-4.39789
_QDVDNAS[Phospho (STY)]LAR_	QDVDNASLAR	1.06437e-21	2	584.753	-2.50639	-2.50646	-2.54585	-2.74081	-2.76038	-1.40716	-1.52464	-1.66324	-1.96315	-1.83011	0.00124594	2.9045	-2.54585	-1.66324	0.882605	-0.0489076	-0.133795	-0.24322
_SQS[Phospho (STY)]SDLLER_	SQSSDLLER	1.21366e-16	2	557.742	0.0343476	0.0366587	-0.0295086	-0.525425	-0.739834	-0.163598	0.148124	0.0926122	-0.0235187	0.228609	0.227682	0.642672	-0.0295086	0.0926122	0.122121	-1.48345	2.71823	-3.2607
_ASPEPQRENAS[Phospho (STY)]PAPGTTAEEAM[Oxidation (M)]SR_	ASPEPQRENASPAPGTTAEEAMSR	4.8709e-05	3	860.706	-1.83397	-0.972393	-1.01781	-5.06685	0.350288	-14.4877	-6.28498	-2.96402	0.529851	-6.59837	0.25848	0.587573	-1.01781	-6.28498	-5.26717	-1.19088	-0.935262	-1.18585
_RHS[Phospho (STY)]IAIGEVPAC[Carbamidomethyl (C)]R_	RHSIAIGEVPACR	1.18164e-20	3	515.917	-3.08239	-3.12999	-2.90681	-0.511016	-0.655468	-1.64745	-2.88159	-1.95561	-2.5985	-2.80092	0.732497	0.135194	-2.90681	-2.5985	0.308307	-0.655769	-0.229791	-0.444196
_EHIEIIAPS[Phospho (STY)]PQR_	EHIEIIAPSPQR	4.52947e-29	3	490.576	-2.7801	-2.94153	-2.73014	-2.46119	-3.12535	-2.5549	-1.83694	-2.95428	-3.34201	-3.33977	0.996964	0.00132073	-2.7801	-2.95428	-0.174189	-0.0882649	-0.22517	-0.161191
_SGGGPGPSGSET[Phospho (STY)]PPPPRR_	SGGGPGPSGSETPPPPRR	3.22403e-06	3	590.604	-1.92319	-1.92927	-1.93085	-3.62883	-2.86709	-1.85738	-2.0457	-5.1358	-1.21317	-1.21993	0.896214	0.0475882	-1.93085	-1.85738	0.0734721	-0.3142	-0.711173	-0.507896
_EPS[Phospho (STY)]PILRPNLEGSGLLPR_	EPSPILRPNLEGSGLLPR	6.23803e-41	3	675.689	0.124967	-1.41616	-1.42212	-1.34602	-1.9704	0.0794972	-0.0147075	-0.314612	-0.0922012	-0.251359	0.0736434	1.13287	-1.41616	-0.0922012	1.32396	-0.651121	-1.37673	-1.18336
_LHRT[Phospho (STY)]PPSFPTPPPWLK_	LHRTPPSFPTPPPWLK	9.57463e-21	3	651.005	0.724728	-0.236945	-0.351688	-0.194196	-0.60803	0.0114246	0.275846	0.239007	1.08308	0.970444	0.129535	0.887612	-0.236945	0.275846	0.512791	-3.79727	0.928028	3.01417
_MAPALSGANLTS[Phospho (STY)]PRVPLSAYER_	MAPALSGANLTSPRVPLSAYER	1.52763e-14	3	794.394	1.75298	1.28159	0.805737	1.41502	0.889385	0.949088	0.724269	1.44137	1.32986	0.555047	0.485219	0.314062	1.28159	0.949088	-0.3325	0.316827	0.380887	0.343353
_[Acetyl (Protein N-term)]M[Oxidation (M)]NTAPSRPSPT[Phospho (STY)]RR_	MNTAPSRPSPTRR	3.81063e-11	3	536.915	-2.85568	-0.982355	0.551254	-1.20582	-1.50753	-1.33533	-2.76561	-3.95027	-2.1204	-1.50131	0.243083	0.614246	-1.20582	-2.1204	-0.914581	-1.01635	-0.456087	-0.698196
_RAGDLLEDS[Phospho (STY)]PKR_	RAGDLLEDSPKR	1.62392e-12	3	479.568	-0.283224	-0.535551	-0.382291	-0.180766	-0.42753	-0.661783	-0.626273	-0.764601	-0.594239	-0.747444	0.0125812	1.90028	-0.382291	-0.661783	-0.279492	-0.375553	-0.109919	-0.377537
_RALLSLRS[Phospho (STY)]PK_	RALLSLRSPK	8.73337e-10	3	407.567	-1.97573	-2.20718	-2.17591	-1.31333	-1.57554	-1.46077	-1.56497	-3.20553	-1.62279	-1.56022	0.956277	0.0194163	-1.97573	-1.56497	0.41076	-0.21165	-0.393916	-0.299742
_EAEEGEDDRDS[Phospho (STY)]ANGEDDS_	EAEEGEDDRDSANGEDDS	8.26757e-08	2	1010.33	-2.60807	-2.65221	-2.37189	-1.64328	-2.19085	-1.8898	-1.33142	-1.87616	-1.80838	-2.42421	0.208019	0.681898	-2.37189	-1.87616	0.495724	-0.178079	-0.207792	-0.210508
_ANEAGGQVGPEAPRPPET[Phospho (STY)]SPEMR_	ANEAGGQVGPEAPRPPETSPEMR	1.38521e-21	3	819.7	0.0309245	0.206477	0.343726	0.311037	-0.653735	-0.0432831	-1.12058	-0.851043	-1.46522	-2.25723	0.0597131	1.22393	0.206477	-1.12058	-1.32705	8.61118	-0.708043	-1.59067
_YPDSHLPTLGSKT[Phospho (STY)]PPASPHR_	YPDSHLPTLGSKTPPASPHR	8.86723e-23	4	560.273	1.49421	1.37548	-0.856425	-0.320607	-2.08816	-0.769335	-0.726288	-1.22107	-0.727593	0.623701	0.645631	0.190016	-0.320607	-0.727593	-0.406986	-19.2667	-1.23378	-3.56273
_GLLS[Phospho (STY)]PPMGQSGLR_	GLLSPPMGQSGLR	1.12695e-24	2	696.839	4.48245	3.79011	3.86603	4.20377	3.44004	2.50228	2.39562	1.69856	2.57745	2.26251	0.00110183	2.95788	3.86603	2.39562	-1.47041	0.101129	0.15292	0.303793
_SC[Carbamidomethyl (C)]TVNIMFGT[Phospho (STY)]PQEHR_	SCTVNIMFGTPQEHR	2.4857e-36	3	619.599	-1.50983	-2.12747	-1.71112	-0.984962	-1.67635	-1.65078	-2.23909	-2.06732	-1.86182	-1.97833	0.220256	0.657073	-1.67635	-1.97833	-0.301984	-0.257907	-0.112681	-0.20483
_LEGARS[Phospho (STY)]PLNGDQQNGAC[Carbamidomethyl (C)]DGNFSPTSK_	LEGARSPLNGDQQNGACDGNFSPTSK	1.14741e-21	3	934.071	-0.516009	-0.500629	-0.630028	-0.678377	-0.675249	-2.77431	-3.44953	-3.68813	-3.20084	-2.98932	0.00056289	3.24958	-0.630028	-3.20084	-2.57081	-0.143445	-0.112394	-0.734541
_RAVVVS[Phospho (STY)]PK_	RAVVVSPK	1.90299e-09	2	468.257	-0.288403	-0.586676	-0.563781	-0.338227	-0.134134	0.227494	0.0981025	0.202908	-0.385587	0.0398664	0.0452734	1.34416	-0.338227	0.0981025	0.43633	-0.501605	6.78562	-1.75874
_M[Oxidation (M)]REDYDS[Phospho (STY)]VEQDGDEPGPQR_	MREDYDSVEQDGDEPGPQR	3.20357e-17	3	773.634	1.70369	1.90203	1.31702	0.430546	0.763274	0.860655	1.24848	0.583148	1.4261	1.50477	0.838422	0.0765373	1.31702	1.24848	-0.0685445	0.507268	0.348263	0.419062
_VTRS[Phospho (STY)]PS[Phospho (STY)]PVPQEEHS[Phospho (STY)]DPEM[Oxidation (M)]TEEEK_	VTRSPSPVPQEEHSDPEMTEEEK	4.09156e-28	3	965.367	1.38152	1.4664	1.10151	0.562594	-0.122004	0.794311	1.62733	0.282063	1.4067	1.48437	0.655019	0.183746	1.10151	1.4067	0.305188	0.753169	0.505657	0.594845
_DFS[Phospho (STY)]PRPVSR_	DFSPRPVSR	3.83206e-09	2	570.763	-0.704012	-0.699316	-0.506164	-1.30511	-0.469384	-0.367765	-0.244614	-0.523154	-1.61507	-0.10183	0.703319	0.152848	-0.699316	-0.367765	0.331551	-0.455307	-1.05913	-0.717515
_DAS[Phospho (STY)]PPPAFKPEPPK_	DASPPPAFKPEPPK	4.15256e-11	3	519.917	2.42702	2.60507	2.55726	2.97475	3.09838	3.75297	3.49174	3.81971	3.77095	3.50651	0.00361365	2.44205	2.60507	3.75297	1.14791	0.105563	0.0426647	0.168601
_SLS[Phospho (STY)]VEHLETK_	SLSVEHLETK	4.94595e-16	2	611.789	0.497266	0.613097	0.578091	0.767821	0.42929	1.19798	1.12605	0.655417	1.40928	1.25257	0.0251731	1.59906	0.578091	1.19798	0.619885	0.222396	0.251811	0.418882
_ESSTNNSVS[Phospho (STY)]PSESLR_	ESSTNNSVSPSESLR	1.44234e-19	2	837.354	2.71834	2.79241	2.92608	2.70837	2.70273	3.72159	3.76263	3.51789	3.73924	3.83873	5.34e-05	4.27238	2.71834	3.73924	1.0209	0.0341851	0.0321392	0.15698
_AYSSFGGGRGS[Phospho (STY)]R_	AYSSFGGGRGSR	3.53082e-07	2	641.272	-1.03023	-0.65471	-0.722283	0.0300952	-0.135292	-0.657006	-0.727687	-0.527285	-1.19939	-1.1119	0.284294	0.546232	-0.65471	-0.727687	-0.0729762	-0.872291	-0.34864	-0.587226
_IDSNIS[Phospho (STY)]PKK_	IDSNISPKK	5.0854e-22	2	541.268	0.944465	1.23283	1.2003	0.72485	-0.0347282	0.207704	0.357544	-0.482689	0.301617	0.683657	0.145512	0.8371	0.944465	0.301617	-0.642848	0.635729	2.00616	1.06735
_VS[Phospho (STY)]PGSLYTC[Carbamidomethyl (C)]R_	VSPGSLYTCR	3.5569e-10	2	610.263	-1.13722	-1.05961	-0.898362	-1.27073	-1.3063	-2.19273	-2.85416	-2.4269	-1.82908	-1.9536	0.00825499	2.08328	-1.13722	-2.19273	-1.05551	-0.145814	-0.181058	-0.388478
_QGLGNHS[Phospho (STY)]PGATR_	QGLGNHSPGATR	6.96001e-17	2	637.786	-0.319733	-0.272135	-1.66478	0.168609	0.0790079	1.46628	1.33991	1.60565	1.27756	1.48709	0.0152767	1.81597	-0.272135	1.46628	1.73841	-1.83529	0.0899293	2.10801
_GPS[Phospho (STY)]PS[Phospho (STY)]PVGSPASVAQSR_	GPSPSPVGSPASVAQSR	2.74691e-19	2	870.871	-1.28731	0.491992	0.479475	0.300457	0.3847	-1.58708	1.331	-0.747843	-1.27109	-0.575753	0.438025	0.358501	0.3847	-0.747843	-1.13254	10.3554	-1.99426	-3.92749
_KAPS[Phospho (STY)]PPPLGLPLR_	KAPSPPPLGLPLR	5.06283e-21	3	474.934	1.11363	0.569745	0.883944	-0.0592346	0.191739	-1.28884	0.26198	0.0511552	0.678593	0.79141	0.451958	0.344902	0.569745	0.26198	-0.307764	0.892316	8.41817	2.13498
_AM[Oxidation (M)]S[Phospho (STY)]LSDALK_	AMSLSDALK	3.86396e-25	2	516.228	-2.24861	-2.04733	-2.58573	-2.70177	-3.30823	-0.492306	-0.073743	-0.323395	-0.386923	0.0868089	0.000858916	3.06605	-2.58573	-0.323395	2.26234	-0.187889	-1.00048	-0.912509
_APVQPQQS[Phospho (STY)]PAAAPGGTDEK_	APVQPQQSPAAAPGGTDEK	2.32328e-14	2	964.941	4.70737	4.64872	4.70564	4.65859	4.1173	4.07278	4.34266	3.82835	4.32164	4.48077	0.110331	0.957303	4.65859	4.32164	-0.336951	0.0554115	0.0614781	0.0698237
_LDSDAGFHS[Phospho (STY)]LPR_	LDSDAGFHSLPR	5.16755e-26	2	697.809	1.91828	1.95349	2.01707	1.91806	1.86309	1.24833	1.48726	1.33844	1.52301	1.41356	0.000857089	3.06697	1.91828	1.41356	-0.504728	0.0292604	0.0794996	0.175324
_SGS[Phospho (STY)]AAQAEGLC[Carbamidomethyl (C)]K_	SGSAAQAEGLCK	5.20883e-25	2	629.76	-1.71511	2.29921	1.61076	1.26165	0.967698	3.09299	3.2128	2.84873	2.63719	2.87375	0.0821276	1.08551	1.26165	2.87375	1.6121	1.73579	0.076617	0.783361
_IEPIPGES[Phospho (STY)]PK_	IEPIPGESPK	2.24648e-12	2	573.776	2.48764	2.55952	2.55978	2.53008	2.01107	1.69984	1.69934	1.26699	1.73533	1.94286	0.0053242	2.27375	2.53008	1.69984	-0.830237	0.097063	0.147653	0.224931
_C[Carbamidomethyl (C)]GS[Phospho (STY)]S[Phospho (STY)]EDLHDSVR_	CGSSEDLHDSVR	7.70212e-23	2	761.258	-0.886023	-1.29226	-0.560649	-1.59284	-1.70747	-3.44147	-3.88256	-2.99033	-2.65545	-2.19244	0.00634392	2.19764	-1.29226	-2.99033	-1.69807	-0.398651	-0.217464	-0.521204
_MIRAES[Phospho (STY)]GPDLR_	MIRAESGPDLR	0.00580886	2	662.808	-2.1297	-1.44852	1.1749	1.94928	2.02096	1.3165	1.09472	0.512626	-1.51624	0.489237	0.967916	0.0141622	1.1749	0.512626	-0.662277	6.26258	2.95096	4.34987
_LGS[Phospho (STY)]DFGSSR_	LGSDFGSSR	2.87947e-37	2	503.206	-1.38767	-1.62971	-1.44951	-1.664	-2.93802	3.25388	-3.03142	-5.21717	-3.02477	-2.99794	0.861847	0.0645697	-1.62971	-3.02477	-1.39506	-0.352434	-1.45041	-1.08657
_ARS[Phospho (STY)]PVLWGWSLPS_	ARSPVLWGWSLPS	2.86485e-43	2	768.374	-0.749261	-1.67066	-1.64577	-1.68413	-1.01766	-2.32323	-2.47471	-2.66562	-2.46408	-2.4898	0.012316	1.90953	-1.64577	-2.47471	-0.828939	-0.324837	-0.0490476	-0.34857
_S[Phospho (STY)]PPPFPGEPWK_	SPPPFPGEPWK	5.29698e-43	2	659.797	-0.164207	-0.195647	-0.906428	-1.52803	-0.417256	0.994203	0.0398265	0.366218	0.434509	0.241933	0.030123	1.5211	-0.417256	0.366218	0.783474	-0.898747	0.858822	-6.32585
_RRS[Phospho (STY)]AS[Phospho (STY)]PPPATSSSSSSR_	RRSASPPPATSSSSSSR	2.38373e-21	3	626.602	0.728607	0.787583	0.842374	-4.08205	0.938614	-0.870651	0.420216	-2.65708	1.42387	0.774115	0.99047	0.00415871	0.787583	0.420216	-0.367367	-13.9866	-8.88803	-10.7282
_GPHT[Phospho (STY)]PPPPGAAGSR_	GPHTPPPPGAAGSR	0.000190029	3	460.214	-0.614097	-1.01784	-1.14664	-0.999955	-1.51898	0.448085	0.815728	-0.273284	0.614536	0.932924	0.00293763	2.532	-1.01784	0.614536	1.63238	-0.306704	0.934795	-3.29979
_ALT[Phospho (STY)]PVSIAHGTPVMR_	ALTPVSIAHGTPVMR	3.66873e-22	3	543.944	-3.4384	-3.62947	-3.22452	-2.85046	-4.65291	-4.99039	-5.18619	-5.71028	-5.29172	-5.50342	0.009434	2.0253	-3.4384	-5.29172	-1.85332	-0.190045	-0.0523334	-0.23745
_ANGHSTDQPQDLLGNSLQAPAS[Phospho (STY)]PSSSTSSHC[Carbamidomethyl (C)]SSR_	ANGHSTDQPQDLLGNSLQAPASPSSSTSSHCSSR	3.41365e-12	4	891.138	-1.32368	-1.41854	-1.32157	-2.02374	-1.2581	-0.927111	-0.877672	-2.22646	-1.06473	-0.544383	0.438903	0.357631	-1.32368	-0.927111	0.396566	-0.214606	-0.570079	-0.392879
_RIPSIVSSPLNS[Phospho (STY)]PLDR_	RIPSIVSSPLNSPLDR	2.37005e-26	3	610.987	1.33105	0.263866	0.246217	0.373254	-0.296673	-0.327751	-0.811295	0.0486622	-0.371553	-0.441069	0.086209	1.06445	0.263866	-0.371553	-0.63542	1.53904	-0.805869	407.209
_MVEPENAVTITPLRPEDDYS[Phospho (STY)]PRER_	MVEPENAVTITPLRPEDDYSPRER	3.06671e-15	3	965.451	1.90083	1.48576	1.60858	0.96328	2.02701	0.949563	0.802633	2.18209	0.142766	2.13412	0.560986	0.251048	1.60858	0.949563	-0.659018	0.260305	0.716239	0.479623
_REVEVKLT[Phospho (STY)]PLILK_	REVEVKLTPLILK	9.89631e-35	3	539.983	-3.07001	-2.90701	-2.56095	-2.34055	-2.65443	-5.6654	-3.98041	-3.93659	-4.48712	-5.39442	0.0122532	1.91175	-2.65443	-4.48712	-1.83269	-0.106148	-0.170471	-0.321745
_QASTDAGTAGALT[Phospho (STY)]PQHVR_	QASTDAGTAGALTPQHVR	1.6638e-23	3	620.958	-3.05175	-3.05288	-3.04642	-2.40256	-3.40468	-3.31758	-3.05198	-3.64893	-2.19875	-3.0023	0.905871	0.0429335	-3.05175	-3.05198	-0.000234499	-0.121442	-0.17669	-0.143672
_MGFTEVT[Phospho (STY)]PVTGASLR_	MGFTEVTPVTGASLR	5.00364e-37	2	823.386	0.839028	0.431639	0.801941	0.573275	0.331787	-0.0147744	-0.83053	-1.62905	-0.842929	-0.763004	0.0119636	1.92214	0.573275	-0.83053	-1.40381	0.374357	-0.700401	-7.69977
_RRDFT[Phospho (STY)]PAELR_	RRDFTPAELR	7.597e-14	3	447.554	-2.55722	-2.73304	-3.00293	-2.73322	-2.19217	-2.81673	-3.11987	-2.99158	-5.7594	-6.62776	0.188622	0.724407	-2.73304	-3.11987	-0.386839	-0.112907	-0.420373	-0.42905
_NHS[Phospho (STY)]GS[Phospho (STY)]RT[Phospho (STY)]PPVALSSSR_	NHSGSRTPPVALSSSR	4.18195e-14	3	631.587	0.00105102	0.0406524	0.379716	-0.315729	-1.27283	2.34075	2.38681	2.39028	1.74755	2.2562	0.00226486	2.64496	0.00105102	2.34075	2.3397	-2.70365	0.122262	1.38026
_RVQS[Phospho (STY)]LPSVPLSC[Carbamidomethyl (C)]AAYR_	RVQSLPSVPLSCAAYR	9.18599e-11	3	628.645	4.32209	4.11044	4.01731	4.1729	3.34117	3.6704	3.71096	3.62206	4.01038	3.67711	0.320026	0.494814	4.11044	3.67711	-0.43333	0.0953628	0.041581	0.0789691
_KFS[Phospho (STY)]AGGDSDPPLK_	KFSAGGDSDPPLK	2.7393e-11	2	699.819	2.33472	2.42654	2.59698	2.06269	2.27428	1.78437	1.80417	1.52101	2.33134	2.21689	0.104627	0.980357	2.33472	1.80417	-0.530555	0.0840962	0.173202	0.157472
_QQQLEEEAAKPPEPEKPVS[Phospho (STY)]PPPVEQK_	QQQLEEEAAKPPEPEKPVSPPPVEQK	3.2586e-24	4	748.119	2.67282	2.65765	2.72688	2.79671	2.80458	2.79161	2.73014	2.70178	2.90081	2.75062	0.486711	0.312729	2.72688	2.75062	0.0237333	0.024903	0.0279555	0.0263195
_GAS[Phospho (STY)]GIQGLAR_	GASGIQGLAR	5.05636e-09	2	505.245	-2.23553	-2.31683	-2.47589	-3.03793	-2.74253	-5.21126	-4.07248	-4.96112	-3.80118	-4.06683	0.00504114	2.29747	-2.47589	-4.07248	-1.59659	-0.128463	-0.140632	-0.311314
_S[Phospho (STY)]VPATPVLTR_	SVPATPVLTR	5.24179e-12	2	560.792	-0.273231	-0.41426	-0.48368	-0.0694047	-0.575977	-2.24423	-1.30936	-3.22893	-1.08048	-1.13366	0.0553387	1.25697	-0.41426	-1.30936	-0.895097	-0.544972	-0.515513	-0.912059
_YDDYRDYDS[Phospho (STY)]PER_	YDDYRDYDSPER	4.97201e-20	2	837.309	-0.193349	-0.364653	-0.40254	-0.985691	-0.694479	-1.4561	-0.363047	-1.15503	-0.135754	-0.960274	0.459959	0.337281	-0.40254	-0.960274	-0.557734	-0.592442	-0.676582	-0.668121
_VAEPEES[Phospho (STY)]EAEEPAAEGR_	VAEPEESEAEEPAAEGR	1.49465e-29	2	940.383	-1.33862	-1.07703	-1.07633	-1.40813	-0.797733	-0.320044	-0.505195	-0.299178	-0.404938	-0.465726	0.00617795	2.20916	-1.07703	-0.404938	0.672096	-0.213378	-0.22403	-0.554811
_VGTNYQAVIPEC[Carbamidomethyl (C)]KPES[Phospho (STY)]PAR_	VGTNYQAVIPECKPESPAR	6.52548e-19	3	732.677	1.34548	1.38802	1.28584	1.38047	1.29894	0.675431	0.844027	0.355118	0.301458	0.362451	0.00564722	2.24817	1.34548	0.362451	-0.983032	0.0345949	0.470423	0.506172
_PSEVASPLPDS[Phospho (STY)]PNDK_	PSEVASPLPDSPNDK	1.33623e-28	2	816.861	-1.1054	-0.906273	-1.00755	-1.14185	-1.04537	-0.0406211	0.030693	0.156826	0.0975685	0.0115352	1.06e-05	4.97345	-1.04537	0.030693	1.07606	-0.0880273	1.5044	-1.17424
_EQM[Oxidation (M)]M[Oxidation (M)]NSSISSGS[Phospho (STY)]GSLR_	EQMMNSSISSGSGSLR	1.78558e-12	2	891.855	-0.863297	-0.732526	-0.991949	-1.08635	-1.35959	-1.94708	-0.0472303	-0.186206	0.108387	0.594857	0.269454	0.569516	-0.991949	-0.0472303	0.944718	-0.236537	-3.28026	-1.17291
_DRAGS[Phospho (STY)]IVLK_	DRAGSIVLK	4.61596e-23	2	519.771	-2.28685	-2.28989	-2.00117	-1.99605	-1.60023	-0.843834	-0.838493	-1.10042	-0.771804	-0.644987	0.00113258	2.94593	-2.00117	-0.838493	1.16268	-0.139018	-0.197902	-0.463823
_S[Phospho (STY)]PFQPGVLGSR_	SPFQPGVLGSR	8.95287e-27	2	612.792	1.98031	1.93748	2.00657	1.77443	1.45768	0.76283	0.730095	0.789927	0.808381	0.741998	0.00258876	2.58691	1.93748	0.76283	-1.17465	0.12423	0.0424769	0.447786
_YPDSHLPTLGSKT[Phospho (STY)]PPAS[Phospho (STY)]PHR_	YPDSHLPTLGSKTPPASPHR	5.13498e-10	3	773.35	-0.345129	-0.275013	-0.283812	-0.0107167	0.365575	-1.3608	-1.76929	-1.70019	-1.47245	-1.41136	0.000599215	3.22242	-0.275013	-1.47245	-1.19744	-2.68876	-0.117483	-0.955791
_S[Phospho (STY)]IQGEDIPDQR_	SIQGEDIPDQR	2.84741e-41	2	669.29	-1.14526	-0.986141	-1.15389	-1.04631	-1.42666	-0.611533	-0.946355	-0.723665	-0.874856	-0.720048	0.0163798	1.78569	-1.14526	-0.723665	0.421592	-0.146695	-0.172701	-0.254234
_M[Oxidation (M)]RDAGDPS[Phospho (STY)]PPNK_	MRDAGDPSPPNK	6.06861e-16	2	690.784	1.0259	0.987647	0.702253	0.512963	-0.339336	-0.423228	-1.5261	1.52806	-0.173048	0.0808803	0.367519	0.43472	0.702253	-0.173048	-0.875301	0.959422	-10.6977	3.76819
_RRS[Phospho (STY)]S[Phospho (STY)]LSPPSSAYER_	RRSSLSPPSSAYER	1.82011e-17	3	584.92	2.55734	2.36822	2.48245	1.82352	1.82924	2.26118	2.24352	1.78044	2.42568	2.30402	0.977224	0.010006	2.36822	2.26118	-0.107036	0.162083	0.11197	0.131447
_TIS[Phospho (STY)]PPTLGTLR_	TISPPTLGTLR	2.06884e-16	2	618.323	1.86943	1.38372	1.35794	1.10566	1.09186	-0.351924	-0.178291	-0.608041	0.0572938	0.0243707	0.000465664	3.33193	1.35794	-0.178291	-1.53623	0.231253	-1.30876	1.521
_DARS[Phospho (STY)]PS[Phospho (STY)]PAHIVSNK_	DARSPSPAHIVSNK	7.77676e-07	3	546.906	-1.14295	-0.602547	-0.764384	-0.809405	-0.807294	-3.71255	-2.50037	-2.994	-3.17901	-2.79593	0.000996366	3.00158	-0.807294	-2.994	-2.1867	-0.238365	-0.149521	-0.627247
_TERDT[Phospho (STY)]PGHGSGWAETPR_	TERDTPGHGSGWAETPR	7.50595e-07	3	645.278	-0.0586537	0.0289034	-0.0153741	0.0993091	-0.0229823	-0.44164	-0.657597	-1.06815	0.570101	-0.344504	0.315886	0.50047	-0.0153741	-0.44164	-0.426266	9.71684	-1.5546	-2.38068
_IEENS[Phospho (STY)]LKEEESIEGEK_	IEENSLKEEESIEGEK	5.59585e-33	2	971.93	2.16257	2.14484	2.329	-0.225895	1.16867	-0.900164	-0.923988	-0.636151	1.06582	-1.31379	0.0328021	1.4841	2.14484	-0.900164	-3.045	0.7097	-1.718	2.95743
_MLAES[Phospho (STY)]DES[Phospho (STY)]GDEESVSQTDK_	MLAESDESGDEESVSQTDK	2.92113e-19	3	739.599	2.11929	2.97545	3.3989	3.36427	3.22301	2.93709	3.73771	-1.58749	2.71894	2.98701	0.537225	0.269844	3.22301	2.93709	-0.285921	0.175161	0.986333	0.591602
_S[Phospho (STY)]KSETGDSSIFR_	SKSETGDSSIFR	1.03949e-13	2	697.303	-0.477444	-0.42314	-0.785536	2.48944	3.71705	-0.381163	1.17869	1.20856	0.82157	-1.47232	0.669711	0.174112	-0.42314	0.82157	1.24471	2.27701	4.31428	2.74564
_TVIRLPSGSGAAS[Phospho (STY)]PTGSAVDIR_	TVIRLPSGSGAASPTGSAVDIR	5.89337e-12	3	731.374	-0.255059	-0.44674	-0.225994	-0.805847	-0.568538	-0.695631	-0.15705	-0.210215	-0.0245356	-0.203871	0.332181	0.478626	-0.44674	-0.203871	0.242869	-0.518894	-0.989897	-0.71368
_APPGLTPAPAS[Phospho (STY)]PPVLPR_	APPGLTPAPASPPVLPR	1.73211e-27	2	859.456	2.80477	2.0632	2.1211	1.86326	1.60997	2.19842	2.239	0.294251	2.53219	2.47149	0.831537	0.0801185	2.0632	2.239	0.1758	0.212976	0.480256	0.344005
_VTRS[Phospho (STY)]PS[Phospho (STY)]PVPQEEHS[Phospho (STY)]DPEMTEEEK_	VTRSPSPVPQEEHSDPEMTEEEK	1.80495e-13	3	960.036	-0.54065	-1.88702	0.888361	0.623506	0.412064	0.965038	1.47962	1.15822	-1.13393	-0.805201	0.673255	0.17182	0.412064	0.965038	0.552974	-11.2627	3.63207	9.72876
_LADLYGS[Phospho (STY)]K_	LADLYGSK	4.91937e-22	2	473.718	-2.06142	-2.10091	-2.04742	-1.84914	-0.686093	-0.684703	-0.28888	-1.03064	-0.401481	-0.27603	0.0213555	1.67049	-2.04742	-0.401481	1.64594	-0.344279	-0.599483	-0.686621
_S[Phospho (STY)]APASPTHPGLM[Oxidation (M)]S[Phospho (STY)]PR_	SAPASPTHPGLMSPR	4.40929e-23	2	841.344	0.222912	-0.0478743	0.0172244	-0.158375	-0.662206	1.36957	1.44178	0.822367	0.967032	1.29243	0.00134051	2.87273	-0.0478743	1.29243	1.34031	-2.63003	0.228588	1.41292
_ALS[Phospho (STY)]YAS[Phospho (STY)]LDK_	ALSYASLDK	5.81554e-28	2	564.225	-0.813024	-0.593603	-0.650655	-0.715855	-2.99664	-0.170686	-0.272378	-0.174752	-0.295967	-0.438066	0.208182	0.681558	-0.715855	-0.272378	0.443477	-0.895455	-0.404579	-1.17207
_PQVAAQSQPQSNVQGQS[Phospho (STY)]PVR_	PQVAAQSQPQSNVQGQSPVR	3.98394e-11	3	729.35	-1.57653	-1.80618	-1.80614	-1.93656	-2.05883	-2.20771	-2.01332	-1.62588	-1.8743	-2.33681	0.385094	0.414434	-1.80618	-2.01332	-0.207139	-0.0977178	-0.138805	-0.124566
_HRPS[Phospho (STY)]PPAT[Phospho (STY)]PPPK_	HRPSPPATPPPK	1.04388e-11	3	481.218	8.48327	7.59443	8.56277	7.94248	8.03571	7.79776	7.80622	7.65193	8.02122	8.03795	0.332605	0.478071	8.03571	7.80622	-0.229495	0.0493454	0.0208657	0.0400068
_PLGAAPQAEHQGLPVPGS[Phospho (STY)]PGGQK_	PLGAAPQAEHQGLPVPGSPGGQK	6.46454e-32	3	758.374	-0.0947837	-0.219992	-0.125214	-0.0817644	-1.33729	-0.968938	-0.76629	-1.27831	-0.763516	-0.981039	0.134864	0.870103	-0.125214	-0.968938	-0.843724	-1.45887	-0.221441	-0.746313
_MGLAMGGGGGAS[Phospho (STY)]FDR_	MGLAMGGGGGASFDR	5.39659e-29	2	732.294	-0.805686	-0.0538072	0.498799	1.2796	0.466236	2.34426	2.15858	2.19914	1.51778	1.4028	0.0170892	1.76728	0.466236	2.15858	1.69234	2.77965	0.224098	0.952862
_GSVHS[Phospho (STY)]LDAGLLLPSGDPFSK_	GSVHSLDAGLLLPSGDPFSK	7.07325e-32	3	693.005	1.6396	1.34822	1.00222	1.20054	2.6155	3.95589	3.74968	3.53799	2.04566	4.01312	0.0133884	1.87327	1.34822	3.74968	2.40146	0.405811	0.234865	0.483531
_S[Phospho (STY)]PPLKPIQPKPTIM[Oxidation (M)]GEPITVNPALVSLK_	SPPLKPIQPKPTIMGEPITVNPALVSLK	2.75384e-25	4	766.175	-0.119807	-1.49477	-1.67617	0.217608	0.743367	-1.68946	-0.918901	-1.02403	-2.5514	-2.47732	0.124908	0.903408	-0.119807	-1.68946	-1.56966	-2.29461	-0.446337	-1.0046
_RSS[Phospho (STY)]PLLR_	RSSPLLR	6.24123e-15	2	454.739	-0.168146	-0.256668	-0.196635	-0.324147	-0.366883	-1.33608	-1.14265	-1.02011	-1.56802	-1.16435	0.00135285	2.86875	-0.256668	-1.16435	-0.907685	-0.318568	-0.170303	-0.716259
_LEIS[Phospho (STY)]PDSSPER_	LEISPDSSPER	2.46358e-34	2	655.287	-0.900736	-1.07277	-1.0023	-0.456472	-0.451954	-1.64839	-1.42497	0.716172	-1.3646	-1.54894	0.676291	0.169866	-0.900736	-1.42497	-0.524234	-0.387217	-0.94458	-0.774094
_GILHTDSQSQS[Phospho (STY)]LR_	GILHTDSQSQSLR	5.54018e-28	2	761.357	0.794958	0.988176	-1.09552	0.251498	0.395852	-2.11358	-0.789144	-0.71152	-0.334235	-0.857139	0.070837	1.14974	0.395852	-0.789144	-1.185	3.06125	-0.702561	-2.76142
_PVS[Phospho (STY)]SAASVYAGAGGSGSR_	PVSSAASVYAGAGGSGSR	5.23991e-19	2	830.87	1.84227	1.85636	1.11201	1.27638	1.32048	3.0442	3.37994	2.99685	3.48521	3.3875	0.000434207	3.3623	1.32048	3.37994	2.05947	0.232653	0.0681301	0.411689
_KGS[Phospho (STY)]LDYLK_	KGSLDYLK	9.28418e-12	2	502.247	-1.70993	-1.94326	-1.70478	-1.53664	-1.54608	-0.892184	-0.940635	-0.96844	-0.857006	-0.772118	0.000905926	3.04291	-1.70478	-0.892184	0.812596	-0.0977732	-0.086741	-0.341701
_ANNS[Phospho (STY)]QEPS[Phospho (STY)]PQLASSVASTR_	ANNSQEPSPQLASSVASTR	8.83865e-25	3	701.963	0.267232	0.12521	-0.189724	0.147508	0.3733	-0.354978	-1.1125	-1.2737	-1.95705	-1.49276	0.0145104	1.83832	0.147508	-1.2737	-1.42121	1.46392	-0.474147	-1.53501
_DKDDQEWESTS[Phospho (STY)]PPKPTVFISGVIAR_	DKDDQEWESTSPPKPTVFISGVIAR	3.07985e-38	3	961.458	5.84656	7.01789	6.98614	6.45991	7.36005	7.22097	7.59817	5.60284	7.52435	7.59037	0.558008	0.25336	6.98614	7.52435	0.538216	0.087814	0.120307	0.104102
_S[Phospho (STY)]PDSATVSGYDIMK_	SPDSATVSGYDIMK	8.34489e-37	2	775.826	-1.79285	-1.23498	-1.13689	-1.12784	-1.65642	-1.54597	-1.6977	-1.71101	-1.33375	-1.45998	0.457777	0.339346	-1.23498	-1.54597	-0.310987	-0.2247	-0.103361	-0.169208
_[Acetyl (Protein N-term)]S[Phospho (STY)]RELHDVDLAEVK_	SRELHDVDLAEVK	5.9081e-09	2	816.885	0.893479	0.834259	0.84811	1.00675	1.22192	2.0825	2.4186	2.45247	2.39662	2.47979	4.13e-05	4.38357	0.893479	2.4186	1.52512	0.167433	0.0683147	0.454474
_TGSPGS[Phospho (STY)]PGAGGVQSTAK_	TGSPGSPGAGGVQSTAK	4.80374e-30	2	769.846	-0.525673	-0.586177	-0.680883	-1.29724	-1.08087	-2.69462	-2.30714	-2.767	-1.9356	-1.87973	0.00209597	2.67862	-0.680883	-2.30714	-1.62626	-0.404523	-0.178208	-0.544898
_VAS[Phospho (STY)]DTEEADRTSSK_	VASDTEEADRTSSK	1.67182e-26	2	788.33	-1.45023	-1.74552	-1.95137	-1.05494	-1.06617	-1.39242	-1.50109	-1.35576	-1.3698	-1.46273	0.894965	0.048194	-1.45023	-1.39242	0.0578101	-0.275609	-0.0442938	-0.188892
_S[Phospho (STY)]EEHS[Phospho (STY)]PPRGINDR_	SEEHSPPRGINDR	2.07219e-09	3	551.885	0.439667	0.226595	0.2108	-0.10659	-1.78737	-0.2303	0.621852	-0.864937	0.605037	0.583012	0.619025	0.208292	0.2108	0.583012	0.372212	-4.4581	4.6824	-25.581
_LAPS[Phospho (STY)]EDELTC[Carbamidomethyl (C)]FSK_	LAPSEDELTCFSK	9.24737e-18	2	788.834	-0.347847	-0.348443	-0.536418	-0.591648	-0.372886	-0.449428	-0.661862	-0.863788	-0.41601	-0.397013	0.403821	0.393811	-0.372886	-0.449428	-0.0765417	-0.263592	-0.361079	-0.334809
_EVDQDDEENS[Phospho (STY)]EEDEM[Oxidation (M)]DSGTM[Oxidation (M)]VR_	EVDQDDEENSEEDEMDSGTMVR	5.23114e-18	2	1335.96	-1.49351	-0.871891	-2.1529	-1.34207	-0.840453	-1.22083	-1.04513	-1.87727	-2.69666	-1.88211	0.426398	0.370185	-1.34207	-1.87727	-0.535206	-0.400624	-0.374437	-0.390716
_LSSAGPRS[Phospho (STY)]PYC[Carbamidomethyl (C)]K_	LSSAGPRSPYCK	2.89089e-31	2	701.813	0.0281137	0.29135	0.21848	-0.0313833	-0.146654	0.372804	0.820493	0.545247	1.08082	1.09317	0.0151356	1.82	0.0281137	0.820493	0.792379	2.50445	0.409688	1.04767
_HLS[Phospho (STY)]LPAGQVVPK_	HLSLPAGQVVPK	2.64453e-16	2	663.352	-0.659168	-0.594702	-0.6031	-0.200536	-0.635095	2.00739	2.09802	1.68231	1.96737	1.86315	7.44e-06	5.12855	-0.6031	1.96737	2.57047	-0.35409	0.0826999	1.88892
_LAPVPS[Phospho (STY)]PEPQKPAPVSPESVK_	LAPVPSPEPQKPAPVSPESVK	4.87643e-28	3	745.387	2.37063	2.36066	2.30664	2.6106	2.35963	1.74391	1.62816	1.40984	1.33348	1.55804	0.000356624	3.44779	2.36066	1.55804	-0.802615	0.0497465	0.107625	0.242207
_T[Phospho (STY)]SPGRVDLPGSSTTLTK_	TSPGRVDLPGSSTTLTK	3.77927e-05	3	599.631	4.50897	4.8045	5.64515	4.32	5.66231	3.84045	3.87445	3.71568	3.88926	3.53996	0.0302231	1.51966	4.8045	3.84045	-0.964054	0.126629	0.0388615	0.176516
_AMLPGS[Phospho (STY)]PLFTR_	AMLPGSPLFTR	9.89008e-28	2	635.307	0.932493	-0.113738	0.0492958	0.774543	-0.17782	-0.15542	-0.473973	-0.331937	-0.809946	-1.09296	0.0454583	1.34239	0.0492958	-0.473973	-0.523269	1.77972	-0.658275	-4.47523
_DDAT[Phospho (STY)]PVRDEPMDAESITFK_	DDATPVRDEPMDAESITFK	1.61124e-14	3	739.652	-2.04928	-2.05092	-1.94448	-2.10393	-4.31636	-2.7126	-2.39041	-3.53937	-2.52071	-2.51602	0.735532	0.133398	-2.05092	-2.52071	-0.46979	-0.40952	-0.169498	-0.290091
_EGAAHAFAQYNM[Oxidation (M)]DQFT[Phospho (STY)]PVK_	EGAAHAFAQYNMDQFTPVK	5.79522e-13	3	740.986	-2.03096	-1.47975	-2.13452	-2.59037	-2.34751	-3.18566	-2.07867	-3.02255	-1.991	-2.29423	0.337126	0.472208	-2.13452	-2.29423	-0.159711	-0.196367	-0.219738	-0.218686
_IS[Phospho (STY)]M[Oxidation (M)]PDVGLNLK_	ISMPDVGLNLK	4.04071e-26	2	641.809	-2.66003	-2.71486	-2.60004	-1.08962	0.484156	-0.706281	-1.93026	-3.07065	-2.04206	-1.86588	0.84955	0.0708112	-2.60004	-1.93026	0.66978	-0.819109	-0.436238	-0.602752
_S[Phospho (STY)]LS[Phospho (STY)]PGGAALGYR_	SLSPGGAALGYR	6.73692e-32	2	654.773	-0.248263	-0.194865	-0.331429	1.3315	1.714	0.409476	-0.65405	0.079639	-0.63203	-0.801673	0.261846	0.581954	-0.194865	-0.63203	-0.437165	2.17088	-1.66444	12.659
_PASPGPSLPARS[Phospho (STY)]PS[Phospho (STY)]PPR_	PASPGPSLPARSPSPPR	4.4195e-20	3	610.948	-0.740096	-0.622786	-0.711025	-0.697472	-1.08059	0.0158165	0.309848	-0.0973069	0.0600056	0.168568	0.000543619	3.26471	-0.711025	0.0600056	0.771031	-0.231994	1.69507	-1.41615
_HPS[Phospho (STY)]REQLIDYLM[Oxidation (M)]LK_	HPSREQLIDYLMLK	4.85798e-39	3	613.634	-1.46002	-1.54959	-1.53262	-2.09953	-0.996192	-0.689077	-0.78459	-0.293077	-0.553567	-0.337919	0.00918267	2.03703	-1.53262	-0.553567	0.979057	-0.256595	-0.40308	-0.58615
_YNSHS[Phospho (STY)]LENESIK_	YNSHSLENESIK	7.73837e-22	2	750.822	-0.690978	-0.803358	-0.718563	-1.17064	-1.28145	-1.80565	-1.97242	-2.37247	-1.4901	-1.54499	0.00952784	2.02101	-0.803358	-1.80565	-1.00229	-0.293164	-0.194679	-0.406609
_RTS[Phospho (STY)]FSFQK_	RTSFSFQK	1.79593e-09	2	540.747	0.213189	0.00497114	0.212435	-0.201014	-0.0831519	0.36601	-0.433835	-0.744612	0.587291	0.616626	0.914181	0.0389677	0.00497114	0.36601	0.361039	6.2413	8.00453	8.10522
_GHVS[Phospho (STY)]PQVELPPYLER_	GHVSPQVELPPYLER	1.84511e-26	3	600.961	2.18926	0.787312	0.529135	0.946796	0.481948	-0.140473	-0.8994	-1.34461	-0.973392	-0.958135	0.00750064	2.1249	0.787312	-0.958135	-1.74545	0.707784	-0.510439	18.1067
_NASGVVNSS[Phospho (STY)]PR_	NASGVVNSSPR	5.59155e-09	2	584.261	-1.02316	-0.58132	-0.780613	-1.28883	-1.69513	-2.46245	-1.04668	-2.13897	-0.973901	-0.841543	0.428217	0.368336	-1.02316	-1.04668	-0.0235277	-0.406821	-0.502461	-0.482629
_NS[Phospho (STY)]GIWESPELDR_	NSGIWESPELDR	1.30952e-27	2	741.817	0.952942	0.890902	0.740571	0.71977	0.540024	-0.131443	-0.225979	-0.526604	-1.00767	-0.324299	0.00317268	2.49857	0.740571	-0.324299	-1.06487	0.210084	-0.784941	4.22596
_S[Phospho (STY)]PGAAGLTSR_	SPGAAGLTSR	1.9038e-10	2	498.729	-0.801727	-1.03519	-0.918654	-1.44223	-1.24695	-1.13477	-1.36519	-1.86389	-1.51424	-1.30732	0.131881	0.879817	-1.03519	-1.36519	-0.329996	-0.23599	-0.191049	-0.245978
_SIS[Phospho (STY)]ASDLTFK_	SISASDLTFK	1.97698e-24	2	574.765	-1.88201	-2.00373	-1.87967	-2.0068	-2.5293	-2.47667	-1.50964	-1.92422	-1.37185	-1.5102	0.344457	0.462865	-2.00373	-1.5102	0.493528	-0.130787	-0.256892	-0.201663
_RHS[Phospho (STY)]LEVMNSMVR_	RHSLEVMNSMVR	3.67018e-10	3	513.57	-1.74162	-0.917366	-0.11544	0.50946	-0.387404	-1.48763	-1.34972	-1.39036	-2.16963	-1.92318	0.0780217	1.10778	-0.387404	-1.48763	-1.10022	-1.60255	-0.218243	-0.782261
_KWS[Phospho (STY)]LNTYK_	KWSLNTYK	7.84293e-22	2	560.265	0.0149238	-0.197231	-0.387206	-0.542049	-0.0945279	1.00364	0.824186	0.544247	0.7486	1.067	0.000605526	3.21787	-0.197231	0.824186	1.02142	-0.929012	0.249273	2.02613
_AGGPAT[Phospho (STY)]PLSPTR_	AGGPATPLSPTR	1.16771e-16	2	602.79	0.236272	0.385847	0.503003	0.905339	0.150261	-0.444128	-0.295359	-0.742181	-0.0348162	-0.0490271	0.01366	1.86455	0.385847	-0.295359	-0.681206	0.677083	-0.94309	7.85364
_LYSGS[Phospho (STY)]PTR_	LYSGSPTR	1.71839e-15	2	480.713	1.18893	0.928871	0.949848	1.02425	0.892844	0.111719	0.0157691	-0.254651	-0.342946	-0.469832	0.00087379	3.05859	0.949848	-0.254651	-1.2045	0.117934	-1.30092	1.60747
_LAS[Phospho (STY)]PQPSYAADANDSK_	LASPQPSYAADANDSK	4.02132e-35	2	857.87	-0.921463	-0.911734	-1.12118	-0.851013	-0.732538	-2.83264	-2.73321	-3.07794	-2.19158	-2.3459	0.00124304	2.90551	-0.911734	-2.73321	-1.82147	-0.155503	-0.137436	-0.534588
_STGPGAS[Phospho (STY)]LGTGYDR_	STGPGASLGTGYDR	4.32619e-23	2	709.801	0.802174	0.514931	0.458141	0.512396	0.464207	-0.769653	-1.96635	-2.00051	-0.387387	-0.290432	0.0308627	1.51057	0.512396	-0.769653	-1.28205	0.260202	-0.777086	-3.87564
_VIQPM[Oxidation (M)]GM[Oxidation (M)]S[Phospho (STY)]PR_	VIQPMGMSPR	2.5219e-20	2	614.267	-1.32498	-1.65177	-2.17933	-2.32839	-3.13418	-1.77688	-1.11831	-2.64722	-1.444	-2.26068	0.630951	0.200004	-2.17933	-1.77688	0.402449	-0.3268	-0.332192	-0.319451
_MLPHAPGVQM[Oxidation (M)]QAIPEDAVHEDS[Phospho (STY)]GDEDGEDPDKR_	MLPHAPGVQMQAIPEDAVHEDSGDEDGEDPDKR	4.21649e-13	4	921.142	0.404773	0.828189	0.595435	0.809222	0.989556	0.977599	1.21027	0.60199	0.531959	0.754733	0.689031	0.161761	0.809222	0.754733	-0.0544882	0.313633	0.342436	0.317681
_INS[Phospho (STY)]LTFKK_	INSLTFKK	2.86289e-28	2	515.77	-1.90781	-1.88745	-1.74212	-0.950517	-2.29907	-0.0958405	-0.478431	-0.466245	0.0447423	-0.259336	0.00526741	2.2784	-1.88745	-0.259336	1.62811	-0.282261	-0.91205	-0.869825
_ILIVTQT[Phospho (STY)]PPYVK_	ILIVTQTPPYVK	2.55048e-12	2	726.399	5.69095	3.87848	2.88267	4.52945	4.30159	4.29019	4.29342	4.09513	4.08181	4.1858	0.926087	0.0333484	4.30159	4.1858	-0.115789	0.239709	0.0243003	0.162098
_ALS[Phospho (STY)]PDPLLR_	ALSPDPLLR	1.32701e-29	2	531.273	-1.1818	-1.31692	-1.02445	-1.38092	-1.43271	-0.327561	-0.255147	-0.599901	-0.292037	-0.136607	0.00033123	3.47987	-1.31692	-0.292037	1.02488	-0.130263	-0.530718	-0.657667
_PLNVS[Phospho (STY)]FTNR_	PLNVSFTNR	4.23121e-27	2	564.266	-0.535128	-0.208041	-0.424952	0.122483	-0.335194	-0.298087	-1.39206	-0.403039	-1.04751	-1.16287	0.103274	0.986009	-0.335194	-1.04751	-0.712318	-0.916488	-0.561578	-0.838577
_GHPSAGAEEEGGS[Phospho (STY)]DGSAAEAEPR_	GHPSAGAEEEGGSDGSAAEAEPR	3.5627e-22	3	749.964	-2.358	-2.47293	-2.60944	-2.78683	-1.28917	-1.30481	-1.55183	-1.68951	-1.56636	-1.44512	0.0785026	1.10512	-2.47293	-1.55183	0.921097	-0.255728	-0.0955593	-0.304618
_LNESDEQHQENEGT[Phospho (STY)]NQLVMGIQK_	LNESDEQHQENEGTNQLVMGIQK	1.43012e-16	3	907.732	-1.7681	-1.52883	-1.39255	-1.25379	-1.39624	-1.9063	-1.73713	-2.25102	-2.08265	-2.04499	0.00940739	2.02653	-1.39624	-2.04499	-0.648749	-0.132136	-0.0964977	-0.193882
_APS[Phospho (STY)]PSGLM[Oxidation (M)]SPSR_	APSPSGLMSPSR	3.44371e-31	2	641.779	1.24925	1.63829	1.40973	0.490863	0.942322	1.23333	1.31189	1.05614	1.44231	1.53826	0.572905	0.241917	1.24925	1.31189	0.0626352	0.388559	0.141981	0.271472
_GLLPGGTQVLDGTSGFS[Phospho (STY)]PAPK_	GLLPGGTQVLDGTSGFSPAPK	1.13098e-20	2	1040.01	5.33457	3.7097	3.59301	1.50468	3.79358	1.74854	1.29363	1.23613	3.52809	1.18227	0.0950084	1.02224	3.7097	1.29363	-2.41607	0.3804	0.55241	0.545264
_EALLQAS[Phospho (STY)]R_	EALLQASR	3.75681e-10	2	484.234	-2.10963	-2.30384	-2.2646	-2.65654	-1.5075	-3.55767	-2.79078	-4.67291	-2.83259	-2.69718	0.0735915	1.13317	-2.2646	-2.83259	-0.567986	-0.193762	-0.252385	-0.316317
_SSSPNS[Phospho (STY)]PLPMFR_	SSSPNSPLPMFR	4.62597e-30	2	700.307	-0.740868	0.875558	0.705125	0.0274602	-0.943655	0.539504	0.0636794	-0.0534184	2.24493	1.88245	0.240467	0.618944	0.0274602	0.539504	0.512044	-53.8099	1.13465	2.22941
_S[Phospho (STY)]GSIIGSR_	SGSIIGSR	1.16278e-12	2	428.7	-0.515218	-0.690844	-1.07435	-1.5805	-1.65263	0.133774	0.426667	-0.0972271	0.153138	0.488193	0.00926629	2.03309	-1.07435	0.153138	1.22749	-0.463804	1.07879	-1.7976
_RNS[Phospho (STY)]LVLK_	RNSLVLK	2.6382e-10	2	455.25	-1.5894	-1.62883	-1.7407	-2.29821	-1.63663	-0.928739	-0.848885	-0.886197	-0.868257	-0.629156	0.004957	2.30478	-1.63663	-0.868257	0.768373	-0.166255	-0.140948	-0.415219
_MPS[Phospho (STY)]FGVSAPGR_	MPSFGVSAPGR	4.23829e-30	2	593.26	-1.54233	-1.60433	-1.52265	-0.788319	-1.48633	-2.71977	-3.13805	3.50949	-2.14254	-2.34727	0.992155	0.00342061	-1.52265	-2.34727	-0.824619	-0.243658	-2.01274	-1.34157
_SMVSPVPSPTGTISVPNSC[Carbamidomethyl (C)]PAS[Phospho (STY)]PR_	SMVSPVPSPTGTISVPNSCPASPR	4.57185e-39	3	835.722	1.39683	0.963946	0.985144	1.41617	0.585527	1.35342	1.65976	1.12463	1.43806	1.42572	0.183139	0.737219	0.985144	1.42572	0.44058	0.323829	0.137169	0.256207
_TDHLS[Phospho (STY)]LDK_	TDHLSLDK	3.35642e-11	2	504.724	-1.25118	-1.41599	-0.187184	-1.13031	0.512333	1.18153	1.20278	1.35049	1.03039	1.13296	0.0203833	1.69073	-1.13031	1.18153	2.31184	-1.19051	0.0986629	4.67378
_IQEFC[Carbamidomethyl (C)]NLHQS[Phospho (STY)]K_	IQEFCNLHQSK	5.2541e-34	2	742.324	-1.46581	-1.06971	-1.08392	-0.296176	-0.80883	-1.05811	-1.92918	-0.635976	-1.44628	-1.92378	0.285767	0.543988	-1.06971	-1.44628	-0.376575	-0.456924	-0.400817	-0.451357
_ARIGS[Phospho (STY)]DPLAYEPK_	ARIGSDPLAYEPK	1.8988e-15	2	748.861	-0.867827	-1.03784	-0.850162	-0.686952	-1.13267	-1.6201	-2.01588	-0.84724	-2.03422	-1.81476	0.0530287	1.27549	-0.867827	-1.81476	-0.94693	-0.189989	-0.292845	-0.40708
_WAHAAREDS[Phospho (STY)]LPEESSAPDFANLK_	WAHAAREDSLPEESSAPDFANLK	9.46463e-10	3	874.394	1.65199	-0.139306	2.04505	1.33831	2.32177	0.196479	1.85092	0.00150561	1.93819	2.08631	0.799144	0.0973749	1.65199	1.85092	0.198935	0.665619	0.843244	0.710257
_FSSQLQAVS[Phospho (STY)]LR_	FSSQLQAVSLR	3.64334e-26	2	658.324	-2.37478	-2.65985	-2.20846	-2.08846	-2.23419	-2.20521	-2.59056	-2.39384	-2.66669	-2.79389	0.256135	0.591531	-2.23419	-2.59056	-0.356373	-0.0946359	-0.0918515	-0.0997657
_VSHYIINSSGPRPPVPPSPAQPPPGVS[Phospho (STY)]PSR_	VSHYIINSSGPRPPVPPSPAQPPPGVSPSR	6.29519e-13	4	789.401	1.49753	1.51933	1.27912	1.37094	0.76268	0.47684	0.584243	0.0885587	0.448113	0.385417	0.00539622	2.26791	1.37094	0.448113	-0.922829	0.239787	0.470523	0.62607
_SQT[Phospho (STY)]LPIIR_	SQTLPIIR	3.0071e-07	2	504.268	-2.21851	-2.27155	-2.44247	-1.39194	-3.08576	-0.695567	-0.615499	-0.653207	-0.194692	-0.322119	0.00687008	2.16304	-2.27155	-0.615499	1.65605	-0.265477	-0.450445	-0.745066
_RPMEFEAALLSPGS[Phospho (STY)]PK_	RPMEFEAALLSPGSPK	5.17075e-44	3	603.958	-0.889143	-1.64697	-1.20052	-1.22386	-1.39674	-2.32201	-2.33207	-2.09436	-1.92172	-1.92851	0.00422006	2.37468	-1.22386	-2.09436	-0.870504	-0.219013	-0.0950634	-0.296293
_ES[Phospho (STY)]PEGSYTDDANQEVR_	ESPEGSYTDDANQEVR	1.52282e-19	2	938.865	0.960075	0.711135	0.690341	2.47227	1.58393	1.70456	0.711623	1.57273	0.599552	0.823665	0.728302	0.137689	0.960075	0.823665	-0.136411	0.589162	0.476717	0.523647
_S[Phospho (STY)]HSSPASLQLGTGAGAAGGPAQQHAHLR_	SHSSPASLQLGTGAGAAGGPAQQHAHLR	1.58134e-24	4	686.831	-1.18897	-1.33652	-1.23413	-0.0895969	-1.20575	0.338896	0.185169	0.0425155	0.0815105	0.227177	0.0183655	1.736	-1.20575	0.185169	1.39091	-0.512616	0.675797	-1.71919
_IDQWLEQYTQAIETAGRT[Phospho (STY)]PK_	IDQWLEQYTQAIETAGRTPK	2.87333e-11	3	810.056	2.00141	1.41203	1.38067	1.17234	1.05649	0.547153	0.570869	-0.026375	0.423107	0.743128	0.00854809	2.06813	1.38067	0.547153	-0.833515	0.259626	0.643354	0.636452
_SLT[Phospho (STY)]PAVPVESKPDKPSGK_	SLTPAVPVESKPDKPSGK	3.43438e-29	3	639.662	-0.91607	-0.837874	-0.885037	-0.195529	-0.945558	0.29348	-0.276822	-0.349584	0.079817	-0.396492	0.033317	1.47733	-0.885037	-0.276822	0.608215	-0.417779	-2.32238	-0.993521
_[Acetyl (Protein N-term)]AEPVS[Phospho (STY)]PLK_	AEPVSPLK	1.5806e-10	2	481.733	-2.37785	-2.45805	-2.23356	-2.57246	-2.42036	-3.49465	-3.73772	-2.38341	-4.57566	-4.53056	0.06355	1.19688	-2.42036	-3.73772	-1.31737	-0.0511651	-0.239756	-0.300854
_AKS[Phospho (STY)]PQPPVEEEDEHFDDTVVC[Carbamidomethyl (C)]LDTYNC[Carbamidomethyl (C)]DLHFK_	AKSPQPPVEEEDEHFDDTVVCLDTYNCDLHFK	1.29241e-24	4	979.419	5.34302	6.59681	6.85309	6.73873	6.71689	6.38387	6.26873	8.89147	5.36756	6.3546	0.833043	0.0793324	6.71689	6.3546	-0.362296	0.0969514	0.198437	0.149552
_T[Phospho (STY)]RYGSQEHPIGDK_	TRYGSQEHPIGDK	1.4926e-20	3	523.235	-3.59167	-3.73	-3.72003	-3.17998	-2.50285	-2.80374	-2.65485	-2.41893	-2.8584	-2.87689	0.103497	0.985073	-3.59167	-2.80374	0.787929	-0.155788	-0.0700847	-0.162975
_S[Phospho (STY)]ISSSNPDLAVAPGSVDDEVSR_	SISSSNPDLAVAPGSVDDEVSR	5.71917e-10	3	761.344	1.0847	1.39419	1.28376	0.644478	1.0165	1.25239	0.353353	1.068	0.393269	0.363825	0.214572	0.668427	1.0847	0.393269	-0.691429	0.266336	0.638115	0.460733
_STAQQELDGKPAS[Phospho (STY)]PTPVIVASHTANK_	STAQQELDGKPASPTPVIVASHTANK	2.4514e-19	4	682.589	8.22193	7.25549	7.91021	7.20869	8.3683	4.10977	6.59065	7.34996	1.19337	7.42579	0.183114	0.737278	7.91021	6.59065	-1.31956	0.0690744	0.501858	0.340453
_LGASEAAAFDS[Phospho (STY)]DESEAVGATR_	LGASEAAAFDSDESEAVGATR	1.41012e-26	3	711.971	0.76494	1.0374	1.07911	0.973629	0.715775	0.895628	1.50268	0.546804	1.22554	1.65435	0.401931	0.395849	0.973629	1.22554	0.25191	0.179375	0.386714	0.332713
_RAPS[Phospho (STY)]PVVSPTEMNK_	RAPSPVVSPTEMNK	1.67174e-15	3	531.588	-0.275092	0.615494	0.9902	2.38897	1.02019	1.63291	1.13498	1.36145	1.28409	0.467688	0.735545	0.133391	0.9902	1.28409	0.293889	1.01319	0.370153	0.671546
_SGVS[Phospho (STY)]ITIDDPVR_	SGVSITIDDPVR	5.7048e-22	2	669.819	-1.0104	-0.540885	0.647547	0.270224	-0.645114	0.880972	1.20661	0.569962	0.577646	0.40333	0.0646626	1.18935	-0.540885	0.577646	1.11853	-2.69154	0.437511	3.06816
_AES[Phospho (STY)]PESSAIESTQST[Phospho (STY)]PQK_	AESPESSAIESTQSTPQK	7.73248e-24	3	679.608	-0.00914202	0.172726	0.0941296	0.614825	0.657927	1.39119	2.59305	0.95628	0.460498	0.673443	0.132805	0.876787	0.172726	0.95628	0.783553	1.00853	0.695957	1.0096
_VSTFSGRS[Phospho (STY)]PPAPPPYK_	VSTFSGRSPPAPPPYK	5.39057e-25	3	589.954	0.150361	-0.169241	-0.065875	-0.156791	0.247885	-1.78635	-1.6807	-0.875259	-1.13374	-1.29161	0.00267096	2.57333	-0.065875	-1.29161	-1.22573	148.407	-0.280177	-1.13557
_SLS[Phospho (STY)]C[Carbamidomethyl (C)]LSDLDGGVALEPR_	SLSCLSDLDGGVALEPR	4.77752e-08	2	934.927	3.18901	3.28217	3.16688	2.7149	3.05208	1.66404	1.99171	1.73019	1.94464	2.0489	0.000285926	3.54375	3.16688	1.94464	-1.22225	0.0715482	0.090065	0.266936
_S[Phospho (STY)]MPIPIPK_	SMPIPIPK	3.3732e-15	2	481.743	0.0330594	-0.547869	-0.367361	-0.424261	-1.32318	-6.65719	-5.72328	-0.884638	-5.54904	-5.65172	0.0311951	1.50591	-0.424261	-5.65172	-5.22745	-0.943093	-0.466864	-1.02589
_SVDALDDLT[Phospho (STY)]PPSTAESGSR_	SVDALDDLTPPSTAESGSR	2.74479e-26	3	666.628	2.58203	2.07498	2.48185	2.7949	2.85327	1.48241	-0.167455	2.13797	0.20532	0.650373	0.0343296	1.46433	2.58203	0.650373	-1.93166	0.120994	1.09306	0.650202
_RGHTAS[Phospho (STY)]ESDEQQWPEEK_	RGHTASESDEQQWPEEK	8.7527e-42	2	1047.43	2.27121	2.30034	1.94938	1.18353	0.703238	2.23191	2.169	0.589251	2.36416	2.28186	0.703319	0.152848	1.94938	2.23191	0.282527	0.421294	0.389862	0.38823
_LTC[Carbamidomethyl (C)]M[Oxidation (M)]QSC[Carbamidomethyl (C)]SAPVNAGPSSLASEPPGS[Phospho (STY)]PSTPR_	LTCMQSCSAPVNAGPSSLASEPPGSPSTPR	9.91396e-28	3	1047.12	2.2995	-0.649969	2.17651	1.0044	1.59056	1.50478	1.75206	1.02607	2.03511	2.34798	0.580862	0.235927	1.59056	1.75206	0.161505	0.932828	0.291592	0.595552
_FNS[Phospho (STY)]YDISR_	FNSYDISR	8.09453e-26	2	541.221	-0.492526	-0.67365	-0.85055	-0.874174	-0.668722	-0.368207	-0.202757	-1.88126	-0.389047	-0.217287	0.838988	0.076244	-0.67365	-0.368207	0.305443	-0.218747	-1.16843	-0.741181
_LPPQSC[Carbamidomethyl (C)]LLLPPT[Phospho (STY)]PVR_	LPPQSCLLLPPTPVR	6.89372e-28	3	589.979	0.114424	-1.36023	-1.153	-2.63173	-2.70496	-2.12708	-2.21484	-2.46634	-2.35755	-2.2775	0.329058	0.482727	-1.36023	-2.2775	-0.917276	-0.755727	-0.0569676	-0.456899
_RTTS[Phospho (STY)]FFSR_	RTTSFFSR	5.95928e-06	2	541.245	-0.465156	-0.631804	-0.454823	0.0891054	-0.215291	-0.645671	-0.731087	-1.0227	-0.479875	-0.602938	0.0997556	1.00106	-0.454823	-0.645671	-0.190849	-0.834322	-0.292388	-0.579573
_S[Phospho (STY)]QSLPTTLLSPVR_	SQSLPTTLLSPVR	2.21835e-18	3	493.592	0.0862321	-0.892922	-1.33549	-0.352252	-0.481886	-0.890497	-1.15305	-1.69082	-1.27687	-1.41126	0.0911064	1.04045	-0.481886	-1.27687	-0.794988	-0.909678	-0.231515	-0.584291
_RVS[Phospho (STY)]DDVPDC[Carbamidomethyl (C)]K_	RVSDDVPDCK	5.6245e-24	2	635.76	-2.55878	-2.65605	-2.38376	-2.2036	-2.29516	-3.22311	-3.37415	-3.65886	-3.76931	-3.58847	0.000450374	3.34643	-2.38376	-3.58847	-1.20471	-0.0769651	-0.0627561	-0.206182
_AS[Phospho (STY)]PC[Carbamidomethyl (C)]KS[Phospho (STY)]PAPEAALGAQPALEGAAR_	ASPCKSPAPEAALGAQPALEGAAR	8.22524e-23	3	827.373	-0.426155	-0.668321	-0.803722	-0.373474	-1.13677	-0.605872	-4.1524	-0.917508	-1.22593	-1.14769	0.325215	0.48783	-0.668321	-1.14769	-0.479366	-0.453609	-0.895471	-0.958239
_WDET[Phospho (STY)]PGR_	WDETPGR	1.34542e-11	1	940.356	1.63896	2.03512	1.96885	1.08488	1.61738	2.85456	1.10239	2.77156	2.29986	2.52119	0.202403	0.693783	1.63896	2.52119	0.882234	0.225919	0.307081	0.318259
_T[Phospho (STY)]RSLPITIEM[Oxidation (M)]LK_	TRSLPITIEMLK	1.91925e-13	3	499.93	-0.0883145	-0.270783	-0.631535	-1.66218	-2.11644	0.131569	0.218227	-0.321077	0.809845	0.972442	0.0605559	1.21784	-0.631535	0.218227	0.849761	-0.933732	1.45673	-3.30758
_DVS[Phospho (STY)]PFDHSR_	DVSPFDHSR	9.34288e-32	2	570.229	-1.01194	-0.901538	-0.89181	-1.17127	-0.953593	-3.38528	-3.43339	3.50949	-2.66175	-3.12233	0.667596	0.175486	-0.953593	-3.12233	-2.16874	-0.115692	-1.64639	-1.45843
_RRLS[Phospho (STY)]PPSSSAASSYSFSDLNSTR_	RRLSPPSSSAASSYSFSDLNSTR	1.19251e-30	3	851.729	2.88809	2.70805	2.64292	2.27402	2.37933	1.48338	1.56605	1.37453	1.89725	1.81873	0.00173796	2.75996	2.64292	1.56605	-1.07687	0.0967921	0.13662	0.26069
_PIQNQTFSTPASQLFSPHGSNPSTPAATPVPTAS[Phospho (STY)]PVK_	PIQNQTFSTPASQLFSPHGSNPSTPAATPVPTASPVK	2.69677e-16	4	960.721	1.55393	0.218356	0.177633	0.0840002	-0.0466548	-0.575759	-0.733145	-1.26171	-0.310095	-0.3148	0.0487396	1.31212	0.177633	-0.575759	-0.753392	1.64666	-0.612992	-6.17715
_TEVS[Phospho (STY)]PVPR_	TEVSPVPR	1.11883e-05	2	482.729	1.36903	1.13748	1.18823	1.02092	0.887356	0.0621116	-0.132031	-0.898414	-0.090136	0.0501137	0.00390126	2.4088	1.13748	-0.090136	-1.22761	0.161439	-1.97678	1.6444
_LQTHPSLASQGS[Phospho (STY)]K_	LQTHPSLASQGSK	1.12147e-21	2	717.343	0.669141	0.674823	-0.725261	-0.52641	-0.304488	4.41232	-1.37792	5.56091	-1.15668	-1.49923	0.587867	0.230721	-0.304488	-1.15668	-0.852187	-15.7625	2.94104	4.29256
_AVPAPS[Phospho (STY)]PGPTHNSPELGRPPAAGVLAPDM[Oxidation (M)]SDK_	AVPAPSPGPTHNSPELGRPPAAGVLAPDMSDK	4.77585e-19	4	808.139	1.48545	1.72756	1.9317	0.995308	1.67411	2.68588	2.86586	2.11273	2.28232	3.04443	0.00954527	2.02021	1.67411	2.68588	1.01177	0.227051	0.15078	0.312227
_PKPDPVLKS[Phospho (STY)]PS[Phospho (STY)]PVLR_	PKPDPVLKSPSPVLR	9.60661e-10	3	597.305	-3.09144	-3.14744	-3.06112	-3.09107	-4.80252	-2.67623	-2.5961	-4.27511	-2.88423	-3.02672	0.579033	0.237297	-3.09144	-2.88423	0.207218	-0.221893	-0.220916	-0.21646
_VTNAIS[Phospho (STY)]PESSPGVGR_	VTNAISPESSPGVGR	3.69163e-38	2	775.864	-1.2967	-1.55575	-1.37805	-1.18194	-1.51107	-0.00231433	-0.0094628	-0.199815	0.260126	-0.0252651	4.2e-05	4.37715	-1.37805	-0.0094628	1.36859	-0.110782	35.3433	-1.08322
_IEVDEGFC[Carbamidomethyl (C)]SPKPS[Phospho (STY)]EIK_	IEVDEGFCSPKPSEIK	1.00515e-16	3	638.957	0.67053	0.729989	0.494905	0.465397	0.756391	-0.307925	-1.41798	-2.00051	-1.91662	-0.816399	0.0127605	1.89413	0.67053	-1.41798	-2.08851	0.21631	-0.561209	-3.35951
_RKQS[Phospho (STY)]SSEISLAVER_	RKQSSSEISLAVER	8.49999e-11	3	557.28	0.914903	0.935861	0.876514	1.01034	1.03108	0.320232	0.0421266	1.01012	1.70899	1.51644	0.948361	0.0230261	0.935861	1.01012	0.0742634	0.0683098	0.791068	0.52019
_HLLS[Phospho (STY)]PVGR_	HLLSPVGR	1.9206e-11	2	479.747	0.401348	0.267196	0.18702	0.474129	0.764012	-0.000930101	0.0844337	-0.491438	0.100846	0.139819	0.0460834	1.33646	0.401348	0.0844337	-0.316915	0.532987	-7.8058	1.71572
_DAGGPRPES[Phospho (STY)]PVPAGR_	DAGGPRPESPVPAGR	1.40135e-12	3	514.907	4.1257	4.13663	4.05917	4.17429	4.08412	3.15234	3.24099	3.12479	3.28107	3.47662	0.000664233	3.17768	4.1257	3.24099	-0.884706	0.0109757	0.0427563	0.125913
_KT[Phospho (STY)]PPEDC[Carbamidomethyl (C)]EGPFRPAEILK_	KTPPEDCEGPFRPAEILK	1.68672e-22	3	722.01	1.53084	1.38965	1.53598	1.06134	0.971203	0.841153	1.08098	0.273728	1.00703	1.19879	0.135321	0.868636	1.38965	1.00703	-0.382614	0.204609	0.412403	0.34151
_RPIPISTTAPPIQS[Phospho (STY)]PLPVIPHQK_	RPIPISTTAPPIQSPLPVIPHQK	7.84919e-19	3	856.475	0.0836639	-0.973897	-0.946861	1.21798	0.656847	1.50584	0.0597589	1.42387	1.78628	1.82613	0.0887651	1.05176	0.0836639	1.50584	1.42217	128.595	0.549689	1.60201
_KPRPS[Phospho (STY)]EGDEDC[Carbamidomethyl (C)]LPASK_	KPRPSEGDEDCLPASK	6.63682e-22	3	622.608	0.700043	0.758387	0.758357	0.727882	-1.09328	-1.18648	-2.6698	-1.60027	-0.739536	-1.42784	0.015794	1.80151	0.727882	-1.42784	-2.15572	2.21054	-0.470329	-2.13852
_ADVT[Phospho (STY)]PPPDGSTTHNLEVSPK_	ADVTPPPDGSTTHNLEVSPK	1.45232e-11	3	714.663	-1.13464	-1.0954	-0.927923	-1.45721	-2.71288	-2.66161	-2.54928	-3.66068	-2.32952	-2.11881	0.0512334	1.29045	-1.13464	-2.54928	-1.41465	-0.493374	-0.223314	-0.43008
_SPS[Phospho (STY)]AGDVHILTGFAK_	SPSAGDVHILTGFAK	3.87951e-28	2	790.379	2.42478	2.36485	2.64628	2.52503	2.43866	-0.775706	-0.216978	-0.379202	1.0872	1.23153	0.0155264	1.80893	2.43866	-0.216978	-2.65564	0.0440317	4.80513	1.01378
_GGLNTPLHESDFSGVT[Phospho (STY)]PQR_	GGLNTPLHESDFSGVTPQR	7.03019e-23	3	697.988	0.813275	0.630908	0.835707	-0.209136	0.418877	-1.39461	1.00693	0.0993937	1.04206	1.16335	0.886138	0.0524985	0.630908	1.00693	0.376022	0.862302	2.81893	1.76475
_TQESC[Carbamidomethyl (C)]GIAPLT[Phospho (STY)]PSQS[Phospho (STY)]PKPEAR_	TQESCGIAPLTPSQSPKPEAR	1.47106e-12	3	805.353	-0.658878	-0.630932	-0.6631	-0.986663	-1.30637	-0.0458314	-0.0100451	-0.15842	-0.0289569	-0.0355749	0.0118299	1.92702	-0.6631	-0.0355749	0.627525	-0.346539	-1.05531	-1.02451
_S[Phospho (STY)]LSC[Carbamidomethyl (C)]LSDLDGGVALEPR_	SLSCLSDLDGGVALEPR	4.18184e-07	2	934.927	1.22753	1.69263	1.72542	4.52078	1.73482	2.92099	0.558681	2.74509	3.00707	0.717721	0.875429	0.0577793	1.72542	2.74509	1.01967	0.608005	0.622551	0.5821
_LTEGC[Carbamidomethyl (C)]S[Phospho (STY)]FR_	LTEGCSFR	2.37008e-15	2	525.21	-1.71567	-1.76208	-1.71338	-1.45383	-2.17782	-1.50495	-1.23075	-1.85867	-1.46294	-1.3432	0.183347	0.736725	-1.71567	-1.46294	0.252728	-0.147878	-0.160291	-0.171879
_EGLDISHLQGQEELLSS[Phospho (STY)]QEK_	EGLDISHLQGQEELLSSQEK	3.11303e-13	3	774.028	-1.03575	-0.594061	-1.0308	-0.987054	-1.01004	-1.4168	-1.81073	-1.94918	-1.98871	-1.84688	0.00157026	2.80403	-1.01004	-1.84688	-0.836837	-0.203574	-0.126207	-0.365527
_IAAPELHKGDS[Phospho (STY)]DSEEDEPTK_	IAAPELHKGDSDSEEDEPTK	4.70091e-07	3	749.993	1.5729	1.46496	1.47133	1.57653	1.29644	0.0470183	-0.0337795	-0.0863282	-0.0122482	-0.191593	6.28e-06	5.2021	1.47133	-0.0337795	-1.50511	0.0771368	-1.62305	1.14439
_GLNS[Phospho (STY)]PVLIGK_	GLNSPVLIGK	3.82764e-32	2	539.289	-2.8309	-3.09127	-3.24869	-3.50975	-3.60482	-2.96121	-3.53273	-2.75321	-5.74673	-3.0662	0.661636	0.179381	-3.24869	-3.0662	0.182488	-0.0963534	-0.339705	-0.251799
_S[Phospho (STY)]PAWIPVPAR_	SPAWIPVPAR	2.38453e-26	2	587.294	-0.710408	-1.7187	-1.7241	-2.19242	-3.71627	-2.73597	-2.55436	-3.45041	-2.03707	-2.04797	0.4671	0.33059	-1.7241	-2.55436	-0.830258	-0.54436	-0.227257	-0.383209
_SNNWS[Phospho (STY)]LEDVTASDK_	SNNWSLEDVTASDK	1.27197e-36	2	823.341	-0.367361	-0.434872	-0.335773	-0.630515	-0.434577	-1.03106	-1.14164	-1.09524	-0.924308	-0.794546	0.00128812	2.89004	-0.434577	-1.03106	-0.596479	-0.259981	-0.140014	-0.441137
_AGS[Phospho (STY)]ISTLDSLDFAR_	AGSISTLDSLDFAR	8.11524e-46	2	766.853	1.9108	0.465109	0.450751	0.585847	0.691924	0.923641	0.663015	0.981581	0.735588	0.672591	0.956277	0.0194163	0.585847	0.735588	0.149742	0.751777	0.185756	0.523775
_SSKAS[Phospho (STY)]LGS[Phospho (STY)]LEGEAEAEASSPK_	SSKASLGSLEGEAEAEASSPK	6.38001e-07	3	732.31	0.480574	0.665326	0.523924	0.0255739	0.391512	1.7809	2.4838	1.89553	2.18213	2.18384	0.000176695	3.75278	0.480574	2.18213	1.70156	0.575765	0.131072	0.731319
_LQGSGVS[Phospho (STY)]LAS[Phospho (STY)]KK_	LQGSGVSLASKK	7.34285e-27	2	667.809	0.44139	0.522486	0.430257	-0.0533425	0.0935617	1.98388	2.05048	1.70447	1.73843	1.77955	0.000210468	3.67681	0.430257	1.77955	1.34929	0.876797	0.0839821	0.792989
_ESSIIAPAPAEDVDT[Phospho (STY)]PPR_	ESSIIAPAPAEDVDTPPR	8.2614e-05	2	972.951	-0.313536	-0.148214	-0.344303	-0.565787	-0.751173	-0.472101	0.0378633	0.970289	-0.510894	-0.540932	0.452725	0.344166	-0.344303	-0.472101	-0.127798	-0.55453	-6.25665	-1.85061
_QHYLS[Phospho (STY)]S[Phospho (STY)]EDEPDDNPDVLDSR_	QHYLSSEDEPDDNPDVLDSR	5.95474e-26	3	830.983	-1.0185	-0.955408	-0.920691	-0.665513	-0.945558	0.368243	-0.0968934	-0.679557	0.098879	-0.109852	0.0202101	1.69443	-0.945558	-0.0968934	0.848665	-0.151542	-4.59458	-1.03493
_GPGGSQGSQGPS[Phospho (STY)]PQGAR_	GPGGSQGSQGPSPQGAR	3.85329e-41	2	802.844	-2.65603	-2.60333	-2.68646	-3.11562	-2.53465	-2.51726	-3.55085	-3.17576	-3.55779	-3.14272	0.130188	0.885428	-2.65603	-3.17576	-0.519738	-0.0842029	-0.13309	-0.137351
_DNTFFRES[Phospho (STY)]PVGRK_	DNTFFRESPVGRK	8.97849e-17	3	544.923	-4.0954	-4.08975	-3.94318	-3.6184	3.62388	-2.64623	-2.75526	-2.71766	-2.78323	-2.69296	0.901224	0.0451671	-3.94318	-2.71766	1.22552	-1.39684	-0.0196471	-0.880088
_GVS[Phospho (STY)]MPNMLEPK_	GVSMPNMLEPK	3.41798e-08	2	641.782	2.4518	2.1097	2.4757	3.16819	2.68713	3.46641	3.29491	3.19124	2.78548	2.85711	0.0821785	1.08524	2.4757	3.19124	0.715537	0.150944	0.093017	0.151347
_YFDS[Phospho (STY)]GDYNM[Oxidation (M)]AK_	YFDSGDYNMAK	2.65938e-14	2	703.752	1.21924	1.32764	1.27413	0.266176	0.782234	0.294119	0.0462474	-0.569275	0.505386	0.481631	0.0470745	1.32721	1.21924	0.294119	-0.925125	0.462942	2.92204	1.07414
_TVANLLSGKS[Phospho (STY)]PR_	TVANLLSGKSPR	3.03015e-16	2	661.845	3.16602	3.24177	3.22228	2.95275	3.43451	0.92371	1.45546	1.75571	1.47288	1.49759	0.000306816	3.51312	3.22228	1.47288	-1.7494	0.0539464	0.213753	0.418578
_HIKEEPLS[Phospho (STY)]EEEPC[Carbamidomethyl (C)]TSTAIAS[Phospho (STY)]PEKK_	HIKEEPLSEEEPCTSTAIASPEKK	5.85566e-10	4	718.32	-0.0704749	0.03305	-0.76872	-0.693692	-0.250124	2.31176	2.6168	1.13566	1.89001	2.24552	0.00104987	2.97886	-0.250124	2.24552	2.49564	-1.03836	0.278288	1.58272
_MLAESDES[Phospho (STY)]GDEESVSQTDK_	MLAESDESGDEESVSQTDK	3.00311e-14	2	1068.91	-1.20969	-0.310673	0.105758	0.633903	-0.052225	-0.600973	-0.559876	-0.490716	-1.20299	-0.937435	0.20877	0.680332	-0.052225	-0.600973	-0.548749	-4.06791	-0.398617	-1.26448
_SSS[Phospho (STY)]FLIHGR_	SSSFLIHGR	5.14423e-09	2	542.253	-3.37375	-3.66371	-3.72372	-2.97431	-4.92506	-2.05408	-2.31161	-2.43906	-2.25624	-1.8629	0.0211903	1.67386	-3.66371	-2.25624	1.40747	-0.195552	-0.104007	-0.325048
_SPFNSPS[Phospho (STY)]PQDS[Phospho (STY)]PR_	SPFNSPSPQDSPR	1.56122e-13	2	788.297	-0.454637	-0.393882	-0.60382	-0.839337	-0.899329	-0.303431	0.0760155	0.04418	-0.13229	0.0303074	0.0084324	2.07405	-0.60382	0.0303074	0.634128	-0.353173	-2.7987	-1.02809
_RNSSS[Phospho (STY)]PVSPASVPGQR_	RNSSSPVSPASVPGQR	5.01853e-17	3	569.272	0.744746	0.699396	0.87078	1.25205	0.454789	0.370023	1.44409	0.31379	1.98479	1.42859	0.538538	0.268784	0.744746	1.42859	0.683844	0.36332	0.663047	0.576174
_LIRGPGENGDDS[Phospho (STY)]_	LIRGPGENGDDS	5.70668e-27	2	655.275	-1.80677	-1.63628	-1.76492	-2.61819	-2.12679	-2.9436	-2.36711	-3.73133	-2.48042	-2.56903	0.0638627	1.19475	-1.80677	-2.56903	-0.762264	-0.198208	-0.196696	-0.261741
_DGPEPPS[Phospho (STY)]PAK_	DGPEPPSPAK	4.29399e-22	2	537.729	-1.65746	-1.54166	-1.50125	-1.7033	-2.57568	-2.17705	-1.37511	-1.55003	-2.06883	-1.67925	0.947582	0.0233833	-1.65746	-1.67925	-0.0217892	-0.247032	-0.193152	-0.209562
_ADS[Phospho (STY)]PPAVIR_	ADSPPAVIR	8.39879e-22	2	503.242	-0.823892	-0.956529	-0.709991	-0.999465	-1.05233	-0.891396	-0.86173	-1.37139	-0.70202	-0.78544	0.946845	0.023721	-0.956529	-0.86173	0.0947981	-0.153552	-0.283519	-0.216002
_AAGPAS[Phospho (STY)]PPEEDPER_	AAGPASPPEEDPER	7.79412e-30	2	751.812	0.960188	0.867035	0.910015	0.930658	0.909465	-1.09229	-0.811972	-0.468493	-0.845868	-0.795895	0.000599215	3.22242	0.910015	-0.811972	-1.72199	0.0372122	-0.276788	16.3097
_VAGEAAET[Phospho (STY)]DS[Phospho (STY)]EPEPEPEPTAAPR_	VAGEAAETDSEPEPEPEPTAAPR	1.72869e-11	3	837.338	4.49713	4.80557	4.84213	4.4692	1.30547	4.84425	5.18865	4.67659	5.35478	5.23189	0.28036	0.552283	4.49713	5.18865	0.691515	0.378281	0.0564747	0.25857
_RYS[Phospho (STY)]DLTTLVAFPSSSVYPTK_	RYSDLTTLVAFPSSSVYPTK	7.38683e-08	3	771.379	2.69474	1.91754	1.65248	1.94285	0.848323	2.53955	2.46429	1.98127	2.54547	2.52506	0.191365	0.718137	1.91754	2.52506	0.607515	0.366404	0.100554	0.268719
_ANS[Phospho (STY)]PPREFPPATAR_	ANSPPREFPPATAR	2.45785e-21	3	530.919	0.672803	1.20055	1.15411	0.524994	0.348753	1.72504	1.46464	-0.164663	1.78871	1.65268	0.359636	0.444137	0.672803	1.65268	0.979875	0.48775	0.63715	0.639266
_LTPAEEENNSFQRLS[Phospho (STY)]P_	LTPAEEENNSFQRLSP	2.49546e-22	2	956.428	1.10673	0.857326	0.693841	-0.00818309	-0.739786	2.04863	1.82789	1.99386	1.69255	2.2023	0.0231779	1.63493	0.693841	1.99386	1.30002	1.96737	0.101263	0.836592
_SSSQSTFHIPLS[Phospho (STY)]PVEVK_	SSSQSTFHIPLSPVEVK	2.87908e-43	3	641.647	-0.875206	-2.15981	-2.11183	-2.14647	-1.2342	-2.28808	-2.38252	-2.04231	-4.44291	-6.41361	0.168976	0.772175	-2.11183	-2.38252	-0.270697	-0.35635	-0.53657	-0.624079
_NFSS[Phospho (STY)]PLLVHEPPPVC[Carbamidomethyl (C)]ATSK_	NFSSPLLVHEPPPVCATSK	5.20509e-29	3	720.678	0.89823	0.91971	0.911807	-0.282028	1.43335	0.13389	-0.48765	-1.43791	-0.202317	-0.00568537	0.0445595	1.35106	0.911807	-0.202317	-1.11412	0.816212	-1.56378	4.56145
_VVVSPT[Phospho (STY)]K_	VVVSPTK	6.30917e-07	2	405.212	7.0989	6.34658	6.12519	6.09369	6.92979	6.92573	5.66881	8.66139	6.3063	6.70608	0.662307	0.17894	6.34658	6.70608	0.359509	0.0715726	0.163102	0.123627
_VKT[Phospho (STY)]PEMIIQK_	VKTPEMIIQK	3.34123e-11	3	422.889	0.373647	1.22293	1.5988	2.77164	1.9009	3.22735	2.76158	3.03179	2.76387	2.13896	0.0719868	1.14275	1.5988	2.76387	1.16507	0.559983	0.147511	0.417455
_[Acetyl (Protein N-term)]AS[Phospho (STY)]PGKPGADEAQEEEGELEGGSAGPR_	ASPGKPGADEAQEEEGELEGGSAGPR	1.60856e-15	2	1324.06	3.15779	2.9767	3.02806	2.51308	2.95366	1.97069	2.8255	2.73996	2.8156	2.72415	0.242925	0.614528	2.9767	2.73996	-0.236745	0.0833659	0.138823	0.120705
_S[Phospho (STY)]PPPPGGGNLGMNSR_	SPPPPGGGNLGMNSR	1.32211e-07	2	759.332	0.971026	2.06008	2.26232	3.0597	1.70242	2.50688	2.24934	2.2058	1.49653	1.84172	0.93615	0.0286543	2.06008	2.2058	0.145716	0.380486	0.191414	0.282211
_NGGLEHVPS[Phospho (STY)]SSSIHNGDM[Oxidation (M)]EK_	NGGLEHVPSSSSIHNGDMEK	8.79131e-05	3	730.976	-2.20446	-2.33967	-2.50533	-2.34994	-2.5311	-4.62218	-3.60752	-4.30551	-3.32356	-3.91946	0.00786344	2.10439	-2.34994	-3.91946	-1.56952	-0.0561082	-0.131888	-0.284399
_DHFRLT[Phospho (STY)]IPR_	DHFRLTIPR	2.74646e-07	3	412.208	-2.20748	-2.52003	-2.54694	-2.97533	-2.48513	-3.17743	-3.12649	-3.34104	-3.73849	-3.61622	0.00546074	2.26275	-2.52003	-3.34104	-0.821008	-0.108112	-0.0790782	-0.174076
_IS[Phospho (STY)]LNSLC[Carbamidomethyl (C)]YGDM[Oxidation (M)]DK_	ISLNSLCYGDMDK	4.38075e-26	2	806.325	-2.14195	-1.98461	-2.62289	-2.85896	-1.99446	-1.84452	-1.79988	-2.09044	-1.87685	-1.44948	0.0914411	1.03886	-2.14195	-1.84452	0.297431	-0.171342	-0.127741	-0.197088
_S[Phospho (STY)]PEPGQTWTR_	SPEPGQTWTR	1.09272e-27	2	619.764	0.732311	0.680004	0.833241	0.459972	0.768126	0.0187862	0.17677	-0.110038	0.285899	0.39802	0.00740653	2.13039	0.732311	0.17677	-0.555541	0.205226	1.32164	0.776922
_VTQVDGNS[Phospho (STY)]PVR_	VTQVDGNSPVR	7.92091e-19	2	626.29	-1.32392	-1.06798	-0.994711	-2.38948	-2.04795	-0.642912	-0.43782	-0.914877	-0.550238	-0.557687	0.0563714	1.24894	-1.32392	-0.557687	0.766235	-0.39696	-0.289784	-0.60249
_LS[Phospho (STY)]PENNQVLTK_	LSPENNQVLTK	4.55523e-16	2	661.821	-0.66604	-0.496075	-0.604537	0.254947	0.0592639	-1.71904	-1.64843	-1.25828	-1.80192	-1.92987	0.00312085	2.50573	-0.496075	-1.71904	-1.22297	-1.4419	-0.151735	-0.813164
_SQS[Phospho (STY)]FAGVLGSHER_	SQSFAGVLGSHER	6.35793e-15	3	485.552	-0.499767	-1.72496	-1.99041	0.345846	0.0300002	0.0442518	-1.32917	-0.4166	0.373674	-0.654594	0.627758	0.202208	-0.499767	-0.4166	0.083167	-1.35958	-1.65596	-1.45172
_APGLLTPRPPGS[Phospho (STY)]PRPPPPVTPAALR_	APGLLTPRPPGSPRPPPPVTPAALR	2.80558e-25	4	648.86	-0.585201	-1.1765	-1.63656	-0.686367	-0.656544	-1.24588	-0.767266	-1.51667	-1.21107	-1.27775	0.42466	0.371959	-0.686367	-1.24588	-0.559518	-0.474962	-0.225891	-0.34916
_AS[Phospho (STY)]LPVVR_	ASLPVVR	1.53298e-14	2	411.218	-2.25149	-2.49564	-2.75312	-2.1111	-2.74266	-2.53616	-2.92969	-2.40629	-2.85041	-2.93992	0.249506	0.602919	-2.49564	-2.85041	-0.354771	-0.116549	-0.0897879	-0.110491
_T[Phospho (STY)]PSEADRWLEEVSK_	TPSEADRWLEEVSK	3.31081e-15	2	863.888	1.48577	1.18343	1.53453	1.42003	1.86915	2.28801	2.21758	2.23144	2.36074	2.21072	0.00729036	2.13725	1.48577	2.23144	0.745667	0.164903	0.02793	0.232252
_S[Phospho (STY)]LPHLPGTPRPTSSLPPGSVK_	SLPHLPGTPRPTSSLPPGSVK	3.22287e-19	3	735.719	3.46241	3.42412	3.38342	3.3009	3.31333	4.23298	3.94618	4.08576	4.42327	4.41979	0.00259544	2.58579	3.38342	4.23298	0.849556	0.0206247	0.0494594	0.12339
_IQLSQNHPVYIS[Phospho (STY)]PHK_	IQLSQNHPVYISPHK	0.00135652	3	614.308	-1.07639	-1.08093	-0.961577	-0.800781	-1.11848	-2.06056	-2.24813	-2.4269	-1.9436	-1.98431	0.000310073	3.50854	-1.07639	-2.06056	-0.984169	-0.128725	-0.0946121	-0.391136
_AGAPVGGS[Phospho (STY)]PGLAK_	AGAPVGGSPGLAK	2.7151e-09	2	581.287	-0.0237612	0.0826376	0.0897708	0.398075	0.0148366	-0.949673	-0.899975	-1.27763	-0.950498	-0.979524	0.000111936	3.95103	0.0826376	-0.950498	-1.03314	1.48367	-0.1498	-1.3591
_FHDTSS[Phospho (STY)]PLLISGTSAAELPWAVKPEDK_	FHDTSSPLLISGTSAAELPWAVKPEDK	8.67416e-23	3	992.818	3.67413	3.76853	3.25856	3.70988	3.31051	3.51798	3.05087	2.70694	3.48127	3.10698	0.146245	0.834919	3.67413	3.10698	-0.567151	0.0677808	0.105777	0.100552
_AS[Phospho (STY)]GEMASAQYITAALR_	ASGEMASAQYITAALR	2.07284e-46	2	860.392	1.4469	1.28608	1.53546	1.88687	1.01304	3.1881	3.09656	3.14939	3.11696	3.11988	0.00191045	2.71887	1.4469	3.11988	1.67298	0.224572	0.011342	0.403645
_RFS[Phospho (STY)]DSEGEETVPEPR_	RFSDSEGEETVPEPR	8.33096e-21	2	907.883	4.44338	4.35487	2.98788	4.27576	3.66452	2.98245	3.33631	1.58339	3.1339	3.2612	0.0738616	1.13158	4.27576	3.1339	-1.14186	0.156275	0.253852	0.251228
_EM[Oxidation (M)]PQDLRS[Phospho (STY)]PART[Phospho (STY)]PPSEEDSAEAER_	EMPQDLRSPARTPPSEEDSAEAER	6.0059e-15	3	958.727	2.17049	2.54537	2.21627	1.31914	1.96609	1.38211	1.56706	0.548686	1.23518	1.69027	0.0637065	1.19582	2.17049	1.38211	-0.788381	0.222718	0.347654	0.350741
_LLLERPS[Phospho (STY)]PIRDR_	LLLERPSPIRDR	4.09226e-10	3	515.615	5.37917	5.53642	5.62062	5.70628	5.72439	5.31177	5.6578	5.23112	5.28978	5.25098	0.0866193	1.06239	5.62062	5.28978	-0.330834	0.0252491	0.0328874	0.036236
_[Acetyl (Protein N-term)]AGRES[Phospho (STY)]PPPSAPSMAPISFGFTR_	AGRESPPPSAPSMAPISFGFTR	4.73355e-34	3	794.703	1.69899	0.690128	0.691301	0.39114	0.111474	2.08839	2.09101	1.54295	1.98803	1.97471	0.0226113	1.64567	0.690128	1.98803	1.29791	0.836854	0.11714	0.58207
_KPSPS[Phospho (STY)]ESPEPWKPFPAVSPEPR_	KPSPSESPEPWKPFPAVSPEPR	1.65019e-23	3	842.74	4.41028	-0.142352	4.12887	3.88134	4.08831	3.21765	2.66757	3.18632	3.41702	3.56705	0.965661	0.0151752	4.08831	3.21765	-0.870654	0.586163	0.106201	0.400833
_TAVDGFQSES[Phospho (STY)]PEK_	TAVDGFQSESPEK	2.19557e-13	2	737.809	1.26366	1.36508	1.45175	1.47848	1.54011	0.459432	0.774425	0.286612	0.678771	0.745622	0.00169306	2.77133	1.45175	0.678771	-0.772983	0.075785	0.355336	0.463113
_GPPS[Phospho (STY)]PPAPVM[Oxidation (M)]HSPSR_	GPPSPPAPVMHSPSR	5.0868e-19	3	537.245	1.03636	1.29289	1.30216	1.7288	1.53596	1.2339	0.87637	0.455208	1.0475	0.548798	0.0492781	1.30735	1.30216	0.87637	-0.425794	0.191043	0.394874	0.363924
_TRLDHGEES[Phospho (STY)]NES[Phospho (STY)]AESSSNWEK_	TRLDHGEESNESAESSSNWEK	2.85567e-11	3	851.325	-0.760335	-0.612242	-0.958152	-1.15146	-0.923063	-3.88244	-1.87781	-3.82932	-1.57859	-1.78528	0.0638769	1.19466	-0.923063	-1.87781	-0.954746	-0.232374	-0.447827	-0.688594
_TPARPFGS[Phospho (STY)]VGR_	TPARPFGSVGR	4.99306e-26	3	408.868	-0.350178	-0.0448148	0.158811	0.167619	0.118226	1.40737	1.47924	1.02489	1.06475	1.19664	0.000285926	3.54375	0.118226	1.19664	1.07841	22.0255	0.163996	1.08532
_VPMAGVGGTEGPEQLPAPC[Carbamidomethyl (C)]PSQTGS[Phospho (STY)]PPVGLIK_	VPMAGVGGTEGPEQLPAPCPSQTGSPPVGLIK	1.77532e-28	3	1070.19	2.3998	1.14718	1.42684	0.924682	0.73894	3.41985	3.20209	3.05301	3.14191	2.96547	0.00961408	2.01709	1.14718	3.14191	1.99474	0.49122	0.0546093	0.474436
_M[Oxidation (M)]VC[Carbamidomethyl (C)]S[Phospho (STY)]PVTVR_	MVCSPVTVR	1.18994e-14	2	572.748	0.178146	0.445042	0.26531	-0.186695	-0.474365	-1.26781	-1.15942	-1.75099	-1.09918	-0.895647	0.00265363	2.57616	0.178146	-1.15942	-1.33757	8.1498	-0.258254	-1.26025
_TAVIPINGS[Phospho (STY)]PR_	TAVIPINGSPR	3.09744e-17	2	602.808	1.30656	1.41817	1.4885	1.5683	1.09966	3.6371	3.34073	3.37597	3.64818	3.43082	1.18e-05	4.92869	1.41817	3.43082	2.01265	0.132295	0.0419056	0.461904
_DT[Phospho (STY)]LRTPPRER_	DTLRTPPRER	0.000958672	3	440.886	5.6891	5.67534	5.59827	5.08679	5.26328	5.42028	5.36735	5.40304	5.45742	5.43143	0.797571	0.0982305	5.59827	5.42028	-0.177988	0.0497931	0.00619799	0.0338935
_SHILEDDENS[Phospho (STY)]VDISMLK_	SHILEDDENSVDISMLK	1.72808e-35	3	675.634	-0.784207	1.81499	1.38643	2.99888	1.98445	-0.62349	1.35443	-1.0219	-1.13661	-1.21455	0.0758665	1.11995	1.81499	-1.0219	-2.83689	0.94401	-2.03785	3.32525
_LSFLS[Phospho (STY)]WGTNK_	LSFLSWGTNK	1.0454e-20	2	616.789	-1.63683	-1.3248	-1.63922	-1.89702	3.62388	-2.52109	-3.51584	-5.21717	-3.35294	-3.49235	0.0849417	1.07088	-1.63683	-3.49235	-1.85552	-4.09862	-0.27127	-1.11523
_SFDTVIGAGT[Phospho (STY)]PPGLAEPLLVVRPK_	SFDTVIGAGTPPGLAEPLLVVRPK	8.39965e-32	3	838.784	-1.10606	-0.801193	-0.67698	-0.240037	-0.184534	-0.084966	-0.180786	-0.195215	-0.855832	-0.722363	0.54369	0.264649	-0.67698	-0.195215	0.481765	-0.646108	-0.867456	-0.723153
_AGETRFT[Phospho (STY)]DTRK_	AGETRFTDTRK	1.68255e-07	3	454.545	4.71494	4.6495	4.65105	5.78922	4.68451	5.36954	4.66243	6.03458	4.97738	5.21424	0.408683	0.388614	4.68451	5.21424	0.529732	0.101886	0.0975915	0.100901
_SIS[Phospho (STY)]FPEVPR_	SISFPEVPR	9.46322e-20	2	556.263	-1.23101	-1.27606	-1.02298	-1.33443	-1.52629	-0.394431	-0.370143	-0.491824	-0.385893	-0.228943	0.000700531	3.15457	-1.27606	-0.385893	0.89017	-0.14217	-0.251715	-0.599804
_EVT[Phospho (STY)]PESGPPK_	EVTPESGPPK	4.58305e-20	2	560.75	0.781486	0.775996	0.871177	0.177105	0.097707	1.33571	1.36534	1.14628	1.32633	1.43276	0.0222671	1.65234	0.775996	1.33571	0.559716	0.686428	0.0804765	0.521259
_LSSESHHGGS[Phospho (STY)]PIHWVLPAGM[Oxidation (M)]SAK_	LSSESHHGGSPIHWVLPAGMSAK	4.12692e-17	4	621.04	3.4238	3.80928	3.59676	1.69918	3.45481	2.64921	1.18919	0.977895	3.02004	3.09393	0.208975	0.679905	3.45481	2.64921	-0.805599	0.266172	0.468053	0.384488
_FFVS[Phospho (STY)]TPSQPSC[Carbamidomethyl (C)]K_	FFVSTPSQPSCK	1.43449e-29	2	732.815	-0.10168	-0.0413573	-0.136702	-0.075243	-0.0312165	0.561978	-0.11	-0.787054	0.186223	0.202474	0.794399	0.0999614	-0.075243	0.186223	0.261466	-0.562204	47.1452	-10.2671
_RGS[Phospho (STY)]LEM[Oxidation (M)]SSDGEPLSR_	RGSLEMSSDGEPLSR	2.60867e-33	2	858.867	0.666856	0.947286	0.288688	-0.866745	0.836806	0.19552	-0.00971862	-0.682566	0.293886	0.404108	0.524036	0.280639	0.666856	0.19552	-0.471336	1.96875	10.7289	2.87514
_ELGELRKEPS[Phospho (STY)]L_	ELGELRKEPSL	6.45684e-17	2	675.837	-2.20556	-1.91197	-1.89196	-2.0131	-2.73683	-2.51724	-2.06355	-2.86292	-2.10679	-2.05785	0.57861	0.237614	-2.0131	-2.10679	-0.0936817	-0.162552	-0.15434	-0.154517
_S[Phospho (STY)]PQESTGDPGNSSSVSEGK_	SPQESTGDPGNSSSVSEGK	3.79651e-24	2	965.389	-0.308249	-0.408914	-0.507689	-1.02918	-0.578119	-0.105182	-0.0574167	-0.189544	0.384048	0.461717	0.0205932	1.68628	-0.507689	-0.0574167	0.450273	-0.490839	3.04816	-1.90038
_S[Phospho (STY)]VPSIAAATGTHSR_	SVPSIAAATGTHSR	1.58465e-23	2	717.84	1.74124	1.74421	1.72345	1.91683	1.92338	1.68013	1.51607	1.14974	1.93196	1.7708	0.312686	0.504892	1.74421	1.68013	-0.0640757	0.055813	0.185091	0.137301
_TEELIES[Phospho (STY)]PK_	TEELIESPK	2.60271e-15	2	563.257	-1.54396	-1.49856	-1.65717	-2.88723	3.62388	-1.62634	-1.51194	-1.86592	-1.49044	-1.52307	0.620134	0.207515	-1.54396	-1.52307	0.0208867	-3.1982	-0.0971232	-1.45754
_S[Phospho (STY)]PDTGPDWLK_	SPDTGPDWLK	1.85467e-17	2	598.255	-1.09885	-1.16476	-1.22255	-1.53822	-1.40275	-1.33086	-1.12674	-1.92248	-0.96195	-0.946406	0.928438	0.0322472	-1.22255	-1.12674	0.0958125	-0.140784	-0.320224	-0.231777
_DLTHS[Phospho (STY)]DSESSLHMSDR_	DLTHSDSESSLHMSDR	6.6289e-08	3	632.919	0.183096	1.1433	1.69416	0.303187	1.65447	0.816542	0.7339	0.0565947	-0.361859	-0.261713	0.152994	0.815326	1.1433	0.0565947	-1.0867	0.724877	2.80149	1.2369
_PST[Phospho (STY)]PTINVLESK_	PSTPTINVLESK	1.28013e-39	2	683.337	-1.63993	-1.68383	-1.61657	-1.86643	-2.57348	-2.69683	-2.62364	-1.92645	-2.39013	-2.54598	0.0828213	1.08186	-1.68383	-2.54598	-0.862147	-0.214299	-0.126009	-0.207923
_KPSGS[Phospho (STY)]PDLWKLS[Phospho (STY)]PDQR_	KPSGSPDLWKLSPDQR	1.82293e-12	3	657.631	1.00002	2.7287	2.81216	1.92776	1.84166	2.7466	0.145956	1.05426	2.00821	2.07237	0.551974	0.258081	1.92776	2.00821	0.0804457	0.359781	0.631863	0.475374
_RPTPNDDTLDEGVGLVHSNIATEHIPS[Phospho (STY)]PAK_	RPTPNDDTLDEGVGLVHSNIATEHIPSPAK	6.10549e-14	4	815.895	5.84	6.05398	5.98476	5.88087	6.12285	6.02042	5.76779	5.60987	5.72293	5.88207	0.146187	0.835092	5.98476	5.76779	-0.216966	0.0196677	0.0270459	0.0272094
_LLPPVGT[Phospho (STY)]GRSPR_	LLPPVGTGRSPR	7.11592e-31	2	665.356	-0.476612	1.93549	1.98608	-0.378452	2.31999	-0.295537	1.46578	-0.795799	0.729556	1.28998	0.565401	0.247643	1.93549	0.729556	-1.20593	1.28291	2.06737	1.51199
_EGKPEIEGKPES[Phospho (STY)]EGEPGSETR_	EGKPEIEGKPESEGEPGSETR	3.0881e-25	3	774.676	0.473967	0.449252	0.49344	0.517529	-0.641036	0.110476	0.280162	-0.437634	0.944129	0.409071	0.996093	0.00169997	0.473967	0.280162	-0.193805	1.94701	1.91366	1.81988
_RAAS[Phospho (STY)]DGQYENQSPEATSPR_	RAASDGQYENQSPEATSPR	7.41576e-05	2	1072.46	-1.25212	-1.38608	-0.989537	-0.915062	-1.29112	-2.01348	-1.58385	-1.08509	-0.563561	-0.615792	0.99126	0.00381246	-1.25212	-1.08509	0.167038	-0.174393	-0.533513	-0.374922
_EVNS[Phospho (STY)]QEEEEEELLRK_	EVNSQEEEEEELLRK	7.1123e-24	3	647.621	-1.18684	-1.11626	-1.19032	-2.38001	0.198743	-3.16843	-2.70133	-3.36081	-1.08208	-1.07009	0.193494	0.713333	-1.18684	-2.70133	-1.51449	-0.804541	-0.492767	-0.666346
_S[Phospho (STY)]IHEVDISNLEAALR_	SIHEVDISNLEAALR	5.04251e-35	3	582.952	5.05909	4.33458	4.62865	4.55667	4.75964	2.76503	2.81141	2.75384	2.77056	2.5151	0.000231649	3.63517	4.62865	2.76503	-1.86361	0.057332	0.0434573	0.28231
_AT[Phospho (STY)]PSENLVPSSAR_	ATPSENLVPSSAR	3.13086e-23	2	704.827	0.078628	0.00565873	-0.24317	0.463109	1.16128	-0.968828	-0.614684	-1.89873	-2.43044	-0.462556	0.0301333	1.52095	0.078628	-0.968828	-1.04746	1.86782	-0.669393	-2.17472
_PAGAT[Phospho (STY)]LERPK_	PAGATLERPK	2.02155e-09	2	560.282	-0.755236	-0.687393	-0.547276	-0.685186	-0.193292	-1.57858	-1.99185	-2.08218	-1.87524	-3.81586	0.0302051	1.51992	-0.685186	-1.99185	-1.30667	-0.393386	-0.39029	-0.760837
_AFHAALRNS[Phospho (STY)]PVNTK_	AFHAALRNSPVNTK	1.1922e-13	3	535.935	-1.53552	-4.80364	-3.56122	-0.909223	-1.52611	-0.00716709	0.0138912	-0.119764	0.660638	-0.581438	0.0595326	1.22524	-1.53552	-0.00716709	1.52836	-0.667154	-65.618	-1.394
_ADVTPPPDGSTTHNLEVS[Phospho (STY)]PK_	ADVTPPPDGSTTHNLEVSPK	4.43278e-31	2	1071.49	2.83942	3.29387	3.60379	4.14305	3.4336	3.6437	3.09134	3.35768	3.38671	3.92397	0.965563	0.0152192	3.4336	3.38671	-0.0468975	0.13703	0.0906954	0.109474
_ALQPGQPGTTPPQDAAQDPNLS[Phospho (STY)]PGPSPAVAR_	ALQPGQPGTTPPQDAAQDPNLSPGPSPAVAR	1.57353e-28	4	779.627	2.49317	2.42472	2.2371	1.90922	1.39866	1.22289	-0.900971	1.03078	1.58891	1.54701	0.112601	0.948456	2.2371	1.22289	-1.0142	0.214624	1.1493	0.655091
_S[Phospho (STY)]ADNSLENPFSK_	SADNSLENPFSK	2.9281e-26	2	694.79	-1.69645	-1.61629	-1.75869	-1.36965	-1.12767	-0.314633	-0.439883	-0.732961	-0.568177	-0.326138	0.00131633	2.88064	-1.61629	-0.439883	1.17641	-0.172806	-0.370101	-0.588715
_HFKDEDEDEDVAS[Phospho (STY)]PDGLGR_	HFKDEDEDEDVASPDGLGR	1.3371e-20	3	737.634	1.85574	1.76235	1.74566	1.41081	1.15167	2.26981	2.29845	1.78295	2.09574	2.34086	0.0277387	1.55691	1.74566	2.26981	0.524157	0.186246	0.106251	0.209073
_RVS[Phospho (STY)]VELTNSLFK_	RVSVELTNSLFK	1.01144e-18	2	736.879	1.12423	1.20688	2.07558	2.31296	1.90612	2.45534	2.64626	2.66267	2.43098	1.89861	0.0866708	1.06213	1.90612	2.45534	0.549216	0.3082	0.127979	0.265173
_SPT[Phospho (STY)]LSQVHSPLVTSPSANLK_	SPTLSQVHSPLVTSPSANLK	1.38651e-19	3	715.031	0.423686	1.20452	0.51389	1.33242	1.59311	0.778758	1.14298	1.76094	2.10659	1.65767	0.280506	0.552058	1.20452	1.65767	0.453152	0.510692	0.353371	0.44136
_ALHSFIT[Phospho (STY)]PPTTPQLR_	ALHSFITPPTTPQLR	9.6666e-21	3	586.969	0.115027	-0.732753	-0.843955	-0.346141	-1.44135	-0.783977	-0.491034	-1.01897	-0.477771	-0.46292	0.995238	0.00207326	-0.732753	-0.491034	0.241718	-0.893429	-0.381751	-0.648721
_ENHGQADHS[Phospho (STY)]PSM[Oxidation (M)]TATHFPR_	ENHGQADHSPSMTATHFPR	3.15192e-11	4	554.73	0.30659	0.477534	0.203305	0.0951776	-0.139408	0.926101	0.354771	0.862802	1.30029	0.440789	0.0548757	1.26062	0.203305	0.862802	0.659497	1.22597	0.496294	0.893278
_VRVS[Phospho (STY)]PQDANPLMANGTLTR_	VRVSPQDANPLMANGTLTR	5.32735e-20	3	707.349	-0.692745	-0.895328	-0.577769	-0.977229	-1.11265	-2.09569	-1.81341	-2.71622	-2.05775	-2.09369	0.001457	2.83654	-0.895328	-2.09369	-1.19836	-0.253392	-0.155337	-0.490187
_TGSNIS[Phospho (STY)]GASSDISLDEQYK_	TGSNISGASSDISLDEQYK	1.34859e-06	2	1026.44	-1.51897	-1.78958	-1.75624	-1.18222	-1.81811	-0.512933	-1.51093	-0.299103	-0.919276	-0.952909	0.0414455	1.38252	-1.75624	-0.919276	0.83696	-0.166402	-0.555435	-0.442971
_RILS[Phospho (STY)]DVTHSAVFGVPASK_	RILSDVTHSAVFGVPASK	6.16076e-14	3	655.338	1.2676	0.68472	0.837984	1.03085	0.547306	1.04281	1.05487	0.828684	0.93	1.12467	0.522229	0.282139	0.837984	1.04281	0.204827	0.325436	0.11724	0.229804
_LRS[Phospho (STY)]PPEALVQGR_	LRSPPEALVQGR	3.84361e-20	2	701.864	2.95037	3.17014	3.19477	3.48325	3.42174	4.36508	4.00288	4.27489	4.31004	4.12994	0.000704645	3.15203	3.19477	4.27489	1.08012	0.0659207	0.0350487	0.145045
_EEVAS[Phospho (STY)]EPEEAASPTTPK_	EEVASEPEEAASPTTPK	6.46951e-24	2	926.398	1.64875	1.52259	1.67775	1.84065	1.26678	3.1913	3.30892	3.13042	3.28369	3.05904	0.000169606	3.77056	1.64875	3.1913	1.54255	0.134408	0.0326482	0.359305
_DPLSS[Phospho (STY)]PGGPGSR_	DPLSSPGGPGSR	2.2165e-19	2	603.761	-0.232107	-0.109009	-0.138441	-0.539026	-0.234835	0.33921	-0.697352	-0.594727	-0.505346	-0.45367	0.641536	0.192779	-0.232107	-0.505346	-0.273239	-0.680511	-1.08239	-0.968013
_RQS[Phospho (STY)]LYENQV_	RQSLYENQV	3.41073e-15	2	608.772	-1.68874	-1.71984	-1.80728	-2.14903	-1.57328	-0.932183	-0.76474	-1.16021	-1.17332	-0.841813	0.00183495	2.73638	-1.71984	-0.932183	0.787659	-0.12234	-0.190208	-0.33979
_PAS[Phospho (STY)]PDRFAVSAEAENK_	PASPDRFAVSAEAENK	0.00353272	3	590.268	0.994066	3.40838	3.42329	0.719836	0.746735	0.343707	0.198698	-0.721357	3.99548	3.31097	0.790379	0.102165	0.994066	0.343707	-0.650359	0.767142	1.46497	1.036
_AALQTAPESADDSPSQLS[Phospho (STY)]K_	AALQTAPESADDSPSQLSK	1.26543e-17	2	998.449	0.907077	1.30946	0.423615	0.559989	-1.51775	-0.591756	-0.47071	-1.3513	-2.54614	0.727064	0.226362	0.645196	0.559989	-0.591756	-1.15175	3.24472	-1.42556	-4.90639
_M[Oxidation (M)]ETEADAPS[Phospho (STY)]PAPSLGER_	METEADAPSPAPSLGER	9.47672e-37	2	927.385	1.18743	-1.53315	-2.04463	0.83256	1.42086	2.3021	2.15793	2.03631	2.57023	-0.151466	0.140815	0.851352	0.83256	2.15793	1.32537	-59.5814	0.616681	1.84782
_VDS[Phospho (STY)]PLPSDK_	VDSPLPSDK	1.62906e-15	2	519.231	0.462593	0.331333	0.241814	-0.127544	0.248583	0.260197	0.855634	0.158031	0.370481	0.60649	0.306384	0.513734	0.248583	0.370481	0.121898	0.948658	0.624982	0.775807
_GSES[Phospho (STY)]PEMGPEVTPAPR_	GSESPEMGPEVTPAPR	5.24866e-34	2	860.866	-0.494829	-0.201504	-0.855242	-0.391468	0.0193734	0.371477	0.177968	0.397934	0.192124	-0.104251	0.0317425	1.49836	-0.391468	0.192124	0.583592	-0.85262	0.970316	-4.545
_DRS[Phospho (STY)]VPNLTEGSLHEPGR_	DRSVPNLTEGSLHEPGR	1.35956e-28	3	648.637	-1.32893	-1.21256	-1.60547	-1.3889	-3.94537	-0.68695	-0.419897	-0.923664	-0.688877	-0.454898	0.128569	0.890865	-1.3889	-0.68695	0.701945	-0.608758	-0.32246	-0.810776
_ESVPEFPLS[Phospho (STY)]PPK_	ESVPEFPLSPPK	1.91455e-12	2	703.834	9.6791	9.03916	10.8358	10.6031	10.7779	8.77386	8.74533	8.65787	8.937	8.93375	0.0420746	1.37598	10.6031	8.77386	-1.82919	0.0778955	0.0139107	0.0949624
_RIS[Phospho (STY)]IVENC[Carbamidomethyl (C)]FGAAGQPLTIPGR_	RISIVENCFGAAGQPLTIPGR	1.48832e-37	3	779.391	2.93655	1.71261	1.87862	2.13952	1.88203	8.07932	7.11664	8.09207	7.99519	5.53311	0.00104645	2.98028	1.88203	7.99519	6.11317	0.230676	0.149599	0.608634
_YPT[Phospho (STY)]LPGK_	YPTLPGK	8.40537e-24	2	428.204	-1.78578	-1.3889	-1.96939	-1.38822	-1.95007	-2.02303	-1.4626	-1.37745	-1.33716	-1.43475	0.486252	0.313138	-1.78578	-1.43475	0.351033	-0.17094	-0.184389	-0.176134
_MAS[Phospho (STY)]PPAPSPAPPAISPIIK_	MASPPAPSPAPPAISPIIK	9.80054e-18	3	641.333	2.87396	1.4421	2.80752	2.0293	2.57451	1.08223	-0.584602	1.32454	-0.806748	-1.09628	0.0187743	1.72644	2.57451	-0.584602	-3.15911	0.257695	-69.9555	1.2966
_WSNS[Phospho (STY)]QPADLAHMGR_	WSNSQPADLAHMGR	2.9823e-22	3	550.568	2.39168	2.24508	1.42659	1.80638	1.15307	-0.00558937	-0.70544	-0.821643	-1.34247	-1.17039	0.000578234	3.2379	1.80638	-0.821643	-2.62803	0.291401	-0.63969	2.93879
_SVFWASS[Phospho (STY)]PYR_	SVFWASSPYR	4.2798e-33	2	640.279	-1.13054	-1.73115	-1.564	-1.67659	-2.81596	-1.68382	-1.96907	-2.66214	-1.8884	-1.81042	0.629715	0.200856	-1.67659	-1.8884	-0.211812	-0.349528	-0.19139	-0.26483
_QMGYTEAIEVIQAASS[Phospho (STY)]PVK_	QMGYTEAIEVIQAASSPVK	4.81007e-41	3	701.334	-0.473913	-1.35407	-1.48393	-1.6689	-2.23971	-2.14549	-2.16722	-2.47182	-1.67757	-1.71804	0.19205	0.716587	-1.48393	-2.14549	-0.661554	-0.442652	-0.164502	-0.32953
_M[Oxidation (M)]ELGT[Phospho (STY)]PLR_	MELGTPLR	4.16167e-06	2	506.73	-0.283227	-0.0616191	-0.383008	-1.66382	-0.721531	1.0644	1.12912	1.3401	0.581594	0.905299	0.00945778	2.02421	-0.383008	1.0644	1.44741	-1.00978	0.281878	5.10047
_RLS[Phospho (STY)]ENNC[Carbamidomethyl (C)]SLDDWEIGAGHLSSSAFNSEK_	RLSENNCSLDDWEIGAGHLSSSAFNSEK	9.57275e-33	4	801.599	3.21899	2.73613	3.029	2.57225	2.57448	4.49174	4.56416	4.47407	4.55023	4.67984	0.000861448	3.06477	2.73613	4.55023	1.8141	0.101844	0.0177791	0.252415
_S[Phospho (STY)]PLAQMEEER_	SPLAQMEEER	3.60056e-17	2	635.263	-0.408299	0.16095	0.45325	0.539616	0.137924	-1.11052	-0.95991	-0.639568	-1.34592	-1.06877	0.00323409	2.49025	0.16095	-1.06877	-1.22972	2.10279	-0.251135	-1.65362
_VAS[Phospho (STY)]LPGDFK_	VASLPGDFK	4.03347e-08	2	507.239	-1.12104	-1.28019	-1.35954	-2.0003	-2.60115	-2.66697	-1.88869	-3.52189	-1.81916	-2.0938	0.202403	0.693783	-1.35954	-2.0938	-0.734259	-0.369292	-0.296513	-0.361232
_FIVLNSLNQNAKPEGPEQAELGRLS[Phospho (STY)]PR_	FIVLNSLNQNAKPEGPEQAELGRLSPR	1.50045e-13	4	765.143	1.52843	1.11806	1.63832	2.1933	1.90274	1.78877	1.91704	1.96192	1.80624	1.45594	0.700539	0.154568	1.63832	1.80624	0.167926	0.241144	0.111096	0.176601
_S[Phospho (STY)]PAAVTEPETNK_	SPAAVTEPETNK	9.32107e-31	2	662.295	-0.749573	-0.72688	-2.34349	-1.12837	-0.871888	-2.83282	-2.96624	-2.99234	-3.0445	-2.78893	0.0137673	1.86115	-0.871888	-2.96624	-2.09435	-0.582751	-0.0372679	-0.506216
_S[Phospho (STY)]LPITIEMLK_	SLPITIEMLK	4.39708e-21	2	612.819	2.57082	1.20775	1.16001	1.14462	0.342555	2.38397	2.39519	1.99123	2.48592	2.21894	0.0924972	1.03387	1.16001	2.38397	1.22396	0.625265	0.0850673	0.42808
_LRGQS[Phospho (STY)]TDSLPQTIC[Carbamidomethyl (C)]R_	LRGQSTDSLPQTICR	3.98677e-25	3	604.62	-1.24595	-0.31083	-0.631058	-1.14495	-1.81963	-0.973146	0.23489	-0.835556	1.00636	0.334552	0.124908	0.903408	-1.14495	0.23489	1.37984	-0.565789	-18.0071	-1.58944
_S[Phospho (STY)]PEPDGPAPAFLR_	SPEPDGPAPAFLR	6.26934e-44	2	717.327	-0.780186	-0.844212	-1.41833	-1.01845	-1.65955	-2.26908	-2.19311	-3.10744	-2.01329	-1.91562	0.0114216	1.94227	-1.01845	-2.19311	-1.17466	-0.332542	-0.205607	-0.424631
_LRLS[Phospho (STY)]PSPTSQR_	LRLSPSPTSQR	3.55071e-05	2	661.335	8.80856	8.26341	9.05239	9.30725	8.76769	9.47807	9.35607	9.36078	8.43197	9.3981	0.294318	0.531183	8.80856	9.36078	0.552223	0.0438898	0.047245	0.0480561
_GEASSS[Phospho (STY)]NPATPIK_	GEASSSNPATPIK	2.62882e-11	2	669.8	-2.24393	-2.19476	-2.06539	-1.99729	-1.69984	-2.20432	-2.02611	-3.08671	-2.47255	-2.19478	0.223453	0.650814	-2.06539	-2.20432	-0.138926	-0.105043	-0.174154	-0.164499
_DWEDDS[Phospho (STY)]DEDMSNFDR_	DWEDDSDEDMSNFDR	7.53063e-19	2	978.317	8.56949	8.43695	4.86502	8.74428	1.25304	9.83981	6.87768	9.68614	5.86745	5.84885	0.599645	0.222106	8.43695	6.87768	-1.55927	0.515577	0.261968	0.378202
_RNSSS[Phospho (STY)]PVS[Phospho (STY)]PASVPGQR_	RNSSSPVSPASVPGQR	3.96146e-20	3	595.928	2.05703	1.97885	2.14152	0.373601	1.72499	0.875776	0.925067	0.505775	1.111	1.23813	0.160493	0.794545	1.97885	0.925067	-1.05378	0.442944	0.299276	0.500575
_IVVGS[Phospho (STY)]SVAPGNTAPSPSSPTSPTSDATTSLEM[Oxidation (M)]NNPHAIPR_	IVVGSSVAPGNTAPSPSSPTSPTSDATTSLEMNNPHAIPR	7.55875e-27	4	1010.98	-0.474366	-0.567927	-0.697315	-1.27707	-0.675777	-0.807776	-0.676108	-1.37972	-1.14571	-1.21131	0.235359	0.628269	-0.675777	-1.14571	-0.469931	-0.425281	-0.280125	-0.368381
_LFGGFNSSDTVTS[Phospho (STY)]PQR_	LFGGFNSSDTVTSPQR	3.55958e-21	2	896.899	-2.18705	-1.7332	-1.33628	-2.07275	-1.52548	-2.31423	-3.22405	-2.15214	-1.84933	-1.73635	0.250835	0.600612	-1.7332	-2.15214	-0.418942	-0.202582	-0.26108	-0.261173
_NS[Phospho (STY)]LETVGTPDSGR_	NSLETVGTPDSGR	1.66664e-18	2	706.806	-0.270115	-0.0967533	-0.0967178	-0.239894	-0.18846	-1.48123	-1.78197	-0.811353	-1.48808	-2.6109	0.0214459	1.66866	-0.18846	-1.48808	-1.29962	-0.448746	-0.398519	-0.974594
_SAAPSALGSGS[Phospho (STY)]PDSVAK_	SAAPSALGSGSPDSVAK	1.18118e-26	2	791.361	-0.526099	-0.514192	-0.366357	-0.473473	-0.909886	-1.74348	-1.53543	0.625352	-1.55844	-2.27301	0.311664	0.506314	-0.514192	-1.55844	-1.04424	-0.37014	-0.859647	-0.916864
_QVPVM[Oxidation (M)]QGTGMQGASIQGGSQPGGFS[Phospho (STY)]PGQNQVTPQDHEK_	QVPVMQGTGMQGASIQGGSQPGGFSPGQNQVTPQDHEK	2.82641e-38	4	990.946	0.131486	0.454502	0.42502	-0.253253	-0.503833	-0.0120451	0.163415	-0.0516659	0.156524	0.194777	0.89627	0.0475611	0.131486	0.156524	0.0250387	8.29364	1.2552	4.13518
_STT[Phospho (STY)]PGGTGIKPFLER_	STTPGGTGIKPFLER	2.6099e-43	3	547.606	-2.83711	-2.67351	-2.55278	-1.00109	-1.494	-0.930986	-2.48694	-0.432165	-2.27754	-2.22801	0.557577	0.253695	-2.55278	-2.22801	0.324769	-0.385547	-0.553821	-0.451482
_SQDVAVS[Phospho (STY)]PQQQQC[Carbamidomethyl (C)]SK_	SQDVAVSPQQQQCSK	3.69075e-16	2	885.38	0.746038	0.611853	0.834508	0.376347	0.457119	1.67058	1.66316	1.0406	1.21602	1.46701	0.00516115	2.28725	0.611853	1.46701	0.855158	0.316518	0.197014	0.476929
_AGETRFT[Phospho (STY)]DTR_	AGETRFTDTR	0.000471889	2	617.267	5.05241	5.67364	5.71116	5.3258	4.75587	5.21	5.42223	4.49586	5.85275	5.91301	0.87446	0.05826	5.3258	5.42223	0.0964377	0.0769713	0.1068	0.088272
_EGVLGQVPLAPPQPGAPPS[Phospho (STY)]PAPAR_	EGVLGQVPLAPPQPGAPPSPAPAR	2.69983e-30	3	795.077	-0.172289	-1.77262	-1.83237	-2.27584	-2.09328	-0.747148	-0.729267	-1.34722	-0.241449	-0.327856	0.122081	0.913352	-1.83237	-0.729267	1.10311	-0.515159	-0.645907	-0.698432
_PVPS[Phospho (STY)]PSWSGSC[Carbamidomethyl (C)]R_	PVPSPSWSGSCR	1.27021e-48	2	698.789	-1.21072	-1.1423	-1.12165	-1.52155	-2.42672	-1.92371	-1.86343	-1.98972	-1.6634	-1.63732	0.360536	0.443051	-1.21072	-1.86343	-0.652704	-0.370911	-0.0867594	-0.2544
_DSVALRHS[Phospho (STY)]NPR_	DSVALRHSNPR	6.3814e-12	3	444.545	0.588321	0.62671	-3.23717	0.39613	0.0303282	1.43075	1.50221	0.695692	1.3006	1.75435	0.153116	0.814979	0.39613	1.43075	1.03462	-5.16469	0.295206	2.806
_PGTLC[Carbamidomethyl (C)]ADDGQS[Phospho (STY)]PVPAEEVR_	PGTLCADDGQSPVPAEEVR	5.55212e-33	3	693.301	-0.552981	0.484548	-0.262871	0.541852	0.780234	0.920378	0.367367	1.27823	2.03795	1.77039	0.0589227	1.22972	0.484548	1.27823	0.793685	2.89429	0.522826	1.10777
_GHTDTEGRPPS[Phospho (STY)]PPPTSTPEK_	GHTDTEGRPPSPPPTSTPEK	9.46109e-12	3	723.327	0.900845	1.60156	1.21984	1.76694	0.165335	1.7678	2.34281	2.01535	3.54758	2.32668	0.0406672	1.39076	1.21984	2.32668	1.10684	0.562597	0.285132	0.517731
_GLLPGLLPAPADKLT[Phospho (STY)]PK_	GLLPGLLPAPADKLTPK	1.45357e-44	2	891.002	2.48423	1.18779	1.19778	1.20495	1.37377	0.266042	1.85631	-0.522396	0.287782	0.147523	0.103945	0.983198	1.20495	0.266042	-0.938906	0.376749	2.15072	0.946773
_TPRIS[Phospho (STY)]PPIKEEETK_	TPRISPPIKEEETK	5.79823e-29	3	568.957	-1.56555	-1.10006	-0.992846	-0.763526	-1.05071	-0.903511	-5.20322	-1.25933	-0.0439587	-0.823099	0.677455	0.169119	-1.05071	-0.903511	0.147195	-0.267818	-1.23711	-1.02332
_RASSDLSIAS[Phospho (STY)]SEEDK_	RASSDLSIASSEEDK	2.28243e-21	3	558.912	-1.16463	0.146328	-0.661885	-0.0455514	-0.479308	-1.11308	-1.53383	-0.901405	-1.07467	-1.10214	0.0743434	1.12876	-0.479308	-1.10214	-0.622828	-1.17564	-0.204039	-0.668936
_GNPS[Phospho (STY)]PPAAGEGQRPPPPLC[Carbamidomethyl (C)]VPGGGGGAPAR_	GNPSPPAAGEGQRPPPPLCVPGGGGGAPAR	1.1546e-10	3	952.452	4.35335	4.35021	4.17691	3.92562	3.87411	2.07599	2.14369	0.734367	2.05015	2.10323	0.00287058	2.54203	4.17691	2.07599	-2.10092	0.0550867	0.33418	0.434592
_SPS[Phospho (STY)]PGLFR_	SPSPGLFR	6.82149e-26	2	470.718	-1.77702	-1.81867	-1.75034	-2.67924	3.62388	-2.14412	-1.58769	-2.13246	-0.908355	-1.14818	0.674436	0.171059	-1.77702	-1.58769	0.189334	-2.89433	-0.354427	-1.44327
_SSRSS[Phospho (STY)]PELTR_	SSRSSPELTR	2.08268e-14	3	400.519	-0.469946	-0.266001	-0.279546	-0.407644	-0.90173	0.0440966	-0.698872	-0.0205278	-0.48214	-0.145915	0.406697	0.390729	-0.407644	-0.145915	0.261729	-0.556727	-1.22037	-0.809925
_DYS[Phospho (STY)]PSRNPPEVEAR_	DYSPSRNPPEVEAR	9.50903e-13	2	848.87	2.50339	2.64549	2.58181	2.47543	2.0127	0.987621	1.1439	0.791515	0.39277	1.36874	0.00116765	2.93269	2.50339	0.987621	-1.51576	0.102326	0.395464	0.501823
_TASESISNLSEAGS[Phospho (STY)]VK_	TASESISNLSEAGSVK	4.52824e-40	2	830.377	-1.22633	-1.16444	-1.15756	-1.67777	-1.46492	0.560552	0.544805	0.0631257	0.49192	0.417459	6.13e-05	4.21257	-1.22633	0.49192	1.71825	-0.169872	0.492813	-2.05187
_PKVEMYS[Phospho (STY)]GS[Phospho (STY)]DDDDDFNK_	PKVEMYSGSDDDDDFNK	1.28423e-26	2	1061.37	1.26554	1.10397	1.62841	1.59338	0.90155	1.29135	1.87803	1.43054	1.21316	1.02225	0.813081	0.089866	1.26554	1.29135	0.0258031	0.241162	0.235172	0.226121
_AS[Phospho (STY)]PEPQRENAS[Phospho (STY)]PAPGTTAEEAMSR_	ASPEPQRENASPAPGTTAEEAMSR	2.15993e-22	3	882.03	0.227882	0.552632	0.715558	0.688422	-0.376689	0.510015	0.54382	0.253519	0.406845	0.636409	0.725436	0.139401	0.552632	0.510015	-0.0426167	1.26105	0.311161	0.779893
_LS[Phospho (STY)]PAALHNGLLAR_	LSPAALHNGLLAR	4.93538e-24	3	471.585	-4.17284	-4.20699	-4.32747	-5.24707	-4.36806	-3.38434	-4.71867	-4.13808	-4.52648	-4.58026	0.653111	0.185013	-4.32747	-4.52648	-0.199011	-0.0996612	-0.126409	-0.109341
_GRTPPNLLSTLQY[Phospho (STY)]PRPSSGTLASASPDWVGPSTR_	GRTPPNLLSTLQYPRPSSGTLASASPDWVGPSTR	2.54645e-35	4	912.456	0.999431	-0.277662	-0.487095	-0.952097	-0.248924	-1.50684	-1.80897	-1.34315	-2.50159	-2.11548	0.013164	1.88061	-0.277662	-1.80897	-1.53131	-3.74446	-0.251565	-1.0225
_ERPPETLT[Phospho (STY)]PPPPYGHQPQTGSGESSGTTGDK_	ERPPETLTPPPPYGHQPQTGSGESSGTTGDK	0.000249241	4	822.123	-1.01454	-1.07173	-0.861208	-1.70203	-2.7511	0.638319	0.633987	0.469377	0.235063	0.255625	0.0143682	1.8426	-1.07173	0.469377	1.5411	-0.526728	0.438915	-2.22155
_TC[Carbamidomethyl (C)]LSEGNPYVSSALSVPAS[Phospho (STY)]PR_	TCLSEGNPYVSSALSVPASPR	8.9402e-25	3	758.015	0.875006	0.116724	-0.0809889	0.181309	-0.232971	1.48655	1.38778	1.20541	1.5759	1.52788	0.00701774	2.1538	0.116724	1.48655	1.36983	2.47848	0.102099	0.909103
_RC[Carbamidomethyl (C)]AT[Phospho (STY)]PVIIDEILPSK_	RCATPVIIDEILPSK	2.65081e-27	3	597.974	1.40173	-0.0531197	-0.349862	-0.529834	-0.840096	-1.4034	-1.58341	-1.79339	-1.58094	-1.72151	0.039866	1.3994	-0.349862	-1.58341	-1.23355	-11.7605	-0.0928374	-1.18852
_IDPWSFVSAGPRPSPLPS[Phospho (STY)]PQPAPR_	IDPWSFVSAGPRPSPLPSPQPAPR	4.7701e-31	3	879.439	2.45951	2.34766	2.21832	1.62911	2.185	1.52448	1.41617	0.648933	1.74853	1.73996	0.0443899	1.35272	2.21832	1.52448	-0.693842	0.147765	0.318996	0.302334
_LFGHS[Phospho (STY)]STSALSAILR_	LFGHSSTSALSAILR	1.08142e-13	3	547.278	-0.0685349	-1.99673	-2.59473	-1.40026	-1.45825	-0.495122	-0.517094	-0.967125	-0.117473	-0.869648	0.165138	0.782152	-1.45825	-0.517094	0.941156	-0.622599	-0.570322	-0.781062
_RFS[Phospho (STY)]LFGK_	RFSLFGK	5.88878e-09	2	467.731	-1.86614	-2.08511	-2.04913	-2.14848	-2.18206	-0.313834	-0.0330663	-0.108597	0.495937	0.358419	0.00050573	3.29608	-2.08511	-0.0330663	2.05205	-0.0597016	4.22317	-1.16394
_KDS[Phospho (STY)]SSEVFSDAAK_	KDSSSEVFSDAAK	1.33527e-35	2	725.809	-0.901004	-0.940088	-0.999877	-1.75244	-2.02149	-1.92707	-1.70246	3.50949	-1.59863	-1.68896	0.677669	0.168982	-0.999877	-1.68896	-0.689079	-0.396636	-3.44223	-1.63421
_STGS[Phospho (STY)]ATSLASQGER_	STGSATSLASQGER	1.48353e-31	2	716.309	0.199409	0.270726	-0.452356	0.329254	-0.683399	-2.42154	-2.60862	-2.17541	-1.63784	-1.56651	0.00117391	2.93037	0.199409	-2.17541	-2.37482	-6.93445	-0.223273	-1.06924
_WFS[Phospho (STY)]NPSR_	WFSNPSR	4.93023e-16	2	487.2	-0.244994	-0.509643	-0.530917	-0.0883543	-0.396601	-0.828219	-1.00648	-0.802796	-1.16969	-1.19975	0.00337912	2.4712	-0.396601	-1.00648	-0.609877	-0.527933	-0.184895	-0.565999
_MGPSGGEGM[Oxidation (M)]EPERRDS[Phospho (STY)]QDGSSYR_	MGPSGGEGMEPERRDSQDGSSYR	6.42875e-05	4	646.007	-1.97764	0.377725	-1.41648	-2.53347	-3.12811	1.05746	1.71353	-0.705685	1.89725	1.68151	0.0195383	1.70911	-1.97764	1.68151	3.65914	-0.773136	0.950868	-6.24638
_FRIS[Phospho (STY)]HELESSSSEVN_	FRISHELESSSSEVN	1.40721e-10	2	900.894	0.674557	0.92042	1.06892	1.08891	1.34838	2.45853	2.70278	2.69101	2.29504	2.58879	0.000180077	3.74454	1.06892	2.58879	1.51986	0.242192	0.0674459	0.464995
_KDT[Phospho (STY)]PPPLVPPAAR_	KDTPPPLVPPAAR	1.77883e-39	2	719.876	1.14719	1.10095	1.03826	0.904679	1.06545	2.26481	2.07507	2.18377	2.55979	2.21725	0.000240693	3.61854	1.06545	2.21725	1.15181	0.0870849	0.0802949	0.393402
_SSS[Phospho (STY)]FVLPK_	SSSFVLPK	9.33881e-14	2	472.728	-1.98277	-2.1205	-1.64816	-1.48614	-1.6237	0.865167	0.667558	0.873346	1.08327	0.901629	4.36e-05	4.36072	-1.64816	0.873346	2.5215	-0.150595	0.168095	-3.1578
_NHS[Phospho (STY)]NAQFIESYVC[Carbamidomethyl (C)]R_	NHSNAQFIESYVCR	1.10328e-19	3	602.254	1.81	1.61193	1.58971	1.63096	1.69167	1.04542	1.04839	-0.975745	0.837426	0.938502	0.0967524	1.01434	1.63096	0.938502	-0.692456	0.0531234	1.50894	0.72973
_IS[Phospho (STY)]PIQKPQGLDPVEILQER_	ISPIQKPQGLDPVEILQER	4.5498e-28	3	747.394	1.23788	-0.427677	-0.310426	-0.445048	-0.700829	0.208923	-0.214099	-0.0998862	0.162732	0.0597478	0.770994	0.112949	-0.427677	0.0597478	0.487425	-6.01604	7.58049	-10.1712
_RC[Carbamidomethyl (C)]PT[Phospho (STY)]PEIQK_	RCPTPEIQK	3.9129e-05	2	604.778	-0.513702	-0.0832183	-0.168263	0.579211	0.243588	0.656895	0.60944	0.218113	0.244268	0.38358	0.165447	0.781342	-0.0832183	0.38358	0.466799	36.129	0.480675	1.73824
_TNSMSSSGLGS[Phospho (STY)]PNR_	TNSMSSSGLGSPNR	7.61802e-30	2	737.803	-0.333575	-0.976376	-0.766859	0.87285	-0.2208	0.582121	0.656411	0.790334	-0.739244	-0.419299	0.445924	0.350739	-0.333575	0.582121	0.915696	-2.51678	4.02679	-12.8231
_GAPWGT[Phospho (STY)]PGAS[Phospho (STY)]QEELRAPGSVAER_	GAPWGTPGASQEELRAPGSVAER	2.43894e-25	3	828.363	1.41653	1.20885	0.944571	0.0911279	0.759398	0.113279	0.656278	0.27015	1.0331	0.651557	0.367424	0.434833	0.944571	0.651557	-0.293014	0.575905	0.664203	0.634309
_ESS[Phospho (STY)]PIPS[Phospho (STY)]PTSDR_	ESSPIPSPTSDR	2.34427e-15	2	716.773	2.80692	2.87226	3.06455	2.73136	2.67186	0.980089	1.31472	1.00726	1.13453	1.29999	1.8e-05	4.74384	2.80692	1.13453	-1.67239	0.0536206	0.137174	0.451845
_GPPS[Phospho (STY)]PPAPVM[Oxidation (M)]HS[Phospho (STY)]PSRK_	GPPSPPAPVMHSPSRK	6.23742e-22	3	606.598	4.92294	5.17744	4.91599	4.62117	5.09484	4.51372	4.52493	4.18616	3.68583	4.36932	0.0223111	1.65148	4.92294	4.36932	-0.553623	0.0432014	0.0815252	0.0986982
_SRPTS[Phospho (STY)]EGS[Phospho (STY)]DIESTEPQK_	SRPTSEGSDIESTEPQK	4.79605e-11	2	1004.4	2.4754	3.31541	3.3065	1.83791	2.90373	2.00021	3.40981	2.51394	2.03373	2.81146	0.688242	0.162259	2.90373	2.51394	-0.389796	0.22554	0.2298	0.218814
_GS[Phospho (STY)]GHPAYAEVEPVGEK_	GSGHPAYAEVEPVGEK	2.88435e-14	3	569.586	1.63965	1.75231	1.82466	2.00997	2.31961	2.40611	2.14363	2.8874	2.23879	2.17757	0.0739448	1.13109	1.82466	2.23879	0.414131	0.13932	0.129066	0.169911
_IAEPS[Phospho (STY)]VC[Carbamidomethyl (C)]GR_	IAEPSVCGR	6.14855e-09	2	534.731	0.932534	0.89169	1.02672	1.23861	0.72114	-2.44724	-2.35945	-1.63	-2.23675	-3.32411	0.000989226	3.0047	0.932534	-2.35945	-3.29198	0.197565	-0.253277	-2.53504
_AS[Phospho (STY)]PVAVGSSGAGADPSFQPVLSAR_	ASPVAVGSSGAGADPSFQPVLSAR	2.96306e-16	3	770.037	-0.35921	-1.25746	-1.33065	-0.645309	-0.691149	-0.963588	-1.99312	-0.487395	-2.24462	-1.98287	0.211802	0.674069	-0.691149	-1.98287	-1.29172	-0.489954	-0.498284	-0.570758
_GHGDIC[Carbamidomethyl (C)]SLLLQHS[Phospho (STY)]PALK_	GHGDICSLLLQHSPALK	8.94424e-25	3	642.648	-3.48788	-3.55903	-3.56007	-3.88056	-3.74925	-4.03261	-5.0475	-3.8687	-3.14572	-3.54518	0.544461	0.264033	-3.56007	-3.8687	-0.308624	-0.0445519	-0.181198	-0.134297
_SETIQDTDTQSLVGS[Phospho (STY)]PSTR_	SETIQDTDTQSLVGSPSTR	1.02541e-19	3	701.314	-0.749115	-0.280686	-0.473836	1.54123	1.04832	0.751797	0.909973	0.477716	-1.66679	-0.0229399	0.89722	0.047101	-0.280686	0.477716	0.758403	4.66331	11.6062	6.3295
_LC[Carbamidomethyl (C)]S[Phospho (STY)]PLS[Phospho (STY)]EPGDPSK_	LCSPLSEPGDPSK	9.49104e-09	2	773.798	1.32492	1.49646	1.39492	1.49251	1.39241	0.472771	0.429947	0.0116414	0.0119387	0.298624	0.00108014	2.96652	1.39492	0.298624	-1.09629	0.051661	0.907554	0.767197
_QGPVS[Phospho (STY)]PGPAPPPSFIM[Oxidation (M)]SYK_	QGPVSPGPAPPPSFIMSYK	1.35086e-24	3	684.988	-1.89702	-2.75958	-3.41985	-2.67727	-2.94403	-3.72684	-3.24721	-3.65614	-4.77643	-4.81285	0.033784	1.47129	-2.75958	-3.72684	-0.967264	-0.201489	-0.175446	-0.268887
_LEGQATAVT[Phospho (STY)]PNK_	LEGQATAVTPNK	2.3036e-17	2	654.813	-3.21534	-2.9138	-3.04801	-2.7745	-2.63751	-2.74837	-2.75447	-2.78058	-3.23187	-3.16049	0.940145	0.0268052	-2.9138	-2.78058	0.133225	-0.0775101	-0.0817395	-0.0751743
_LPAPQEDTAS[Phospho (STY)]EAGT[Phospho (STY)]PQGEVQTR_	LPAPQEDTASEAGTPQGEVQTR	2.77984e-06	3	814.679	1.16087	0.855524	-0.122682	0.66749	0.342506	1.40634	1.7261	1.29537	1.69116	1.90003	0.0194031	1.71213	0.66749	1.69116	1.02367	0.848453	0.154144	0.597412
_LPSTSDDC[Carbamidomethyl (C)]PAIGT[Phospho (STY)]PLR_	LPSTSDDCPAIGTPLR	1.53498e-06	2	890.403	0.876595	-0.291802	-1.86959	1.3412	1.10187	1.50261	1.89357	1.26805	-0.283812	1.48621	0.323856	0.489648	0.876595	1.48621	0.609618	5.74862	0.720327	1.65517
_KEPVVGGTLS[Phospho (STY)]PLALANK_	KEPVVGGTLSPLALANK	6.96988e-22	3	591.989	-2.57827	-2.86769	-2.64482	-3.06414	-2.87961	-3.33912	-3.29478	-3.97394	-3.46368	-3.37611	0.0102543	1.98909	-2.86769	-3.37611	-0.508421	-0.0698351	-0.0796158	-0.135069
_APST[Phospho (STY)]PLLTVR_	APSTPLLTVR	2.49401e-18	2	567.8	-3.07662	-3.19018	-1.78193	-0.92326	-2.29312	-0.261333	0.141554	0.0168293	0.471873	0.265864	0.0127351	1.895	-2.29312	0.141554	2.43467	-0.418042	2.16204	-1.33075
_PWIPSSPAPSSENGGPASPGLPAEASGS[Phospho (STY)]GPGS[Phospho (STY)]PHLHPPDK_	PWIPSSPAPSSENGGPASPGLPAEASGSGPGSPHLHPPDK	1.20837e-07	4	996.696	-0.198447	0.549907	-0.358375	1.68357	0.925858	-0.374274	0.478212	0.77666	1.91931	1.90552	0.595255	0.225297	0.549907	0.77666	0.226753	1.60948	1.04364	1.21606
_TITVPVSGS[Phospho (STY)]PK_	TITVPVSGSPK	4.72228e-32	2	583.297	-1.19118	-1.35217	-1.65023	-0.498053	-4.42117	-0.509085	-0.418472	-0.558402	-0.334092	-0.321554	0.182316	0.739176	-1.35217	-0.418472	0.933696	-0.830151	-0.244362	-1.11059
_FSTLTDDPS[Phospho (STY)]PR_	FSTLTDDPSPR	4.53499e-13	2	658.282	0.309621	0.366493	-0.190801	1.26196	0.129604	1.03674	0.626968	1.09111	0.18184	0.460367	0.44877	0.347976	0.309621	0.626968	0.317348	1.44164	0.567907	0.893389
_QQGHEPVS[Phospho (STY)]PR_	QQGHEPVSPR	2.0599e-06	2	607.769	1.29842	1.31901	1.3224	2.47987	2.25922	0.801109	0.477063	1.45156	0.482636	0.690876	0.0462045	1.33532	1.3224	0.690876	-0.631525	0.336361	0.512225	0.548326
_C[Carbamidomethyl (C)]GGFVAWNS[Phospho (STY)]LGQPHVNGR_	CGGFVAWNSLGQPHVNGR	1.54942e-29	3	679.303	-1.29405	-1.61728	-1.74942	-1.46884	-1.15372	-1.68842	-1.78766	3.50949	-1.78575	-2.00608	0.648278	0.188239	-1.46884	-1.78575	-0.316901	-0.164571	-3.17275	-1.4858
_SSGVVPQS[Phospho (STY)]APPVPTASSR_	SSGVVPQSAPPVPTASSR	1.30864e-20	2	902.435	1.58955	1.2311	-1.04227	2.0425	2.39995	0.171098	-0.934999	0.865384	-1.85088	-2.25644	0.0853908	1.06859	1.58955	-0.934999	-2.52455	1.08733	-1.6465	7.48515
_KRES[Phospho (STY)]ES[Phospho (STY)]ES[Phospho (STY)]DETPPAAPQLIK_	KRESESESDETPPAAPQLIK	5.1493e-21	3	818.008	-0.57524	3.87562	4.17956	3.05846	0.278	3.67929	4.0536	0.869452	3.99804	4.21216	0.445069	0.351572	3.05846	3.99804	0.939577	1.00356	0.418451	0.664838
_EVDYSDS[Phospho (STY)]LTEK_	EVDYSDSLTEK	1.98419e-28	2	683.276	-0.109755	-0.0497684	-0.225978	-0.500369	-1.2328	-0.63052	-0.420003	-1.35693	-0.522002	-0.285165	0.575305	0.240102	-0.225978	-0.522002	-0.296025	-1.14282	-0.651718	-0.82925
_PGGLGSSSLYGLGAS[Phospho (STY)]RPR_	PGGLGSSSLYGLGASRPR	5.92539e-19	3	604.632	-0.0272374	-0.126846	-0.197162	-0.359386	-0.465606	-0.200855	-0.205562	-0.488532	-0.0612223	0.116954	0.704732	0.151976	-0.197162	-0.200855	-0.00369325	-0.751285	-1.32499	-0.956019
_IWS[Phospho (STY)]PLVTEEGK_	IWSPLVTEEGK	1.34349e-24	2	669.821	0.24337	-0.741059	-0.796968	-1.83465	-0.939508	-0.434167	-0.11522	-1.11852	-0.35869	-0.241762	0.482386	0.316605	-0.796968	-0.35869	0.438278	-0.907428	-0.861401	-0.928525
_S[Phospho (STY)]FNLEASLSK_	SFNLEASLSK	2.23286e-30	2	588.271	-2.26098	-2.30728	-1.82946	-1.95323	-2.74216	-1.44834	-1.58558	-1.82903	-1.85911	-1.93824	0.0753722	1.12279	-2.26098	-1.82903	0.431953	-0.16025	-0.119027	-0.18998
_EQLS[Phospho (STY)]ET[Phospho (STY)]EGSGEDEPGNDPSETTQK_	EQLSETEGSGEDEPGNDPSETTQK	1.31415e-15	3	908.674	-0.758356	-0.340955	0.546393	0.168134	-0.172581	1.24181	1.85637	0.767989	1.94623	0.600927	0.0154262	1.81174	-0.172581	1.24181	1.41439	-4.45348	0.477545	1.54275
_PFLGSMNQPAAPFS[Phospho (STY)]PTR_	PFLGSMNQPAAPFSPTR	2.20354e-18	2	949.437	2.64915	1.66771	1.83511	2.1638	1.60731	2.98006	0.497196	0.852923	2.32397	-0.131608	0.427687	0.368874	1.83511	0.852923	-0.982191	0.216557	0.996904	0.596472
_AELGM[Oxidation (M)]GDSTSQS[Phospho (STY)]PPIK_	AELGMGDSTSQSPPIK	4.92682e-21	2	857.374	3.1871	3.53942	3.36744	3.17044	3.50553	1.32545	1.35309	0.941425	0.752697	1.14165	4.25e-05	4.37151	3.36744	1.14165	-2.22579	0.0514415	0.232211	0.54037
_RLPVS[Phospho (STY)]PVAGS_	RLPVSPVAGS	6.2174e-14	2	531.771	-2.67913	-2.94862	-2.79932	-2.30381	-1.37378	-1.25242	-0.909436	-0.841102	-0.680769	-1.1506	0.0155139	1.80928	-2.67913	-0.909436	1.7697	-0.261125	-0.24049	-0.52437
_DGSIS[Phospho (STY)]PVSSEC[Carbamidomethyl (C)]SVVER_	DGSISPVSSECSVVER	1.84003e-23	2	894.38	0.0169705	0.365207	0.657853	0.403615	-0.100949	-0.713055	-0.57065	-0.549081	0.000601038	-0.535733	0.0137421	1.86195	0.365207	-0.549081	-0.914288	1.1462	-0.579412	-4.66314
_RRDS[Phospho (STY)]DGVDGFEAEGK_	RRDSDGVDGFEAEGK	5.83731e-09	3	573.244	2.42324	2.42746	2.37425	2.0823	1.91393	2.02773	2.10523	2.02196	2.16472	2.3567	0.511076	0.291515	2.37425	2.10523	-0.269012	0.103986	0.0642156	0.0864778
_S[Phospho (STY)]VASSQPAKPTK_	SVASSQPAKPTK	1.04249e-27	2	640.816	-2.79616	-3.4041	-3.05204	-3.03401	-3.99697	-3.79769	-3.68282	-4.30583	-3.89767	-3.35939	0.127063	0.895981	-3.05204	-3.79769	-0.745654	-0.143476	-0.0902777	-0.136998
_LLRPS[Phospho (STY)]LAELHDELEK_	LLRPSLAELHDELEK	5.67966e-22	3	614.984	-2.3589	-1.75465	-1.84874	-1.54878	-1.80795	-2.97933	-2.97254	-4.00932	-3.2327	-3.21527	0.00280287	2.5524	-1.80795	-3.21527	-1.40732	-0.160875	-0.129568	-0.320247
_S[Phospho (STY)]PRS[Phospho (STY)]PLEATRK_	SPRSPLEATRK	2.81432e-08	3	467.881	0.677509	-0.312836	0.748401	0.449575	0.269451	2.04994	2.12473	1.44176	1.97321	1.81269	0.00214753	2.66806	0.449575	1.97321	1.52363	1.15818	0.144182	0.770597
_S[Phospho (STY)]GDLGDMEPLK_	SGDLGDMEPLK	2.16517e-41	2	621.26	-0.996044	-1.17752	-0.927877	-0.422181	-1.72471	-0.460804	-0.848147	-0.736468	-1.81111	-1.48587	0.971533	0.0125424	-0.996044	-0.848147	0.147896	-0.447731	-0.523975	-0.460224
_LMT[Phospho (STY)]PKPVSIATNR_	LMTPKPVSIATNR	3.32808e-30	3	503.262	-0.263912	-0.116186	0.399649	0.837391	-0.23507	-0.110713	0.459531	-0.0375141	-0.223069	-0.413712	0.596302	0.224534	-0.116186	-0.110713	0.00547295	3.86017	-5.00484	13.4783
_AGEQQLS[Phospho (STY)]EPEDMEM[Oxidation (M)]EAGDTDDPPR_	AGEQQLSEPEDMEMEAGDTDDPPR	2.963e-10	2	1372.02	5.66215	5.64612	5.43359	5.19319	5.40578	4.96687	4.82194	4.79952	4.10267	4.22716	0.014402	1.84158	5.43359	4.79952	-0.634065	0.0354136	0.0851037	0.109275
_S[Phospho (STY)]PRPTGSDLLPGAPILSLR_	SPRPTGSDLLPGAPILSLR	5.65999e-43	3	676.361	-1.556	-1.98398	-2.35034	-1.55153	-1.61678	-0.415103	-0.435377	-1.12575	0.348595	-0.0325187	0.00691663	2.16011	-1.61678	-0.415103	1.20168	-0.193358	-1.64998	-0.832426
_TAS[Phospho (STY)]EGSEAETPEAPK_	TASEGSEAETPEAPK	2.4716e-35	2	792.327	-3.18796	-3.14147	-3.05352	-2.14891	-2.47787	-1.74848	-1.48148	-2.07913	-1.6474	-1.37703	0.0102799	1.98801	-3.05352	-1.6474	1.40612	-0.165395	-0.163041	-0.312097
_YGS[Phospho (STY)]IVDDERLSAEEMDER_	YGSIVDDERLSAEEMDER	1.72529e-32	3	731.972	-1.98249	-1.71938	-1.84405	-1.63971	-1.36914	-0.53413	-0.0949694	-0.604293	-0.564766	-0.729001	0.000526503	3.2786	-1.71938	-0.564766	1.15461	-0.135008	-0.477083	-0.607508
_[Acetyl (Protein N-term)]ST[Phospho (STY)]GGDFGNPLR_	STGGDFGNPLR	1.7283e-22	2	621.761	-0.912986	-1.15871	-1.39217	-1.18478	-0.968354	-1.57617	-1.66341	-1.60018	-1.34249	-1.62867	0.0131575	1.88083	-1.15871	-1.60018	-0.441473	-0.16981	-0.0813327	-0.206422
_EMPQDLRS[Phospho (STY)]PAR_	EMPQDLRSPAR	8.42736e-21	2	690.31	-0.16096	0.86219	1.34013	2.17635	0.632216	0.913903	0.987031	1.06724	0.388097	0.461458	0.727595	0.138111	0.86219	0.913903	0.0517124	0.892387	0.412602	0.719531
_GGPLS[Phospho (STY)]GPYR_	GGPLSGPYR	5.97895e-19	2	492.221	-2.20011	-2.37704	-2.31897	-0.949121	-0.766139	-0.877843	-1.47153	-1.57621	-1.48958	-1.6006	0.548102	0.261139	-2.20011	-1.48958	0.710527	-0.46132	-0.21292	-0.377776
_LEPEAPALALPVT[Phospho (STY)]PQK_	LEPEAPALALPVTPQK	3.24439e-33	3	585.309	-1.05818	-2.48956	-2.50875	-2.8165	-2.14478	-3.18567	-3.56157	-4.00131	-3.53824	-3.4871	0.0239155	1.62132	-2.48956	-3.53824	-1.04868	-0.309955	-0.0820797	-0.301258
_RVPAVQRDS[Phospho (STY)]PVIVR_	RVPAVQRDSPVIVR	3.85011e-13	3	557.973	-0.980326	-0.895508	-0.827415	-1.90301	-0.892433	-1.46121	-1.49019	-2.43874	-1.07659	-1.6184	0.204614	0.689064	-0.895508	-1.49019	-0.594682	-0.411292	-0.310391	-0.387605
_ADTSQEIC[Carbamidomethyl (C)]S[Phospho (STY)]PR_	ADTSQEICSPR	2.83047e-14	2	672.268	-0.777027	-0.500105	-0.351169	-0.842594	-2.20142	-1.7196	-1.53602	-2.54168	-1.88784	-1.61794	0.0938382	1.02762	-0.777027	-1.7196	-0.942573	-0.787712	-0.216443	-0.531219
_WDT[Phospho (STY)]GENPIYK_	WDTGENPIYK	8.66832e-24	2	651.774	-2.62334	-2.64631	-2.84485	-2.3836	-2.30672	-2.52765	-3.07456	-1.95616	-3.25794	-3.2605	0.500776	0.300357	-2.62334	-3.07456	-0.451226	-0.0846239	-0.201101	-0.158404
_NNC[Carbamidomethyl (C)]PFS[Phospho (STY)]ADENYRPLAK_	NNCPFSADENYRPLAK	9.60503e-28	3	659.284	-2.58547	-2.52321	-2.39961	-2.37016	-2.7796	-2.32066	-2.56701	-2.29753	-2.95877	-2.6738	0.882374	0.0543473	-2.52321	-2.56701	-0.0437966	-0.0648933	-0.106495	-0.0836411
_IWDPTPSHTPAGAAT[Phospho (STY)]PGRGDTPGHATPGHGGATSSAR_	IWDPTPSHTPAGAATPGRGDTPGHATPGHGGATSSAR	4.42262e-08	5	726.136	0.561118	2.18812	0.867025	0.0841888	1.69369	-0.782061	0.281139	1.13806	1.32015	0.189145	0.364734	0.438024	0.867025	0.281139	-0.585886	0.790719	1.96386	1.15346
_TQLSQGRS[Phospho (STY)]S[Phospho (STY)]PQLDPLRK_	TQLSQGRSSPQLDPLRK	1.6847e-11	3	690.996	2.77225	2.95533	2.93776	2.99484	5.18584	4.90101	4.91633	4.7393	2.78383	2.76662	0.478808	0.319839	2.95533	4.7393	1.78397	0.302469	0.283417	0.29109
_HLT[Phospho (STY)]PEPDIVASTK_	HLTPEPDIVASTK	1.44663e-08	2	744.361	1.41601	1.45777	1.23625	1.36977	0.748345	0.93153	0.943481	0.99144	1.18209	0.880569	0.196476	0.70669	1.36977	0.943481	-0.426287	0.232961	0.118264	0.22356
_S[Phospho (STY)]PPTTMLLPASPAK_	SPPTTMLLPASPAK	1.01326e-29	2	745.87	0.00202912	0.639543	2.23966	-1.19548	1.3023	-1.09772	-2.54036	0.958359	0.462372	1.66576	0.589696	0.229372	0.639543	0.462372	-0.177171	2.17606	-15.373	6.0448
_S[Phospho (STY)]VEEELHQR_	SVEEELHQR	3.44007e-26	2	603.761	-3.15347	-2.88882	-2.81345	-5.12182	-2.63751	-3.74835	-3.51423	-3.7596	-3.27078	-3.3707	0.75992	0.119232	-2.88882	-3.51423	-0.625408	-0.307721	-0.062207	-0.205953
_DSVWGS[Phospho (STY)]GGGQQSVNHLVK_	DSVWGSGGGQQSVNHLVK	2.52558e-33	3	645.63	-0.866457	0.306192	0.382934	0.473425	0.294799	-0.572437	-0.374157	-0.964018	-0.512573	-0.311242	0.103772	0.98392	0.306192	-0.512573	-0.818764	4.69676	-0.467256	-2.50713
_ASASGSGAQVGGPISSGSSAS[Phospho (STY)]SVTVTR_	ASASGSGAQVGGPISSGSSASSVTVTR	1.5917e-06	3	815.713	-0.308139	0.707588	2.43673	0.524245	0.166448	-0.0074002	0.945666	1.35328	1.79028	1.16204	0.656637	0.182675	0.524245	1.16204	0.637793	1.47808	0.636331	0.963293
_ALPRRS[Phospho (STY)]TS[Phospho (STY)]PIIGSPPVR_	ALPRRSTSPIIGSPPVR	5.08778e-19	3	655.334	-0.598124	-0.755647	-0.672902	-0.636937	-0.274348	-0.92435	-0.333569	-1.12829	-1.01775	-0.828614	0.239429	0.620822	-0.636937	-0.92435	-0.287413	-0.314025	-0.363247	-0.383901
_EGES[Phospho (STY)]LEDLM[Oxidation (M)]K_	EGESLEDLMK	3.29905e-12	2	623.749	1.12549	1.49939	1.34554	0.514397	0.885635	1.85679	2.18726	2.18006	1.96838	2.23023	0.00973599	2.01162	1.12549	2.18006	1.05457	0.362375	0.0781889	0.381361
_VEHS[Phospho (STY)]PGPPLADAEC[Carbamidomethyl (C)]QEGLSENSAC[Carbamidomethyl (C)]R_	VEHSPGPPLADAECQEGLSENSACR	1.36641e-08	3	930.721	-0.0432829	-0.391075	-0.67802	-0.520718	-0.852717	-2.95811	-2.87411	-3.34004	-3.0656	-2.86944	6.39e-05	4.19473	-0.520718	-2.95811	-2.43739	-0.617462	-0.0645765	-0.768676
_ETERAS[Phospho (STY)]PIK_	ETERASPIK	3.51774e-12	2	555.763	-2.65115	-2.65978	-3.1031	-2.71232	-1.64665	-2.1085	-2.00775	-2.79438	-2.5951	-2.09927	0.55496	0.255738	-2.65978	-2.1085	0.551277	-0.211754	-0.151054	-0.183377
_LMPS[Phospho (STY)]PLK_	LMPSPLK	6.32145e-14	2	433.216	-2.09867	-1.84394	-1.64698	-1.15414	-2.13869	-1.11962	-1.02012	-1.06222	-1.23233	-1.54573	0.0629946	1.2007	-1.84394	-1.11962	0.724328	-0.225802	-0.176526	-0.28934
_S[Phospho (STY)]DANASYLR_	SDANASYLR	3.8373e-15	2	538.724	-1.18903	-1.39751	-1.38292	-0.929488	-1.18913	-2.01529	-1.88112	-1.922	-1.86438	-2.00421	0.00297665	2.52627	-1.18913	-1.922	-0.732867	-0.156006	-0.0358219	-0.255216
_SLFC[Carbamidomethyl (C)]GS[Phospho (STY)]PPPEAASEK_	SLFCGSPPPEAASEK	1.64017e-20	2	828.852	0.354969	0.303404	0.395454	0.552458	-0.108984	-0.770624	-1.20595	-1.40953	-0.463667	-0.671347	0.00410619	2.38656	0.354969	-0.770624	-1.12559	0.823313	-0.432775	-2.33269
_SLS[Phospho (STY)]ESSVIMDR_	SLSESSVIMDR	8.82999e-30	2	652.284	-2.33815	-2.21913	-1.61167	-1.81408	-1.73387	-1.93617	-1.21087	-2.13689	-1.82735	-1.98528	0.675963	0.170077	-1.81408	-1.93617	-0.122096	-0.163234	-0.196713	-0.172994
_RLSLPGLLSQVS[Phospho (STY)]PR_	RLSLPGLLSQVSPR	2.04681e-28	3	534.962	-0.28027	-0.40601	-0.69985	-0.896471	-0.947184	-1.33391	-1.14752	-1.54399	-0.98041	-1.04167	0.0293554	1.53231	-0.69985	-1.14752	-0.447671	-0.456425	-0.190274	-0.418011
_VKAS[Phospho (STY)]PITNDGEDEFVPS[Phospho (STY)]DGLDK_	VKASPITNDGEDEFVPSDGLDK	2.51007e-16	3	831.687	2.36365	2.57343	2.4909	2.49783	1.72966	2.60734	3.00501	2.46723	3.0448	2.83987	0.0893411	1.04895	2.4909	2.83987	0.348974	0.147804	0.0897197	0.14599
_QGS[Phospho (STY)]FSEDVISHK_	QGSFSEDVISHK	8.42486e-21	2	707.306	0.755797	0.676468	0.796257	0.0196712	0.145203	-1.95873	-1.85505	-1.38551	-0.861203	-0.714646	0.0031827	2.4972	0.676468	-1.38551	-2.06198	0.766629	-0.415733	-2.43128
_VERADGYEPPVQES[Phospho (STY)]V_	VERADGYEPPVQESV	8.92411e-16	2	877.885	-1.82065	-2.04854	-1.94137	-1.73657	-0.897314	-1.01754	-0.915641	-0.916407	-1.00552	-0.946785	0.0536716	1.27026	-1.82065	-0.946785	0.873863	-0.271228	-0.0505439	-0.371167
_TRSYDNLT[Phospho (STY)]TAC[Carbamidomethyl (C)]DNTVPLASR_	TRSYDNLTTACDNTVPLASR	2.06898e-17	2	1168.02	-1.16332	-1.36662	-0.924556	-0.723166	-1.74275	-0.357195	-0.591644	-0.590102	-0.811375	-0.955789	0.0835055	1.07828	-1.16332	-0.591644	0.571679	-0.334008	-0.34788	-0.445525
_LDFAPPT[Phospho (STY)]PPHYPPHER_	LDFAPPTPPHYPPHER	9.25722e-15	3	650.968	1.61739	1.5073	1.34232	1.62804	1.29261	-0.342302	-0.573599	-1.18141	1.06413	1.34187	0.0875104	1.05794	1.5073	-0.342302	-1.8496	0.104619	17.6619	1.36016
_FLSAQSHSTSPQGLDS[Phospho (STY)]PLPLEGSGAHQVLHNESK_	FLSAQSHSTSPQGLDSPLPLEGSGAHQVLHNESK	2.20527e-12	4	909.684	1.25635	1.09	1.01885	1.16223	0.893291	1.6695	1.65862	1.878	1.57195	1.51281	0.00144581	2.83989	1.09	1.65862	0.568617	0.12754	0.0836815	0.240324
_RHS[Phospho (STY)]SDINHLVTQGR_	RHSSDINHLVTQGR	1.7118e-07	3	567.272	3.37494	2.1669	3.25906	3.84638	2.90907	4.86183	4.6823	4.7605	5.1579	4.46782	0.00896413	2.04749	3.25906	4.7605	1.50144	0.201008	0.052931	0.250897
_LLGGTRT[Phospho (STY)]PINDAS_	LLGGTRTPINDAS	2.01193e-38	2	697.837	-0.370472	-0.229746	-0.337799	-0.768875	-1.02628	0.0959003	0.305745	-0.15565	0.206048	-0.0487687	0.0281897	1.54991	-0.370472	0.0959003	0.466372	-0.616661	2.31301	-1.79689
_ILLVDS[Phospho (STY)]PGMGNADDEQQEEGTSSK_	ILLVDSPGMGNADDEQQEEGTSSK	1.09755e-17	3	867.374	0.813836	0.39291	0.23319	0.357352	-0.486409	0.0714731	-0.198823	-0.0701838	-0.225703	-0.190597	0.227598	0.642832	0.357352	-0.190597	-0.547948	1.80089	-1.00981	5.50174
_TSLM[Oxidation (M)]SAES[Phospho (STY)]PTPR_	TSLMSAESPTPR	1.01119e-16	2	686.794	1.12252	1.28075	2.07777	0.916933	1.27128	0.379206	-1.49829	0.891906	-1.28204	-1.69143	0.0422621	1.37405	1.27128	-1.28204	-2.55332	0.330773	-1.85498	3.86317
_PGMYPDPHSPFAVS[Phospho (STY)]PIPGR_	PGMYPDPHSPFAVSPIPGR	4.21139e-28	3	701.324	0.533408	0.537722	1.00745	0.320266	0.592959	-0.417959	-0.332234	-0.99701	-0.180122	-0.285307	0.00331447	2.47959	0.537722	-0.332234	-0.869956	0.41999	-0.726813	7.85929
_SFSIS[Phospho (STY)]PVR_	SFSISPVR	2.59782e-08	2	486.731	1.69401	1.3828	1.16106	1.20941	1.01275	0.574236	0.697177	0.113248	0.602939	0.655182	0.00612822	2.21267	1.20941	0.602939	-0.606467	0.201761	0.448283	0.511813
_SNS[Phospho (STY)]GRELTDEEILASVMIK_	SNSGRELTDEEILASVMIK	1.07072e-38	3	724.68	1.59061	1.03414	1.46278	1.55425	1.26353	1.58539	1.80354	1.56804	1.5468	1.68943	0.125166	0.902514	1.46278	1.58539	0.122615	0.167773	0.0654625	0.144204
_LEISPDSS[Phospho (STY)]PER_	LEISPDSSPER	7.42587e-34	2	655.287	-1.23301	0.409488	0.376397	0.278896	0.479612	1.07028	0.942509	0.894465	1.002	1.04692	0.0914619	1.03876	0.376397	1.002	0.625601	11.6845	0.0734511	1.3117
_IS[Phospho (STY)]MSEVDLNVAAPK_	ISMSEVDLNVAAPK	3.0622e-56	2	777.368	0.290182	0.226442	0.334176	0.987571	0.534792	1.92975	2.07909	1.78753	1.64334	1.42006	0.00101068	2.99539	0.334176	1.78753	1.45336	0.651158	0.143838	0.653484
_RLT[Phospho (STY)]VSSLQESGLK_	RLTVSSLQESGLK	9.61924e-62	2	749.387	-1.6258	-1.86378	-3.8346	-2.48965	-2.47519	-2.68813	-2.53411	-4.09565	-3.75568	-2.20678	0.400205	0.397717	-2.47519	-2.68813	-0.21294	-0.348933	-0.268802	-0.309109
_KS[Phospho (STY)]PRPAGPQLFLPDPDPQR_	KSPRPAGPQLFLPDPDPQR	1.39839e-13	3	732.704	4.75637	4.44578	4.54065	4.55533	4.58619	7.60104	7.26059	7.24506	7.46826	7.33004	1.55e-06	5.8093	4.55533	7.33004	2.77471	0.0247362	0.0205031	0.248083
_S[Phospho (STY)]PPVQPHTPVTISLGTAPSLQNNQPVEFNHAINYVNK_	SPPVQPHTPVTISLGTAPSLQNNQPVEFNHAINYVNK	7.51021e-13	4	1023.01	1.05479	0.606877	0.365821	0.653938	0.550477	0.121869	0.259549	0.317047	-0.296898	0.315847	0.03735	1.42771	0.606877	0.259549	-0.347328	0.391632	1.80302	0.907594
_GRT[Phospho (STY)]PPNLLSTLQYPR_	GRTPPNLLSTLQYPR	3.92552e-12	3	598.308	-0.148672	-1.29246	-1.53286	-1.23492	-0.881212	-2.17633	-2.5275	-0.978558	-3.49848	-3.42237	0.0618974	1.20833	-1.23492	-2.5275	-1.29258	-0.529415	-0.409698	-0.626889
_S[Phospho (STY)]ESLSNC[Carbamidomethyl (C)]SIGKK_	SESLSNCSIGKK	1.81905e-22	2	695.308	-4.53275	-0.926491	-1.20096	-0.120795	-1.39525	-0.126473	-0.0848847	-0.158835	-0.0777156	-0.0605608	0.187451	0.727113	-1.20096	-0.0848847	1.11608	-1.03408	-0.394213	-1.5975
_LS[Phospho (STY)]PFLAAR_	LSPFLAAR	4.86805e-10	2	477.744	-2.56814	-2.79044	-2.87027	-3.47371	-2.08571	-5.08915	-5.00132	-5.0137	-4.20708	-4.30863	0.0014591	2.83591	-2.79044	-5.00132	-2.21089	-0.18257	-0.090674	-0.301043
_ELFGDDS[Phospho (STY)]EDEGASHHSGSDNHSER_	ELFGDDSEDEGASHHSGSDNHSER	2.88536e-17	4	674.255	-1.16906	-0.752418	-0.938413	-0.829059	-2.96988	-1.90961	0.407651	-1.24878	0.620735	0.862585	0.249936	0.602171	-0.938413	0.407651	1.34606	-0.697652	-4.90372	-1.48923
_GPKPEPPGS[Phospho (STY)]GS[Phospho (STY)]PAPPR_	GPKPEPPGSGSPAPPR	7.55833e-05	3	563.246	0.284356	0.296128	0.172836	0.813948	-2.57399	-0.933208	-0.0999546	-2.00674	-0.0680542	0.0176758	0.677507	0.169086	0.284356	-0.0999546	-0.38431	-6.70201	-1.40187	-2.66393
_S[Phospho (STY)]VPADLSRPK_	SVPADLSRPK	3.1055e-29	2	575.287	0.0850369	-0.00479653	0.224593	-0.193298	-1.10307	-0.10398	0.499572	-0.38442	0.58608	0.521365	0.304515	0.516391	-0.00479653	0.499572	0.504368	-2.66261	1.96521	40.0706
_FRGS[Phospho (STY)]QEDLEAR_	FRGSQEDLEAR	7.63741e-20	2	694.304	-1.03396	-1.0919	-1.63192	-0.843156	-1.03818	-1.91011	-1.21592	-1.66042	-1.62882	-1.64594	0.0554749	1.2559	-1.03818	-1.64594	-0.607754	-0.263506	-0.154917	-0.265353
_GILHLS[Phospho (STY)]PDVYQEM[Oxidation (M)]EASR_	GILHLSPDVYQEMEASR	6.9405e-42	3	680.975	-1.18381	-1.96195	-2.71209	-2.53705	-1.97429	0.87461	0.25	0.541125	0.803615	0.109815	0.00109815	2.95934	-1.97429	0.541125	2.51541	-0.288968	0.648565	-1.84791
_LVPIKPAPLPLS[Phospho (STY)]PGK_	LVPIKPAPLPLSPGK	2.37474e-29	3	536.316	0.633065	0.228102	0.242884	0.407191	0.419285	-0.837806	-1.35961	-0.708393	-0.952944	-1.04365	0.0003015	3.52071	0.407191	-0.952944	-1.36014	0.425599	-0.251316	-2.51299
_IS[Phospho (STY)]ASSATR_	ISASSATR	2.24757e-13	2	436.697	-2.20826	-2.37164	-2.65515	-2.30472	-0.145704	-0.875192	-1.50159	-1.20616	-1.40278	-1.45832	0.33013	0.481314	-2.30472	-1.40278	0.901934	-0.524063	-0.199678	-0.481913
_SC[Carbamidomethyl (C)]TWPLQRPELQAS[Phospho (STY)]PAK_	SCTWPLQRPELQASPAK	4.07406e-10	3	683.659	0.604576	0.75597	0.506926	1.20774	-0.910797	0.778445	0.57185	0.668101	-0.114363	0.244104	0.996093	0.00169997	0.604576	0.57185	-0.0327258	1.84273	0.846551	1.35526
_EYYS[Phospho (STY)]TESEPLTNGGQK_	EYYSTESEPLTNGGQK	2.94323e-30	2	941.891	0.345856	0.449333	-1.16177	0.11602	0.0836401	1.3611	1.34047	1.40403	1.51306	1.49704	0.02127	1.67223	0.11602	1.40403	1.28801	-19.4483	0.0551007	1.27047
_PQSPVIQAAAVS[Phospho (STY)]PK_	PQSPVIQAAAVSPK	9.00579e-07	2	736.879	6.79805	6.89582	6.84915	7.02322	6.97708	6.92447	6.77794	6.76563	6.88106	6.51208	0.231249	0.635921	6.89582	6.77794	-0.117886	0.0132951	0.0236695	0.0208491
_EPVRADS[Phospho (STY)]PVHM[Oxidation (M)]EQQSR_	EPVRADSPVHMEQQSR	1.15878e-22	3	654.623	-0.972802	-0.445536	-1.11039	-2.90379	-1.61713	-1.78953	-1.54313	3.50949	-0.737765	-1.23598	0.477641	0.320899	-1.11039	-1.23598	-0.125594	-0.662063	-6.11626	-1.90536
_KKPPVS[Phospho (STY)]PPLLLVQDSETTGR_	KKPPVSPPLLLVQDSETTGR	1.60028e-34	4	561.302	-2.41666	-2.41202	-2.27457	-3.83105	3.62388	-3.57185	-3.47189	-3.28697	-3.86771	-3.72264	0.269779	0.568992	-2.41202	-3.57185	-1.15982	-1.99267	-0.0624887	-0.89027
_ALLT[Phospho (STY)]PVAIAAGR_	ALLTPVAIAAGR	6.25461e-25	2	616.842	-0.380414	-1.59671	-1.6498	-2.03064	-1.83003	-1.98293	-1.81798	-2.5829	-1.71742	-1.66859	0.315165	0.501463	-1.6498	-1.81798	-0.168177	-0.432215	-0.190168	-0.320244
_WRPHS[Phospho (STY)]PDGPR_	WRPHSPDGPR	1.03017e-08	3	428.859	4.17257	4.0856	4.13697	4.0704	3.8319	4.73685	4.8655	4.5394	4.87255	4.6867	0.000581522	3.23543	4.0856	4.73685	0.651247	0.0329091	0.0291576	0.0865864
_SEPRPPISS[Phospho (STY)]PR_	SEPRPPISSPR	2.60568e-13	2	651.814	2.47492	0.604364	0.523729	1.4476	1.33239	2.33027	1.14279	2.91301	0.978274	2.73123	0.299615	0.523437	1.33239	2.33027	0.997889	0.61767	0.446721	0.539744
_DQPPSPS[Phospho (STY)]PPPQSEALSSTSR_	DQPPSPSPPPQSEALSSTSR	5.21612e-26	3	715.655	1.47812	1.54995	1.49577	-0.440879	-0.337889	1.11786	0.713583	0.646116	0.225848	1.49013	0.909559	0.0411692	1.47812	0.713583	-0.764533	1.38874	0.575105	0.96471
_NM[Oxidation (M)]APGAGC[Carbamidomethyl (C)]S[Phospho (STY)]PGEPR_	NMAPGAGCSPGEPR	5.06451e-08	2	748.787	-3.23688	-2.97896	-3.50364	-3.31453	-4.92151	-3.34734	-2.68533	-4.21918	-2.5407	-2.38923	0.389523	0.409466	-3.31453	-2.68533	0.629201	-0.213636	-0.248836	-0.233908
_TGYS[Phospho (STY)]DPEPESPPAPGR_	TGYSDPEPESPPAPGR	9.65191e-30	2	868.862	-1.69384	-1.75066	-1.69669	-2.18452	-2.35545	-1.68984	-1.78886	-2.82796	-1.65712	-1.64487	0.973474	0.0116755	-1.75066	-1.68984	0.0608249	-0.160845	-0.265252	-0.206486
_FADQHVPGS[Phospho (STY)]PFSVK_	FADQHVPGSPFSVK	5.55158e-21	3	532.58	-1.86486	-2.13319	-2.20756	-2.19634	3.62388	-0.86542	-0.669829	-1.58598	-0.999947	-0.943498	0.976585	0.01029	-2.13319	-0.943498	1.18969	-2.68287	-0.339431	-1.75231
_VLLS[Phospho (STY)]DSNLHDA_	VLLSDSNLHDA	1.15535e-22	2	632.284	-1.34178	-1.52956	-1.41367	-1.39372	-2.2236	-2.2398	-1.64551	3.50949	-2.30428	-3.45121	0.850448	0.0703521	-1.41367	-2.2398	-0.826123	-0.23159	-2.22371	-1.31376
_PLLPKES[Phospho (STY)]K_	PLLPKESK	6.21406e-10	2	496.265	-0.87838	-0.908231	-0.833378	-1.53543	-3.14149	-3.47499	-2.59958	-3.23615	-2.36053	-2.23417	0.0785441	1.10489	-0.908231	-2.59958	-1.69135	-0.673862	-0.196742	-0.482865
_IIPELVGS[Phospho (STY)]PTQSTSSR_	IIPELVGSPTQSTSSR	3.46737e-35	2	876.432	2.01734	1.77368	1.93098	2.02628	1.84655	3.00206	2.92374	2.74009	3.07388	2.7855	9.35e-05	4.02897	1.93098	2.92374	0.992758	0.0569002	0.0486101	0.221045
_C[Carbamidomethyl (C)]S[Phospho (STY)]VSLSNVEAR_	CSVSLSNVEAR	6.20638e-06	2	651.281	2.33295	2.28557	2.32746	2.07519	2.12061	0.921286	0.951202	0.669387	0.925328	1.04527	2.37e-05	4.62542	2.28557	0.925328	-1.36024	0.0545506	0.154699	0.453299
_LGGS[Phospho (STY)]AVISLEGKPL_	LGGSAVISLEGKPL	9.45031e-23	2	710.876	-0.780338	-1.0014	-0.56718	-0.346363	-0.979077	-0.175044	-0.460332	-0.0816007	-0.398497	-0.296437	0.0445811	1.35085	-0.780338	-0.296437	0.483901	-0.379924	-0.55198	-0.628888
_NRENS[Phospho (STY)]PSSQSAGLSSINK_	NRENSPSSQSAGLSSINK	3.95398e-16	3	652.632	-0.83868	-0.967873	-0.899133	-0.659781	-0.987705	-2.16653	-1.9156	-1.87664	-1.80954	-2.31158	0.000387927	3.41125	-0.899133	-1.9156	-1.01646	-0.151349	-0.105854	-0.433987
_DKLDFAPPT[Phospho (STY)]PPHYPPHER_	DKLDFAPPTPPHYPPHER	4.8528e-20	4	549.258	-0.514372	-0.528966	-0.589165	0.0555375	-1.23627	0.079555	-1.73662	-2.8358	-0.738923	-0.477656	0.452137	0.34473	-0.528966	-0.738923	-0.209957	-0.814511	-1.00982	-1.0346
_VASS[Phospho (STY)]PVMVSNPATR_	VASSPVMVSNPATR	2.60147e-30	2	748.352	-0.458495	0.485921	-0.387759	-0.349462	-0.781098	0.170426	0.68701	0.812544	0.949244	0.498943	0.0238398	1.6227	-0.387759	0.68701	1.07477	-1.57693	0.485488	3.7634
_M[Oxidation (M)]SC[Carbamidomethyl (C)]FSRPS[Phospho (STY)]MS[Phospho (STY)]PTPLDR_	MSCFSRPSMSPTPLDR	0.00114274	2	1022.89	4.57761	5.02556	5.01213	4.79966	4.2442	3.79731	4.40527	3.15565	4.10993	4.45616	0.0717936	1.14391	4.79966	4.10993	-0.689736	0.0693728	0.13381	0.131655
_RGT[Phospho (STY)]S[Phospho (STY)]PRPPEGGLGYSQLGDDDLK_	RGTSPRPPEGGLGYSQLGDDDLK	2.18106e-12	3	859.046	4.04642	4.00001	4.12008	3.69238	3.81286	3.76652	3.94569	3.40397	3.99923	4.10901	0.661636	0.179381	4.00001	3.94569	-0.05432	0.0448734	0.0717351	0.0574228
_FLPLNIRNS[Phospho (STY)]PFTR_	FLPLNIRNSPFTR	3.34866e-06	3	552.287	6.3947	5.49047	5.24085	5.66869	5.66246	5.14368	5.07026	4.87814	4.9166	4.98992	0.0490943	1.30897	5.66246	4.98992	-0.67254	0.0755396	0.0217921	0.0878105
_S[Phospho (STY)]LNLEDYKK_	SLNLEDYKK	4.9141e-18	2	595.279	-2.21862	-2.17641	-2.29729	-2.28584	-2.53702	-2.76138	-2.863	-2.78663	-2.58239	-2.2939	0.0519124	1.28473	-2.28584	-2.76138	-0.475536	-0.0607253	-0.0857158	-0.104087
_SYS[Phospho (STY)]FDEIRK_	SYSFDEIRK	7.19921e-29	2	612.768	-1.81643	-2.01013	-1.87476	-1.74361	-2.51358	-1.94718	-2.12859	-3.36432	-2.37795	-2.83177	0.187434	0.727151	-1.87476	-2.37795	-0.503191	-0.154475	-0.226292	-0.229077
_EPAISSQNS[Phospho (STY)]PEAR_	EPAISSQNSPEAR	2.54678e-29	2	733.32	0.788533	0.227432	0.22484	-0.0477769	-0.522068	1.79514	1.63279	1.16968	1.57341	1.71608	0.0049532	2.30511	0.22484	1.63279	1.40795	3.55216	0.153973	0.981662
_RKQS[Phospho (STY)]VNISLSGC[Carbamidomethyl (C)]QPAPEGYSPTLQWQQQQVAQFSTVR_	RKQSVNISLSGCQPAPEGYSPTLQWQQQQVAQFSTVR	2.31887e-25	4	1071.77	-0.935409	-0.377936	-0.280713	-0.703516	-0.478067	-0.313868	-0.0382067	0.0715197	-0.0529217	-0.0141754	0.0294148	1.53143	-0.478067	-0.0382067	0.43986	-0.475982	-2.08315	-1.0417
_DVAAEAVARS[Phospho (STY)]PK_	DVAAEAVARSPK	6.77475e-06	2	647.314	-0.182604	-0.297539	-0.266566	-0.036709	-0.590534	-1.83706	-1.66175	-1.89324	-1.49196	-1.40557	0.000144886	3.83897	-0.266566	-1.66175	-1.39518	-0.740142	-0.127489	-0.781023
_LVLAES[Phospho (STY)]PQPK_	LVLAESPQPK	9.36776e-21	2	581.299	0.244175	0.218024	0.39445	0.754672	-0.00287397	1.33364	1.15919	1.28896	1.38734	0.853966	0.00370825	2.43083	0.244175	1.28896	1.04479	0.872157	0.177157	0.683109
_ERPES[Phospho (STY)]PM[Oxidation (M)]VPSEQVVEEAVPLPPQALTTSQDGHR_	ERPESPMVPSEQVVEEAVPLPPQALTTSQDGHR	1.34515e-31	4	927.441	4.26989	4.11298	4.34082	4.29353	4.59962	4.83946	4.51347	4.69958	5.23063	5.41284	0.0420746	1.37598	4.29353	4.83946	0.545923	0.0408282	0.0756109	0.0919081
_ALSGRAS[Phospho (STY)]PVPAPSSGLHAAVR_	ALSGRASPVPAPSSGLHAAVR	9.08084e-18	3	694.36	3.88315	4.16313	3.31379	3.25828	3.6605	2.80254	0.54942	3.00777	2.02731	3.17558	0.0933423	1.02992	3.6605	2.80254	-0.857968	0.104528	0.466653	0.348843
_INLT[Phospho (STY)]PLK_	INLTPLK	3.49208e-21	2	439.741	-2.78432	-2.90031	-2.77707	-3.585	-1.35542	-4.23158	-3.80431	-4.24299	-3.31319	-3.66602	0.0633115	1.19852	-2.78432	-3.80431	-1.02	-0.303225	-0.102557	-0.264095
_HGHY[Phospho (STY)]FVALFDYQAR_	HGHYFVALFDYQAR	6.07079e-32	3	601.938	-1.43185	-1.61138	-1.37524	-2.21748	-3.36575	-1.26807	-1.36423	-1.19183	-1.02784	-0.742775	0.137217	0.862591	-1.61138	-1.19183	0.419543	-0.416517	-0.217775	-0.475811
_GRLDSSEM[Oxidation (M)]DHS[Phospho (STY)]ENEDYTM[Oxidation (M)]SSPLPGK_	GRLDSSEMDHSENEDYTMSSPLPGK	1.44903e-11	3	965.388	-1.20969	-0.88044	-1.46616	-2.17088	0.0733421	2.43284	2.29693	1.86876	1.97089	1.87685	0.00306717	2.51326	-1.20969	1.97089	3.18057	-0.728334	0.124108	3.73935
_SLC[Carbamidomethyl (C)]LS[Phospho (STY)]PSEASQM[Oxidation (M)]K_	SLCLSPSEASQMK	4.26541e-36	2	767.32	-3.51763	-1.27095	-3.6569	-1.60296	3.62388	-3.2943	-2.89883	-3.15569	-3.73317	-3.07307	0.312128	0.505668	-1.60296	-3.15569	-1.55273	-2.29584	-0.0975213	-0.986714
_LEALS[Phospho (STY)]VKEETK_	LEALSVKEETK	1.74928e-30	2	663.831	0.227798	0.16952	0.418756	0.163519	-0.211705	0.49842	0.598449	0.0781687	1.02718	0.63359	0.111159	0.954057	0.16952	0.598449	0.428928	1.49056	0.59847	0.969281
_GAPSS[Phospho (STY)]PAAGVLPSPQGK_	GAPSSPAAGVLPSPQGK	3.88169e-23	2	800.89	-1.43729	-1.35177	-1.11685	-0.509393	-1.21633	-0.151321	-0.429925	-0.409737	0.045498	-0.233729	0.0108509	1.96453	-1.21633	-0.233729	0.982604	-0.325101	-0.832532	-0.80015
_KTES[Phospho (STY)]PIKLS[Phospho (STY)]PATPSR_	KTESPIKLSPATPSR	7.16711e-06	3	591.285	-0.903488	-1.04409	-0.974929	-2.24547	-2.94654	-2.85529	-2.85812	-2.49717	-4.32739	-2.63387	0.0650631	1.18667	-1.04409	-2.85529	-1.8112	-0.569097	-0.243518	-0.465534
_AES[Phospho (STY)]VPAHPC[Carbamidomethyl (C)]GFPAPLPPTR_	AESVPAHPCGFPAPLPPTR	1.33581e-36	3	694.327	-1.36453	-1.61324	-1.5452	-1.8334	-1.58922	-0.235643	0.0948398	-0.709216	0.093701	0.0564107	0.00150511	2.82243	-1.58922	0.0564107	1.64563	-0.105593	-2.47854	-0.932069
_VMPNS[Phospho (STY)]PQNGVLVK_	VMPNSPQNGVLVK	3.41747e-33	2	731.86	-0.750693	-0.617294	-0.331657	0.492278	-0.334574	-0.7236	-0.810001	-1.71096	-0.620058	-1.25113	0.0864357	1.06331	-0.334574	-0.810001	-0.475427	-1.56637	-0.443254	-0.871988
_S[Phospho (STY)]FENVSVESVDSSSEK_	SFENVSVESVDSSSEK	1.32509e-33	2	905.375	-0.882816	-1.18653	-1.00624	-0.608224	-0.547792	-0.997156	-0.721339	-0.594275	-1.10333	-0.679569	0.90814	0.0418474	-0.882816	-0.721339	0.161476	-0.317306	-0.267509	-0.278014
_RLS[Phospho (STY)]EGVEPWR_	RLSEGVEPWR	6.16028e-23	2	654.808	-1.29538	-1.39554	-1.60671	-1.79609	-1.63305	-0.0996886	0.167483	-0.520829	-0.272363	0	0.000331269	3.47982	-1.60671	-0.0996886	1.50702	-0.129117	-1.81776	-0.911287
_SYT[Phospho (STY)]PEYR_	SYTPEYR	9.85339e-11	2	498.197	0.278422	0.0243061	-0.072485	-0.290472	-0.259119	-1.27056	-1.03477	-1.06472	-0.949703	-1.01144	0.0011738	2.93041	-0.072485	-1.03477	-0.962286	-3.62554	-0.114217	-0.984585
_LLYNS[Phospho (STY)]PEYEASFPR_	LLYNSPEYEASFPR	2.77038e-30	2	883.395	1.35503	1.18208	1.11564	0.794045	-0.163842	-0.324946	-0.951633	-1.48824	0.00446473	-0.248248	0.0169505	1.77082	1.11564	-0.324946	-1.44058	0.706912	-1.00999	7.51795
_LGEAS[Phospho (STY)]DSELADADK_	LGEASDSELADADK	4.18271e-23	2	750.809	0.983112	1.14047	1.15779	1.12915	0.817428	-0.124069	-0.124571	-0.141884	-0.201518	-0.0835447	0.000316561	3.49954	1.12915	-0.124571	-1.25372	0.139036	-0.317203	1.38486
_EC[Carbamidomethyl (C)]PDQLGPS[Phospho (STY)]PK_	ECPDQLGPSPK	1.03123e-14	2	654.271	1.56098	1.66328	1.64156	1.16892	0.734276	2.11033	2.26824	1.1796	2.18426	2.2624	0.0923672	1.03448	1.56098	2.18426	0.623282	0.295349	0.231726	0.317117
_M[Oxidation (M)]QSLS[Phospho (STY)]LNK_	MQSLSLNK	4.9682e-10	2	508.728	-4.03374	-3.84897	-3.74131	-1.4696	-4.11676	-1.94977	-2.99257	3.50949	-3.65308	-3.62512	0.396758	0.401474	-3.84897	-2.99257	0.856396	-0.32322	-1.7311	-0.896091
_LEPAS[Phospho (STY)]PPEDTSAEVSR_	LEPASPPEDTSAEVSR	1.42505e-34	2	882.888	2.86803	2.85324	2.88202	3.36866	3.01641	2.79633	2.5987	2.71375	2.33169	2.26033	0.0338381	1.47059	2.88202	2.5987	-0.283322	0.0725185	0.0925245	0.116298
_AGAAS[Phospho (STY)]PLNSPLSSAVPSLGK_	AGAASPLNSPLSSAVPSLGK	3.12883e-11	2	952.48	0.629526	-0.679562	-0.565271	-0.174171	-0.67161	-0.962805	-0.54687	-0.614654	-1.14037	-1.3399	0.127963	0.892916	-0.565271	-0.962805	-0.397534	-1.89925	-0.367903	-0.899536
_SIS[Phospho (STY)]LSQSAENVPASK_	SISLSQSAENVPASK	7.36564e-20	2	799.377	0.0993381	0.170759	0.249619	-0.0244772	0.192343	-0.388078	-0.571444	0.00752022	0.215893	-0.227557	0.137431	0.861916	0.170759	-0.227557	-0.398315	0.765944	-1.61985	-10.1512
_PLS[Phospho (STY)]PGPC[Carbamidomethyl (C)]LDIPSILSNK_	PLSPGPCLDIPSILSNK	2.0389e-08	2	944.468	2.54061	1.71102	1.53031	1.83523	1.26977	1.82608	1.71722	-0.089628	1.78406	1.15417	0.384126	0.415527	1.71102	1.71722	0.00620286	0.268203	0.63491	0.445329
_HQLGPSLRS[Phospho (STY)]PPR_	HQLGPSLRSPPR	4.19684e-06	3	475.577	-0.965692	-0.939234	-0.856214	-0.430596	-1.11288	-2.11697	-2.11617	-0.731466	-1.21152	-1.37375	0.13317	0.875592	-0.939234	-1.37375	-0.434517	-0.299418	-0.398683	-0.46787
_APS[Phospho (STY)]LDIK_	APSLDIK	2.66659e-13	2	412.202	-2.23381	-2.26242	-2.29164	-2.01085	-2.33875	-2.34778	-1.11101	-1.13025	-1.20985	-1.38411	0.0575623	1.23986	-2.26242	-1.20985	1.05257	-0.0570898	-0.362413	-0.299672
_PAS[Phospho (STY)]PTAIR_	PASPTAIR	4.10411e-14	2	446.718	-3.02699	-3.24801	-3.29794	-2.22997	-2.04989	-2.21188	-2.75829	-2.28614	-2.37588	-1.94722	0.264024	0.578356	-3.02699	-2.28614	0.740851	-0.212268	-0.127168	-0.196479
_S[Phospho (STY)]APAS[Phospho (STY)]PTHPGLMS[Phospho (STY)]PR_	SAPASPTHPGLMSPR	2.3447e-23	2	873.33	1.80448	2.29194	2.61461	2.92184	2.38606	1.97326	1.98092	1.01974	1.82619	1.94406	0.0764987	1.11635	2.38606	1.94406	-0.442003	0.172132	0.235747	0.250626
_GS[Phospho (STY)]FGLHAQPEFLRK_	GSFGLHAQPEFLRK	3.11575e-12	3	556.275	-2.80304	-2.91549	-3.08022	-0.614718	-0.0337747	-1.93607	-2.68644	-1.54344	-2.09941	-2.2785	0.826837	0.0825799	-2.80304	-2.09941	0.703629	-0.765767	-0.200071	-0.505917
_RDLS[Phospho (STY)]FLLDK_	RDLSFLLDK	1.98117e-16	2	593.797	-0.0198076	-0.51087	-0.00788176	0.05095	0.0749969	0.686499	0.41073	0.647355	0.710358	0.644681	0.00595562	2.22507	-0.00788176	0.647355	0.655236	-2.94102	0.193803	1.53292
_GSQEDDPAATQRPPS[Phospho (STY)]NGGAK_	GSQEDDPAATQRPPSNGGAK	2.59238e-09	2	1031.94	-3.10748	-2.81358	-3.03398	-2.76344	-3.3382	-5.24732	-4.85311	-5.07024	-4.00163	-3.97501	0.00908611	2.04162	-3.03398	-4.85311	-1.81912	-0.077374	-0.129988	-0.250024
_REVLYDS[Phospho (STY)]EGLS[Phospho (STY)]ADER_	REVLYDSEGLSADER	7.62973e-11	2	949.882	2.95347	3.13505	3.28301	3.12737	0.608885	1.44041	2.84547	2.09555	1.77259	2.84423	0.600394	0.221564	3.12737	2.09555	-1.03182	0.431482	0.287725	0.370143
_RYS[Phospho (STY)]PDELR_	RYSPDELR	2.68678e-21	2	558.248	-0.346798	-0.532603	-0.308611	-0.701061	-0.382147	-1.10461	-1.58437	-1.36395	-1.21466	-1.19889	0.000779795	3.10802	-0.382147	-1.21466	-0.832518	-0.356695	-0.14487	-0.540241
_KFDGVEGPRT[Phospho (STY)]PK_	KFDGVEGPRTPK	5.422e-05	3	470.897	-1.56938	-1.53047	-1.50672	-0.510388	-2.5451	0.2703	0.352397	0.240038	0.713488	0.164902	0.0113424	1.9453	-1.53047	0.2703	1.80077	-0.469678	0.617281	-1.87555
_GQS[Phospho (STY)]QLSNPTDDSWK_	GQSQLSNPTDDSWK	7.97883e-24	2	821.841	-1.15574	-0.699251	-0.818282	-0.525188	-1.1937	-0.777121	-0.344621	-0.720794	-0.402751	-0.330574	0.110082	0.958284	-0.818282	-0.402751	0.415531	-0.33033	-0.419363	-0.441921
_SSFASSSASDASKPS[Phospho (STY)]SPR_	SSFASSSASDASKPSSPR	7.31655e-33	2	918.394	-1.58934	-1.36823	-2.56471	-1.94673	-0.748303	-0.907701	-0.918586	-1.10176	-1.00667	-1.0799	0.171712	0.7652	-1.58934	-1.00667	0.58266	-0.410511	-0.089027	-0.427387
_VVELS[Phospho (STY)]PLK_	VVELSPLK	5.35231e-17	2	482.759	-2.59154	-2.75344	-2.84629	-3.29412	-2.20618	-3.65271	-3.36183	-3.84227	-3.36239	-3.41818	0.0220404	1.65678	-2.75344	-3.41818	-0.664746	-0.144413	-0.0603727	-0.163586
_AFM[Oxidation (M)]GT[Phospho (STY)]PVQK_	AFMGTPVQK	6.43775e-16	2	537.738	-1.21154	-1.07071	-1.29582	-1.6399	-1.48554	-1.87735	-1.27818	-1.37788	-1.46332	-1.39023	0.483313	0.315772	-1.29582	-1.39023	-0.094406	-0.167653	-0.157781	-0.161516
_RAHT[Phospho (STY)]PTPGIYMGR_	RAHTPTPGIYMGR	4.66485e-17	3	512.91	1.72506	2.83482	3.46951	4.0055	3.88261	3.3256	2.92043	2.91596	2.30988	2.13135	0.474883	0.323414	3.46951	2.91596	-0.553554	0.293616	0.18007	0.252245
_RDS[Phospho (STY)]IVAELDREMSR_	RDSIVAELDREMSR	2.90334e-24	3	586.273	0.29262	-0.132208	-0.174603	-2.78053	-0.414856	-0.629153	-1.81516	-0.984016	-0.00505875	-0.385512	0.898851	0.0463125	-0.174603	-0.629153	-0.45455	-1.90426	-0.900163	-1.3334
_S[Phospho (STY)]PSAPINWR_	SPSAPINWR	3.76628e-15	2	554.253	0.615361	0.39796	0.549094	0.643364	0.296304	0.695997	0.171507	0.104496	0.333404	0.358693	0.310889	0.507394	0.549094	0.333404	-0.21569	0.296696	0.689629	0.486098
_C[Carbamidomethyl (C)]PS[Phospho (STY)]PTM[Oxidation (M)]SLPSSWK_	CPSPTMSLPSSWK	1.55083e-21	2	787.325	-0.329318	-0.221719	-0.653314	-0.417634	-0.857071	1.02603	0.966294	1.02523	1.5301	1.55857	0.000225827	3.64622	-0.417634	1.02603	1.44367	-0.518419	0.242459	2.59697
_RS[Phospho (STY)]VVSFDK_	RSVVSFDK	2.18531e-09	2	509.242	-1.11036	-1.14249	-1.07105	-0.499782	-0.869255	-2.2835	-1.71623	-0.129117	-2.314	-2.17997	0.211758	0.67416	-1.07105	-2.17997	-1.10893	-0.284883	-0.535604	-0.573204
_S[Phospho (STY)]PVINLPHETTGASQLEGSTEIAK_	SPVINLPHETTGASQLEGSTEIAK	2.27902e-27	3	853.749	-0.531947	-0.363558	-0.619267	-0.537469	-0.783859	-2.86038	-2.2061	-1.55986	-2.14247	-1.90274	0.00539047	2.26837	-0.537469	-2.14247	-1.605	-0.269179	-0.224213	-0.6598
_HSFS[Phospho (STY)]AGPELLRQDK_	HSFSAGPELLRQDK	3.07526e-13	3	555.598	-3.94017	-3.94558	-4.20046	-3.81958	-2.08719	-3.81524	-4.771	-1.24415	-5.04414	-4.5062	0.809095	0.0920006	-3.94017	-4.5062	-0.566025	-0.237934	-0.397441	-0.316818
_STLAM[Oxidation (M)]S[Phospho (STY)]PR_	STLAMSPR	5.77681e-10	2	479.707	3.26269	1.99396	3.3169	3.17806	2.99015	-0.273833	0.27918	0.194215	0.130246	0.0356698	0.000897802	3.04682	3.17806	0.130246	-3.04781	0.185774	2.91954	1.03609
_VQNS[Phospho (STY)]PPVGRK_	VQNSPPVGRK	6.1631e-18	3	387.864	-1.53283	-1.50071	-1.29222	-0.963068	-0.919145	0.236531	0.0790771	-0.226867	0.0413392	0.229295	0.000758068	3.12029	-1.29222	0.0790771	1.37129	-0.233456	2.62256	-1.24752
_IGS[Phospho (STY)]TIFGER_	IGSTIFGER	1.42525e-30	2	530.247	-2.07362	-2.39035	-2.10737	-2.69734	-2.32151	-1.70844	-1.39299	-1.76329	-1.2917	-1.19201	0.00401826	2.39596	-2.32151	-1.39299	0.928515	-0.108544	-0.172761	-0.267528
_ARS[Phospho (STY)]RT[Phospho (STY)]PPSAPSQSR_	ARSRTPPSAPSQSR	2.96245e-10	3	553.245	4.46365	3.91642	5.14105	3.41435	5.14554	5.15173	3.50422	2.11834	4.90957	3.76462	0.550283	0.259414	4.46365	3.76462	-0.69903	0.172193	0.313154	0.240001
_RRFS[Phospho (STY)]DFLGLYEK_	RRFSDFLGLYEK	5.49123e-19	3	537.596	-1.51776	-1.61556	-1.1856	-1.78665	-2.02093	-0.0998747	0.0261514	-0.0632755	-0.181404	0.29462	0.000472244	3.32583	-1.61556	-0.0632755	1.55229	-0.191516	-38.517	-1.08879
_S[Phospho (STY)]LALDIDRDAEDQNR_	SLALDIDRDAEDQNR	2.98235e-13	2	905.902	-0.659422	-0.925816	-0.981375	-2.10257	-1.4728	-2.85862	-1.59768	-2.81682	-1.75802	-1.71518	0.0858824	1.0661	-0.981375	-1.75802	-0.776649	-0.464129	-0.293766	-0.441996
_S[Phospho (STY)]DSRAQAVSEDAGGNEGR_	SDSRAQAVSEDAGGNEGR	3.99444e-27	2	943.387	0.416558	0.608763	0.7188	0.97981	0.0209689	1.42076	1.86208	1.2034	1.61057	1.6128	0.00622754	2.20568	0.608763	1.61057	1.0018	0.653201	0.159362	0.572204
_HIS[Phospho (STY)]LTLPATFR_	HISLTLPATFR	1.63387e-35	2	668.345	-0.185526	-1.20424	-1.36651	-0.569569	-0.692848	-0.418553	-0.236715	-0.269779	-1.00107	-0.99302	0.558134	0.253262	-0.692848	-0.418553	0.274294	-0.598772	-0.656687	-0.614402
_SLS[Phospho (STY)]APGNLLTK_	SLSAPGNLLTK	2.11009e-15	2	590.802	0.390404	0.275205	0.365007	-0.629226	-0.0187287	1.7307	1.98183	1.72065	2.08339	1.97665	0.00186267	2.72986	0.275205	1.97665	1.70145	5.57575	0.0861509	1.02017
_QQPPLGPSSS[Phospho (STY)]LLSLPGLK_	QQPPLGPSSSLLSLPGLK	1.87127e-13	2	950.003	5.40753	4.22229	4.19256	3.89873	3.55355	2.3499	0.845407	1.71773	1.18809	0.712824	0.0013459	2.87099	4.19256	1.18809	-3.00447	0.16419	0.495107	0.589604
_MPT[Phospho (STY)]PVIK_	MPTPVIK	5.94391e-21	2	433.216	-1.97959	-1.70258	-1.32501	-0.437669	-1.70909	-1.5735	-2.30139	-1.82588	-2.39954	-2.87539	0.118169	0.927495	-1.70258	-2.30139	-0.598807	-0.4208	-0.23213	-0.365378
_RKPGAGGS[Phospho (STY)]PALAR_	RKPGAGGSPALAR	3.92029e-20	3	439.898	-2.49249	-2.61613	-2.71739	-2.00306	-3.16766	-1.01084	-1.04553	-0.0726265	-1.44656	-1.01438	0.00309594	2.50921	-2.61613	-1.01438	1.60175	-0.161416	-0.552298	-0.562252
_SAVRPS[Phospho (STY)]PS[Phospho (STY)]PER_	SAVRPSPSPER	2.10179e-18	2	671.781	0.189917	0.257398	0.146755	0.0438081	-0.0540838	1.58286	1.17346	1.01554	1.52796	1.47299	0.000728182	3.13776	0.146755	1.47299	1.32624	1.05366	0.182313	0.921367
_S[Phospho (STY)]ASPEVSEGHENQHGQESEAK_	SASPEVSEGHENQHGQESEAK	2.36836e-18	3	772.984	-2.93257	-2.86956	-2.88618	-2.86747	-2.24947	-4.15962	-3.11303	-3.89017	-3.09463	-3.67158	0.0356268	1.44822	-2.86956	-3.67158	-0.802027	-0.104011	-0.131844	-0.179628
_AGS[Phospho (STY)]LC[Carbamidomethyl (C)]SPLDC[Carbamidomethyl (C)]PAQLPSR_	AGSLCSPLDCPAQLPSR	3.78042e-16	2	954.921	0.87375	0.56804	0.658627	0.248417	-0.693404	2.06422	1.9226	2.00552	1.76295	1.75093	0.013413	1.87247	0.56804	1.9226	1.35456	1.8584	0.0742019	0.831781
_ANS[Phospho (STY)]LGDLYAQK_	ANSLGDLYAQK	6.47135e-17	2	630.287	-1.4591	-1.25835	-1.16401	-1.43019	-1.51069	1.58391	1.79956	1.21796	1.80139	1.57173	1.68e-05	4.77427	-1.43019	1.58391	3.0141	-0.107523	0.149452	13.6334
_HGS[Phospho (STY)]FHEDEDPIGSPR_	HGSFHEDEDPIGSPR	2.75652e-32	3	587.241	-1.38998	-1.56021	-1.46018	-2.21439	-2.49901	-1.94274	-1.8182	-2.30113	-1.60215	-1.6315	0.931803	0.0306759	-1.56021	-1.8182	-0.257994	-0.273787	-0.152582	-0.208169
_EVDFDS[Phospho (STY)]DPM[Oxidation (M)]EEC[Carbamidomethyl (C)]LR_	EVDFDSDPMEECLR	3.3227e-13	2	919.336	-1.61196	-1.10495	-1.38134	-2.17541	-1.10315	-3.08738	-2.95633	-4.05403	-2.75567	-2.47052	0.0077003	2.11349	-1.38134	-2.95633	-1.57499	-0.301852	-0.195744	-0.429324
_SM[Oxidation (M)]S[Phospho (STY)]APGNLLVK_	SMSAPGNLLVK	5.73281e-22	2	606.788	-1.57861	-1.35124	-1.6619	-2.33648	-1.70994	-1.03272	-0.760935	-0.668486	-0.820716	-0.775707	0.0119128	1.92399	-1.6619	-0.775707	0.886195	-0.212517	-0.166789	-0.43217
_S[Phospho (STY)]EGAAEEQPEPAPAPEQEAAAPGPAAGGEAPK_	SEGAAEEQPEPAPAPEQEAAAPGPAAGGEAPK	1.95331e-08	3	1031.12	-1.57826	-1.57192	-1.73833	-2.42447	-3.305	-1.16136	-1.37337	-1.33968	-1.25579	-1.15286	0.113445	0.945216	-1.73833	-1.25579	0.482542	-0.352106	-0.0799442	-0.402068
_M[Oxidation (M)]LAES[Phospho (STY)]DES[Phospho (STY)]GDEESVSQTDK_	MLAESDESGDEESVSQTDK	7.16376e-28	3	744.931	1.79857	2.44511	2.03115	2.55094	2.21208	1.16739	1.2749	0.782224	0.642611	0.48701	0.00148923	2.82704	2.21208	0.782224	-1.42985	0.138281	0.388772	0.498491
_DHS[Phospho (STY)]PTPSVFNS[Phospho (STY)]DEER_	DHSPTPSVFNSDEER	9.2687e-16	2	938.843	0.198003	0.229867	0.149757	-0.0831937	0.00628709	-0.436807	0.372894	-0.271053	0.147412	0.067414	0.574019	0.241074	0.149757	0.067414	-0.0823434	1.33307	-13.5932	6.41555
_S[Phospho (STY)]LEGGGC[Carbamidomethyl (C)]PVR_	SLEGGGCPVR	2.37723e-20	2	556.234	0.828628	0.839298	1.07466	0.725866	0.883921	1.4467	1.61803	1.30912	1.59182	1.67095	0.000807757	3.09272	0.839298	1.59182	0.752526	0.147016	0.0966336	0.308512
_RSTAPSAAASASAS[Phospho (STY)]AAASSPAGGGAEALELLEHC[Carbamidomethyl (C)]GVC[Carbamidomethyl (C)]R_	RSTAPSAAASASASAAASSPAGGGAEALELLEHCGVCR	2.29518e-39	4	920.421	6.16742	5.46676	1.90566	5.20584	6.22939	4.89539	3.07936	4.58118	2.67727	5.52233	0.521782	0.282511	5.46676	4.58118	-0.885574	0.356857	0.293563	0.329461
_SALLTQNGTGS[Phospho (STY)]LPR_	SALLTQNGTGSLPR	7.89557e-16	2	747.869	1.59235	1.6528	1.86366	1.83241	1.79539	1.79437	1.65979	1.73818	1.87569	1.74367	0.875444	0.0577717	1.79539	1.74367	-0.0517121	0.0677383	0.0451477	0.0543686
_FRS[Phospho (STY)]PAAPS[Phospho (STY)]PLALR_	FRSPAAPSPLALR	5.99153e-35	3	514.912	-4.4582	-4.53208	-4.35061	-4.00969	-4.88553	-4.98658	-4.55209	-5.25032	-4.5441	-4.45812	0.265307	0.576251	-4.4582	-4.55209	-0.093891	-0.0711252	-0.0722467	-0.076463
_HS[Phospho (STY)]PNPLLVAPTPPALQK_	HSPNPLLVAPTPPALQK	6.23562e-30	3	620.664	-1.55419	-2.28018	-2.33894	-2.4926	-2.91486	-3.02649	-2.89118	-4.04735	-2.97986	-2.86542	0.0609878	1.21476	-2.33894	-2.97986	-0.640922	-0.21283	-0.157863	-0.235897
_NS[Phospho (STY)]PPQAPSTR_	NSPPQAPSTR	0.000251309	2	567.751	-0.434751	-0.220834	-0.368553	-1.01432	-0.988552	1.57448	1.80677	1.06318	1.71627	1.74774	0.000200939	3.69694	-0.434751	1.71627	2.15102	-0.610901	0.191049	2.44982
_SNS[Phospho (STY)]ISVGEVYR_	SNSISVGEVYR	1.28006e-47	2	645.79	-0.834541	-0.849218	-0.940832	-0.613864	-1.11899	0.549407	0.478546	0.256588	0.312929	0.0581711	0.000181716	3.74061	-0.849218	0.312929	1.16215	-0.210254	0.58437	-2.43638
_RVIGQDHDFSES[Phospho (STY)]S[Phospho (STY)]EEEAPAEASSGALR_	RVIGQDHDFSESSEEEAPAEASSGALR	3.28868e-09	3	1012.09	1.81639	2.01786	2.10779	1.30471	2.09979	3.02112	2.08584	-1.47643	2.10966	3.32056	0.968495	0.0139026	2.01786	2.10966	0.091793	0.180154	1.05842	0.705473
_HTVIAAQS[Phospho (STY)]LEALSGLQK_	HTVIAAQSLEALSGLQK	6.66616e-44	3	615.987	-1.60784	-1.64134	-1.89669	-1.34878	-1.46327	-0.556325	-0.940698	-1.04925	-1.11184	-1.13917	0.0088017	2.05543	-1.60784	-1.04925	0.558585	-0.130003	-0.247987	-0.308842
_GPQFGS[Phospho (STY)]EVELR_	GPQFGSEVELR	7.32928e-12	2	649.792	-0.257865	-0.396321	-0.387405	0.00862421	1.30218	4.49418	4.34133	4.48575	4.56099	4.49349	0.00122496	2.91188	-0.257865	4.49349	4.75136	13.312	0.018046	1.05071
_VDIDT[Phospho (STY)]PDIDIHGPEGK_	VDIDTPDIDIHGPEGK	1.44954e-21	3	600.94	0.465352	1.20115	1.20248	1.39902	0.210273	1.95663	1.54944	1.56757	1.40144	1.39889	0.08424	1.07448	1.20115	1.54944	0.348291	0.584367	0.144625	0.422936
_S[Phospho (STY)]PPGSGASTPVGPWDQAVQR_	SPPGSGASTPVGPWDQAVQR	7.07356e-18	3	691.984	3.51166	1.90895	2.10606	1.98378	2.0895	2.24282	2.12442	3.14627	3.3866	3.45565	0.318406	0.497019	2.0895	3.14627	1.05677	0.289224	0.222705	0.26306
_AVLFC[Carbamidomethyl (C)]LS[Phospho (STY)]EDKK_	AVLFCLSEDKK	2.14723e-26	2	695.328	0.966518	0.920151	0.953788	0.578387	1.61539	0.331411	0.618489	0.450118	0.730545	0.721307	0.112768	0.947815	0.953788	0.618489	-0.335299	0.37356	0.306585	0.456116
_S[Phospho (STY)]GYIPSGHSLGTPEPAPR_	SGYIPSGHSLGTPEPAPR	6.06831e-49	3	634.963	-2.42395	-2.41376	-2.37762	-3.09314	3.62388	-2.18491	-2.01498	-2.19559	-1.86502	-2.06544	0.687494	0.162731	-2.41376	-2.06544	0.348318	-2.08628	-0.0658272	-1.11744
_TPSKPPAQLS[Phospho (STY)]PSVPK_	TPSKPPAQLSPSVPK	6.19679e-22	2	807.419	-1.05434	-1.19068	-0.62708	-0.152218	0.425374	-0.0945223	-1.78672	-0.661628	-0.675282	-1.42371	0.473489	0.32469	-0.62708	-0.675282	-0.0482013	-1.28186	-0.725108	-0.921372
_AAS[Phospho (STY)]GFNAMEDAQTLRK_	AASGFNAMEDAQTLRK	9.05353e-25	3	597.269	-4.40951	-3.92413	-3.23429	-2.97227	-3.84514	-4.46384	-3.75738	-4.14843	-2.95065	-3.53743	0.86265	0.0641655	-3.84514	-3.75738	0.0877627	-0.156141	-0.154045	-0.146823
_TASGSS[Phospho (STY)]VTSLDGTR_	TASGSSVTSLDGTR	3.66695e-14	2	709.812	1.55432	1.73761	1.68888	1.76831	1.34362	2.85921	2.83282	2.71218	2.81203	2.90237	0.000320642	3.49398	1.68888	2.83282	1.14394	0.107575	0.0251073	0.291485
_S[Phospho (STY)]PPTTM[Oxidation (M)]LLPAS[Phospho (STY)]PAK_	SPPTTMLLPASPAK	8.57666e-08	2	793.85	0.694186	0.857005	0.680405	0.814351	1.24943	-0.181084	-0.228751	-0.210947	-0.638602	-0.63323	0.000436208	3.36031	0.814351	-0.228751	-1.0431	0.268924	-0.622396	2.8649
_LGYILTC[Carbamidomethyl (C)]PS[Phospho (STY)]NLGTGLR_	LGYILTCPSNLGTGLR	2.06755e-31	2	907.947	1.70973	1.75539	1.68682	1.81257	2.12045	2.15496	1.90926	2.01423	2.25559	2.27985	0.0490356	1.30949	1.75539	2.15496	0.399575	0.0970393	0.0747513	0.114622
_LAS[Phospho (STY)]YLDK_	LASYLDK	4.14807e-09	2	445.207	-1.44805	-1.49653	-1.71433	-2.50795	3.62388	-1.96912	-1.11327	-2.02337	-1.53144	-1.54485	0.558795	0.252747	-1.49653	-1.54485	-0.0483236	-3.47028	-0.227321	-1.47429
_VESGDPSLHPPPSPGTPSATPAS[Phospho (STY)]PPASATPSQR_	VESGDPSLHPPPSPGTPSATPASPPASATPSQR	6.32229e-10	3	1086.51	1.10399	0.782155	0.916783	1.09768	0.723603	0.32826	-0.654211	0.23022	0.714525	0.633329	0.094886	1.0228	0.916783	0.32826	-0.588524	0.189521	2.17515	0.887307
_S[Phospho (STY)]RSSDIVSSVR_	SRSSDIVSSVR	4.05168e-23	2	636.801	1.94267	0.771022	1.49352	1.05435	2.10109	2.22855	2.68674	2.57279	3.85699	2.79068	0.020637	1.68535	1.49352	2.68674	1.19323	0.384691	0.216939	0.421089
_VSPPAPGS[Phospho (STY)]APETPEDK_	VSPPAPGSAPETPEDK	8.26813e-23	2	829.869	0.791767	0.970431	1.01022	0.971272	0.896769	-0.00447549	-0.364373	1.0326	0.0616685	-0.183908	0.0603357	1.21943	0.970431	-0.00447549	-0.974906	0.0932614	5.01085	1.09318
_TSS[Phospho (STY)]VVTLEVAK_	TSSVVTLEVAK	1.83773e-22	2	607.307	3.37509	3.40424	3.50626	3.43829	2.97712	3.50021	3.16864	3.35493	3.71825	3.34576	0.669811	0.174048	3.40424	3.35493	-0.04931	0.0625028	0.0600175	0.0589928
_RS[Phospho (STY)]ASADNLTLPR_	RSASADNLTLPR	6.97184e-05	3	460.893	4.2203	4.1097	3.80405	4.02337	5.43989	2.65344	2.75204	2.53492	2.9961	2.57188	0.0131171	1.88216	4.1097	2.65344	-1.45627	0.149253	0.0683019	0.27424
_PVVFPVPPPDDLTQPSSQSLTPVT[Phospho (STY)]PQK_	PVVFPVPPPDDLTQPSSQSLTPVTPQK	7.19709e-18	3	984.498	0.77504	1.12439	-1.15623	0.76194	0.951247	-1.14091	-1.4745	-0.131887	-1.39593	-1.47046	0.0366607	1.4358	0.77504	-1.39593	-2.17097	1.89872	-0.508039	-3.5481
_VPVAS[Phospho (STY)]PSAHNISSSGGAPDR_	VPVASPSAHNISSSGGAPDR	6.08872e-35	3	662.641	0.862107	0.346326	0.202131	1.3677	0.218157	0.125646	-0.322719	-0.325508	0.426973	-0.996765	0.0802588	1.09551	0.346326	-0.322719	-0.669045	0.845319	-2.46816	3.44012
_FIAFSGEGQS[Phospho (STY)]LR_	FIAFSGEGQSLR	2.46136e-53	2	696.321	-1.40569	-1.63968	-1.37739	-1.44661	-1.31117	0.644434	0.634746	0.563417	0.32207	0.396842	6.26e-06	5.20375	-1.40569	0.563417	1.9691	-0.0863673	0.283849	-2.24025
_RKPNAGGS[Phospho (STY)]PAPVR_	RKPNAGGSPAPVR	2.03542e-19	3	462.905	-0.0590907	-0.451883	-0.387915	-2.49027	-1.96663	-1.09588	-1.35536	-1.56976	-1.90035	-1.53644	0.553592	0.25681	-0.451883	-1.53644	-1.08456	-1.01093	-0.198419	-0.609115
_ARLGDAS[Phospho (STY)]DTEAADGER_	ARLGDASDTEAADGER	1.51763e-36	2	857.357	-2.54831	-2.4507	-2.43129	-2.49548	-2.90116	-3.36944	-3.3534	-3.78256	-3.2132	-3.07634	0.00454299	2.34266	-2.49548	-3.3534	-0.857912	-0.075247	-0.0788641	-0.159309
_IILS[Phospho (STY)]PFATTTK_	IILSPFATTTK	7.97261e-29	2	636.336	-1.32879	-2.37572	-2.68616	-2.13586	-3.20284	-2.27799	-2.41573	-2.72758	-2.42095	-2.39832	0.830412	0.0807064	-2.37572	-2.41573	-0.0400161	-0.296076	-0.0681407	-0.199936
_S[Phospho (STY)]REYEHVR_	SREYEHVR	3.50168e-05	3	385.836	-3.80491	-6.76649	-4.88941	-1.84102	-0.699216	-2.34873	-2.56125	-2.51661	-2.40182	-2.509	0.463202	0.33423	-3.80491	-2.509	1.29591	-0.669512	-0.0358749	-0.565372
_S[Phospho (STY)]LDQC[Carbamidomethyl (C)]VETLQK_	SLDQCVETLQK	1.35751e-35	2	700.81	-0.683084	-0.850538	-1.16585	-0.727263	-0.804144	-0.520732	-0.764365	-1.02341	-1.04325	-1.08406	0.838579	0.076456	-0.804144	-1.02341	-0.219264	-0.224784	-0.270903	-0.237079
_LEEPPELNRQS[Phospho (STY)]PNPR_	LEEPPELNRQSPNPR	1.04158e-15	3	619.295	8.45532	8.50842	8.52826	8.77334	8.53882	8.11053	7.9936	7.91183	7.84104	7.72828	0.000811108	3.09092	8.52826	7.91183	-0.616427	0.0143758	0.0183837	0.0439756
_C[Carbamidomethyl (C)]APPS[Phospho (STY)]PPPPVEPATQEEAERR_	CAPPSPPPPVEPATQEEAERR	2.48573e-27	3	799.03	-1.65803	-1.38053	-1.26936	-2.17548	3.62388	-1.52724	-1.53789	-2.20027	-0.658192	-1.33349	0.569433	0.244557	-1.38053	-1.52724	-0.146708	-4.14669	-0.380053	-1.66864
_DGDSY[Phospho (STY)]DPY[Phospho (STY)]DFSDTEEEM[Oxidation (M)]PQVHTPK_	DGDSYDPYDFSDTEEEMPQVHTPK	5.14642e-06	3	993.359	-0.174565	0.175771	1.72245	1.41519	0.513295	1.27083	1.45369	0.560074	1.62589	0.18269	0.648342	0.188196	0.513295	1.27083	0.757531	1.10945	0.607294	0.796351
_SM[Oxidation (M)]S[Phospho (STY)]PFRGPK_	SMSPFRGPK	1.52706e-09	2	551.741	1.86019	2.19478	1.85462	1.69229	1.52467	0.767807	0.769047	1.04089	1.09301	1.00048	0.00212635	2.67237	1.85462	1.00048	-0.854134	0.136046	0.165787	0.368574
_TLS[Phospho (STY)]M[Oxidation (M)]IEEEIR_	TLSMIEEEIR	8.73725e-25	2	658.794	0.859399	0.25869	0.0346037	-0.223373	0.514518	0.23586	0.554387	0.0414175	0.711594	0.730796	0.603123	0.219594	0.25869	0.554387	0.295697	1.45319	0.669485	0.959012
_GLGS[Phospho (STY)]NEDGLQK_	GLGSNEDGLQK	1.17447e-20	2	599.261	-0.730729	-0.695996	-0.702589	-1.04759	-1.5199	0.116664	0.103692	-0.648262	-0.0812812	0.125447	0.0144228	1.84095	-0.730729	0.103692	0.834421	-0.379211	-4.30916	-1.0989
_AS[Phospho (STY)]PTLDFTER_	ASPTLDFTER	7.0449e-49	2	608.766	-0.284035	-0.244393	-0.327989	-1.04201	-0.8944	1.00037	1.20759	0.951868	1.09126	0.954725	0.00255448	2.5927	-0.327989	1.00037	1.32836	-0.678039	0.104461	3.65982
_VS[Phospho (STY)]PENLVDK_	VSPENLVDK	7.17186e-14	2	540.752	1.04898	1.077	1.0628	1.07872	0.752202	1.07473	0.794889	0.954073	0.766293	0.724671	0.248167	0.605256	1.0628	0.794889	-0.267908	0.140686	0.170166	0.165872
_LIRPEYAWIVQPASGAVSDRPGAS[Phospho (STY)]PK_	LIRPEYAWIVQPASGAVSDRPGASPK	1.6555e-22	3	949.151	0.499203	-0.101431	-0.381936	0.63022	0.368025	2.12626	1.89164	1.49876	1.26165	2.92231	0.00691734	2.16006	0.368025	1.89164	1.52362	2.10968	0.331725	0.980566
_DLFDYS[Phospho (STY)]PPLHK_	DLFDYSPPLHK	9.34358e-20	2	706.318	11.0407	10.3419	10.2666	10.0685	10.2463	10.0488	9.81881	9.85908	8.3526	10.1659	0.159757	0.79654	10.2666	9.85908	-0.407479	0.0361601	0.0765205	0.0675877
_TPQEAIM[Oxidation (M)]DGTEIAVS[Phospho (STY)]PR_	TPQEAIMDGTEIAVSPR	1.52046e-40	3	637.624	-0.428527	0.889196	-0.0471569	-0.0963807	0.257475	1.23336	1.2308	0.889559	1.48083	1.23436	0.0164917	1.78274	-0.0471569	1.23336	1.28052	4.32042	0.173567	1.0261
_RTLS[Phospho (STY)]DPPS[Phospho (STY)]PLPHGPPNK_	RTLSDPPSPLPHGPPNK	6.14326e-25	3	657.303	2.21949	2.20796	2.55532	2.21727	1.86009	3.45141	3.58973	3.32717	3.43099	3.57534	0.000801896	3.09588	2.21727	3.45141	1.23414	0.111152	0.0313854	0.242428
_LYGS[Phospho (STY)]PTQIGPSYR_	LYGSPTQIGPSYR	9.27441e-19	2	759.853	-1.44636	-1.6524	-1.66552	-3.02858	-1.97212	-1.83234	-1.30185	-1.78782	-1.01123	-1.13557	0.231876	0.634744	-1.66552	-1.30185	0.363668	-0.322513	-0.266326	-0.336096
_RIS[Phospho (STY)]QSQPVR_	RISQSQPVR	1.8703e-07	2	575.79	1.39902	1.51484	1.55674	1.46498	1.99243	2.45973	2.91008	2.96647	2.30697	2.36937	0.00314871	2.50187	1.51484	2.45973	0.944888	0.148145	0.119849	0.284536
_RLS[Phospho (STY)]QPWPLQQHSGPSR_	RLSQPWPLQQHSGPSR	1.07765e-24	3	651.986	0.209968	0.357043	0.326777	-0.402036	-0.00975648	3.76961	3.78127	3.90197	4.0222	4.06467	4.36e-05	4.36012	0.209968	3.90197	3.692	3.25411	0.0345299	1.00976
_GPDEAIEDGEEGS[Phospho (STY)]EDDAEWVVTK_	GPDEAIEDGEEGSEDDAEWVVTK	7.41212e-29	2	1279.01	2.25901	2.39288	2.56168	1.71832	2.92991	2.7365	4.05142	2.5278	2.90924	2.97864	0.143545	0.843012	2.39288	2.90924	0.516361	0.18706	0.194443	0.223823
_PLAGQEAVVDLHADDSRIS[Phospho (STY)]EDETERNGDDGTHDK_	PLAGQEAVVDLHADDSRISEDETERNGDDGTHDK	1.90737e-09	4	943.665	-0.857616	-0.98333	-0.873696	-0.34624	1.10671	0.809212	-0.822055	-0.360763	-0.38206	-0.806702	0.916872	0.0376911	-0.857616	-0.38206	0.475555	-2.23303	-2.12841	-2.08352
_SRS[Phospho (STY)]GEGEVSGLLR_	SRSGEGEVSGLLR	1.17904e-27	2	713.838	-1.08753	-0.692829	-0.50274	-1.25962	-0.0833039	0.356078	-0.069959	0.660337	0.56197	0.723676	0.0095048	2.02206	-0.692829	0.56197	1.2548	-0.646571	0.717855	-5.19641
_LEDLDTC[Carbamidomethyl (C)]M[Oxidation (M)]MT[Phospho (STY)]PK_	LEDLDTCMMTPK	6.61838e-25	2	775.303	-0.765434	0.0506205	-0.119509	-0.370725	-0.610274	-0.863045	-0.65884	-1.16774	-0.6709	-0.635941	0.093332	1.02997	-0.370725	-0.6709	-0.300175	-0.927444	-0.281646	-0.610222
_GAEASAASEEEAGPQATEPSTPSGPES[Phospho (STY)]GPTPASAEQNE_	GAEASAASEEEAGPQATEPSTPSGPESGPTPASAEQNE	1.35507e-07	4	927.135	0.682564	0.948292	0.976029	0.49712	0.0988988	-1.01001	0.407396	0.133626	-0.0724787	-0.0126914	0.0746039	1.12724	0.682564	-0.0126914	-0.695255	0.564464	-4.83358	2.20946
_SAS[Phospho (STY)]EPSLHR_	SASEPSLHR	1.49475e-07	2	532.232	3.13012	3.18165	3.15267	2.17261	2.21195	3.25076	3.4673	3.14982	3.46256	3.6173	0.108006	0.96655	3.13012	3.46256	0.332439	0.190519	0.0551895	0.161053
_S[Phospho (STY)]RS[Phospho (STY)]PLLNDR_	SRSPLLNDR	1.11625e-10	2	609.257	3.79261	3.92053	3.85598	3.50814	3.63655	3.2161	3.29731	3.17607	3.09361	3.12271	0.00362839	2.44029	3.79261	3.17607	-0.61654	0.0449539	0.0252549	0.092731
_VASGS[Phospho (STY)]DLHLTDIDSDSNR_	VASGSDLHLTDIDSDSNR	6.99149e-47	2	991.429	0.708735	0.634791	0.457593	0.559198	0.321579	-0.665119	-0.821547	-1.57896	0.242042	-0.452802	0.0358745	1.44521	0.559198	-0.665119	-1.22432	0.28314	-1.00278	-12.9927
_LDDGHLNNSLSS[Phospho (STY)]PVQADVYFPR_	LDDGHLNNSLSSPVQADVYFPR	3.19082e-36	3	842.055	2.55216	2.8148	2.73062	-1.47559	2.4455	0.26267	1.40187	2.16744	0.894139	1.50639	0.650889	0.186493	2.55216	1.40187	-1.15029	1.01703	0.571779	0.883428
_SPQRAEADDPQDM[Oxidation (M)]AC[Carbamidomethyl (C)]T[Phospho (STY)]PSGDSLETK_	SPQRAEADDPQDMACTPSGDSLETK	6.0469e-11	3	934.713	-0.929917	-0.627741	-0.810382	-0.387953	-1.26948	0.4895	0.406749	0.404172	0.654485	0.349132	0.00289646	2.53813	-0.810382	0.406749	1.21713	-0.410417	0.258905	-4.10764
_RRS[Phospho (STY)]FNDFR_	RRSFNDFR	7.60773e-09	3	393.18	-2.29035	-2.20082	-2.30968	-2.11463	-1.6166	0.858749	0.125582	1.97071	0.177325	0.00357899	0.00484641	2.31458	-2.20082	0.177325	2.37814	-0.135124	1.31032	-2.09979
_ERES[Phospho (STY)]PPPSALQPVQLPR_	ERESPPPSALQPVQLPR	8.38187e-29	3	661.002	-0.751622	-0.654195	-0.819194	-0.958565	-1.1013	-1.56156	-1.80157	-0.876301	-2.55723	-2.23893	0.0624473	1.20449	-0.819194	-1.80157	-0.982378	-0.205172	-0.358183	-0.504004
_S[Phospho (STY)]PS[Phospho (STY)]PPPTR_	SPSPPPTR	1.76603e-11	2	499.691	1.64795	1.99025	1.68239	2.40355	2.46361	1.91408	1.30413	1.46038	1.12628	0.822401	0.0509162	1.29314	1.99025	1.30413	-0.68612	0.18939	0.305968	0.314766
_NHS[Phospho (STY)]PS[Phospho (STY)]PPVTPTGAAPSLASPK_	NHSPSPPVTPTGAAPSLASPK	3.42954e-12	3	724.996	0.799731	0.699429	0.770269	0.121839	1.17562	-0.981957	-0.497052	-0.429031	-0.886758	-1.0848	0.0013359	2.87423	0.770269	-0.886758	-1.65703	0.531234	-0.380272	-27.109
_GSRPGPGWAGS[Phospho (STY)]PK_	GSRPGPGWAGSPK	3.29706e-28	2	667.306	-0.593726	-0.923286	-0.770475	-0.327781	0.0426047	-1.5243	-1.24676	-1.16322	-1.40595	-1.61643	0.0138446	1.85872	-0.593726	-1.40595	-0.812224	-0.742701	-0.135182	-0.569169
_GALHTVS[Phospho (STY)]HEDIR_	GALHTVSHEDIR	9.37005e-11	3	472.221	-0.137393	-2.62159	0.00438227	-0.430975	-0.793447	-1.35962	-1.83624	-1.6734	-1.75536	-2.24489	0.184108	0.734927	-0.430975	-1.75536	-1.32438	-1.33878	-0.179994	-0.702861
_DARS[Phospho (STY)]PSGPSGSLENGTK_	DARSPSGPSGSLENGTK	1.62017e-13	3	580.591	0.665664	0.994671	1.0092	1.09044	0.996275	-0.808522	-0.142838	-0.462561	-3.22912	-2.98691	0.0458411	1.33875	0.996275	-0.808522	-1.8048	0.1729	-0.960524	-5.68771
_RTLS[Phospho (STY)]PEFNER_	RTLSPEFNER	1.08375e-16	3	443.538	2.82865	-0.0993241	2.83808	-0.459669	2.46222	0.726936	-1.67786	0.827928	0.992852	1.20599	0.368827	0.433177	2.46222	0.827928	-1.63429	1.08927	2.85186	1.5262
_SFS[Phospho (STY)]LEGLTGGAGVGNK_	SFSLEGLTGGAGVGNK	6.66584e-32	2	787.367	1.71017	1.79768	1.54999	1.31637	-0.70586	0.821215	0.672766	0.946302	0.990998	1.01563	0.722434	0.141202	1.54999	0.946302	-0.60369	0.921334	0.160075	0.70632
_ET[Phospho (STY)]EGSLSDSDFKEPPSEGR_	ETEGSLSDSDFKEPPSEGR	5.87658e-16	3	716.299	2.3295	2.1894	2.34993	1.64089	1.73356	0.197612	0.461506	0.0608987	0.190605	0.445375	0.000556072	3.25487	2.1894	0.197612	-1.99179	0.164632	0.645784	0.836653
_C[Carbamidomethyl (C)]AT[Phospho (STY)]PPRGDFC[Carbamidomethyl (C)]GGTER_	CATPPRGDFCGGTER	3.84252e-31	3	587.568	-1.24944	-1.47111	-1.4843	-0.913122	-3.38732	-2.14129	-1.07748	-2.43371	0.881117	0.32814	0.446167	0.350502	-1.47111	-1.07748	0.393633	-0.570578	-1.65047	-0.963999
_S[Phospho (STY)]HSTEPNLSSFLNDPNPM[Oxidation (M)]K_	SHSTEPNLSSFLNDPNPMK	2.73188e-30	3	737.652	-0.0352232	-0.64688	-1.15008	-1.41808	-1.4901	0.0305078	0.135718	-0.326494	0.25111	0.166685	0.0436831	1.35969	-1.15008	0.135718	1.28579	-0.641488	4.37953	-1.52042
_DRLGS[Phospho (STY)]PLAVDEALRR_	DRLGSPLAVDEALRR	1.73404e-17	3	583.3	-0.436433	-0.45912	-0.426571	-0.591603	-0.411006	-1.91091	-1.48746	-1.78118	-1.38928	-1.42885	0.0014686	2.8331	-0.436433	-1.48746	-1.05103	-0.156842	-0.145228	-0.600266
_QQSHFAM[Oxidation (M)]MHGGTGFAGIDSSS[Phospho (STY)]PEVK_	QQSHFAMMHGGTGFAGIDSSSPEVK	3.00156e-22	4	676.29	-1.96064	-1.39627	-1.59291	-1.37313	-1.21558	0.439316	0.782807	0.0638058	0.0807646	0.0804376	0.000266329	3.57458	-1.39627	0.0807646	1.47704	-0.190009	1.09807	-1.62391
_RNS[Phospho (STY)]EGSELSC[Carbamidomethyl (C)]TEGSLTSSLDSR_	RNSEGSELSCTEGSLTSSLDSR	2.42966e-09	3	818.015	1.28431	1.21143	0.947598	0.41956	0.589464	-0.315392	0.141809	-0.525647	0.363954	-0.815168	0.0137353	1.86216	0.947598	-0.315392	-1.26299	0.425315	-2.09354	2.1748
_ASAAFSSVGSVIT[Phospho (STY)]K_	ASAAFSSVGSVITK	1.04023e-24	2	702.842	-1.92067	-2.20163	-1.81194	-1.96412	-1.91685	-0.418529	-0.335469	0.213088	-0.639558	-0.725781	0.00176302	2.75374	-1.92067	-0.418529	1.50214	-0.073682	-0.965649	-0.745972
_RAS[Phospho (STY)]WAS[Phospho (STY)]ENGETDAEGTQMTPAK_	RASWASENGETDAEGTQMTPAK	1.58185e-27	3	832.996	-1.72551	-1.64146	-1.38461	2.62422	-2.24558	-1.17352	-1.67486	-1.24124	-1.89417	-1.63284	0.613764	0.211999	-1.64146	-1.63284	0.00861884	-2.26479	-0.200842	-1.15035
_TIS[Phospho (STY)]DGTISASK_	TISDGTISASK	1.33461e-24	1	1159.52	2.02568	2.62594	2.60312	2.1535	2.31289	2.58676	2.27997	2.43048	2.52072	2.79241	0.367575	0.434655	2.31289	2.52072	0.207826	0.113909	0.0753013	0.0976965
_S[Phospho (STY)]FTAPPVSGR_	SFTAPPVSGR	3.53926e-12	2	549.753	0.707795	0.86049	0.800161	0.49408	1.02119	-1.21828	-1.20453	-1.55338	-0.711888	-1.50215	0.000267647	3.57244	0.800161	-1.21828	-2.01844	0.250941	-0.270179	-4.73791
_RASS[Phospho (STY)]PSLIER_	RASSPSLIER	0.00272227	2	598.295	-1.38858	-1.71257	0.812677	1.7459	1.61919	1.02872	0.799293	0.830939	-2.21931	-2.30515	0.69306	0.159229	0.812677	0.799293	-0.0133835	7.68736	-4.62886	-20.5942
_SLKES[Phospho (STY)]EQES[Phospho (STY)]EEEILAQK_	SLKESEQESEEEILAQK	1.04883e-25	2	1068.95	1.46123	1.44935	1.55949	2.64637	2.05996	0.151664	0.499541	0.543604	-0.192373	-0.161322	0.00330915	2.48028	1.55949	0.151664	-1.40783	0.282241	2.0797	0.970728
_S[Phospho (STY)]YNLVVAK_	SYNLVVAK	2.74335e-32	1	973.475	-0.313262	0.0636876	0.116739	0.0349334	-0.237916	1.96929	1.64954	1.59646	1.88604	1.88258	2.3e-05	4.63859	0.0349334	1.88258	1.84765	-2.89367	0.0909823	1.1527
_RGSS[Phospho (STY)]FQSGRDDTWR_	RGSSFQSGRDDTWR	8.50795e-11	3	578.916	-1.04817	-1.09934	-1.04794	-2.8929	-0.790437	-0.98916	-1.01193	-0.601692	-0.642147	-0.48161	0.269471	0.569488	-1.04817	-0.642147	0.40602	-0.622688	-0.322682	-0.641106
_TPVS[Phospho (STY)]PVK_	TPVSPVK	2.87064e-25	1	807.401	0.779842	0.798837	0.860011	0.803016	0.610731	-1.58896	0.386901	0.334272	-0.171703	0.181237	0.11649	0.933712	0.798837	0.181237	-0.6176	0.122246	-4.78746	2.47831
_S[Phospho (STY)]LEGENHDPLSSVVK_	SLEGENHDPLSSVVK	1.45498e-30	3	564.261	-3.79775	-4.14756	-4.35026	-4.57603	-4.59929	-2.77558	-2.62264	-3.02526	-2.61602	-3.03501	0.000863738	3.06362	-4.35026	-2.77558	1.57468	-0.0775525	-0.0734014	-0.231327
_NPSVVIKPEAC[Carbamidomethyl (C)]S[Phospho (STY)]PQFGK_	NPSVVIKPEACSPQFGK	8.84638e-09	3	646.645	-2.41685	-2.46339	-2.08384	-2.08687	-4.49737	-2.53562	-2.51003	3.50949	-2.34741	-2.27972	0.403702	0.39394	-2.41685	-2.34741	0.0694419	-0.374627	-2.15236	-1.03875
_RRFS[Phospho (STY)]DFLGLHSK_	RRFSDFLGLHSK	4.81158e-42	4	386.445	-4.77347	-4.0719	-2.8651	-2.14075	-1.53979	-1.90278	-1.57476	-2.80089	-0.778742	-1.36209	0.151162	0.820556	-2.8651	-1.57476	1.29035	-0.434406	-0.443459	-0.528346
_ERSPS[Phospho (STY)]PLRGNVVPSPLPTR_	ERSPSPLRGNVVPSPLPTR	1.78833e-11	3	713.707	-0.589465	-0.757897	-0.619133	-0.797812	-0.00355383	-1.0787	-0.881986	-1.19231	-0.750687	-0.619438	0.151702	0.819008	-0.619133	-0.881986	-0.262853	-0.577999	-0.258423	-0.442363
_QLT[Phospho (STY)]QPETSYGR_	QLTQPETSYGR	1.55843e-28	2	680.301	-0.599692	-0.632349	-0.477718	-1.07781	-0.989571	0.735376	0.858293	0.590438	1.3667	1.20672	0.000348573	3.45771	-0.632349	0.858293	1.49064	-0.347267	0.341884	9.60625
_EVDKT[Phospho (STY)]PPPQPPLISSMDSISQK_	EVDKTPPPQPPLISSMDSISQK	1.08792e-10	3	825.401	1.26626	0.791802	0.336667	1.00702	0.292118	-0.182568	-0.621891	-0.0748569	-1.18488	-0.775497	0.00682492	2.1659	0.791802	-0.621891	-1.41369	0.571966	-0.796364	9.39917
_TTSRS[Phospho (STY)]PVLSR_	TTSRSPVLSR	1.28314e-10	2	592.295	2.44881	2.28867	2.57412	2.20764	2.1457	0.707359	1.00357	0.816902	0.879766	1.3017	0.00017522	3.75642	2.28867	0.879766	-1.40891	0.0755637	0.241968	0.462882
_[Acetyl (Protein N-term)]AASAAAASAAAASAASGS[Phospho (STY)]PGPGEGSAGGEK_	AASAAAASAAAASAASGSPGPGEGSAGGEK	6.17418e-05	3	837.033	9.24302	9.03962	7.67547	9.25745	9.67738	8.97318	6.85719	9.84087	9.49848	9.94383	0.967396	0.0143955	9.24302	9.49848	0.255461	0.0851471	0.140587	0.109729
_PFLGSM[Oxidation (M)]NQPAAPFS[Phospho (STY)]PTR_	PFLGSMNQPAAPFSPTR	1.27374e-32	2	957.434	0.568925	1.59346	1.60306	-0.260789	1.94917	1.88164	2.12105	0.739176	0.355923	0.313776	0.993015	0.00304404	1.59346	0.739176	-0.854289	0.839127	0.793994	0.770337
_GS[Phospho (STY)]GSQSSVPSVDQFTGVGIR_	GSGSQSSVPSVDQFTGVGIR	6.57109e-26	3	682.316	-0.822479	-2.12543	-2.23024	-2.34295	-4.13092	-2.04329	-1.82197	-2.6818	-1.79557	-1.82268	0.708497	0.149662	-2.23024	-1.82268	0.407558	-0.506273	-0.185054	-0.385158
_ALSSGGSITSPPLS[Phospho (STY)]PALPK_	ALSSGGSITSPPLSPALPK	3.00156e-05	2	930.479	0.355052	0.593593	0.668887	0.0511575	0.0307298	1.5142	-1.70108	1.04503	1.83356	1.80444	0.561915	0.25033	0.355052	1.5142	1.15915	0.87252	1.65445	1.70029
_LISGPLS[Phospho (STY)]PMSR_	LISGPLSPMSR	3.70883e-15	2	619.304	0.153229	-0.0986553	0.129439	-0.280998	-0.255566	1.57243	1.58624	1.06858	1.09723	1.05226	0.000507591	3.29449	-0.0986553	1.09723	1.19588	-2.91844	0.217987	1.23812
_PC[Carbamidomethyl (C)]GVRLS[Phospho (STY)]GEARK_	PCGVRLSGEARK	1.07352e-15	3	470.562	-1.69204	-1.49186	-1.36267	-1.31828	-1.67068	-0.224459	-0.164518	-0.536536	0.12386	-0.095807	0.000281629	3.55032	-1.49186	-0.164518	1.32734	-0.113822	-1.33232	-0.861736
_DTFEHDPS[Phospho (STY)]ESIDEFNK_	DTFEHDPSESIDEFNK	3.47519e-29	3	663.93	1.3097	-0.678232	1.26214	2.00908	0.938185	1.72076	0.24671	-3.61386	0.505407	0.0180664	0.386564	0.412779	1.26214	0.24671	-1.01543	1.03263	-8.9291	4.35913
_AQTPESC[Carbamidomethyl (C)]GSVT[Phospho (STY)]PER_	AQTPESCGSVTPER	1.14867e-41	2	799.829	-2.69833	-2.48951	-2.63866	-1.84829	-1.48173	-1.34607	-1.96176	-1.31902	-2.06725	-1.9519	0.207374	0.683246	-2.48951	-1.9519	0.537611	-0.241271	-0.211098	-0.256531
_AQVPGPLT[Phospho (STY)]PEM[Oxidation (M)]EAR_	AQVPGPLTPEMEAR	1.41447e-46	2	796.363	0.580954	0.975996	0.719802	0.150131	0.770267	0.0237065	0.0631692	-0.100374	0.17855	0.0902616	0.0287057	1.54203	0.719802	0.0631692	-0.656633	0.481826	1.99759	1.09521
_SQLPDLSGPHSYS[Phospho (STY)]PGR_	SQLPDLSGPHSYSPGR	4.31679e-17	3	593.268	-2.04206	-1.95561	-1.85538	-2.76363	-2.86489	-1.01633	-3.08472	-1.37908	-2.70148	-2.74594	0.875	0.0579918	-2.04206	-2.70148	-0.659422	-0.208488	-0.422234	-0.310374
_SVS[Phospho (STY)]VDESRPELIFR_	SVSVDESRPELIFR	4.68778e-24	3	571.945	1.11019	0.90291	1.24099	1.19071	1.42566	0.661265	0.602224	0.626199	0.618862	0.779563	0.00906993	2.0424	1.19071	0.626199	-0.56451	0.162532	0.108705	0.33217
_RRS[Phospho (STY)]PS[Phospho (STY)]PYYSR_	RRSPSPYYSR	0.000618481	3	476.866	8.29812	6.4567	8.19347	6.81431	6.76615	7.02145	7.46636	7.06599	8.02162	7.76292	0.797571	0.0982305	6.81431	7.46636	0.652049	0.119061	0.0581582	0.0885027
_LSLEGDHSTPPSAYGS[Phospho (STY)]VK_	LSLEGDHSTPPSAYGSVK	0.000745236	2	962.938	-2.1597	-1.90749	-0.128518	0.471347	-0.336582	2.20132	2.46128	1.1357	2.36756	2.52303	0.00946578	2.02384	-0.336582	2.36756	2.70414	-1.4248	0.268112	2.68139
_AS[Phospho (STY)]PEPQRENASPAPGTTAEEAMSR_	ASPEPQRENASPAPGTTAEEAMSR	5.72161e-15	3	855.374	0.457857	0.837967	1.16961	0.428683	0.699555	1.15549	1.1095	1.0204	1.33975	0.620594	0.1789	0.747389	0.699555	1.1095	0.40994	0.423193	0.253924	0.36305
_DSGSDQDLDGAGVRAS[Phospho (STY)]DLEDEESAAR_	DSGSDQDLDGAGVRASDLEDEESAAR	1.36549e-22	3	915.709	0.00222543	0.0822534	-0.199714	-0.19312	-0.423348	-1.99862	-2.22558	-3.31042	-2.20969	-2.0858	0.00217214	2.66311	-0.19312	-2.20969	-2.01657	-1.3499	-0.226577	-0.97941
_M[Oxidation (M)]AGIFDVNTC[Carbamidomethyl (C)]YGSPQS[Phospho (STY)]PQLIR_	MAGIFDVNTCYGSPQSPQLIR	2.80391e-14	3	817.367	-0.794119	-1.75022	-2.456	-2.95495	-1.93608	-2.85926	-2.54875	-3.66469	-2.74482	-2.6119	0.128177	0.89219	-1.93608	-2.74482	-0.808738	-0.410517	-0.156496	-0.321818
_MAFTHHPLPVLAGVRPGS[Phospho (STY)]PR_	MAFTHHPLPVLAGVRPGSPR	3.10858e-05	4	555.787	2.86691	2.77074	3.13637	3.75099	3.5378	2.11147	2.17559	1.24435	1.78912	1.65228	0.00323533	2.49008	3.13637	1.78912	-1.34725	0.131713	0.210098	0.334495
_S[Phospho (STY)]SPAELSSSSQHLLR_	SSPAELSSSSQHLLR	9.35821e-17	2	839.893	-0.0961883	-0.104808	-0.147253	0.195535	-0.262936	-0.0580399	-0.459002	-0.614376	-0.313422	-0.188712	0.152506	0.816712	-0.104808	-0.313422	-0.208614	-2.03733	-0.669991	-1.0969
_C[Carbamidomethyl (C)]SVS[Phospho (STY)]AVNLPK_	CSVSAVNLPK	8.12258e-12	2	577.767	-0.997944	-1.12053	-1.11321	-1.17368	-1.38716	-2.42144	-2.70405	-1.90973	-1.94857	-2.19817	0.00447589	2.34912	-1.12053	-2.19817	-1.07764	-0.123429	-0.148969	-0.363707
_RRAPAPPPPQPPPPS[Phospho (STY)]PLIPNR_	RRAPAPPPPQPPPPSPLIPNR	2.31316e-13	4	583.816	-0.327517	-0.426676	-0.603578	0.86158	-2.09698	-0.482766	-1.41592	-1.59398	-8.09484	-3.75941	0.221147	0.655318	-0.426676	-1.59398	-1.1673	-2.03334	-0.995322	-1.41561
_KQT[Phospho (STY)]PPASPSPQPIEDRPPSSPIYEDAAPFK_	KQTPPASPSPQPIEDRPPSSPIYEDAAPFK	1.16791e-08	4	832.654	-0.208435	-0.497414	-0.782948	-0.861175	-0.880834	1.01476	1.26474	0.70156	1.11533	0.886076	0.000245486	3.60997	-0.782948	1.01476	1.79771	-0.447028	0.21616	5.12919
_RRS[Phospho (STY)]IQDLTVTGTEPGQVSSR_	RRSIQDLTVTGTEPGQVSSR	2.00183e-29	4	567.534	-0.81149	-1.44766	-1.46213	-1.23853	-2.58946	0.00929014	0.705145	-0.0374863	0.462276	0.0931809	0.00806519	2.09339	-1.44766	0.0931809	1.54084	-0.43595	1.31048	-1.65715
_YM[Oxidation (M)]LTHQELAS[Phospho (STY)]DGEIETK_	YMLTHQELASDGEIETK	5.58566e-06	3	687.634	0.453948	-0.605963	-0.368906	-0.4842	-0.678847	-0.422901	-0.655575	0.246009	-1.09407	-0.651413	0.667311	0.175672	-0.4842	-0.651413	-0.167213	-1.35861	-0.950817	-1.07202
_GNS[Phospho (STY)]PPSSGEAC[Carbamidomethyl (C)]R_	GNSPPSSGEACR	6.21552e-17	2	649.745	-0.509129	0.230079	0.00400238	1.6016	0.435219	-0.19273	-1.00428	-0.635236	-1.4152	-1.02436	0.0526992	1.2782	0.230079	-1.00428	-1.23436	2.21928	-0.540093	-3.49799
_AAGISLIVPGKS[Phospho (STY)]PTRK_	AAGISLIVPGKSPTRK	1.10654e-15	3	558.982	-1.86832	-1.97638	-1.83806	-2.25182	-2.60914	-2.14236	-3.7884	-1.37908	-3.19924	-3.10241	0.332477	0.478239	-1.97638	-3.10241	-1.12603	-0.153566	-0.350855	-0.308868
_VVLGDGVQLPPGDYSTTPGGTLFSTT[Phospho (STY)]PGGTR_	VVLGDGVQLPPGDYSTTPGGTLFSTTPGGTR	1.00615e-21	3	1043.17	8.089	8.25776	8.09719	8.29384	8.30172	7.59698	7.40811	8.37127	8.14517	8.12509	0.300171	0.522632	8.25776	8.12509	-0.132677	0.0129324	0.0513186	0.0392234
_EKS[Phospho (STY)]PVREPVDNLSPEER_	EKSPVREPVDNLSPEER	2.15983e-13	3	687.66	0.893629	0.923812	1.00855	-1.3595	-1.27526	-2.0604	-0.174579	0.00324593	0.733343	1.2737	0.946362	0.0239427	0.893629	0.00324593	-0.890383	32.3849	-28.2048	-353.352
_LSSSDRYS[Phospho (STY)]DASDDSFSEPR_	LSSSDRYSDASDDSFSEPR	8.68737e-23	3	734.294	-0.627945	-0.898641	-0.333755	-1.30173	-1.08059	0.0944038	0.293118	-0.0948566	-0.21119	0.102577	0.0128152	1.89227	-0.898641	0.0944038	0.993045	-0.446981	5.29873	-1.34632
_TQMAEVLPS[Phospho (STY)]PR_	TQMAEVLPSPR	3.64371e-13	2	654.805	2.25311	2.12768	2.30419	3.12104	2.45441	2.38516	2.26532	2.3446	1.4074	1.2819	0.207599	0.682774	2.30419	2.26532	-0.0388701	0.159805	0.280943	0.238347
_AAVVTS[Phospho (STY)]PPPTTAPHK_	AAVVTSPPPTTAPHK	4.93151e-06	3	518.596	1.92401	2.06205	2.06119	2.96776	2.01323	0.933745	1.00602	3.50949	2.80791	2.32116	0.914435	0.038847	2.06119	2.32116	0.259968	0.194829	0.533316	0.37318
_AAS[Phospho (STY)]PQDLAGGYTSSLAC[Carbamidomethyl (C)]HR_	AASPQDLAGGYTSSLACHR	1.67421e-27	3	681.298	2.57496	2.53655	1.73368	2.52604	2.73341	1.98654	1.78433	1.66205	1.92236	1.8458	0.0603737	1.21915	2.53655	1.8458	-0.690745	0.162374	0.0682285	0.193155
_NDVAPTLMS[Phospho (STY)]VPR_	NDVAPTLMSVPR	3.44301e-34	2	690.323	-0.144064	-0.251199	0.0560497	0.372502	0.0728201	-0.218352	-0.294203	-0.489625	-0.496191	-0.553732	0.0316443	1.4997	0.0560497	-0.489625	-0.545675	11.2699	-0.354272	-1.51199
_SLLGDS[Phospho (STY)]APTLHLNK_	SLLGDSAPTLHLNK	4.86912e-27	3	515.927	1.20435	0.788329	1.14821	-0.631199	1.24704	0.907259	-0.767007	-0.0412213	1.05851	1.12146	0.677924	0.168819	1.14821	0.907259	-0.240956	1.05666	1.81994	1.29424
_AET[Phospho (STY)]PPLPIPPPPPDIQPLER_	AETPPLPIPPPPPDIQPLER	9.2803e-33	3	752.055	2.88526	4.96203	4.79484	5.04363	5.4304	4.53495	4.20177	4.29467	4.28891	3.98197	0.576203	0.239424	4.96203	4.28891	-0.673126	0.21611	0.0466978	0.158845
_LPS[Phospho (STY)]AESLSR_	LPSAESLSR	8.37372e-15	2	520.245	3.91124	3.8742	3.74753	4.06461	3.62487	4.60768	4.60466	4.40036	4.50691	4.5024	0.00153192	2.81476	3.8742	4.50691	0.632716	0.0434129	0.0189978	0.0907103
_IVS[Phospho (STY)]DGEDEDDSFK_	IVSDGEDEDDSFK	1.51273e-35	2	768.293	-0.147328	-0.0857833	-0.328563	-0.756728	-0.123731	-1.6513	-1.50224	-2.50015	-2.33875	-2.15402	0.00129761	2.88686	-0.147328	-2.15402	-2.00669	-0.963661	-0.213906	-0.845446
_LTVAS[Phospho (STY)]PK_	LTVASPK	9.49698e-23	1	795.401	2.99398	2.90838	0.42182	2.82125	3.01806	-0.0743292	1.77267	1.78066	1.46895	1.84495	0.204998	0.68825	2.90838	1.77267	-1.13571	0.463183	0.599291	0.572892
_S[Phospho (STY)]LVSVTK_	SLVSVTK	1.65215e-11	2	407.21	-2.84262	-3.16616	-2.84896	-1.938	-3.00225	-2.46502	-1.70894	-3.64288	-2.13543	-2.97334	0.759551	0.119443	-2.84896	-2.46502	0.383938	-0.173226	-0.290373	-0.224662
_SAGGRPGS[Phospho (STY)]GPQLGTGR_	SAGGRPGSGPQLGTGR	4.7715e-31	3	512.242	0.754542	0.659724	0.70614	-0.99097	-0.984668	0.49719	0.590583	-0.512015	0.466034	-1.44986	0.898851	0.0463125	0.659724	0.466034	-0.193689	32.0788	-10.8632	-32.5859
_RPLSIQDSFVEVS[Phospho (STY)]PVC[Carbamidomethyl (C)]PRPR_	RPLSIQDSFVEVSPVCPRPR	3.28217e-35	4	605.554	-3.40342	-3.38129	-3.2223	-2.67401	-3.08187	-3.23563	-3.06853	-2.92725	-5.47283	-4.2551	0.36481	0.437933	-3.2223	-3.23563	-0.0133303	-0.0943797	-0.283437	-0.235078
_VSPS[Phospho (STY)]PTTYR_	VSPSPTTYR	2.53405e-14	2	544.245	-1.80129	-2.03282	-2.14175	-1.85374	-1.97856	-1.7845	-1.84478	-1.37908	-1.74377	-1.62471	0.0579065	1.23727	-1.97856	-1.74377	0.234796	-0.0698716	-0.109915	-0.118177
_NSDDAPWS[Phospho (STY)]PK_	NSDDAPWSPK	6.17899e-14	2	598.735	0.815715	0.775575	0.712704	0.634856	0.0925472	-0.100726	0.0670929	-0.678814	0.287561	0.210398	0.0451838	1.34502	0.712704	0.0670929	-0.645611	0.486915	-8.97706	1.67154
_SLT[Phospho (STY)]NDWEDHLAVK_	SLTNDWEDHLAVK	4.18392e-35	3	536.575	-4.08014	-5.5183	-3.74511	-4.58882	-3.05208	-3.7503	-3.56459	-3.97112	-3.58534	-3.72602	0.425068	0.371542	-4.08014	-3.72602	0.354117	-0.22058	-0.0438283	-0.170606
_VLS[Phospho (STY)]PPKLNEVSSDANR_	VLSPPKLNEVSSDANR	2.04284e-23	3	602.631	-2.0592	-1.88356	-1.90191	-1.68872	-2.38816	-3.03282	-3.45042	-3.11336	-3.26479	-3.75032	0.000685704	3.16386	-1.90191	-3.26479	-1.36288	-0.13166	-0.0865024	-0.283131
_SDS[Phospho (STY)]PPAPLRPWVPLRK_	SDSPPAPLRPWVPLRK	2.51364e-23	3	632.668	1.59201	0.796056	0.400015	1.17212	1.1667	1.14979	1.10201	1.1914	1.01457	1.01656	0.819405	0.0865014	1.1667	1.10201	-0.0646859	0.437843	0.0721584	0.288741
_[Acetyl (Protein N-term)]S[Phospho (STY)]DKPDMAEIEK_	SDKPDMAEIEK	3.48133e-07	2	692.789	2.27686	2.85948	3.23373	3.40785	3.40192	4.02895	4.18239	4.11427	3.8836	3.90784	0.0240916	1.61813	3.23373	4.02895	0.795219	0.157857	0.032038	0.174716
_EVLASS[Phospho (STY)]QEALVVTER_	EVLASSQEALVVTER	7.83027e-33	2	855.919	-0.246538	-0.0246991	-0.0341622	-0.140331	0.196474	-1.09436	-0.117437	0.192625	-0.235868	-0.209977	0.442743	0.353848	-0.0341622	-0.209977	-0.175815	-3.30265	-1.63588	-2.10794
_ERFS[Phospho (STY)]PPRHELS[Phospho (STY)]PPQK_	ERFSPPRHELSPPQK	6.24585e-22	3	655.631	8.57201	8.62089	8.51606	8.80899	8.92343	8.68722	7.17422	8.80425	8.64494	7.89708	0.327608	0.484646	8.62089	8.64494	0.024049	0.0197341	0.0844102	0.0629109
_QPEDDSSQAFISTQNGS[Phospho (STY)]PR_	QPEDDSSQAFISTQNGSPR	1.31664e-15	2	1072.45	-0.14609	-0.438522	-0.523837	0.376719	-0.0720423	1.41692	1.68079	1.50913	2.27208	1.11138	0.00114221	2.94225	-0.14609	1.50913	1.65522	-2.21238	0.268917	1.38981
_EFITGDVEPTDAESEWHS[Phospho (STY)]ENEEEEK_	EFITGDVEPTDAESEWHSENEEEEK	1.55795e-07	3	1006.07	7.10084	7.08293	5.5204	6.36025	6.72133	6.89281	6.7587	6.32757	6.38996	6.39801	0.994458	0.00241343	6.72133	6.39801	-0.323319	0.0997896	0.0388441	0.0714045
_KQT[Phospho (STY)]ALAELVK_	KQTALAELVK	8.40982e-05	2	590.82	-3.33077	-3.17181	-3.3998	-3.96416	-4.59913	-7.29531	-4.00219	-2.7787	-3.81572	-3.8471	0.566444	0.246843	-3.3998	-3.8471	-0.447301	-0.159239	-0.395093	-0.313063
_ETQS[Phospho (STY)]PEQVK_	ETQSPEQVK	6.80594e-15	2	563.245	-0.879746	-0.461291	-0.123697	-0.447112	-0.584464	-0.788672	-0.965528	-1.21539	-1.25758	-0.35028	0.142923	0.844898	-0.461291	-0.965528	-0.504237	-0.546002	-0.403201	-0.532166
_FHVGS[Phospho (STY)]AESMLHVRPGGYTPQR_	FHVGSAESMLHVRPGGYTPQR	1.10759e-21	4	602.285	-0.858449	-1.02019	-0.744547	-1.01827	-1.32321	-0.227826	-0.0445514	-0.612905	-0.134299	-0.225283	0.00367109	2.4352	-1.01827	-0.225283	0.792983	-0.219638	-0.871667	-0.712629
_TATPPGYKPGS[Phospho (STY)]PPSFR_	TATPPGYKPGSPPSFR	1.83057e-18	3	580.61	4.09742	4.0261	4.96099	4.85162	5.16339	4.14512	3.93686	4.41378	3.30383	4.0179	0.113509	0.944972	4.85162	4.0179	-0.833719	0.113045	0.103611	0.130954
_LSAMLVPVT[Phospho (STY)]PEVKPK_	LSAMLVPVTPEVKPK	4.01684e-35	3	563.64	-2.58932	-2.56293	-2.27312	-1.86864	-2.59978	-1.21098	-1.64656	-1.60128	-1.72843	-2.00843	0.0158591	1.79972	-2.56293	-1.64656	0.916371	-0.132686	-0.175008	-0.240175
_KLDES[Phospho (STY)]PVLKPEFIGHDGR_	KLDESPVLKPEFIGHDGR	9.99114e-39	4	530.016	-1.94858	-1.53451	-1.30815	-3.91198	-1.16274	-1.77137	-0.391011	-0.934198	-0.322772	-0.132715	0.128858	0.889888	-1.53451	-0.391011	1.14349	-0.569499	-0.934176	-0.816373
_DLAGC[Carbamidomethyl (C)]IHGLS[Phospho (STY)]NVK_	DLAGCIHGLSNVK	1.42521e-31	3	488.562	-0.336566	-0.329484	-0.289882	0.355651	0.432278	-1.86305	-0.909004	1.13397	-0.996898	-1.01789	0.344944	0.462251	-0.289882	-0.996898	-0.707015	-11.6562	-1.52181	-2.27032
_NSTPS[Phospho (STY)]EPGSGR_	NSTPSEPGSGR	1.53614e-17	2	584.735	-1.41185	-1.00263	-0.578045	-0.886292	-1.57855	-0.876853	-1.48048	-1.4552	-0.384277	-1.17349	0.968495	0.0139026	-1.00263	-1.17349	-0.170857	-0.370318	-0.425393	-0.37569
_GSPHYFS[Phospho (STY)]PFRPY_	GSPHYFSPFRPY	1.27569e-09	3	512.222	3.57481	3.02059	3.19561	3.0226	2.87761	2.14891	3.17518	1.95319	3.73949	3.70273	0.73554	0.133394	3.0226	3.17518	0.152579	0.0856549	0.288022	0.197884
_EVYM[Oxidation (M)]T[Phospho (STY)]PLR_	EVYMTPLR	8.04135e-10	2	552.743	-2.56649	-2.50289	-2.68258	-2.50853	-2.83681	-2.60724	-2.35479	-2.67176	-2.86593	-2.62679	0.972055	0.0123093	-2.56649	-2.62679	-0.0603016	-0.0539629	-0.069604	-0.0587429
_RLS[Phospho (STY)]AGTTVADVQK_	RLSAGTTVADVQK	2.33543e-14	2	713.359	1.048	1.49847	1.25136	1.77631	1.52523	3.57199	3.25797	2.56279	3.07981	3.06352	0.000643531	3.19143	1.49847	3.07981	1.58134	0.196384	0.118007	0.415649
_EAAAGIQWS[Phospho (STY)]EEET[Phospho (STY)]EDEEEEK_	EAAAGIQWSEEETEDEEEEK	1.11155e-25	3	823.635	1.42862	2.19093	0.00216373	0.092058	0.860589	0.540658	0.584255	-0.115939	1.84445	1.53373	0.966148	0.0149565	0.860589	0.584255	-0.276334	1.00852	0.910328	0.908131
_PVSAPGDDT[Phospho (STY)]ES[Phospho (STY)]LHS[Phospho (STY)]QGEEEFDM[Oxidation (M)]PQPPHGHVLHR_	PVSAPGDDTESLHSQGEEEFDMPQPPHGHVLHR	2.78476e-19	4	972.89	2.89504	0.900659	1.18166	0.0641669	0.823046	1.25871	1.51806	0.299242	1.14528	1.46122	0.965661	0.0151752	0.900659	1.25871	0.358052	0.893341	0.432636	0.668452
_[Acetyl (Protein N-term)]M[Oxidation (M)]EIQSGPQPGS[Phospho (STY)]PGR_	MEIQSGPQPGSPGR	7.04052e-26	2	789.835	0.452649	0.600257	0.340165	-0.182712	0.244146	1.19263	1.40338	0.775813	1.25815	1.62898	0.00540697	2.26705	0.340165	1.25815	0.917986	1.018	0.251147	0.755254
_GTPSQS[Phospho (STY)]PVVGR_	GTPSQSPVVGR	8.80343e-21	2	582.774	5.70837	5.86007	5.82554	5.63898	5.59336	6.00411	5.9456	5.6749	5.62795	5.84681	0.436658	0.359859	5.70837	5.84681	0.138434	0.0201728	0.0282767	0.0247738
_SYS[Phospho (STY)]FIAR_	SYSFIAR	8.07807e-08	2	462.205	-1.83786	-1.94504	-1.9731	-2.66565	-3.04387	-0.505311	-0.717373	-1.51904	-0.361757	-0.557008	0.00564722	2.24817	-1.9731	-0.557008	1.41609	-0.232117	-0.625479	-0.625785
_S[Phospho (STY)]AADSISESVPVGPK_	SAADSISESVPVGPK	1.02337e-29	3	508.571	-2.6537	-2.83641	-2.37782	-1.52672	-1.20367	0.553586	2.09326	0.15422	-0.704953	-0.997218	0.0255254	1.59303	-2.37782	0.15422	2.53204	-0.338248	5.55488	-1.63462
_AAAT[Phospho (STY)]PESQEPQAK_	AAATPESQEPQAK	2.96474e-25	2	704.311	-2.8538	-0.485807	-0.608876	-2.12226	-1.75462	-1.38825	-1.65971	-1.45156	-1.92094	-1.59525	0.960259	0.0176114	-1.75462	-1.59525	0.159368	-0.645806	-0.12988	-0.434481
_WKEPGSGGPQNLS[Phospho (STY)]GPGGR_	WKEPGSGGPQNLSGPGGR	3.19914e-22	3	620.951	2.12795	2.30463	2.30629	2.10213	2.14096	1.97867	1.24455	1.98234	2.03483	2.11097	0.182675	0.738321	2.14096	1.98234	-0.158617	0.0457762	0.189199	0.147283
_TPLGAS[Phospho (STY)]LDEQSSGTPK_	TPLGASLDEQSSGTPK	1.40591e-39	2	834.38	-1.01058	-1.50088	-1.58277	-1.19039	-1.26787	-0.413049	-0.573879	-0.990054	-0.249138	-0.496635	0.00705281	2.15164	-1.26787	-0.496635	0.77123	-0.177557	-0.508074	-0.506897
_S[Phospho (STY)]C[Carbamidomethyl (C)]SLDLGDAGC[Carbamidomethyl (C)]YGYAR_	SCSLDLGDAGCYGYAR	1.18123e-11	2	922.853	-0.72737	-0.715362	-0.807662	-0.609855	-1.20171	-1.80079	-1.65149	-2.0167	-1.90629	-2.08228	0.000572946	3.24189	-0.72737	-1.90629	-1.17892	-0.281544	-0.0908514	-0.443709
_RRPS[Phospho (STY)]DENSITPSEVQQWTNHR_	RRPSDENSITPSEVQQWTNHR	2.32274e-13	4	655.053	-0.965163	-0.902818	-0.79285	-0.768172	-1.46894	-0.13126	-0.0449215	-0.36448	0.272161	0.361286	0.00367044	2.43528	-0.902818	-0.0449215	0.857896	-0.291045	16.0528	-1.23526
_GPS[Phospho (STY)]PSPVGS[Phospho (STY)]PASVAQSR_	GPSPSPVGSPASVAQSR	3.25947e-26	2	870.871	1.85752	1.83094	1.68385	1.58908	0.760469	-2.18484	0.810608	0.416564	0.332314	0.890672	0.108851	0.963169	1.68385	0.416564	-1.26729	0.292483	24.0119	1.49718
_SKPDPEVGPLLGVQPLPGS[Phospho (STY)]PTADR_	SKPDPEVGPLLGVQPLPGSPTADR	1.02667e-17	3	836.423	1.29792	0.539094	0.230653	0.286679	0.286134	-0.339368	-0.522343	-0.421225	-0.298105	-0.222296	0.0269652	1.5692	0.286679	-0.339368	-0.626047	0.84581	-0.320119	6.69382
_[Acetyl (Protein N-term)]AAPC[Carbamidomethyl (C)]GSELPANS[Phospho (STY)]PLK_	AAPCGSELPANSPLK	3.19038e-24	2	817.368	-0.700856	-1.04189	-0.568645	-0.256464	-0.810191	0.36648	-0.837983	0.144087	-1.35323	-1.50412	0.95296	0.0209254	-0.700856	-0.837983	-0.137127	-0.431554	-1.34192	-0.91792
_KES[Phospho (STY)]APPSLR_	KESAPPSLR	2.06283e-06	2	532.76	-0.0916551	0.148533	0.226431	-0.347711	0.4119	-0.114515	-0.0214512	-0.283543	-0.209702	0.0342451	0.34457	0.462723	0.148533	-0.114515	-0.263049	4.24492	-1.09831	-9.57481
_GAAAADLLSSSPESQHGGTQS[Phospho (STY)]PGGGQPLLQPTK_	GAAAADLLSSSPESQHGGTQSPGGGQPLLQPTK	1.92327e-14	3	1075.51	1.4646	1.24764	1.30819	1.6653	1.01405	2.629	2.86104	2.49595	2.66549	2.59851	0.000465664	3.33193	1.30819	2.629	1.32081	0.181708	0.0504883	0.35833
_S[Phospho (STY)]SDIVSSVR_	SSDIVSSVR	2.85448e-06	2	515.234	1.10205	0.545737	0.857569	2.12342	0.151021	2.80478	2.93567	2.42347	1.29768	2.79599	0.0288925	1.53921	0.857569	2.79599	1.93842	0.777581	0.274393	0.60657
_RPS[Phospho (STY)]VGSQSNQAGQGK_	RPSVGSQSNQAGQGK	2.53449e-26	2	790.862	-3.70805	-3.72827	-3.85591	-1.48893	-4.08157	-2.63037	-1.7856	-0.743709	-2.81122	-2.11645	0.107777	0.967476	-3.72827	-2.11645	1.61181	-0.315318	-0.406608	-0.424977
_QFIAAQNLGPASGLPTPTSSPSSSSLPSPLS[Phospho (STY)]PTPRPFGR_	QFIAAQNLGPASGLPTPTSSPSSSSLPSPLSPTPRPFGR	7.87545e-12	4	997.002	1.54835	0.432445	0.181404	0.0715286	-0.548671	-0.580316	-0.46512	-1.18459	0.62481	0.531604	0.397802	0.400333	0.181404	-0.46512	-0.646524	2.27706	-3.60654	12.8029
_SAAAGALGS[Phospho (STY)]PGLPLR_	SAAAGALGSPGLPLR	4.53913e-31	2	709.364	-2.08219	-2.79718	-2.41815	-1.70205	-2.09452	-1.9716	-0.632963	-3.72075	-4.41368	-3.35916	0.543828	0.264538	-2.09452	-3.35916	-1.26464	-0.185195	-0.536246	-0.433273
_S[Phospho (STY)]LTNSHLEK_	SLTNSHLEK	2.60398e-10	2	554.755	-1.05396	-0.840812	-1.07549	-1.46752	0.155053	2.67807	2.97948	2.40888	2.68109	2.90315	0.000659025	3.1811	-1.05396	2.68109	3.73505	-0.711056	0.081991	2.07005
_IPRPSVS[Phospho (STY)]QGC[Carbamidomethyl (C)]S[Phospho (STY)]R_	IPRPSVSQGCSR	1.95775e-19	2	752.312	-2.04914	-1.94699	-1.84277	-1.92846	-1.57328	-0.877143	-0.714864	-0.854108	-0.991344	-0.866682	0.000408118	3.38921	-1.92846	-0.866682	1.06177	-0.0965759	-0.114242	-0.401825
_SRRPS[Phospho (STY)]LGELLLR_	SRRPSLGELLLR	9.94137e-35	3	492.94	-1.93048	-1.91113	-1.96779	-2.5633	-2.91245	-1.01633	-2.17936	-1.37908	-2.03085	-1.94482	0.179502	0.745931	-1.96779	-1.94482	0.0229798	-0.202227	-0.287827	-0.268366
_IRGDGSGFS[Phospho (STY)]L_	IRGDGSGFSL	1.46688e-21	2	544.742	-1.02285	-1.23329	-1.50227	-1.05572	-0.444866	-1.54639	-2.91256	-3.03073	-2.42515	-2.52543	0.0101029	1.99555	-1.05572	-2.52543	-1.46971	-0.369781	-0.234941	-0.502847
_RGTADWFGVS[Phospho (STY)]K_	RGTADWFGVSK	4.69271e-23	2	652.295	-1.291	-1.32784	-1.38192	-0.882267	-0.941631	-1.53428	-1.54766	-3.03073	-2.75211	-2.31575	0.0507662	1.29443	-1.291	-2.31575	-1.02475	-0.200987	-0.305818	-0.436482
_S[Phospho (STY)]SPGLSDTIFC[Carbamidomethyl (C)]R_	SSPGLSDTIFCR	7.36344e-35	2	710.302	-1.1693	-1.29212	-1.45194	-1.98375	-1.84028	-2.24792	-1.93863	-1.95062	-1.11225	-1.17831	0.723947	0.140293	-1.45194	-1.93863	-0.486697	-0.226962	-0.302011	-0.259
_ADS[Phospho (STY)]VPNLEPSEESLVTK_	ADSVPNLEPSEESLVTK	1.57035e-07	2	947.938	0.441585	0.485165	0.404503	-0.154533	0.370218	0.524321	0.356054	0.540478	1.1978	1.03716	0.132038	0.8793	0.404503	0.540478	0.135975	0.849555	0.498425	0.716972
_VNGDDHHEEDM[Oxidation (M)]DM[Oxidation (M)]S[Phospho (STY)]D_	VNGDDHHEEDMDMSD	2.66461e-43	2	929.282	-3.05562	-4.28972	-4.42537	-6.63629	-1.43512	-2.87362	-8.07653	-1.32559	-3.66755	-2.14775	0.873297	0.0588381	-4.28972	-2.87362	1.41609	-0.482749	-0.729295	-0.575147
_S[Phospho (STY)]TFREES[Phospho (STY)]PLRIK_	STFREESPLRIK	3.95556e-13	3	541.583	-3.49103	-3.35917	-3.34818	-3.46736	-3.15224	-3.6347	-3.16008	-3.94541	-3.72217	-3.72598	0.180939	0.742469	-3.35917	-3.72217	-0.363005	-0.0398691	-0.0798799	-0.0736019
_LYHDST[Phospho (STY)]NIDK_	LYHDSTNIDK	6.83955e-14	2	643.277	-1.13062	-1.34819	-1.27326	-1.40828	-1.95595	-2.42936	-2.85433	3.50949	-3.55435	-3.05915	0.901635	0.0449694	-1.34819	-2.85433	-1.50614	-0.221562	-1.74525	-1.26914
_NWGAVVRS[Phospho (STY)]PEGT[Phospho (STY)]PQK_	NWGAVVRSPEGTPQK	2.36596e-18	3	595.929	1.71902	1.81566	1.77204	1.1534	2.49894	-0.925277	-0.864603	-0.232617	-1.05985	-1.19638	0.00027188	3.56562	1.77204	-0.925277	-2.69731	0.266757	-0.433669	3.10348
_ATVTPS[Phospho (STY)]PVK_	ATVTPSPVK	8.55889e-05	2	490.247	7.76828	8.06855	4.32851	8.95959	9.29422	7.89505	7.39353	8.01206	7.68773	8.00788	0.936167	0.0286465	8.06855	7.89505	-0.173503	0.257295	0.0336215	0.171922
_VLLHS[Phospho (STY)]PGRPS[Phospho (STY)]SPR_	VLLHSPGRPSSPR	3.06595e-31	3	521.58	-0.499948	-0.423868	-2.14402	-1.01649	-0.80799	2.35616	2.67185	1.98066	1.97106	1.82987	0.00107143	2.97004	-0.80799	1.98066	2.78865	-0.7091	0.15978	2.93024
_AHT[Phospho (STY)]PTPGIYMGRPTHSGGGGGGGGGGGGGGGGR_	AHTPTPGIYMGRPTHSGGGGGGGGGGGGGGGGR	0.00577997	3	957.755	-2.95103	-1.61147	-1.23078	-0.146284	-0.483156	-1.49047	-1.83485	-1.2238	-1.85423	-2.14764	0.558315	0.25312	-1.23078	-1.83485	-0.604078	-0.854991	-0.209301	-0.535671
_S[Phospho (STY)]PISNGTFGFDGHTR_	SPISNGTFGFDGHTR	3.35443e-25	2	836.859	1.05013	1.10257	0.978121	2.96414	1.25265	2.60973	1.6439	2.56806	1.70973	1.6848	0.334042	0.476199	1.10257	1.70973	0.607156	0.572681	0.244162	0.409308
_[Acetyl (Protein N-term)]ARGS[Phospho (STY)]VSDEEM[Oxidation (M)]M[Oxidation (M)]ELR_	ARGSVSDEEMMELR	3.09823e-16	2	882.352	1.25637	1.32085	1.05175	0.897345	1.03781	2.21091	2.22841	1.61098	1.53441	1.97933	0.0106473	1.97276	1.05175	1.97933	0.927578	0.15543	0.170846	0.322839
_VS[Phospho (STY)]PVPLSGAAAGTEQK_	VSPVPLSGAAAGTEQK	1.66577e-31	2	796.39	0.059077	0.185865	-0.0378839	0.532104	0.545201	-0.885788	-1.17262	-1.14776	-0.95413	-2.10229	0.00441733	2.35484	0.185865	-1.14776	-1.33362	1.04809	-0.391742	-1.76503
_AGGPAT[Phospho (STY)]PLS[Phospho (STY)]PTR_	AGGPATPLSPTR	4.66817e-22	2	642.773	1.44978	1.55586	1.51412	1.33747	1.14563	0.91583	0.738997	1.26937	0.525753	0.401622	0.029354	1.53233	1.44978	0.738997	-0.710783	0.117539	0.443548	0.384594
_VVIKLS[Phospho (STY)]PQAC[Carbamidomethyl (C)]SFTK_	VVIKLSPQACSFTK	2.84241e-26	2	829.423	-0.316277	-0.267351	-0.277173	0.053115	-0.299763	-0.361539	-0.162024	-1.22173	-0.109999	-0.273961	0.49735	0.303338	-0.277173	-0.273961	0.00321185	-0.698432	-1.06967	-1.04525
_KT[Phospho (STY)]PELGIVPPPPTAR_	KTPELGIVPPPPTAR	1.27607e-19	3	551.631	1.1135	0.843822	1.08458	0.446097	0.583205	1.73483	1.67385	1.33366	2.2789	1.94161	0.00675496	2.17038	0.843822	1.73483	0.891013	0.364544	0.194604	0.459763
_RSS[Phospho (STY)]ELLVR_	RSSELLVR	1.47197e-07	2	520.268	-0.791253	-0.600345	-0.612857	-0.68016	-0.508849	0.670348	-3.80614	0.183719	0.533558	0.614091	0.831423	0.0801779	-0.612857	0.533558	1.14641	-0.164196	-5.36244	-2.60173
_EPGSGGPQNLS[Phospho (STY)]GPGGR_	EPGSGGPQNLSGPGGR	1.06e-25	2	773.836	0.196218	0.217555	0.266821	0.151424	0.30564	0.35091	0.238948	0.0852569	0.407256	0.533461	0.396693	0.401545	0.217555	0.35091	0.133355	0.264768	0.526404	0.47374
_TSPGPTHRGS[Phospho (STY)]FD_	TSPGPTHRGSFD	1.82715e-09	2	669.777	-1.17579	-0.913374	-0.952741	-1.88237	-1.0239	-2.39713	-1.83795	-2.79407	-1.69792	-1.5701	0.0460834	1.33646	-1.0239	-1.83795	-0.814047	-0.336234	-0.251483	-0.389547
_THSLC[Carbamidomethyl (C)]NGDS[Phospho (STY)]PGPVQK_	THSLCNGDSPGPVQK	1.55886e-12	3	559.575	-2.08366	-0.896023	-0.955809	-1.30137	-1.28365	-3.18282	-4.06391	-1.46637	-3.49249	-3.17356	0.0302014	1.51997	-1.28365	-3.18282	-1.89917	-0.362916	-0.315265	-0.538244
_S[Phospho (STY)]QDLGVQFPGDR_	SQDLGVQFPGDR	8.23865e-21	2	699.806	-1.65721	-1.70877	-1.65454	-2.57109	-1.02579	-2.76834	-2.02535	-2.07381	-2.0224	-2.1485	0.218569	0.660412	-1.65721	-2.07381	-0.416601	-0.319725	-0.143837	-0.251767
_YPS[Phospho (STY)]LGQK_	YPSLGQK	6.76233e-05	1	872.391	-0.0657572	0.462389	0.719812	0.40569	-0.3208	-1.84917	-0.524087	-0.758453	-0.0564808	0.169658	0.140231	0.853155	0.40569	-0.524087	-0.929778	1.7598	-1.30402	-4.09135
_C[Carbamidomethyl (C)]FRS[Phospho (STY)]VS[Phospho (STY)]PER_	CFRSVSPER	4.30696e-16	2	649.243	0.700608	0.868755	0.939418	0.179233	-0.480006	-0.135108	0.010882	-0.545527	0.101706	0.19776	0.215	0.667562	0.700608	0.010882	-0.689726	1.34711	-3.92521	2.8207
_RPS[Phospho (STY)]DSGPPAER_	RPSDSGPPAER	1.19146e-27	2	624.772	-1.0236	-1.46341	-1.20921	0.452081	-0.434691	-0.207196	-0.919321	-0.345616	-1.25228	-1.27793	0.918079	0.03712	-1.0236	-0.919321	0.104275	-1.03911	-0.626221	-0.794712
_GS[Phospho (STY)]PSPEKPDVEK_	GSPSPEKPDVEK	1.5381e-16	2	675.303	0.072602	0.414373	0.269016	0.440126	0.894285	-0.806714	-0.261619	-0.0829933	-0.564809	-0.405771	0.0078732	2.10385	0.414373	-0.405771	-0.820144	0.726328	-0.655226	-165.703
_HSLGQEVIGIGGSQDES[Phospho (STY)]EVPVR_	HSLGQEVIGIGGSQDESEVPVR	3.28616e-11	3	791.708	-1.58199	-1.48034	-1.48596	-1.61731	-1.99063	-0.548819	-0.52436	-0.84292	-0.835434	-0.708533	0.000737577	3.13219	-1.58199	-0.708533	0.873458	-0.128463	-0.219425	-0.451281
_GGDPAAS[Phospho (STY)]PGGPPLGLVPPPR_	GGDPAASPGGPPLGLVPPPR	7.09842e-30	3	630.315	-0.138991	-1.03409	-1.2356	-2.15437	-1.63802	-0.461298	-1.13557	-1.7217	-0.503255	-0.65832	0.540287	0.267375	-1.2356	-0.65832	0.577281	-0.604617	-0.595509	-0.599002
_HTPSPGLPAEGAPEAPRPS[Phospho (STY)]SPPPEVLEPHSLDQPPATSPR_	HTPSPGLPAEGAPEAPRPSSPPPEVLEPHSLDQPPATSPR	6.43064e-13	4	1045.76	1.36726	2.44806	1.32601	2.74684	2.66855	1.79807	1.71576	0.799905	0.331503	1.98351	0.196898	0.705759	2.44806	1.71576	-0.732307	0.334751	0.542995	0.459568
_IPGGNIYIS[Phospho (STY)]PLK_	IPGGNIYISPLK	1.10898e-18	2	676.355	0.500623	-0.672383	-0.702519	-1.0026	0.254449	2.65984	2.70036	2.51451	2.55259	2.60402	0.00314497	2.50238	-0.672383	2.60402	3.27641	-2.03244	0.0291138	1.40837
_KRS[Phospho (STY)]FVPEEEK_	KRSFVPEEEK	1.61656e-10	2	664.816	-0.391558	-0.232878	-0.253432	-1.93083	-2.30211	-0.810225	-0.405063	-1.84278	-0.280897	-0.232073	0.684675	0.164516	-0.391558	-0.405063	-0.0135051	-0.98751	-0.938906	-0.949146
_C[Carbamidomethyl (C)]VS[Phospho (STY)]M[Oxidation (M)]PGDISGLQGGPR_	CVSMPGDISGLQGGPR	1.53155e-36	2	863.868	-1.20256	-0.800257	-1.30472	-1.84483	-0.374914	-1.92776	-1.58603	-1.10896	-1.67046	-1.2713	0.297452	0.526584	-1.20256	-1.58603	-0.383473	-0.500126	-0.215155	-0.365571
_TNPPTQKPPS[Phospho (STY)]PPMSGR_	TNPPTQKPPSPPMSGR	1.10626e-20	3	591.278	0.981152	2.06757	2.42801	3.86618	2.32181	3.29745	3.38983	3.18772	3.81974	2.55652	0.201495	0.695737	2.32181	3.29745	0.975644	0.442237	0.140251	0.320235
_EIQISPS[Phospho (STY)]PK_	EIQISPSPK	6.49009e-15	2	539.763	-1.87823	-1.86912	-1.72344	-1.48984	-1.57328	-0.830651	-0.721962	-1.16924	-1.02247	-0.88672	0.000982192	3.0078	-1.72344	-0.88672	0.83672	-0.101866	-0.18758	-0.33637
_SYGSLVQSAC[Carbamidomethyl (C)]S[Phospho (STY)]PVRER_	SYGSLVQSACSPVRER	2.47437e-24	3	625.952	-0.968298	-0.904947	-0.797842	-1.02566	-0.87974	-2.19643	-2.64639	-6.33434	-3.6466	-3.73545	0.0430088	1.36644	-0.904947	-3.6466	-2.74165	-0.094864	-0.432607	-0.787773
_S[Phospho (STY)]PAYTPQNLDSESESGSSIAEK_	SPAYTPQNLDSESESGSSIAEK	2.12536e-16	3	793.008	-2.39107	-2.50289	-2.82613	-2.20577	-3.40973	-2.42291	-2.02147	-2.531	-2.54269	-2.7876	0.541527	0.26638	-2.50289	-2.531	-0.028115	-0.177132	-0.113637	-0.148888
_EAARS[Phospho (STY)]PDKPGGS[Phospho (STY)]PSASR_	EAARSPDKPGGSPSASR	2.53225e-33	3	610.591	2.62397	2.53746	2.41864	3.46846	2.27738	2.27936	0.287525	2.24338	1.6807	1.65958	0.0904756	1.04347	2.53746	1.6807	-0.856757	0.175432	0.494924	0.385107
_ELLVSQHTVQLVGGLS[Phospho (STY)]PLSSPSDTK_	ELLVSQHTVQLVGGLSPLSSPSDTK	2.05082e-08	3	891.456	3.96657	4.23584	4.656	4.67103	4.15266	4.5085	4.59669	4.79914	4.90848	4.58047	0.134754	0.870459	4.23584	4.59669	0.36085	0.0724452	0.0358684	0.0661527
_S[Phospho (STY)]PLTGYVR_	SPLTGYVR	3.58747e-08	2	486.731	5.22106	5.28473	5.38699	5.3248	5.3273	4.21097	4.35257	4.20756	4.20395	3.97528	0.000140244	3.85312	5.3248	4.20756	-1.11724	0.0115309	0.0323468	0.125906
_DLHQPSLSPAS[Phospho (STY)]PHSQGFER_	DLHQPSLSPASPHSQGFER	2.78294e-19	3	723.995	-0.194856	-0.309447	-0.432103	-0.578683	0.596776	-0.887906	-0.579909	-1.15669	-0.724567	-0.801252	0.0672723	1.17216	-0.309447	-0.801252	-0.491804	-2.49925	-0.258784	-0.946624
_DRT[Phospho (STY)]PPHLLYSDR_	DRTPPHLLYSDR	1.79704e-08	3	517.243	1.1777	1.04879	1.12525	1.2711	1.31651	0.667804	0.554392	0.539028	-3.23989	0.601457	0.235176	0.628607	1.1777	0.554392	-0.623307	0.0911008	-9.76853	2.67007
_T[Phospho (STY)]RTPASINATPANINLADLTR_	TRTPASINATPANINLADLTR	1.53095e-24	3	764.057	0.195995	-0.691344	-0.411924	-0.371994	-0.932534	-0.198716	-0.319231	-0.603762	-0.0395222	-0.0541176	0.500857	0.300286	-0.411924	-0.198716	0.213207	-0.956183	-0.953805	-0.987074
_YADQEVPRS[Phospho (STY)]PFK_	YADQEVPRSPFK	3.02659e-25	3	506.233	-4.25444	-4.26539	-4.43345	-3.33352	-6.33871	-3.06707	-2.94404	-3.11449	-3.01702	-2.81356	0.0745454	1.12758	-4.26539	-3.01702	1.24837	-0.243544	-0.0393447	-0.291422
_LSAM[Oxidation (M)]LVPVT[Phospho (STY)]PEVKPK_	LSAMLVPVTPEVKPK	4.05077e-46	3	568.972	0.201473	0.322409	0.0232423	-1.09678	0.466284	0.135816	-0.0747594	0.0928877	0.6356	0.611125	0.493109	0.307057	0.201473	0.135816	-0.0656565	-37.5014	1.15362	3.75496
_AM[Oxidation (M)]TM[Oxidation (M)]PPVS[Phospho (STY)]PVGAEGPVVLR_	AMTMPPVSPVGAEGPVVLR	3.14521e-48	3	673.993	-0.84264	-0.936289	-1.31123	-2.46618	-0.699074	-0.713091	-1.18363	-2.03469	-1.15171	-0.958887	0.944242	0.0249166	-0.936289	-1.15171	-0.215419	-0.572316	-0.412562	-0.473341
_S[Phospho (STY)]LEATDSAFDNPDYWHSR_	SLEATDSAFDNPDYWHSR	6.49858e-22	3	730.964	-1.97326	-2.17555	-2.51432	-2.25444	-1.78187	-1.54753	-3.16816	-2.81651	-3.24263	-2.91612	0.208106	0.681715	-2.17555	-2.91612	-0.740563	-0.130207	-0.251356	-0.240635
_RPAS[Phospho (STY)]PS[Phospho (STY)]S[Phospho (STY)]PEHLPATPAESPAQR_	RPASPSSPEHLPATPAESPAQR	5.38891e-23	3	841.687	5.327	5.3215	5.3355	4.80697	4.71072	5.02785	-0.0234742	4.69644	4.97032	4.64923	0.381238	0.418804	5.3215	4.69644	-0.625062	0.0614922	0.564036	0.358319
_PADLDLIQSTPFKPLALKT[Phospho (STY)]PPR_	PADLDLIQSTPFKPLALKTPPR	3.03896e-29	4	625.341	0.275684	-1.04915	-0.549493	-0.887118	-1.45626	0.343506	0.255906	0.510827	0.762599	0.735192	0.0276247	1.5587	-0.887118	0.510827	1.39794	-0.888519	0.435208	-7.6121
_RPPS[Phospho (STY)]AFFLFC[Carbamidomethyl (C)]SEYRPK_	RPPSAFFLFCSEYRPK	5.1728e-17	3	694.66	1.26744	-0.267623	0.150544	0.487495	0.162502	-0.0740758	-0.245324	-0.0956033	-0.104635	0.1392	0.254881	0.593663	0.162502	-0.0956033	-0.258105	1.59327	-1.81386	3.20874
_GQPGNAYDGAGQPSAAY[Phospho (STY)]LSMSQGAVANANSTPPPYER_	GQPGNAYDGAGQPSAAYLSMSQGAVANANSTPPPYER	1.03145e-21	4	944.418	5.47983	6.08901	6.25133	6.15462	5.08595	5.8017	4.98789	5.00962	6.12178	6.09228	0.655811	0.183221	6.08901	5.8017	-0.287311	0.0870793	0.100907	0.09072
_YGLIYHASLVGQT[Phospho (STY)]SPK_	YGLIYHASLVGQTSPK	5.28065e-21	3	605.301	-1.17965	0.274441	0.289574	0.0493346	0.39615	0.910639	1.37351	1.58374	1.58349	1.59833	0.016147	1.79191	0.274441	1.58349	1.30905	-19.1813	0.208731	1.30584
_VMHTQC[Carbamidomethyl (C)]HSTPDS[Phospho (STY)]AEDVRK_	VMHTQCHSTPDSAEDVRK	6.20988e-05	4	545.233	5.27522	6.57034	5.98816	4.83103	7.00682	7.34592	5.70571	6.70875	7.12541	6.62221	0.248069	0.605427	5.98816	6.70875	0.720595	0.150941	0.0941649	0.132153
_AYGVPVKPM[Oxidation (M)]T[Phospho (STY)]PK_	AYGVPVKPMTPK	6.73047e-05	2	692.341	-0.059549	2.04194	1.74008	1.37462	1.43797	0.165937	-0.548809	-0.707887	0.943777	0.793095	0.0893491	1.04891	1.43797	0.165937	-1.27204	0.618845	5.82459	1.34137
_RQQDPS[Phospho (STY)]PGSNLGGGDDLK_	RQQDPSPGSNLGGGDDLK	7.12189e-13	2	960.926	0.0967098	0.108699	1.37106	-0.150273	0.582782	-0.507722	-0.42132	-0.888713	0.111228	0.388859	0.167209	0.776741	0.108699	-0.42132	-0.530019	1.50157	-1.9362	9.15381
_S[Phospho (STY)]ASDNTLVAM[Oxidation (M)]DFSGHAGR_	SASDNTLVAMDFSGHAGR	1.46129e-23	3	644.603	1.30182	1.9123	1.69718	1.41076	1.70062	0.310319	0.521425	0.196469	0.191516	0.372825	0.000505542	3.29624	1.69718	0.310319	-1.38686	0.153206	0.430519	0.731435
_S[Phospho (STY)]LVSQPTAPNSEVPK_	SLVSQPTAPNSEVPK	1.68352e-12	2	817.395	-1.13531	-1.14612	-1.01406	-1.10143	-1.35793	0.149029	0.139803	0.169037	0.320511	0.148125	2.75e-05	4.56017	-1.13531	0.149029	1.28434	-0.110155	0.412003	-1.47287
_VAS[Phospho (STY)]GSDLHLTDIDSDSNR_	VASGSDLHLTDIDSDSNR	5.36869e-36	3	661.288	-1.61183	-1.65044	-1.58777	-1.81172	-1.71459	-3.54318	-2.64436	-2.39674	-2.33079	-1.70042	0.0922072	1.03524	-1.65044	-2.39674	-0.7463	-0.0537754	-0.264763	-0.301893
_ATAPQTQHVS[Phospho (STY)]PMR_	ATAPQTQHVSPMR	1.63121e-14	3	501.897	4.84934	6.22462	6.47462	7.90911	7.0324	6.84383	5.89699	6.92185	5.78984	6.10568	0.819735	0.0863267	6.47462	6.10568	-0.368942	0.173261	0.0846649	0.130622
_S[Phospho (STY)]PAQQEPPQR_	SPAQQEPPQR	1.51931e-19	2	609.269	-2.23035	-2.00387	-2.62815	-1.60104	-2.33968	-1.84442	-1.70292	-2.38202	-2.20193	-2.10806	0.703641	0.152649	-2.23035	-2.10806	0.122288	-0.178236	-0.133594	-0.152303
_[Acetyl (Protein N-term)]SS[Phospho (STY)]PPEGKLETK_	SSPPEGKLETK	1.35596e-17	2	647.8	-0.428306	-0.493053	-0.643939	-0.718185	-0.548425	0.396888	0.565579	0.0870824	0.320597	0.486214	0.000465664	3.33193	-0.548425	0.396888	0.945313	-0.204809	0.494734	-5.2788
_ERNS[Phospho (STY)]YLGLVSLPAASVAGR_	ERNSYLGLVSLPAASVAGR	1.56033e-06	3	680.681	0.521658	-0.740681	-0.994986	-0.838639	-1.29664	-1.87016	-2.30323	-1.86812	-1.85779	-1.75572	0.0345514	1.46153	-0.838639	-1.86812	-1.02948	-1.0428	-0.110554	-0.633611
_S[Phospho (STY)]PPKVPIVIQDDSLPAGPPPQIR_	SPPKVPIVIQDDSLPAGPPPQIR	7.78783e-17	3	834.444	2.68654	0.969105	0.696203	0.73142	-0.134934	-0.0596509	-0.572912	-1.15509	-0.104391	-0.182292	0.0747331	1.12649	0.73142	-0.182292	-0.913712	1.04732	-1.11086	3.68209
_RVS[Phospho (STY)]GPDPKPGSNC[Carbamidomethyl (C)]SPAQSVLSEVPSVPTNGM[Oxidation (M)]AK_	RVSGPDPKPGSNCSPAQSVLSEVPSVPTNGMAK	6.45253e-19	4	862.407	1.97043	1.86554	1.35729	1.72076	1.62978	1.16937	1.89739	1.47777	1.67686	1.93567	0.759303	0.119585	1.72076	1.67686	-0.0438973	0.138167	0.194434	0.159721
_VFNAGDDPSVPLHVLS[Phospho (STY)]R_	VFNAGDDPSVPLHVLSR	9.9703e-31	3	634.975	0.923915	0.706699	0.703716	0.418789	-1.02029	-0.573682	-0.850366	-1.78147	0.0375193	-0.710794	0.0835364	1.07812	0.703716	-0.710794	-1.41451	2.2647	-0.846154	-4.20731
_RNS[Phospho (STY)]NS[Phospho (STY)]PPSPSSM[Oxidation (M)]NQR_	RNSNSPPSPSSMNQR	1.29473e-10	2	917.851	0.0638827	0.237173	-0.0479556	-0.570813	-0.677121	-0.671946	-0.440001	-1.60313	-0.0330576	-0.0695045	0.426521	0.370059	-0.0479556	-0.440001	-0.392045	-2.02449	-1.13391	-1.41374
_SGLTVPTS[Phospho (STY)]PK_	SGLTVPTSPK	0.00117891	2	533.763	7.48204	10.0196	7.7105	7.8197	9.73753	7.34373	7.19131	9.93504	7.27478	7.44	0.482345	0.316643	7.8197	7.34373	-0.475977	0.142564	0.15011	0.145341
_EMFPY[Phospho (STY)]EASTPTGISASC[Carbamidomethyl (C)]R_	EMFPYEASTPTGISASCR	8.34421e-13	3	695.288	-1.94558	-1.68779	-1.5689	-0.746557	-3.66875	-1.28463	-0.830268	-1.99675	-1.23016	-2.39028	0.626647	0.202977	-1.68779	-1.28463	0.403163	-0.55829	-0.408513	-0.492261
_[Acetyl (Protein N-term)]M[Oxidation (M)]S[Phospho (STY)]PEVALNR_	MSPEVALNR	4.92443e-07	2	577.749	-2.02001	-0.97352	-1.40616	-1.32843	-0.921994	-0.311465	-3.38408	-2.07045	-1.87992	-1.82648	0.439752	0.356792	-1.32843	-1.87992	-0.551495	-0.331049	-0.575855	-0.520282
_AS[Phospho (STY)]PPLFQSR_	ASPPLFQSR	1.08238e-16	2	541.755	-0.483092	-0.555631	-0.265343	-0.716359	-0.80921	0.422374	0.640772	0.450251	0.853345	0.611691	0.0002833	3.54775	-0.555631	0.611691	1.16732	-0.373938	0.290602	42.9294
_RAS[Phospho (STY)]DGGANIQLHAQQLLK_	RASDGGANIQLHAQQLLK	6.73495e-28	3	667.341	-2.16303	-1.2252	-1.17586	-1.13904	-1.43276	-0.127486	0.0763434	0.0581115	-0.510976	0.0837492	0.00382339	2.41755	-1.2252	0.0581115	1.28331	-0.299024	-3.02302	-1.03426
_QDS[Phospho (STY)]LVINLNR_	QDSLVINLNR	1.3494e-16	2	626.308	-1.15399	-0.906662	-0.558824	-0.512472	-0.864695	-1.05035	-1.72373	-0.996925	-1.32911	-1.42522	0.0512175	1.29058	-0.864695	-1.32911	-0.46442	-0.332004	-0.226699	-0.35719
_RRS[Phospho (STY)]LS[Phospho (STY)]PLGGR_	RRSLSPLGGR	3.00386e-17	3	420.199	-2.18046	-2.49681	-2.51845	-0.77302	-0.142139	-2.61868	-3.04329	-1.75114	-3.26985	-3.30766	0.143393	0.843473	-2.18046	-3.04329	-0.862834	-0.674698	-0.230963	-0.475005
_GLLYDS[Phospho (STY)]DEEDEERPARK_	GLLYDSDEEDEERPARK	1.02182e-06	3	701.307	5.67334	7.73321	8.04841	7.21797	6.96995	7.35746	7.5687	7.13057	7.7529	7.96831	0.482307	0.316676	7.21797	7.5687	0.350738	0.128618	0.0433609	0.0935704
_TVS[Phospho (STY)]PGSVS[Phospho (STY)]PIHGQGQVVENLK_	TVSPGSVSPIHGQGQVVENLK	2.71393e-12	3	765.026	-2.89279	-0.855438	-1.01243	-1.25514	-0.658764	-0.856019	-1.02393	-0.98175	-1.13168	-1.16085	0.600736	0.221316	-1.01243	-1.02393	-0.0115057	-0.672577	-0.1189	-0.528373
_AAPLYC[Carbamidomethyl (C)]LSEPRGSQELT[Phospho (STY)]K_	AAPLYCLSEPRGSQELTK	5.4135e-12	3	700.666	-2.61174	-2.82384	-2.86096	-2.52362	-2.37097	-2.19718	-2.58434	-2.05313	-2.90538	-2.12431	0.296444	0.528057	-2.61174	-2.19718	0.414552	-0.0779868	-0.152411	-0.123985
_RFS[Phospho (STY)]DGAASIQAFK_	RFSDGAASIQAFK	4.79577e-30	2	739.345	-2.21791	-3.07126	-1.28534	-0.931421	-1.00976	0.723298	0.571711	0.258611	0.344653	0.275445	0.0176977	1.75208	-1.28534	0.344653	1.62999	-0.540341	0.469347	-2.03431
_NS[Phospho (STY)]LEGYSR_	NSLEGYSR	1.95204e-12	2	503.206	-1.05299	-1.1651	-1.07315	-0.91511	-0.230952	-1.13514	-1.1479	-0.561647	-1.22281	-1.03799	0.64113	0.193054	-1.05299	-1.13514	-0.0821466	-0.425634	-0.259641	-0.330739
_HS[Phospho (STY)]PQQPSNGSLR_	HSPQQPSNGSLR	3.869e-08	2	694.309	-0.660447	-0.514128	-1.03745	-0.536594	-0.984708	-0.351203	-0.917522	-1.20486	-0.582121	-3.17607	0.49397	0.3063	-0.660447	-0.917522	-0.257075	-0.332711	-0.903849	-0.815746
_IEIIQPLLDM[Oxidation (M)]AAGTSNAAPVAENVTNNEGS[Phospho (STY)]PPPPVK_	IEIIQPLLDMAAGTSNAAPVAENVTNNEGSPPPPVK	6.679e-26	3	1250.95	6.55171	2.4316	1.48995	4.4206	4.83555	4.8417	1.81867	0.16422	5.20007	1.04058	0.465583	0.332003	4.4206	1.81867	-2.60192	0.508941	0.871839	0.653467
_ALGLAVPPS[Phospho (STY)]PPSAATAASK_	ALGLAVPPSPPSAATAASK	1.38791e-07	2	893.461	3.1405	2.36951	2.51096	2.1832	2.04942	1.73639	1.93287	1.17316	2.44988	2.28704	0.180937	0.742474	2.36951	1.93287	-0.436639	0.172953	0.261897	0.238526
_FTSGAFLS[Phospho (STY)]PSVSVQEC[Carbamidomethyl (C)]R_	FTSGAFLSPSVSVQECR	2.02055e-22	2	976.435	2.41527	2.54374	-1.29063	2.26207	2.16914	-1.98025	1.18072	0.857671	1.27507	1.19814	0.387935	0.411241	2.26207	1.18072	-1.08135	1.00829	2.76371	1.45734
_VS[Phospho (STY)]PHHPAPTPNPR_	VSPHHPAPTPNPR	6.56251e-08	3	496.237	-1.57618	-1.31357	-1.37863	-2.13395	-0.586567	-1.18207	-1.45036	-1.24186	-0.935898	-1.19438	0.595105	0.225407	-1.37863	-1.19438	0.184249	-0.398216	-0.152711	-0.311113
_QREMLM[Oxidation (M)]EDVGS[Phospho (STY)]EEEQEEEDEAPFQEK_	QREMLMEDVGSEEEQEEEDEAPFQEK	4.01005e-28	3	1079.76	2.71867	2.79594	2.74074	2.67306	2.58291	1.90349	1.92553	1.351	1.8171	1.94235	0.0037018	2.43159	2.71867	1.90349	-0.815183	0.0296178	0.139239	0.228267
_TPS[Phospho (STY)]SQNLLTLLAR_	TPSSQNLLTLLAR	1.14509e-39	2	747.39	-1.15238	-1.36409	-1.47222	-0.981365	-2.24223	-0.62156	-0.665151	-0.514421	-0.0162563	-0.510629	0.0214368	1.66884	-1.36409	-0.514421	0.849672	-0.336681	-0.558482	-0.662884
_DVFASEVT[Phospho (STY)]PSDLQK_	DVFASEVTPSDLQK	1.80447e-35	2	808.366	-0.317631	-0.130304	-0.0426261	-0.163588	-0.343828	-1.07686	-1.79725	-1.17866	-2.06217	-1.47574	0.00599477	2.22223	-0.163588	-1.47574	-1.31216	-0.640987	-0.272714	-0.876257
_ST[Phospho (STY)]EPELIQVK_	STEPELIQVK	3.31164e-16	2	612.3	-0.102853	-0.305876	-0.460756	-0.681415	-0.895166	-0.126629	0.0280977	-0.46236	-0.0904774	0.0552085	0.116866	0.93231	-0.460756	-0.0904774	0.370279	-0.634524	-1.73285	-1.03854
_VDINT[Phospho (STY)]PDVDVHGPDWHLK_	VDINTPDVDVHGPDWHLK	7.13221e-34	3	712.997	-0.0618872	-0.117834	-0.202665	0.417323	-0.398797	0.0533578	-0.492702	-0.921133	-0.654839	-0.89257	0.104521	0.980796	-0.117834	-0.654839	-0.537004	-4.15387	-0.681536	-1.30518
_AAGALGSASSGS[Phospho (STY)]MPNLAAR_	AAGALGSASSGSMPNLAAR	3.34779e-26	2	884.906	0.846015	0.453496	0.798612	1.00848	1.20589	0.708341	0.736638	0.859068	1.70558	1.61901	0.447145	0.349551	0.846015	0.859068	0.0130524	0.323218	0.438855	0.405203
_S[Phospho (STY)]SELLVR_	SSELLVR	9.15177e-12	2	442.218	-0.109704	2.53334	-0.00874311	2.34617	1.80392	2.29912	2.4542	2.24326	0.227717	0.256961	0.873925	0.0585256	1.80392	2.24326	0.439344	0.975997	0.766791	0.819258
_SNS[Phospho (STY)]LSTPRPTR_	SNSLSTPRPTR	1.37601e-10	2	648.309	-0.236851	-0.220117	-0.0603243	0.796627	0.409396	-0.937271	0.0167899	3.50949	0.01499	0.358492	0.687268	0.162874	-0.0603243	0.0167899	0.0771142	3.27803	2.87029	3.27912
_GGPS[Phospho (STY)]PGDVEAIK_	GGPSPGDVEAIK	1.09746e-08	2	603.774	-1.46093	-1.52712	-1.19253	-1.64667	-2.84819	-1.95267	-0.757461	-2.83712	-1.54836	-1.92653	0.918242	0.0370427	-1.52712	-1.92653	-0.399405	-0.371237	-0.417032	-0.373705
_S[Phospho (STY)]PLHVGETRK_	SPLHVGETRK	1.39353e-08	3	401.868	-3.44279	-3.2991	-3.29052	-3.31248	-4.48626	-3.08393	-3.94362	-2.69234	-4.12241	-4.05318	0.983551	0.00720314	-3.31248	-3.94362	-0.631142	-0.145262	-0.181307	-0.154953
_FGVPAEGRS[Phospho (STY)]PPPFPGEPWK_	FGVPAEGRSPPPFPGEPWK	2.49512e-17	3	711.338	1.30345	0.639706	0.245106	0.413391	0.647352	2.4204	2.25379	2.35198	2.48484	2.4363	0.00278437	2.55527	0.639706	2.4204	1.78069	0.618948	0.0374671	0.629853
_PLALKT[Phospho (STY)]PPR_	PLALKTPPR	5.95522e-17	2	536.799	2.23784	2.12306	2.34808	2.94695	2.75112	4.02311	3.70753	4.03315	3.94475	3.43764	0.00148712	2.82765	2.34808	3.94475	1.59667	0.141765	0.066666	0.243142
_LPEEPSS[Phospho (STY)]EDEQQPEK_	LPEEPSSEDEQQPEK	2.68311e-25	2	911.375	-0.738719	-0.780803	-0.793899	-1.32861	-1.61257	-0.156817	0.047867	-0.228069	0.1133	0.0764953	0.0104743	1.97988	-0.793899	0.047867	0.841766	-0.377351	-5.18548	-1.1262
_ITYNEDVLS[Phospho (STY)]K_	ITYNEDVLSK	1.45528e-12	2	631.289	-1.20622	-1.03842	-1.14697	-1.12476	-1.07449	-1.05479	-0.816167	-0.821174	-0.993804	-1.09756	0.0978732	1.00934	-1.12476	-0.993804	0.130961	-0.058117	-0.137241	-0.124869
_ESYDAPPT[Phospho (STY)]PSGAR_	ESYDAPPTPSGAR	9.72787e-16	2	714.296	0.592291	0.506156	0.603983	0.64563	0.329383	-0.842508	-0.930915	-1.64874	-0.657447	-0.911487	0.00260963	2.58342	0.592291	-0.911487	-1.50378	0.235086	-0.380019	-3.67868
_ASSRVS[Phospho (STY)]GSFPEDSSK_	ASSRVSGSFPEDSSK	2.06683e-09	2	810.849	-0.0997256	-0.0630093	-0.713988	-0.0676946	-0.143329	1.11171	1.85897	1.19728	2.5119	2.4828	0.00564722	2.24817	-0.0997256	1.85897	1.95869	-1.28415	0.366896	1.4669
_AVT[Phospho (STY)]PLRPGELLFR_	AVTPLRPGELLFR	9.71846e-20	3	516.948	1.50848	0.220068	0.0592521	-0.103186	-0.426556	-1.45672	-1.15072	-2.11023	-1.54244	-1.82297	0.0099391	2.00265	0.0592521	-1.54244	-1.60169	2.94983	-0.226092	-1.65362
_SIS[Phospho (STY)]ADSFDQR_	SISADSFDQR	1.10587e-26	2	603.245	0.102473	0.0778188	-0.0902547	-0.470507	-0.440066	-2.16633	-1.31697	-2.93309	-1.25083	-1.58177	0.0133121	1.87575	-0.0902547	-1.58177	-1.49151	-1.68287	-0.381135	-1.01477
_SFSTGSDLGHWVTT[Phospho (STY)]PPDIPGSR_	SFSTGSDLGHWVTTPPDIPGSR	9.29875e-09	3	798.697	-0.105065	-0.00438607	0.00141183	0.154009	-0.551364	0.727233	0.894109	0.744726	0.925957	0.968622	0.00334929	2.47505	-0.00438607	0.894109	0.898495	-2.65325	0.128444	1.43325
_NHLS[Phospho (STY)]PQQGGAT[Phospho (STY)]PQVPSPC[Carbamidomethyl (C)]C[Carbamidomethyl (C)]R_	NHLSPQQGGATPQVPSPCCR	1.34015e-08	3	784.32	2.49434	1.75458	1.67513	2.42015	1.68929	1.5996	1.39584	1.34749	1.72052	1.37626	0.0913589	1.03925	1.75458	1.39584	-0.358738	0.205916	0.110045	0.230742
_LRAES[Phospho (STY)]PS[Phospho (STY)]PPR_	LRAESPSPPR	1.49964e-27	2	635.273	0.472504	0.767763	0.99279	0.197646	0.519949	1.46683	1.66857	0.957697	1.38906	1.31144	0.0105246	1.97779	0.519949	1.38906	0.869109	0.512927	0.191805	0.497489
_GES[Phospho (STY)]GLVLEGDK_	GESGLVLEGDK	9.14479e-14	2	592.266	-1.98214	-2.10746	-2.03175	-2.52172	-0.9766	-1.51581	-0.888735	-1.08687	-0.93228	-1.07564	0.0629148	1.20125	-2.03175	-1.07564	0.956108	-0.296711	-0.22567	-0.397318
_ILNTS[Phospho (STY)]PDGHPYEK_	ILNTSPDGHPYEK	3.40197e-49	2	775.848	-0.613359	0.933967	-0.944715	0.736472	0.717719	-0.926237	-1.53009	-0.753607	-1.09537	-1.09409	0.0661624	1.17939	0.717719	-1.09409	-1.81181	5.26901	-0.267265	-1.96757
_SPVSLTAHSLIGAS[Phospho (STY)]PK_	SPVSLTAHSLIGASPK	5.90708e-32	2	822.921	0.407693	0.704238	0.833652	0.495731	0.834453	-2.0848	-0.946009	-1.01022	-0.891002	-0.764181	0.00457057	2.34003	0.704238	-0.946009	-1.65025	0.29859	-0.470729	-4.21173
_VVS[Phospho (STY)]PPEPEKEEAAK_	VVSPPEPEKEEAAK	5.99122e-21	2	795.377	-1.85855	-1.77206	-1.69904	-1.08096	-2.72364	-2.56043	-2.39063	-3.43056	-1.64223	-2.27115	0.227682	0.642672	-1.77206	-2.39063	-0.618563	-0.321627	-0.26208	-0.312701
_QNS[Phospho (STY)]ATESADSIEIYVPEAQTR_	QNSATESADSIEIYVPEAQTR	8.60848e-26	3	797.023	2.05729	2.52814	2.56471	2.88598	1.63038	2.36465	2.51951	2.93559	2.75981	2.8782	0.2901	0.537453	2.52814	2.75981	0.231676	0.21075	0.0901512	0.163766
_S[Phospho (STY)]APASPTHPGLMS[Phospho (STY)]PR_	SAPASPTHPGLMSPR	3.70741e-14	2	833.346	1.57435	1.4923	1.53833	1.43281	1.30498	0.611924	0.680136	0.604147	0.425566	-0.0205913	0.00371453	2.4301	1.4923	0.604147	-0.888158	0.0719501	0.61884	0.589708
_DLPPFGINS[Phospho (STY)]PQALK_	DLPPFGINSPQALK	1.65139e-15	2	788.892	0.349037	-0.139966	-0.169126	-1.22163	-0.59269	-1.86261	-2.70225	-2.27155	-2.03804	-2.26885	0.00392239	2.40645	-0.169126	-2.26885	-2.09973	-1.65753	-0.141548	-0.838535
_SSRS[Phospho (STY)]DSNFQVPNGGIPR_	SSRSDSNFQVPNGGIPR	1.95092e-15	3	633.29	-0.247654	-0.228148	-0.294122	-0.412068	-0.0889084	0.0596358	-0.292085	-0.0226821	-0.162538	-0.0171303	0.136201	0.86582	-0.247654	-0.0226821	0.224972	-0.459475	-1.60877	-0.879951
_LTS[Phospho (STY)]VSSSVDFDQR_	LTSVSSSVDFDQR	2.36909e-36	2	760.835	0.0943852	0.203425	0.132265	-0.225515	0.150299	-1.51391	-1.82375	-0.99433	-1.03008	-0.79393	0.00564722	2.24817	0.132265	-1.03008	-1.16235	2.39993	-0.344307	-1.29431
_VPVPGPGS[Phospho (STY)]GGNGPEREGPEEPGLAK_	VPVPGPGSGGNGPEREGPEEPGLAK	1.08967e-14	3	822.055	0.549975	0.621385	0.397649	0.490685	0.245198	2.19505	2.53228	1.89745	2.48228	2.27538	0.000136901	3.86359	0.490685	2.27538	1.78469	0.316422	0.11158	0.713492
_RTLTTGSSAYLWKPPS[Phospho (STY)]R_	RTLTTGSSAYLWKPPSR	4.10927e-24	3	667.67	-1.52476	-1.58385	-1.40306	-1.34537	-2.39476	-0.0581295	-0.205032	0.058066	-0.251462	-0.0668216	0.00416534	2.38035	-1.52476	-0.0668216	1.45794	-0.258588	-1.18651	-0.987858
_QTGAILPPS[Phospho (STY)]PK_	QTGAILPPSPK	1.72368e-20	2	594.805	-1.84096	-1.77463	-1.61635	-1.27357	-1.96064	-1.79331	-2.20259	3.50949	-1.47279	-2.43118	0.61116	0.213845	-1.77463	-1.79331	-0.0186847	-0.156807	-2.82475	-1.33598
_T[Phospho (STY)]APPALPTGYDSEEEEESRPM[Oxidation (M)]SYDEK_	TAPPALPTGYDSEEEEESRPMSYDEK	3.04061e-14	3	1008.75	-1.69138	-1.48082	-0.85543	-1.68088	-1.35829	-1.28736	-1.0307	-1.29641	-1.00989	-0.815168	0.188794	0.724012	-1.48082	-1.0307	0.450114	-0.241943	-0.187817	-0.252787
_VNNGNTAPEDSS[Phospho (STY)]PAK_	VNNGNTAPEDSSPAK	2.04824e-28	2	790.833	-4.22929	-4.12679	-4.49383	-4.48524	-2.91807	-5.2093	-4.75211	-3.74664	-5.32416	-4.86691	0.182681	0.738306	-4.22929	-4.86691	-0.637627	-0.161212	-0.13051	-0.161773
_FNLMSDAPGDS[Phospho (STY)]PR_	FNLMSDAPGDSPR	1.55444e-35	2	743.805	-1.14168	-1.10436	-0.991774	-0.269352	-0.568827	-1.0136	-1.31928	-0.708791	-1.47308	-1.64209	0.195624	0.708578	-0.991774	-1.31928	-0.327509	-0.467125	-0.302599	-0.407951
_GPS[Phospho (STY)]PLAGPSAR_	GPSPLAGPSAR	4.70248e-20	2	545.258	0.827329	0.94114	0.717897	0.765002	-0.607979	-0.851086	-0.703216	-1.55338	-0.166084	-0.274462	0.0313754	1.50341	0.765002	-0.703216	-1.46822	1.21225	-0.777203	-9.53081
_SSS[Phospho (STY)]LGNLK_	SSSLGNLK	1.47375e-10	1	885.408	1.60056	-0.440324	1.3408	1.40038	2.5395	2.71766	2.66639	2.7678	2.33547	2.67896	0.0959709	1.01786	1.40038	2.67896	1.27858	0.838468	0.0649741	0.518631
_C[Carbamidomethyl (C)]PS[Phospho (STY)]PEPPVTQR_	CPSPEPPVTQR	9.49534e-19	2	674.292	-1.05075	-0.509873	-0.381525	-1.6382	-0.998046	-4.25624	-4.24153	-2.45389	-3.24098	-3.25731	0.00274445	2.56154	-0.998046	-3.25731	-2.25926	-0.545241	-0.219231	-0.675138
_SVLT[Phospho (STY)]PLRGDVASC[Carbamidomethyl (C)]NTQVAEK_	SVLTPLRGDVASCNTQVAEK	8.17759e-38	3	742.359	-2.55205	-2.67058	-2.53996	-6.41218	-2.20305	-2.6596	-5.05564	-2.28663	-3.55799	-3.65925	0.904764	0.0434645	-2.55205	-3.55799	-1.00595	-0.537937	-0.311782	-0.410295
_SGYMS[Phospho (STY)]DSDLMGK_	SGYMSDSDLMGK	3.59753e-30	2	685.754	-2.50985	-1.41017	-1.71178	-1.14465	-1.35643	-0.0152565	-0.0986795	-0.44929	-1.07077	-1.01836	0.0279601	1.55346	-1.41017	-0.44929	0.960876	-0.328136	-0.937095	-0.700121
_GEGDIHENVDTDLPGSLGQSEEKPVPAAPVPS[Phospho (STY)]PVAPAPVPSR_	GEGDIHENVDTDLPGSLGQSEEKPVPAAPVPSPVAPAPVPSR	7.6773e-09	4	1074.02	5.03317	5.08568	5.14167	5.11506	4.78918	3.70698	3.72266	3.26789	3.74867	3.8592	0.000236731	3.62574	5.08568	3.72266	-1.36302	0.0282334	0.0621999	0.171349
_SSEPVQADESQS[Phospho (STY)]PR_	SSEPVQADESQSPR	7.24502e-15	2	798.831	-2.27035	-2.06298	-2.14499	-2.01511	-2.83468	-2.93264	-2.34618	-3.44589	-2.44884	-2.34117	0.22034	0.656906	-2.14499	-2.44884	-0.303852	-0.146757	-0.178147	-0.182391
_LTYHGVS[Phospho (STY)]PC[Carbamidomethyl (C)]K_	LTYHGVSPCK	1.57549e-07	2	621.273	-0.886651	-0.843082	-0.427036	-0.863126	-1.57085	-0.182107	-0.160319	-0.318026	0.172442	0.111539	0.0202545	1.69348	-0.863126	-0.160319	0.702807	-0.448031	-2.76872	-1.08761
_APS[Phospho (STY)]YSGLSM[Oxidation (M)]VSGVK_	APSYSGLSMVSGVK	1.58446e-06	2	739.833	0.261759	0.253435	0.579772	-0.0461879	0.361846	-0.723402	-0.834744	-1.66665	-0.585406	-0.459597	0.0121993	1.91366	0.261759	-0.723402	-0.985161	0.800421	-0.557162	-2.42769
_TSSIQSRPLPS[Phospho (STY)]PPK_	TSSIQSRPLPSPPK	6.52923e-19	3	525.603	1.49616	1.59966	0.281446	2.11807	1.03582	1.83384	1.17962	1.56595	1.87726	-0.0431363	0.975591	0.0107323	1.49616	1.56595	0.0697869	0.528259	0.617062	0.540878
_SVHIST[Phospho (STY)]PEKEPC[Carbamidomethyl (C)]APLTIPSIR_	SVHISTPEKEPCAPLTIPSIR	5.03526e-16	3	804.738	0.842115	0.65266	0.0614751	-0.260007	0.25178	0.958837	0.917667	0.990277	1.23696	1.57127	0.0287207	1.54181	0.25178	0.990277	0.738497	1.43598	0.241263	0.771355
_T[Phospho (STY)]PPGLQHEYAAPADYFR_	TPPGLQHEYAAPADYFR	1.49229e-15	3	671.635	1.28373	1.15654	1.3867	1.72383	1.3687	0.696166	0.638461	-0.0742215	0.971256	1.11642	0.0505065	1.29665	1.3687	0.696166	-0.672533	0.152226	0.686632	0.492202
_EGTQASEGYFSQS[Phospho (STY)]QEEEFAQSEELC[Carbamidomethyl (C)]AK_	EGTQASEGYFSQSQEEEFAQSEELCAK	1.45048e-11	3	1050.42	1.61927	1.88735	2.09637	1.38717	1.74397	1.81168	1.74883	2.17237	2.33601	2.32248	0.160568	0.79434	1.74397	2.17237	0.428405	0.153491	0.134926	0.163192
_S[Phospho (STY)]DSYVELSQYR_	SDSYVELSQYR	3.48912e-31	2	713.798	-1.70393	-1.09945	-1.23695	-1.84469	-2.37706	-1.04086	-0.806097	-0.690586	-0.854572	-0.75479	0.0487012	1.31246	-1.70393	-0.806097	0.897833	-0.309042	-0.160329	-0.450078
_KLNS[Phospho (STY)]PEETAFQTPK_	KLNSPEETAFQTPK	1.18157e-18	2	835.395	-0.616577	-0.22455	-0.142844	-0.85781	-1.15767	0.0530141	0.373961	0.170895	0.457559	0.495648	0.0182852	1.7379	-0.616577	0.373961	0.990538	-0.711004	0.615274	-3.9489
_FQTGNKS[Phospho (STY)]PEVLR_	FQTGNKSPEVLR	1.38739e-07	3	485.905	-1.57258	-0.92037	-1.01742	3.98559	2.34259	0.975883	0.252293	1.0937	0.492781	-0.413878	0.964311	0.015783	-0.92037	0.492781	1.41315	4.35908	1.26407	3.23375
_M[Oxidation (M)]GAT[Phospho (STY)]PTPFK_	MGATPTPFK	2.86461e-21	2	523.225	-2.6755	-2.45728	-2.81238	-2.47082	-2.75913	-3.04279	-2.49324	3.50949	-2.82454	-2.82119	0.543659	0.264673	-2.6755	-2.82119	-0.145695	-0.0620843	-1.842	-0.947162
_S[Phospho (STY)]ISAPVIFDR_	SISAPVIFDR	5.89367e-20	2	592.789	-0.767387	-1.50454	-2.08404	-1.32725	-1.76886	-0.869242	-0.838094	-1.22736	-0.968179	-0.846387	0.127876	0.89321	-1.50454	-0.869242	0.635297	-0.332023	-0.172223	-0.368262
_AVLS[Phospho (STY)]PIR_	AVLSPIR	2.7581e-06	2	418.225	-2.73059	-2.82661	-2.67778	-3.37627	3.62388	-2.33371	-2.02706	-2.46045	-1.71631	-2.05186	0.790051	0.102345	-2.73059	-2.05186	0.678733	-1.83545	-0.137215	-1.06766
_S[Phospho (STY)]PQTSILK_	SPQTSILK	0.00363752	2	477.239	-3.00492	-3.13657	-3.20457	-2.40106	-2.56289	-3.49865	-3.21605	-2.36942	-3.50344	-3.45661	0.337126	0.472208	-3.00492	-3.45661	-0.451692	-0.125384	-0.15082	-0.145382
_RNS[Phospho (STY)]PM[Oxidation (M)]AQTPPC[Carbamidomethyl (C)]HLPNIPGVTSPGTLIEDSK_	RNSPMAQTPPCHLPNIPGVTSPGTLIEDSK	2.40168e-13	4	828.395	-0.268881	0.272103	0.147136	0.27844	-0.0193756	0.697652	0.450447	0.419719	0.844226	1.11307	0.018566	1.73128	0.147136	0.697652	0.550516	2.81392	0.408724	1.04287
_NFTKPQDGDVIAPLIT[Phospho (STY)]PQK_	NFTKPQDGDVIAPLITPQK	4.93786e-16	3	721.368	2.78189	2.36506	2.35012	2.56348	2.39917	1.98079	1.84033	1.69833	1.94909	1.78768	0.00234987	2.62896	2.39917	1.84033	-0.558837	0.0734512	0.0627031	0.169135
_GAPVNISSS[Phospho (STY)]DLTGR_	GAPVNISSSDLTGR	2.8503e-27	2	727.338	0.447578	0.0448302	0.0362132	0.251205	-0.172885	0.819039	0.977393	0.886581	1.0055	0.978651	0.00449334	2.34743	0.0448302	0.977393	0.932563	1.94497	0.0837625	0.870251
_ASLPQAATFGELSGPLKPGS[Phospho (STY)]PYRPPVPR_	ASLPQAATFGELSGPLKPGSPYRPPVPR	1.62617e-15	3	990.846	1.68201	-0.0988136	0.369387	1.03301	0.841537	1.41335	1.12414	0.477726	-0.0569621	-0.465679	0.677796	0.168901	0.841537	0.477726	-0.363811	0.881565	1.57534	1.1147
_SPPREGS[Phospho (STY)]QGELTPANSQSR_	SPPREGSQGELTPANSQSR	1.28157e-10	3	693.315	2.23296	2.26013	2.28258	2.01847	-0.664692	-2.36456	1.26076	0.438444	1.04252	0.967519	0.252529	0.597688	2.23296	0.967519	-1.26544	0.790218	5.58812	1.58289
_LKIS[Phospho (STY)]EEDLTPR_	LKISEEDLTPR	5.56436e-29	2	690.842	0.486444	0.331365	0.424397	0.469499	0.627257	-0.776426	-0.769051	-1.21749	-1.45172	-5.61736	0.109907	0.958975	0.469499	-1.21749	-1.68699	0.229928	-1.04854	-2.51115
_PSGS[Phospho (STY)]PDLWK_	PSGSPDLWK	3.19892e-19	2	533.734	-1.08507	-1.22718	-1.59644	-1.17992	-1.13191	-1.94655	-2.53411	-3.03073	-3.41491	-2.80413	0.00893213	2.04904	-1.17992	-2.80413	-1.62421	-0.163956	-0.200773	-0.442743
_AVVS[Phospho (STY)]PPK_	AVVSPPK	1.2657e-06	1	777.391	2.98331	3.13837	3.05771	4.25282	3.94004	4.27401	2.74012	4.9588	2.44597	2.81258	0.975607	0.0107249	3.13837	2.81258	-0.325785	0.167235	0.320292	0.240362
_FGS[Phospho (STY)]ADNIAHLK_	FGSADNIAHLK	4.03704e-12	2	626.79	0.727694	0.861486	0.989936	0.525356	0.648435	2.63492	2.79518	2.43125	2.92683	2.82252	1.93e-05	4.71551	0.727694	2.79518	2.06749	0.241358	0.0710274	0.607022
_YGS[Phospho (STY)]IVDDERLSAEEM[Oxidation (M)]DER_	YGSIVDDERLSAEEMDER	1.04162e-27	3	737.303	-4.26294	-3.73943	-3.76474	3.46657	-2.56472	-2.77438	-2.74902	-2.7146	-3.26824	-3.23502	0.712112	0.147452	-3.73943	-2.77438	0.96505	-1.47892	-0.0942939	-0.854854
_SEDGY[Phospho (STY)]HSDGDYGEHDYR_	SEDGYHSDGDYGEHDYR	5.46609e-28	3	694.576	-4.54992	-3.81225	-1.82071	-2.8002	-2.68169	-2.46844	-2.66425	-2.62596	-2.42674	-2.81977	0.437276	0.359245	-2.8002	-2.62596	0.174237	-0.338759	-0.0609176	-0.268001
_LTTGTPAS[Phospho (STY)]PR_	LTTGTPASPR	0.00122745	2	540.758	-1.91788	-1.12348	-1.14689	-1.38825	-1.1872	-0.627872	-0.555619	-0.933814	-0.591578	-0.579072	0.0193231	1.71392	-1.1872	-0.591578	0.595618	-0.246007	-0.238153	-0.438587
_LAS[Phospho (STY)]YLDR_	LASYLDR	9.83899e-19	2	459.21	-2.1774	-3.35296	-3.37867	-1.37856	-1.39053	-0.0631052	-0.511233	-0.485591	-0.464744	-0.478123	0.0302453	1.51934	-2.1774	-0.478123	1.69928	-0.425851	-0.47284	-0.893955
_ASGSGSC[Carbamidomethyl (C)]NAPGS[Phospho (STY)]PEGSSQLC[Carbamidomethyl (C)]SPR_	ASGSGSCNAPGSPEGSSQLCSPR	6.27044e-26	3	777.311	-1.0469	-0.90531	-1.16088	-1.34094	-1.66051	-1.71227	-1.03937	-1.55947	-0.709169	-0.458338	0.744626	0.128062	-1.16088	-1.03937	0.121508	-0.238797	-0.49021	-0.356301
_SPS[Phospho (STY)]PAHIVSNK_	SPSPAHIVSNK	2.04246e-16	2	608.79	-2.09849	-1.83542	-1.8441	-1.47585	-2.83165	-3.88491	-2.69314	-3.20823	-2.35308	-2.6253	0.0657491	1.18211	-1.8441	-2.69314	-0.849034	-0.251083	-0.205183	-0.290303
_S[Phospho (STY)]LPSSPELPR_	SLPSSPELPR	6.76512e-28	2	581.779	-2.43448	-2.54916	-2.56009	-1.42775	-1.65766	-0.758517	-0.948797	-0.75496	-0.942929	-1.09171	0.0181325	1.74154	-2.43448	-0.942929	1.49155	-0.254361	-0.159223	-0.493354
_VTQHES[Phospho (STY)]DNENEIQIQNK_	VTQHESDNENEIQIQNK	5.26111e-26	3	702.643	1.42319	1.3314	0.231118	0.609884	0.833758	0.196998	0.0696732	-0.804133	0.689841	0.659783	0.134943	0.86985	0.833758	0.196998	-0.63676	0.562945	3.73157	1.23524
_DSGNWDTSGSELS[Phospho (STY)]EGELEK_	DSGNWDTSGSELSEGELEK	7.94778e-20	2	1060.42	0.390125	0.194582	0.387502	0.292215	-0.454493	-0.957986	-1.26693	-1.31806	-0.863642	-0.858657	0.0025609	2.59161	0.292215	-0.957986	-1.2502	2.18474	-0.211637	-1.56766
_QRS[Phospho (STY)]PS[Phospho (STY)]PAPAPAPAAAAGPPTRK_	QRSPSPAPAPAPAAAAGPPTRK	2.13098e-24	3	752.694	2.05549	2.03267	2.13287	1.47018	1.18097	1.59678	1.64492	1.10316	1.48535	1.67704	0.355756	0.448848	2.03267	1.59678	-0.435898	0.238919	0.155983	0.215817
_LGSGGS[Phospho (STY)]GDGPSVSWSR_	LGSGGSGDGPSVSWSR	8.67591e-27	2	793.336	-1.30046	-1.0397	-1.91295	-1.96392	-1.65134	-0.611195	-0.626876	-0.881336	-0.402416	-0.359337	0.00978494	2.00944	-1.65134	-0.611195	1.04015	-0.252828	-0.362085	-0.562844
_TQEISRPNS[Phospho (STY)]PSEGEGESSDSR_	TQEISRPNSPSEGEGESSDSR	2.91206e-28	3	776.991	-1.58451	-1.60046	-1.45216	-1.92715	-1.59254	-2.15653	-1.89126	-1.32883	-1.77545	-1.18989	0.902135	0.0447285	-1.59254	-1.77545	-0.182905	-0.10804	-0.240441	-0.177443
_S[Phospho (STY)]WGEQC[Carbamidomethyl (C)]PETSGTDSGRK_	SWGEQCPETSGTDSGRK	3.42859e-13	2	981.388	1.17482	1.27542	1.25965	0.785178	0.329847	1.8196	1.8819	1.69437	2.04134	2.10065	0.014565	1.83669	1.17482	1.8819	0.707076	0.421885	0.086546	0.401518
_LS[Phospho (STY)]PSPSSR_	LSPSPSSR	4.14206e-12	1	910.403	0.796259	0.349287	0.133366	0.941424	2.07553	0.531492	0.874997	0.721602	0.885033	0.911859	0.889916	0.0506509	0.796259	0.874997	0.0787378	0.878161	0.203907	0.627276
_LYEALT[Phospho (STY)]PVH_	LYEALTPVH	2.88405e-14	2	561.765	-1.53742	-1.61948	-1.45332	-1.45847	-1.92507	-2.02047	-2.39063	-1.19628	-2.36191	-2.71342	0.181761	0.740499	-1.53742	-2.36191	-0.824495	-0.121733	-0.271477	-0.265941
_GIPLATGDTS[Phospho (STY)]PEPELLPGAPLPPPK_	GIPLATGDTSPEPELLPGAPLPPPK	2.88104e-24	3	848.771	5.76535	9.69575	9.74928	9.54274	9.26242	5.99828	9.94158	9.69283	8.48221	3.17642	0.509298	0.293028	9.54274	8.48221	-1.06053	0.194097	0.383209	0.286609
_EDLS[Phospho (STY)]PAFDHS[Phospho (STY)]PNK_	EDLSPAFDHSPNK	2.35752e-37	2	808.805	-1.81634	-1.67276	-1.65233	-2.3357	-0.328522	-3.04577	-3.93927	-2.67868	-3.21008	-3.1197	0.0153134	1.81493	-1.67276	-3.1197	-1.44694	-0.475613	-0.143997	-0.437517
_IFFDT[Phospho (STY)]DDDDDM[Oxidation (M)]PHSTSR_	IFFDTDDDDDMPHSTSR	9.49237e-30	3	703.93	0.0817691	0.957672	0.465435	1.22904	0.0618539	-0.040404	-1.05065	0.0217157	-1.49005	-1.56462	0.0333578	1.4768	0.465435	-1.05065	-1.51609	0.934244	-0.933787	-7.20938
_QIC[Carbamidomethyl (C)]LVMLETLSQS[Phospho (STY)]PQGR_	QICLVMLETLSQSPQGR	8.23759e-33	3	680.66	6.95948	6.11208	6.90006	6.93242	5.75736	6.65712	6.92253	7.26985	6.93454	6.90147	0.284058	0.546593	6.90006	6.92253	0.0224673	0.0857469	0.0314671	0.067416
_DPYGS[Phospho (STY)]LDRHTQTVR_	DPYGSLDRHTQTVR	4.1041e-05	3	575.597	0.704367	0.824944	0.999279	-0.0704253	0.230653	0.453018	1.43628	0.98274	1.54992	1.67635	0.10266	0.988598	0.704367	1.43628	0.731916	0.825062	0.411675	0.652462
_LLFIS[Phospho (STY)]EPIPHPSNELR_	LLFISEPIPHPSNELR	1.6986e-21	3	647.999	0.180822	-0.396938	-0.775138	-1.09668	-1.25744	-2.8864	-2.70504	-2.93495	-2.40044	-1.99172	0.00290687	2.53657	-0.775138	-2.70504	-1.92991	-0.863982	-0.151608	-0.683294
_S[Phospho (STY)]QVAELNDDDKDDEIVFK_	SQVAELNDDDKDDEIVFK	1.8675e-31	2	1080.47	0.478389	0.631816	0.97248	0.828729	0.831842	1.93072	1.94865	2.21523	2.1486	2.18596	0.000106635	3.9721	0.828729	2.1486	1.31987	0.258772	0.0650266	0.509565
_DFNRT[Phospho (STY)]PGS[Phospho (STY)]RQAS[Phospho (STY)]PTEVVER_	DFNRTPGSRQASPTEVVER	2.44351e-16	3	795.992	-1.80582	-1.81451	-1.68764	-2.05494	-1.57328	-0.969404	-0.688732	-0.962806	-0.80217	-0.843802	0.000407276	3.39011	-1.80582	-0.843802	0.96202	-0.100266	-0.137729	-0.388168
_RDS[Phospho (STY)]DGVDGFEAEGKK_	RDSDGVDGFEAEGKK	2.66887e-36	3	563.909	-3.42839	-3.28205	-3.09031	-3.24468	-3.75303	-3.80263	-3.16151	-3.82084	-3.17143	-2.99498	0.924079	0.034291	-3.28205	-3.17143	0.110615	-0.0745992	-0.115366	-0.0918848
_RKIS[Phospho (STY)]VVSATK_	RKISVVSATK	2.66227e-22	3	390.22	-2.30675	-2.33181	-2.42568	1.15697	-1.07498	-0.45932	1.68339	1.20574	1.53327	-0.271552	0.0756234	1.12134	-2.30675	1.20574	3.5125	-1.09695	1.38753	-5.06241
_LAGS[Phospho (STY)]PIR_	LAGSPIR	3.88974e-14	2	397.202	-2.57484	-2.52888	-2.29283	-2.8785	-1.57347	-1.06342	-1.26973	-0.865239	-1.52495	-1.17745	0.0113642	1.94446	-2.52888	-1.17745	1.35143	-0.2074	-0.207433	-0.40902
_GWS[Phospho (STY)]PPPEVR_	GWSPPPEVR	8.12611e-18	2	552.747	-1.18671	-1.16296	-1.19803	-1.29058	0.787516	-0.21812	-0.233327	-0.244861	-0.108382	-0.233481	0.302841	0.518785	-1.18671	-0.233327	0.953381	-1.10404	-0.271109	-1.32959
_S[Phospho (STY)]NSGLGGEVSGVM[Oxidation (M)]SK_	SNSGLGGEVSGVMSK	1.04039e-11	2	752.821	-0.901007	-0.562121	-0.598928	-1.19564	-1.52037	-0.494652	-0.142291	-1.36638	-0.242983	0.19416	0.211993	0.673677	-0.901007	-0.242983	0.658024	-0.425586	-1.43442	-0.815323
_AS[Phospho (STY)]PFEEDQNRDLK_	ASPFEEDQNRDLK	1.04819e-17	2	814.851	-2.33734	-2.08702	-1.82679	-3.37456	-0.227494	-1.03099	-1.46602	-1.41622	-1.06113	-1.16185	0.317535	0.498209	-2.08702	-1.16185	0.925173	-0.577369	-0.164545	-0.540538
_LSPPVASGGIPHQS[Phospho (STY)]PPTK_	LSPPVASGGIPHQSPPTK	8.2402e-24	2	925.464	1.63857	2.42997	1.35496	0.646535	-1.81817	0.0779279	0.820253	0.21581	0.777395	2.45505	0.989907	0.00440541	1.35496	0.777395	-0.577567	1.90831	1.08811	1.4564
_DIYLS[Phospho (STY)]PDRTGSSFGK_	DIYLSPDRTGSSFGK	3.51491e-13	3	574.929	2.62042	1.93085	1.9034	2.3641	2.35964	1.80357	0.29369	1.42123	1.15972	2.09877	0.0890925	1.05016	2.35964	1.42123	-0.938411	0.138447	0.511597	0.382438
_T[Phospho (STY)]PPGALLGAPPPLVPAPR_	TPPGALLGAPPPLVPAPR	3.76842e-21	3	600.997	2.70509	1.11641	0.833459	0.242778	0.248862	-0.227081	-0.335242	-1.21091	0.47272	0.142794	0.100431	0.998131	0.833459	-0.227081	-1.06054	0.981412	-2.73663	2.59759
_PRDVTNFTVGGFAPMS[Phospho (STY)]PR_	PRDVTNFTVGGFAPMSPR	3.01222e-25	3	676.984	0.323251	-0.143217	0.276429	0.565123	-0.162089	-0.310229	-0.556452	-0.321514	-1.0283	-1.0682	0.0174902	1.7572	0.276429	-0.556452	-0.83288	1.83801	-0.56438	-2.24445
_S[Phospho (STY)]RS[Phospho (STY)]RS[Phospho (STY)]PPPVSK_	SRSRSPPPVSK	1.79169e-15	3	479.861	-1.17035	-0.886364	-0.939408	-1.04338	-0.949381	-1.94149	-1.88033	-2.25313	-1.47043	-1.77699	0.00575841	2.2397	-0.949381	-1.88033	-0.930948	-0.112078	-0.15174	-0.349228
_T[Phospho (STY)]LDAEVVEK_	TLDAEVVEK	1.60503e-21	2	542.252	1.7421	1.70171	1.67357	2.00172	2.0174	2.81563	2.69073	2.51499	2.51369	2.65204	0.000516578	3.28686	1.7421	2.65204	0.909941	0.0920728	0.0483753	0.20139
_SLS[Phospho (STY)]LESTDR_	SLSLESTDR	1.6352e-35	2	544.237	-0.16369	-0.110854	0.122114	-0.307975	-0.887715	-1.14651	-0.56809	-1.09855	-0.840361	-0.680466	0.0514762	1.28839	-0.16369	-0.840361	-0.676671	-1.40423	-0.292197	-0.769709
_SLS[Phospho (STY)]LSLADSGHLPDVHGFNSYGSHR_	SLSLSLADSGHLPDVHGFNSYGSHR	3.34774e-07	4	684.066	2.87546	2.49413	3.11237	2.64311	3.66979	4.0025	3.55072	4.2106	3.69638	4.08248	0.0196209	1.70728	2.87546	4.0025	1.12704	0.155938	0.07046	0.179239
_VLAT[Phospho (STY)]EDRSDHLIQTDTVNLHR_	VLATEDRSDHLIQTDTVNLHR	1.16252e-25	4	629.059	-2.51578	-2.80293	-2.9933	-2.77322	-2.40796	-2.24565	-2.2294	-2.42907	-2.44472	-2.60489	0.090321	1.04421	-2.77322	-2.42907	0.344154	-0.0871397	-0.065245	-0.0976322
_IS[Phospho (STY)]PPIKEEETK_	ISPPIKEEETK	3.40789e-17	2	675.831	3.06777	3.10711	3.07991	3.29076	2.75893	2.60727	2.42303	2.42328	2.80252	2.5245	0.00850333	2.07041	3.07991	2.5245	-0.55541	0.0625374	0.0617614	0.111544
_QS[Phospho (STY)]PPISTSK_	QSPPISTSK	0.000133828	2	512.739	-0.464206	-0.74403	-0.631816	-0.806118	-0.993042	-1.24581	-0.896043	-1.17203	-1.00569	-0.930498	0.0506574	1.29536	-0.74403	-1.00569	-0.261655	-0.270845	-0.145356	-0.267294
_FSM[Oxidation (M)]PS[Phospho (STY)]LK_	FSMPSLK	1.32507e-11	2	453.196	-1.08122	-1.24003	-0.779836	-0.0291219	-0.688866	1.16209	0.519528	-0.499798	0.00673227	0.426285	0.0387103	1.41217	-0.779836	0.426285	1.20612	-0.611691	1.91519	-3.49988
_KIS[Phospho (STY)]TEDINK_	KISTEDINK	3.68455e-18	2	564.271	-2.64585	-2.59965	-2.45868	-2.36116	-2.10317	-2.4096	-2.27014	3.50949	-2.24613	-2.09303	0.421955	0.374734	-2.45868	-2.24613	0.21256	-0.0890048	-2.3417	-1.05413
_LVRS[Phospho (STY)]PSGLR_	LVRSPSGLR	3.25231e-08	2	532.784	1.04945	1.18093	1.13111	1.83801	1.39472	0.848233	0.367081	0.343926	0.696298	0.67834	0.0131505	1.88106	1.18093	0.67834	-0.502588	0.240413	0.377229	0.487013
_RS[Phospho (STY)]PPAPGLQPM[Oxidation (M)]R_	RSPPAPGLQPMR	1.32328e-10	3	468.227	-0.177731	0.130342	-0.23486	-1.17313	-0.52123	-0.494915	-0.479202	-1.66541	-0.433497	-0.497705	0.464942	0.332601	-0.23486	-0.494915	-0.260055	-1.24584	-0.745496	-0.92274
_QS[Phospho (STY)]SPPRNNYSDLR_	QSSPPRNNYSDLR	0.000489546	3	538.574	0.430873	0.153211	0.242975	0.306004	0.252519	-1.36085	-1.10581	-1.41773	0.615018	-0.692184	0.0910837	1.04056	0.252519	-1.10581	-1.35833	0.368002	-1.05659	-3.0905
_LS[Phospho (STY)]GPAELR_	LSGPAELR	0.000439344	2	461.723	-1.38201	-1.46437	-1.36054	-1.09187	-1.02427	-0.0573861	-0.512474	-0.133757	-0.912601	-0.630898	0.0133923	1.87315	-1.36054	-0.512474	0.848063	-0.153383	-0.790434	-0.591991
_MESMNRPYTSLVPPLS[Phospho (STY)]PQPK_	MESMNRPYTSLVPPLSPQPK	4.1391e-25	3	784.709	-1.13971	-1.62482	-1.02358	-0.867725	-0.218985	-3.74587	-2.19053	-2.1938	-2.13878	-2.15445	0.017854	1.74827	-1.02358	-2.19053	-1.16695	-0.521691	-0.283904	-0.56914
_T[Phospho (STY)]FDWAEFRPIQQALAQER_	TFDWAEFRPIQQALAQER	2.53589e-36	3	762.695	0.812902	0.666257	0.892534	1.10158	0.164794	0.0571431	0.318349	0.161335	-0.346389	-0.384599	0.0205207	1.68781	0.812902	0.0571431	-0.755758	0.483402	-8.05133	1.48516
_VAS[Phospho (STY)]DTEDTDRITSK_	VASDTEDTDRITSK	1.52712e-24	2	809.354	-2.96598	-2.95502	-2.54238	-2.35736	-2.48352	-0.468232	-0.368048	-0.798445	-0.538695	-0.369634	8.59e-05	4.06615	-2.54238	-0.468232	2.07415	-0.105836	-0.348417	-0.729345
_ASLSPMDEPVPDSES[Phospho (STY)]PVEK_	ASLSPMDEPVPDSESPVEK	2.15962e-39	2	1047.45	-0.0268542	0.412219	0.264059	0.048497	-0.988072	1.56476	1.18992	2.27472	1.79602	-1.29669	0.224997	0.647823	0.048497	1.56476	1.51626	-9.44713	1.26551	2.24252
_RIPVLS[Phospho (STY)]PK_	RIPVLSPK	0.000216343	2	495.281	-2.32943	-2.89063	-2.21864	-2.10872	-2.81687	-4.08174	-3.2173	-3.52369	-3.39024	-3.3109	0.00714727	2.14586	-2.32943	-3.39024	-1.06081	-0.14449	-0.0974499	-0.212762
_REESPMDVDQPSPSAQDTQS[Phospho (STY)]IASDGTPQGEK_	REESPMDVDQPSPSAQDTQSIASDGTPQGEK	1.66988e-13	4	842.612	2.58301	2.40966	1.33367	1.65291	2.31861	0.936712	1.50525	1.82562	0.361288	2.17468	0.2018	0.695078	2.31861	1.50525	-0.813366	0.261013	0.529722	0.411414
_VVNGAAASQPPS[Phospho (STY)]K_	VVNGAAASQPPSK	2.4792e-15	2	653.314	-0.473329	-0.203097	-0.352252	-0.874299	-1.35409	-1.01077	-0.435142	-1.01647	-0.680945	-0.541077	0.806377	0.0934621	-0.473329	-0.680945	-0.207616	-0.714133	-0.362685	-0.519331
_SPQTLAPVGEDAMKT[Phospho (STY)]PS[Phospho (STY)]PAAEDAREPEAK_	SPQTLAPVGEDAMKTPSPAAEDAREPEAK	1.53639e-14	4	789.102	-1.79947	-1.84052	-1.4968	-1.019	-1.22659	-1.75963	-1.63653	-2.06732	-1.74924	-2.02544	0.149487	0.825397	-1.4968	-1.75963	-0.26284	-0.241602	-0.101928	-0.200079
_TSQVGAASAPAKES[Phospho (STY)]PR_	TSQVGAASAPAKESPR	1.16667e-10	2	818.888	-0.962084	-0.832198	-0.912557	-0.918858	-0.767989	-2.96882	-3.40076	-6.33434	-3.26471	-3.65344	0.0224672	1.64845	-0.912557	-3.40076	-2.4882	-0.0883894	-0.349008	-0.769274
_AEENTDQAS[Phospho (STY)]PQEDYAGFER_	AEENTDQASPQEDYAGFER	1.63919e-17	2	1118.94	0.852344	0.794001	1.84306	1.06962	-0.146771	0.45671	0.442013	0.153308	0.290834	1.26715	0.478082	0.320498	0.852344	0.442013	-0.410331	0.806456	0.832437	0.836558
_FS[Phospho (STY)]RS[Phospho (STY)]PIR_	FSRSPIR	4.25986e-11	2	511.715	-1.34156	-1.39648	-1.37898	-1.64708	-1.75122	-0.98733	-1.25727	-1.12666	-1.33626	-1.21294	0.0393136	1.40546	-1.39648	-1.21294	0.183545	-0.122297	-0.112796	-0.168425
_LSES[Phospho (STY)]QLSFR_	LSESQLSFR	6.32523e-30	2	573.763	-2.02493	-1.86846	-2.35948	-2.11904	-1.60471	-2.69525	-2.96092	-3.44589	-2.34397	-2.38648	0.0394044	1.40446	-2.02493	-2.69525	-0.670314	-0.14119	-0.164397	-0.227116
_RRGS[Phospho (STY)]M[Oxidation (M)]EQAPAVALPPTHK_	RRGSMEQAPAVALPPTHK	3.98864e-22	4	511.255	-1.12047	-1.2694	-1.39811	-0.596767	-1.84797	-0.286503	-0.132807	-0.324552	-0.0895785	-0.529076	0.0188953	1.72365	-1.2694	-0.286503	0.982897	-0.363952	-0.640123	-0.79929
_LLEENETEAVTVPTPS[Phospho (STY)]PTPVR_	LLEENETEAVTVPTPSPTPVR	3.59614e-24	3	787.052	3.93353	4.12996	4.47571	4.13469	4.32809	3.38192	3.31699	3.72302	3.39257	3.34798	0.00178939	2.7473	4.13469	3.38192	-0.75277	0.0494538	0.0481008	0.115733
_ARS[Phospho (STY)]VDALDDLT[Phospho (STY)]PPSTAESGSRSPTSNGGR_	ARSVDALDDLTPPSTAESGSRSPTSNGGR	1.69165e-13	3	1021.11	0.22695	0.832403	0.365662	0.423845	-0.257643	1.08098	0.813511	0.726534	0.892057	0.982994	0.05962	1.22461	0.365662	0.892057	0.526394	1.23485	0.154568	0.679283
_KVS[Phospho (STY)]PPLMAPPC[Carbamidomethyl (C)]IWTFAK_	KVSPPLMAPPCIWTFAK	1.38138e-14	3	675.003	-1.41982	-2.2929	-2.28164	-2.13684	-2.37743	-3.4118	-3.67834	-3.40011	-3.4303	-3.82066	0.00238616	2.6223	-2.28164	-3.4303	-1.14866	-0.185982	-0.0537711	-0.288732
_S[Phospho (STY)]RT[Phospho (STY)]PPAIRR_	SRTPPAIRR	2.65431e-11	3	405.192	-2.63174	-2.75547	-2.68115	-3.41455	-2.71184	-2.86436	-2.33587	-3.19646	-2.54116	-2.61596	0.655136	0.183669	-2.71184	-2.61596	0.0958806	-0.114449	-0.122043	-0.114034
_TDVSNFDEEFTGEAPTLS[Phospho (STY)]PPRDAR_	TDVSNFDEEFTGEAPTLSPPRDAR	6.2553e-27	3	911.068	1.41566	1.7206	0.755728	0.339089	1.74481	3.06814	3.41354	3.30324	2.59165	-1.42555	0.458225	0.338921	1.41566	3.06814	1.65248	0.521305	0.934063	0.897447
_S[Phospho (STY)]LEDPPTR_	SLEDPPTR	0.00122908	2	497.716	0.487565	0.273228	0.344913	-0.210558	0.581902	-0.83183	-1.05768	-0.768963	-0.401374	-0.286505	0.00588595	2.23018	0.344913	-0.768963	-1.11388	1.04054	-0.475736	-3.14469
_EES[Phospho (STY)]PTRINGSIPAGPK_	EESPTRINGSIPAGPK	3.88011e-06	2	866.917	-0.351402	-0.505251	-0.52288	-0.239556	-0.219268	-0.94928	0.812721	-1.01449	-0.973228	-0.864254	0.656128	0.183011	-0.351402	-0.94928	-0.597878	-0.388752	-1.32232	-1.1374
_LC[Carbamidomethyl (C)]IEVT[Phospho (STY)]PQSK_	LCIEVTPQSK	5.35813e-26	2	627.794	-0.549366	-0.316707	-0.192643	-0.425562	-1.76776	-1.43709	-1.67844	-2.25344	-2.13546	-2.46442	0.0184034	1.7351	-0.425562	-2.13546	-1.7099	-0.981515	-0.212549	-0.660361
_S[Phospho (STY)]DDEESLTLPEK_	SDDEESLTLPEK	1.55054e-15	2	721.8	-1.69731	-1.67867	-1.38252	-1.90575	-0.919284	-0.794036	-1.00902	-1.49366	-1.01888	-1.17691	0.146111	0.835318	-1.67867	-1.01888	0.659796	-0.252169	-0.236225	-0.289724
_LES[Phospho (STY)]YRPDTDLSR_	LESYRPDTDLSR	3.57294e-24	2	766.343	1.4269	1.43253	1.50822	1.41712	1.34012	1.22779	1.13173	1.19884	1.19793	1.18068	0.00142439	2.84637	1.4269	1.19793	-0.228964	0.0418896	0.0298269	0.102202
_DRS[Phospho (STY)]PAAETPPLQR_	DRSPAAETPPLQR	1.31658e-25	3	506.575	2.02217	2.099	2.12626	1.92285	1.32465	3.72315	3.78739	3.17652	3.72555	3.84802	0.000333076	3.47746	2.02217	3.72555	1.70339	0.174109	0.0741456	0.348368
_QSHSES[Phospho (STY)]PSLQSK_	QSHSESPSLQSK	1.91731e-10	2	697.801	1.07492	1.12829	1.39968	2.44125	1.10238	1.6611	1.01246	2.32871	0.804754	1.06105	0.924079	0.034291	1.12829	1.06105	-0.0672387	0.406153	0.452681	0.405203
_GAGFNQNNGAGSENFGLGVVPVSAS[Phospho (STY)]PSSVEVHPVLEK_	GAGFNQNNGAGSENFGLGVVPVSASPSSVEVHPVLEK	3.6868e-13	4	933.698	-0.34352	-0.585715	-0.598688	-0.181593	-0.12214	1.06171	1.03008	0.970675	0.909098	1.00387	0.000851594	3.06977	-0.34352	1.00387	1.34739	-0.604872	0.0588767	2.33356
_S[Phospho (STY)]LHFPATTQSK_	SLHFPATTQSK	4.22942e-09	2	648.803	0.654164	0.793127	0.659471	0.888843	1.38158	1.4049	1.19539	1.48901	1.45541	1.37618	0.0395666	1.40267	0.793127	1.4049	0.611771	0.342086	0.0825276	0.303468
_GS[Phospho (STY)]VSDEEM[Oxidation (M)]M[Oxidation (M)]ELR_	GSVSDEEMMELR	9.60157e-21	2	747.778	0.473292	1.01562	0.404257	-0.874365	-0.3892	0.673192	0.936535	-0.728154	0.493428	0.908822	0.595611	0.225037	0.404257	0.673192	0.268935	5.96355	1.50361	2.40431
_GSGDISSDSIDHS[Phospho (STY)]PAK_	GSGDISSDSIDHSPAK	2.89613e-28	2	826.844	0.00858004	0.115183	0.196866	-0.0714944	0.173739	-1.90078	-1.36598	-1.76689	-1.14055	-1.18959	0.00177283	2.75133	0.115183	-1.36598	-1.48116	1.34331	-0.233161	-1.23251
_NNVGGLIGT[Phospho (STY)]PK_	NNVGGLIGTPK	1.41449e-23	2	575.287	-2.61498	-2.78929	-2.87961	-1.49406	3.62388	-4.03916	-3.65287	-4.64049	-3.48009	-3.83589	0.163129	0.78747	-2.61498	-3.83589	-1.22091	-2.25088	-0.114144	-0.910882
_KFPDRLAEDEGDS[Phospho (STY)]EPEAVGQSR_	KFPDRLAEDEGDSEPEAVGQSR	1.86538e-36	3	838.038	0.132757	-0.373598	0.055226	-0.479402	-1.04218	-0.000110234	0.187933	-0.399346	0.254516	0.314515	0.225024	0.647771	-0.373598	0.187933	0.561531	-1.38407	4.0349	-3.17483
_GEATAERPGEAAVASS[Phospho (STY)]PSK_	GEATAERPGEAAVASSPSK	8.61331e-12	2	947.931	-0.835111	-0.588781	-0.572521	-0.415857	-1.15439	1.09272	1.13497	0.609682	0.984036	-0.132275	0.00683301	2.16539	-0.588781	0.984036	1.57282	-0.404602	0.716466	70.53
_LGS[Phospho (STY)]YLIR_	LGSYLIR	4.79717e-19	2	451.231	-2.40058	-2.66631	-2.78384	-4.0581	-3.97204	-0.815451	-0.787619	-1.88444	-0.539501	-1.41102	0.00717972	2.14389	-2.78384	-0.815451	1.96839	-0.245227	-0.504447	-0.596122
_AAS[Phospho (STY)]PFRS[Phospho (STY)]PVR_	AASPFRSPVR	4.22012e-12	2	624.27	-2.86687	-2.54715	-2.45831	-2.44867	-2.66816	-0.904919	-0.706178	-0.96649	-1.07758	-0.86236	2.27e-05	4.64443	-2.54715	-0.904919	1.64223	-0.0671197	-0.151456	-0.51702
_SAMDSPVPASMFAPEPSS[Phospho (STY)]PGAAR_	SAMDSPVPASMFAPEPSSPGAAR	1.09476e-16	3	780.673	1.35211	0.964309	0.995739	1.32626	1.13422	2.496	2.35009	2.31543	1.97468	1.962	0.000752564	3.12346	1.13422	2.31543	1.18121	0.156354	0.107786	0.35319
_VERPPSPFSM[Oxidation (M)]APQAS[Phospho (STY)]LPPVPPR_	VERPPSPFSMAPQASLPPVPPR	4.42165e-20	3	818.406	2.52177	2.56384	2.53716	3.33888	1.68255	1.44815	1.10586	0.806035	1.14689	1.74375	0.0158591	1.79972	2.53716	1.14689	-1.39028	0.231737	0.286065	0.431152
_LSAS[Phospho (STY)]ETSLHR_	LSASETSLHR	2.42096e-06	2	590.772	-0.855815	-0.694604	-0.678079	-0.674216	-1.55917	-0.657571	-0.69186	-0.177112	-0.412467	-0.542989	0.151077	0.820801	-0.694604	-0.542989	0.151615	-0.426189	-0.421774	-0.513868
_S[Phospho (STY)]TELLIR_	STELLIR	2.29688e-23	2	456.234	-2.07049	-2.16695	-2.07502	-2.2822	-1.78164	-2.90474	-2.74495	-2.67485	-2.70011	-2.87232	0.00185011	2.7328	-2.07502	-2.74495	-0.669936	-0.0893294	-0.0371942	-0.163626
_DQM[Oxidation (M)]EGS[Phospho (STY)]PNSSESFEHIAR_	DQMEGSPNSSESFEHIAR	8.23373e-09	3	706.281	-0.68742	-0.653066	-0.561008	-0.443336	-1.09357	-0.872641	-1.55726	-1.07908	-1.79249	-0.145734	0.348672	0.457583	-0.653066	-1.07908	-0.426014	-0.357449	-0.589681	-0.568438
_SDS[Phospho (STY)]LPSFR_	SDSLPSFR	5.14064e-09	2	494.71	-0.899469	-1.0004	-1.07369	0.43554	0.616768	1.50225	1.43003	1.51169	1.81122	1.81756	0.0162911	1.78805	-0.899469	1.51169	2.41116	-2.17525	0.11468	1.94771
_ASADFGAAGS[Phospho (STY)]PRPLGR_	ASADFGAAGSPRPLGR	2.72952e-19	3	537.254	-2.89239	-2.27978	-2.1664	-2.211	-2.78946	-2.98432	-2.75012	-2.43781	-3.10261	-2.97889	0.152056	0.817996	-2.27978	-2.97889	-0.699111	-0.139769	-0.0925343	-0.132705
_LLEEENQES[Phospho (STY)]LR_	LLEEENQESLR	7.14069e-28	2	720.324	-1.87006	-1.82936	-1.81471	-1.15086	-2.75345	-2.58924	-2.40721	-3.43056	-1.8469	-2.41349	0.181919	0.740121	-1.82936	-2.41349	-0.584133	-0.302809	-0.225487	-0.289246
_S[Phospho (STY)]PSSDSWTC[Carbamidomethyl (C)]ADTSTERR_	SPSSDSWTCADTSTERR	4.06228e-07	2	1011.9	-0.917136	-0.556758	-0.596638	-0.850252	-0.598268	-2.31021	-2.5824	-2.5094	-1.56529	-3.13483	0.007268	2.13859	-0.598268	-2.5094	-1.91113	-0.236904	-0.234435	-0.631781
_M[Oxidation (M)]LGEDS[Phospho (STY)]DEEEEMDTSERK_	MLGEDSDEEEEMDTSERK	3.09515e-27	3	742.608	0.380053	1.30249	1.06109	1.59506	2.06011	1.57776	1.25216	0.753456	0.341561	0.975412	0.529959	0.275758	1.30249	0.975412	-0.327078	0.488945	0.481381	0.483041
_FSRS[Phospho (STY)]PIR_	FSRSPIR	0.000272119	2	471.731	-1.92103	-1.96063	-1.95592	-1.4164	-1.35332	-2.52007	-1.81441	-1.82996	-2.01058	-1.89738	0.250239	0.601646	-1.92103	-1.89738	0.0236491	-0.179186	-0.145453	-0.172889
_ETRIS[Phospho (STY)]FVEEDVHPK_	ETRISFVEEDVHPK	1.31141e-05	3	589.277	0.755144	1.05645	1.16761	0.54774	0.89716	-0.598054	0.00953905	-0.880732	-0.0532173	0.121941	0.0074541	2.1276	0.89716	-0.0532173	-0.950377	0.276846	-1.555	2.31027
_LT[Phospho (STY)]VENSPKQEAGISEGQGTAGEEEEK_	LTVENSPKQEAGISEGQGTAGEEEEK	2.1611e-18	3	933.085	2.03228	-1.55265	1.95141	-0.888519	1.37092	3.28901	3.64753	3.38878	3.65607	3.31301	0.0445595	1.35106	1.37092	3.38878	2.01786	2.88709	0.0520232	0.935018
_VM[Oxidation (M)]HTQC[Carbamidomethyl (C)]HSTPDS[Phospho (STY)]AEDVRK_	VMHTQCHSTPDSAEDVRK	2.0957e-06	4	549.232	8.79998	7.67321	8.52331	7.959	8.27062	6.94845	6.32973	7.34471	7.12171	6.9539	0.00557561	2.25371	8.27062	6.9539	-1.31672	0.0540644	0.0543724	0.104129
_NQVEEDAEDS[Phospho (STY)]GEADDEEKPEIHK_	NQVEEDAEDSGEADDEEKPEIHK	3.11851e-19	3	898.363	-0.420707	-0.334362	-0.20145	0.569776	-0.22341	-1.74841	-1.97807	-1.59989	-1.53696	-2.06739	0.00116765	2.93269	-0.22341	-1.74841	-1.525	-3.2508	-0.12954	-0.97367
_ADRDQS[Phospho (STY)]PFSK_	ADRDQSPFSK	2.71392e-20	2	615.761	-1.11625	-0.92838	-1.17018	-2.01752	-0.962625	-1.33086	-1.19802	-1.94039	-1.51701	-0.335676	0.961763	0.0169318	-1.11625	-1.33086	-0.214619	-0.360673	-0.466582	-0.394323
_[Acetyl (Protein N-term)]ASS[Phospho (STY)]DIQVK_	ASSDIQVK	4.89049e-18	2	485.218	-2.91532	-3.19787	-3.16265	-2.1052	-2.47327	-2.44337	-3.90121	-2.19434	-3.27511	-2.9495	0.727478	0.13818	-2.91532	-2.9495	-0.0341862	-0.17008	-0.229583	-0.195224
_NRHS[Phospho (STY)]PDHPGMGSSQASSSSSLR_	NRHSPDHPGMGSSQASSSSSLR	8.74985e-26	4	591.255	-0.964474	-0.266325	0.0572424	-0.709091	-2.88252	-1.01923	-1.23821	-1.4663	-0.3144	-0.788798	0.989996	0.00436667	-0.709091	-1.01923	-0.310141	-1.20494	-0.458361	-0.855348
_KIPDPDSDDVS[Phospho (STY)]EVDAR_	KIPDPDSDDVSEVDAR	4.33019e-26	2	919.396	0.82268	1.7352	-0.0185504	0.514203	-0.0433859	-0.501006	-0.974349	-0.413239	-1.67206	-1.80467	0.0166403	1.77884	0.514203	-0.974349	-1.48855	1.21556	-0.601499	-4.65625
_GEPGRPALYFC[Carbamidomethyl (C)]GS[Phospho (STY)]IR_	GEPGRPALYFCGSIR	4.2298e-12	3	587.271	0.452275	0.970628	0.830721	1.21364	0.408202	0.342167	0.0487677	-0.185096	-0.19182	0.0779394	0.0154419	1.8113	0.830721	0.0487677	-0.781953	0.443408	12.0018	1.2172
_ERHPS[Phospho (STY)]WRS[Phospho (STY)]EETQER_	ERHPSWRSEETQER	6.7466e-12	3	662.933	-0.943619	-1.39967	-1.17481	-1.27915	-1.74969	-1.18903	-0.343371	-1.51206	-0.376263	-0.741364	0.194807	0.710396	-1.27915	-0.741364	0.537782	-0.227465	-0.613914	-0.43668
_QPAQSQNLS[Phospho (STY)]PLSGFSR_	QPAQSQNLSPLSGFSR	3.90504e-07	2	898.92	0.99762	0.80725	0.983092	-1.31766	0.893079	0.15557	-0.242199	0.33164	1.35138	1.24048	0.909559	0.0411692	0.893079	0.33164	-0.561439	2.12356	1.23007	1.57022
_TTTAAGSSHSRPGVPVEGS[Phospho (STY)]PGRNPGV_	TTTAAGSSHSRPGVPVEGSPGRNPGV	8.3801e-17	3	852.405	0.347104	0.263882	-1.72307	0.265182	0.448204	1.12484	-0.37544	1.26637	1.5164	1.0692	0.167194	0.776778	0.265182	1.12484	0.859654	-11.5595	0.809169	2.25965
_TLQTDSIDSFETQRT[Phospho (STY)]PR_	TLQTDSIDSFETQRTPR	0.00181735	3	692.32	0.542567	0.662887	0.237477	-0.0781417	0.237928	3.1366	1.54952	1.27867	1.58942	1.52912	0.0237109	1.62505	0.237928	1.54952	1.31159	0.908429	0.411682	0.891741
_LSPS[Phospho (STY)]PSSR_	LSPSPSSR	4.92274e-12	2	455.705	2.67199	2.76891	2.435	1.81182	1.74481	3.28214	2.98536	2.55526	3.14049	3.45631	0.0450569	1.34624	2.435	3.14049	0.705489	0.209987	0.111195	0.21437
_S[Phospho (STY)]NSVSLVPPGSSHTLPR_	SNSVSLVPPGSSHTLPR	1.02321e-15	3	605.631	1.49115	1.39808	1.51146	1.23715	1.34871	-0.0171571	1.95168	-0.482582	0.134129	0.0915815	0.119253	0.923531	1.39808	0.0915815	-1.3065	0.0798927	2.79014	0.971307
_AYQHGGVTGLS[Phospho (STY)]QY_	AYQHGGVTGLSQY	1.38207e-17	2	730.814	-2.08981	-1.89333	-1.94426	-2.29095	-3.62166	-1.70775	-1.79609	-2.05917	-1.37379	-1.48085	0.172353	0.763582	-2.08981	-1.70775	0.382069	-0.303044	-0.160317	-0.308826
_LEGVDGGQS[Phospho (STY)]PR_	LEGVDGGQSPR	9.24916e-19	2	597.761	-0.271169	0.136272	0.226886	-0.0644277	-1.03754	1.64843	1.50729	1.50919	1.26511	1.45688	0.00563077	2.24943	-0.0644277	1.50729	1.57172	-2.50019	0.0936956	1.49205
_EGVIEAGAFQGSPAPPLPSVMS[Phospho (STY)]PSR_	EGVIEAGAFQGSPAPPLPSVMSPSR	9.30478e-19	3	854.408	0.179084	0.223494	0.213957	0.424144	-0.52014	1.36254	1.26358	1.11263	1.20328	1.11639	0.00703659	2.15264	0.213957	1.20328	0.989319	3.47675	0.0869647	0.96603
_DDS[Phospho (STY)]FDSLDSFGSR_	DDSFDSLDSFGSR	2.47105e-22	2	764.285	-1.73952	-1.75103	-1.6316	-2.01081	-1.97212	-0.657997	-1.12904	-2.08395	-0.944177	-0.961719	0.098686	1.00574	-1.75103	-0.961719	0.789313	-0.0895101	-0.472569	-0.347459
_QGS[Phospho (STY)]FRGFPALSQK_	QGSFRGFPALSQK	9.08739e-12	2	751.861	-1.67726	-0.392541	-0.0888307	0.965363	0.136532	1.47044	0.0388904	1.42184	1.80308	1.76454	0.056509	1.24788	-0.0888307	1.47044	1.55928	-4.55213	0.557886	2.07842
_LGLAVIHGEAQC[Carbamidomethyl (C)]TELDMDDGRHS[Phospho (STY)]PPMVK_	LGLAVIHGEAQCTELDMDDGRHSPPMVK	3.61372e-14	3	1052.82	3.22292	2.87995	2.90351	3.74977	2.76859	0.605444	1.83086	1.98531	2.04188	1.83745	0.0107259	1.96957	2.90351	1.83745	-1.06605	0.128227	0.359445	0.377402
_SFSSPPS[Phospho (STY)]PSNK_	SFSSPPSPSNK	5.73179e-16	2	607.758	-0.40885	-0.581062	-0.547972	-0.595409	-0.731142	-2.54003	-1.76153	-2.43051	-1.90919	-1.75484	0.00293763	2.532	-0.581062	-1.90919	-1.32813	-0.201207	-0.181683	-0.630767
_ENS[Phospho (STY)]PAAFPDR_	ENSPAAFPDR	6.4731e-09	2	592.243	-0.00417659	-0.127485	-0.14858	-0.625967	-1.27998	-1.28575	-0.997285	-1.44539	-1.04524	-0.993663	0.0743874	1.1285	-0.14858	-1.04524	-0.896665	-1.20623	-0.175736	-0.670492
_EIAATC[Carbamidomethyl (C)]SGTEWGQSSGAAS[Phospho (STY)]PGLFQAGHR_	EIAATCSGTEWGQSSGAASPGLFQAGHR	1.45391e-17	3	971.759	1.09294	1.60183	1.47371	1.99581	1.28431	2.95788	2.83257	2.4209	2.62735	2.79464	0.00210402	2.67695	1.47371	2.79464	1.32093	0.229752	0.0761948	0.334152
_GS[Phospho (STY)]LDYLK_	GSLDYLK	3.10763e-11	2	438.199	-3.37379	-3.18393	-3.27505	-3.73671	-4.43598	-2.43783	-2.07088	-2.59124	-2.0396	-2.0249	0.00780281	2.10775	-3.37379	-2.07088	1.30291	-0.142101	-0.117913	-0.280019
_RRS[Phospho (STY)]FS[Phospho (STY)]IS[Phospho (STY)]PVR_	RRSFSISPVR	4.90028e-11	3	482.201	3.1742	3.57316	3.81597	3.69574	3.6363	3.63803	3.93069	3.88919	3.74662	3.65284	0.259935	0.585135	3.6363	3.74662	0.110327	0.0680047	0.0354999	0.0574479
_SEAAAPHTDAGGGLS[Phospho (STY)]S[Phospho (STY)]DEEEGTSSQAEAAR_	SEAAAPHTDAGGGLSSDEEEGTSSQAEAAR	1.68007e-12	3	1016.73	2.58206	2.732	2.67804	2.90918	2.23121	2.60031	2.75542	2.31196	2.42098	2.26205	0.422358	0.374319	2.67804	2.42098	-0.257069	0.0955491	0.0832293	0.0908232
_S[Phospho (STY)]RSPHEAGFC[Carbamidomethyl (C)]VYLK_	SRSPHEAGFCVYLK	7.56629e-09	3	577.596	1.68892	1.79376	1.68025	0.621375	1.28055	2.33386	2.40574	2.71568	-0.581279	2.41004	0.629359	0.201102	1.68025	2.40574	0.725485	0.34249	0.738282	0.609829
_PSPPLSSTSQMGSTLPSGAGYQSGTHQGQFDHGSGSLS[Phospho (STY)]PSK_	PSPPLSSTSQMGSTLPSGAGYQSGTHQGQFDHGSGSLSPSK	1.85465e-17	3	1375.61	4.84399	5.15555	5.37556	4.97532	5.17244	4.625	4.45721	4.71941	4.36637	4.27381	0.00519305	2.28458	5.15555	4.45721	-0.698342	0.0398181	0.0407691	0.077651
_HS[Phospho (STY)]PS[Phospho (STY)]PPPPTPTESR_	HSPSPPPPTPTESR	2.05425e-19	2	823.834	1.99857	2.16594	2.24077	1.2535	1.45702	1.69531	1.92073	1.56483	1.8623	1.85187	0.890636	0.0503	1.99857	1.85187	-0.146703	0.242403	0.0820412	0.172756
_SEDSGIGLSAS[Phospho (STY)]SPELSEHLR_	SEDSGIGLSASSPELSEHLR	1.35085e-34	3	717.658	-0.968399	-0.730682	-0.850628	-0.917397	-1.09162	-1.40442	-1.4142	-1.07082	-0.664367	-0.521331	0.711331	0.147928	-0.917397	-1.07082	-0.153422	-0.14727	-0.406438	-0.305494
_TIAHS[Phospho (STY)]PTSFTESSSK_	TIAHSPTSFTESSSK	2.29209e-42	2	830.367	-0.728352	-0.271969	-1.28115	-0.924955	-0.472555	-1.78382	-1.9	-1.93443	-0.723793	-1.32313	0.0597182	1.22389	-0.728352	-1.78382	-1.05547	-0.534065	-0.335413	-0.530883
_ESLPPAAEPS[Phospho (STY)]PVSK_	ESLPPAAEPSPVSK	4.119e-16	2	744.853	1.53049	1.92508	2.21282	2.51066	1.51778	0.488495	0.665157	0.30561	0.465625	0.608409	0.00513605	2.28937	1.92508	0.488495	-1.43658	0.22272	0.275453	0.665147
_RLS[Phospho (STY)]QRPTPEELEQR_	RLSQRPTPEELEQR	5.44211e-25	3	606.967	-1.47362	-1.28339	-1.28358	-1.87918	-1.60148	-0.856847	-0.802993	-1.15447	-0.530158	-0.704836	0.00780361	2.1077	-1.47362	-0.802993	0.670624	-0.165677	-0.283108	-0.371639
_HPTPGSSDPLIQPSSPAVC[Carbamidomethyl (C)]PEPPSS[Phospho (STY)]PK_	HPTPGSSDPLIQPSSPAVCPEPPSSPK	7.87291e-16	3	949.44	7.12528	7.21018	7.01593	6.99803	6.76799	4.51668	4.80268	4.70743	4.79556	4.97827	6.67e-06	5.17573	7.01593	4.79556	-2.22036	0.0237397	0.0352619	0.204229
_S[Phospho (STY)]RDAT[Phospho (STY)]PPVS[Phospho (STY)]PINMEDQER_	SRDATPPVSPINMEDQER	0.0188723	3	761.291	-1.8452	-1.78462	-0.927038	-1.74754	-0.992672	-1.33784	-1.72769	-0.772413	0.0297594	-0.17381	0.218897	0.659759	-1.74754	-0.772413	0.975128	-0.313792	-0.937796	-0.603426
_VLS[Phospho (STY)]PPHIK_	VLSPPHIK	0.000208019	2	485.76	0.0261073	0.0708004	0.110706	0.820582	0.178094	-0.77163	-1.16295	-0.894411	-0.940547	-1.47897	0.00141126	2.85039	0.110706	-0.940547	-1.05125	1.36216	-0.2654	-1.82705
_RSFEVEEVETPNST[Phospho (STY)]PPRR_	RSFEVEEVETPNSTPPRR	4.12579e-14	3	737.346	-0.464875	-0.407268	-0.389988	-0.960725	0.901522	-1.42757	-1.50998	-1.54445	-2.12656	-1.78117	0.0218745	1.66006	-0.407268	-1.54445	-1.13719	-2.62209	-0.16873	-0.923433
_S[Phospho (STY)]RSPFSTTR_	SRSPFSTTR	1.17617e-10	2	559.753	-0.499595	-0.632983	-0.653693	-0.930348	-0.710816	-1.7948	-2.01753	-2.73504	-1.59845	-1.27428	0.0197666	1.70407	-0.653693	-1.7948	-1.14111	-0.229412	-0.291125	-0.573942
_VS[Phospho (STY)]PAHS[Phospho (STY)]PPENGLDK_	VSPAHSPPENGLDK	1.46384e-20	2	804.329	1.18652	1.39171	1.15758	0.961466	0.246423	1.58163	1.48084	0.634674	1.25466	1.39409	0.419866	0.376889	1.15758	1.39409	0.236518	0.447129	0.295029	0.366314
_AFLAELEQNS[Phospho (STY)]PK_	AFLAELEQNSPK	1.37112e-16	2	713.834	1.31033	1.10214	0.996805	1.06701	1.08091	0.850187	0.880118	0.84709	1.16564	0.768906	0.0881748	1.05466	1.08091	0.850187	-0.230724	0.106163	0.169335	0.168262
_Y[Phospho (STY)]VSGSSPDLVTRK_	YVSGSSPDLVTRK	1.24395e-13	2	744.858	-1.16218	-1.11468	-1.25135	-1.283	-2.44222	-2.22031	-1.68909	-1.9967	-1.52468	-1.50885	0.387896	0.411285	-1.25135	-1.68909	-0.43774	-0.384904	-0.174081	-0.285156
_LSTTPAHS[Phospho (STY)]PVLK_	LSTTPAHSPVLK	1.2597e-22	2	665.842	0.818965	0.949626	0.737635	1.40949	0.341458	-0.342313	-1.09002	-0.605355	0.225821	-0.508244	0.00681659	2.16643	0.818965	-0.508244	-1.32721	0.453036	-1.02479	4.15346
_LSPLPPGS[Phospho (STY)]PGSAAR_	LSPLPPGSPGSAAR	1.28951e-40	2	693.842	0.566684	0.537152	0.420039	0.691169	0.415009	1.03306	1.0039	0.796974	0.913204	0.550864	0.0381058	1.41901	0.537152	0.913204	0.376053	0.218021	0.227537	0.33467
_S[Phospho (STY)]QEDFC[Carbamidomethyl (C)]GPEHSTEL_	SQEDFCGPEHSTEL	5.18135e-14	2	858.316	-0.23614	-0.365906	-0.540158	-0.568883	-0.463029	-0.3143	-1.36348	-0.956568	-1.18522	-1.25703	0.0714983	1.1457	-0.463029	-1.18522	-0.722186	-0.31299	-0.413013	-0.585118
_DFPDSFQAGS[Phospho (STY)]PGHLGVIR_	DFPDSFQAGSPGHLGVIR	9.9816e-43	3	660.639	-1.74482	-2.71537	-3.02939	-1.88048	-2.07126	-1.28781	-1.48556	-0.956499	-1.57494	-1.53545	0.0419213	1.37757	-2.07126	-1.48556	0.585695	-0.243357	-0.186522	-0.346807
_DLS[Phospho (STY)]PQHM[Oxidation (M)]VVR_	DLSPQHMVVR	6.03158e-13	2	639.289	0.869173	1.28903	0.905007	0.238084	0.883269	0.00655188	-0.150287	-0.373074	-0.216445	-0.069987	0.00964845	2.01554	0.883269	-0.150287	-1.03356	0.451382	-0.904848	1.74774
_[Acetyl (Protein N-term)]AAVDS[Phospho (STY)]DVESLPR_	AAVDSDVESLPR	9.11306e-07	2	690.806	-1.51031	-1.03862	-1.22133	-1.4508	-1.91265	-1.16831	-0.735194	-0.954934	-1.09895	-0.656628	0.0576866	1.23893	-1.4508	-0.954934	0.495869	-0.231535	-0.241329	-0.319733
_S[Phospho (STY)]LDLPSIGGSSVGK_	SLDLPSIGGSSVGK	0.000313806	2	698.84	1.41813	3.34233	3.07264	3.35542	3.14171	1.90218	1.76264	1.80488	1.59588	1.44782	0.0688512	1.16209	3.14171	1.76264	-1.37907	0.285675	0.105961	0.363197
_S[Phospho (STY)]FEC[Carbamidomethyl (C)]LHPEIK_	SFECLHPEIK	1.49109e-22	2	670.291	-1.79814	-2.17135	-3.76783	-2.76749	-2.815	0.995706	1.13204	1.24273	0.492701	0.595541	0.00106519	2.97257	-2.76749	0.995706	3.76319	-0.281183	0.371382	-2.20282
_VELQHIS[Phospho (STY)]QK_	VELQHISQK	7.87629e-10	2	581.287	-2.07382	-1.89926	-1.94258	-1.52268	-2.49979	-3.48193	-4.01487	-3.11336	-4.00771	-3.83791	0.000910771	3.04059	-1.94258	-3.83791	-1.89534	-0.17712	-0.105288	-0.339332
_EIITEEPS[Phospho (STY)]EEEADMPKPK_	EIITEEPSEEEADMPKPK	1.49121e-28	3	717.985	-1.49117	-1.4338	-0.010964	-0.444276	-0.172247	0.718564	0.926534	0.729099	0.59093	0.641015	0.0269314	1.56974	-0.444276	0.718564	1.16284	-0.990884	0.177604	166.272
_DINTFVGT[Phospho (STY)]PVEK_	DINTFVGTPVEK	4.15044e-19	2	700.329	0.52551	0.281564	0.257454	0.234072	0.288249	0.558659	0.7698	0.124859	0.254276	0.115446	0.818187	0.0871475	0.281564	0.254276	-0.027288	0.372755	0.792023	0.614481
_LS[Phospho (STY)]PDFAEELR_	LSPDFAEELR	1.59365e-31	2	628.782	-0.414133	-1.00342	-1.20794	-1.15494	-1.31483	-0.561853	-1.08737	-0.831282	-0.408243	-0.443788	0.2041	0.690156	-1.15494	-0.561853	0.593086	-0.349639	-0.431945	-0.424154
_S[Phospho (STY)]LNDLGLR_	SLNDLGLR	7.18819e-29	2	484.234	-3.03586	-3.16688	-2.94993	-1.68036	-0.590883	-1.85776	-1.6246	-0.994775	-1.50369	-1.66422	0.307967	0.511496	-2.94993	-1.6246	1.32533	-0.49028	-0.212315	-0.458133
_AS[Phospho (STY)]ISQGPPTASR_	ASISQGPPTASR	2.72865e-13	2	626.29	-1.06553	-1.20195	-0.809317	-0.22979	-0.44148	0.81329	0.576372	0.738939	0.480182	0.487835	0.0045903	2.33816	-0.809317	0.576372	1.38569	-0.547249	0.242772	-11.9437
_PSPC[Carbamidomethyl (C)]LVGEASKPPAPSEGS[Phospho (STY)]PK_	PSPCLVGEASKPPAPSEGSPK	5.71426e-15	3	724.673	3.11251	3.29691	3.14368	3.94639	2.96076	3.16624	2.74878	3.73893	2.71334	2.54695	0.402994	0.394701	3.14368	2.74878	-0.394897	0.116879	0.161018	0.140705
_GLLSNHTGS[Phospho (STY)]PR_	GLLSNHTGSPR	7.29286e-09	2	609.785	-1.80605	-1.75043	-1.58324	-1.13284	-1.34766	-2.09137	-1.91114	-1.27728	-1.91463	-1.66598	0.325835	0.487002	-1.58324	-1.91114	-0.327904	-0.185133	-0.177933	-0.188646
_ESPSSTT[Phospho (STY)]PPIEISSSR_	ESPSSTTPPIEISSSR	1.45262e-15	2	877.896	-1.82636	-1.61725	-1.81748	-2.28721	-1.34731	-1.11965	-0.956675	-1.19607	-0.824339	-1.18231	0.0190085	1.72105	-1.81748	-1.11965	0.697827	-0.193594	-0.152102	-0.32292
_WDEQTSNTKGDDDEES[Phospho (STY)]DEEAVKK_	WDEQTSNTKGDDDEESDEEAVKK	4.23919e-38	3	912.366	-3.24546	-3.25339	-3.30757	-4.17739	-3.6189	-3.11115	-2.66474	-6.22839	-2.56129	-2.63534	0.944728	0.0246933	-3.30757	-2.66474	0.642827	-0.113042	-0.457395	-0.311139
_KVVDY[Phospho (STY)]SQFQESDDADEDYGR_	KVVDYSQFQESDDADEDYGR	8.20943e-25	2	1223.49	-1.24609	0.741591	-1.00063	0.319108	-0.79376	-0.55645	-0.536732	-0.643138	-0.0455494	-0.0029403	0.953747	0.020567	-0.79376	-0.536732	0.257029	-2.20602	-0.859263	-1.64036
_S[Phospho (STY)]PPLKPIQPK_	SPPLKPIQPK	3.64315e-24	2	592.826	-0.682131	-0.58448	-0.555586	-0.583978	-1.26559	-2.22515	-1.95491	-2.74641	-1.23927	-1.66776	0.0164886	1.78282	-0.58448	-1.95491	-1.37043	-0.409642	-0.289134	-0.57631
_S[Phospho (STY)]LDEEPIC[Carbamidomethyl (C)]HR_	SLDEEPICHR	2.14774e-10	2	668.274	0.0890629	0.289511	0.223315	-0.325289	-0.0725032	-1.7917	-2.29401	-2.19058	-2.3307	-1.96662	3.64e-05	4.43867	0.0890629	-2.19058	-2.27964	6.05504	-0.108561	-1.11685
_DHFGLEGDEESTMLEDSVS[Phospho (STY)]PKK_	DHFGLEGDEESTMLEDSVSPKK	3.34567e-17	3	844.028	0.793116	1.62828	1.20822	0.445902	0.527564	0.805617	1.01072	0.618353	1.04868	0.68763	0.803589	0.0949659	0.793116	0.805617	0.0125012	0.537546	0.229061	0.406397
_T[Phospho (STY)]VIRLPSGSGAASPTGSAVDIR_	TVIRLPSGSGAASPTGSAVDIR	1.28189e-07	3	731.374	0.184888	0.113497	0.0245571	0.0113152	0.190877	-1.01775	-0.829661	-0.362233	0.848591	0.625162	0.645081	0.190386	0.113497	-0.362233	-0.47573	0.811792	-5.74325	-27.6042
_VDIITEEM[Oxidation (M)]PENALPS[Phospho (STY)]DEDDKDPNDPYR_	VDIITEEMPENALPSDEDDKDPNDPYR	5.58303e-06	3	1071.79	1.35848	2.67348	2.53109	0.917018	1.52721	2.30463	3.25435	3.60333	2.46793	-0.827971	0.772741	0.111966	1.52721	2.46793	0.94072	0.425161	0.812475	0.651555
_C[Carbamidomethyl (C)]IAC[Carbamidomethyl (C)]QAAKLS[Phospho (STY)]PR_	CIACQAAKLSPR	4.87855e-12	2	727.836	1.92186	2.14764	2.23663	2.25385	1.94676	1.44497	1.34736	1.13679	1.88604	1.5564	0.0139527	1.85534	2.14764	1.44497	-0.702669	0.0751746	0.187957	0.219809
_IGSPLS[Phospho (STY)]PKK_	IGSPLSPKK	8.90109e-11	2	503.77	-1.87	-1.81351	-1.78265	-0.98759	-2.76086	-2.96999	-2.53406	-3.43056	-2.35626	-2.60821	0.0623894	1.20489	-1.81351	-2.60821	-0.794697	-0.340968	-0.153561	-0.306018
_S[Phospho (STY)]LEDVKPR_	SLEDVKPR	2.01415e-07	2	512.247	-3.17391	-3.13583	-3.13163	-2.82614	-1.42406	-1.35019	-1.89875	-0.986054	-2.17333	-1.97616	0.0711995	1.14752	-3.13163	-1.89875	1.23288	-0.273125	-0.293546	-0.37057
_AS[Phospho (STY)]ADFGAAGSPRPLGR_	ASADFGAAGSPRPLGR	2.91182e-22	3	537.254	-0.241837	-0.324882	-0.302347	-0.622484	-0.288137	-1.01279	-0.938804	-1.10573	-0.975682	-0.840712	0.00121212	2.91645	-0.302347	-0.975682	-0.673335	-0.427233	-0.0998119	-0.522495
_HTPPTIGGS[Phospho (STY)]LPYR_	HTPPTIGGSLPYR	1.10754e-24	2	738.356	0.230438	0.576973	0.585748	-1.07336	-0.76827	1.7228	0.889118	-0.828177	0.207275	-0.263841	0.573823	0.241222	0.230438	0.207275	-0.0231633	-8.692	2.88054	6.8301
_SSGSEGTPADTGDLS[Phospho (STY)]PGHGASAPSVSR_	SSGSEGTPADTGDLSPGHGASAPSVSR	7.94304e-05	3	855.368	-2.50947	-2.27025	-2.26377	-2.40381	-2.27541	-2.0998	-2.27634	-2.60508	-1.72782	-2.27296	0.482487	0.316514	-2.27541	-2.27296	0.00244314	-0.0464973	-0.145438	-0.104903
_FNGGHS[Phospho (STY)]PTHS[Phospho (STY)]PEK_	FNGGHSPTHSPEK	3.40462e-26	2	777.792	0.541401	0.107992	0.24004	1.58883	1.15996	2.51178	1.6467	2.77882	1.5739	1.56758	0.0281146	1.55107	0.541401	1.6467	1.1053	0.865084	0.289334	0.647224
_SFT[Phospho (STY)]PLSILK_	SFTPLSILK	1.11715e-27	2	543.286	-0.118816	-1.92817	-2.09613	-2.50065	-0.548945	-2.23823	-3.15438	-2.24007	-2.65974	-2.92468	0.112015	0.950725	-1.92817	-2.65974	-0.731565	-0.72353	-0.154516	-0.479782
_RQLS[Phospho (STY)]APHITR_	RQLSAPHITR	1.47633e-19	3	420.219	-0.43547	-0.839269	-0.92891	0.172762	-0.129381	-1.02864	-0.9245	-1.26982	-1.13688	-1.13223	0.0666048	1.17649	-0.43547	-1.13223	-0.696761	-1.07949	-0.117931	-0.623273
_ATDIPASAS[Phospho (STY)]PPPVAGVPFFK_	ATDIPASASPPPVAGVPFFK	4.30487e-05	3	683.675	8.04008	6.3573	6.15043	5.82633	5.67225	5.02478	4.67359	4.57514	5.27908	5.3122	0.0558762	1.25277	6.15043	5.02478	-1.12565	0.148269	0.0681447	0.177935
_GVEGPQGS[Phospho (STY)]PRPPAPIQQLNR_	GVEGPQGSPRPPAPIQQLNR	1.00649e-19	3	726.699	-1.10996	-1.06207	-1.1571	-2.84642	-1.94113	-3.41342	-3.23548	3.50949	-3.42845	-3.1733	0.880989	0.0550296	-1.1571	-3.23548	-2.07838	-0.476456	-1.56704	-1.17964
_TIS[Phospho (STY)]QSSSLK_	TISQSSSLK	7.49892e-09	2	515.744	-1.48345	-2.16405	-2.27874	-1.84427	-2.22227	-1.66731	-1.36037	-1.3554	-1.75473	-1.89424	0.127063	0.895981	-2.16405	-1.66731	0.496736	-0.166905	-0.14995	-0.190542
_[Acetyl (Protein N-term)]ASAVS[Phospho (STY)]PANLPAVLLQPR_	ASAVSPANLPAVLLQPR	4.99673e-17	3	609.324	3.84611	4.64274	3.02323	1.87506	3.80583	-0.379694	1.2376	0.69713	2.5467	2.26574	0.0402322	1.39543	3.80583	1.2376	-2.56823	0.303902	0.935073	0.65996
_IAC[Carbamidomethyl (C)]KS[Phospho (STY)]PPPESVDTPTSTK_	IACKSPPPESVDTPTSTK	4.58414e-06	3	665.643	-1.73174	-1.03829	-1.59947	0.0472896	-0.814764	-1.66292	-1.53874	-1.57475	-2.10699	-0.970304	0.278448	0.555255	-1.03829	-1.57475	-0.536465	-0.69231	-0.25814	-0.47448
_LLS[Phospho (STY)]PLRDTPPPQSLMVK_	LLSPLRDTPPPQSLMVK	3.16097e-27	3	658.016	-0.0745949	-1.63446	-2.0371	-1.39992	-0.854626	-2.16176	-2.24687	-2.25406	-2.23207	-2.45237	0.0722186	1.14135	-1.39992	-2.24687	-0.846945	-0.633928	-0.0478661	-0.439043
_S[Phospho (STY)]LESVLSLGPR_	SLESVLSLGPR	2.6744e-22	2	619.313	1.57192	0.617474	0.543919	0.282957	0.503314	0.592849	0.477093	0.37218	1.09549	0.940671	0.985334	0.00641636	0.543919	0.592849	0.0489293	0.711712	0.444739	0.560984
_ILEGDNGMDS[Phospho (STY)]DMEEEADDGSK_	ILEGDNGMDSDMEEEADDGSK	9.01397e-34	3	779.619	-3.43446	-3.07884	-2.15234	-1.51873	3.62388	-1.81168	-0.966668	-2.84473	-1.9078	-1.83555	0.771523	0.112651	-2.15234	-1.83555	0.316789	-2.18038	-0.35531	-1.24343
_AIPGDQHPES[Phospho (STY)]PVHTEPM[Oxidation (M)]GIQGR_	AIPGDQHPESPVHTEPMGIQGR	2.28036e-18	3	817.037	0.472753	0.745102	0.440501	0.946064	1.42852	0.1633	0.247951	-0.328492	-1.08396	-0.246044	0.0244863	1.61108	0.745102	-0.246044	-0.991146	0.501886	-2.12169	2.55632
_[Acetyl (Protein N-term)]M[Oxidation (M)]DPLS[Phospho (STY)]PPLC[Carbamidomethyl (C)]TLPPGPEPPR_	MDPLSPPLCTLPPGPEPPR	6.53807e-43	3	737.007	2.38475	2.3248	1.97946	1.8017	1.98968	2.96974	2.57918	2.58318	3.01687	2.91955	0.00607993	2.2161	1.98968	2.91955	0.929865	0.118607	0.0764262	0.17806
_SES[Phospho (STY)]MPVQLNK_	SESMPVQLNK	3.34247e-19	2	606.77	-0.955334	-0.414155	-0.326576	0.430754	-0.55113	-0.0143145	0.254837	0.0349204	-0.217774	-0.780974	0.577039	0.238795	-0.414155	-0.0143145	0.399841	-1.39018	-2.71952	-1.7406
_VIGIS[Phospho (STY)]QEESHPSR_	VIGISQEESHPSR	1.3962e-39	2	759.851	0.252613	0.242577	0.291448	0.178218	0.152895	0.837025	0.793138	0.486307	0.832358	0.67255	0.00431551	2.36497	0.242577	0.793138	0.550561	0.253677	0.205302	0.60018
_VS[Phospho (STY)]PTGAAGR_	VSPTGAAGR	2.55355e-15	2	448.205	-0.0212234	-1.03146	-0.236564	0.942639	0.281319	1.41483	-2.23315	1.3178	0.608399	0.657079	0.729597	0.136917	-0.0212234	0.657079	0.678302	-55.3207	4.22669	6.60019
_ANGNPS[Phospho (STY)]PQL_	ANGNPSPQL	9.97341e-42	1	977.409	-0.441065	-0.271367	-0.188015	-0.0707525	-0.516481	0.247452	0.0269683	0.0955032	-0.0730913	0.128332	0.0184363	1.73433	-0.271367	0.0955032	0.36687	-0.612041	1.40063	-2.33776
_[Acetyl (Protein N-term)]MS[Phospho (STY)]PEVALNR_	MSPEVALNR	6.51853e-25	2	569.752	-2.12448	-2.42732	-2.06933	-1.01026	-2.59624	-1.21519	-1.41109	-1.68921	-1.45704	-1.59215	0.181185	0.741877	-2.12448	-1.45704	0.667447	-0.302116	-0.123095	-0.298315
_RRDS[Phospho (STY)]APYGEYGSWYK_	RRDSAPYGEYGSWYK	7.38945e-19	3	638.944	-2.83476	-2.71533	-2.89699	-4.54699	-4.92955	-3.75579	-3.56526	-4.08569	-2.40366	-2.40008	0.677669	0.168982	-2.89699	-3.56526	-0.668263	-0.29673	-0.243452	-0.264049
_EVIEIEDASPT[Phospho (STY)]K_	EVIEIEDASPTK	2.30208e-32	2	705.824	0.381493	0.402656	0.299429	0.428004	-0.2675	0.20804	-0.195206	-0.39792	0.0681809	-0.144606	0.140751	0.851549	0.381493	-0.144606	-0.5261	1.17607	-2.55626	3.94113
_DVQDAIAQS[Phospho (STY)]PEK_	DVQDAIAQSPEK	2.62315e-22	2	690.806	-1.50512	-1.38037	-0.299379	-0.880663	-0.758335	0.712296	0.938613	0.700436	0.732959	0.677474	0.00530709	2.27514	-0.880663	0.712296	1.59296	-0.507028	0.140941	-9.08173
_SALAPNLLTS[Phospho (STY)]GK_	SALAPNLLTSGK	0.000286157	2	626.321	-0.223208	-1.46193	-1.01021	-0.302501	-0.409605	-0.166074	-1.14617	3.50949	-1.05804	-1.105	0.600979	0.221141	-0.409605	-1.05804	-0.648438	-0.784983	292.444	-4.23035
_TAS[Phospho (STY)]LVSR_	TASLVSR	1.56046e-08	2	407.197	-1.34728	-1.57232	-1.68537	-1.95919	-2.96485	-1.50908	-1.57419	-1.83843	-1.99447	-1.54741	0.613719	0.212031	-1.68537	-1.57419	0.111179	-0.331462	-0.125728	-0.254751
_S[Phospho (STY)]C[Carbamidomethyl (C)]VEEPEPEPEAAEGDGDK_	SCVEEPEPEPEAAEGDGDK	6.30867e-19	2	1062.9	-1.43243	-1.32437	-1.14645	-1.95474	-1.29286	-2.15023	-3.82367	-3.9454	-2.50756	-2.51056	0.0296812	1.52752	-1.32437	-2.51056	-1.1862	-0.21713	-0.278831	-0.458338
_VITAFNDGLNHLDS[Phospho (STY)]LK_	VITAFNDGLNHLDSLK	2.72643e-09	3	612.968	3.83002	3.7767	3.55452	3.82694	4.10369	3.38425	3.33352	3.36668	3.26189	3.35902	0.0150206	1.82331	3.82694	3.35902	-0.467925	0.0512146	0.0143297	0.0796506
_AVAAAAAAAVT[Phospho (STY)]PAAIAAATTTLAQEEPVAAPEPK_	AVAAAAAAAVTPAAIAAATTTLAQEEPVAAPEPK	1.09843e-21	4	799.414	2.96201	1.81778	1.802	-2.51987	2.87406	1.71219	1.17686	1.90157	0.527577	0.474099	0.887998	0.0515879	1.81778	1.17686	-0.640918	1.62451	0.566958	1.23307
_HPAS[Phospho (STY)]DS[Phospho (STY)]EIEELQK_	HPASDSEIEELQK	4.31748e-05	2	821.823	0.920219	1.09168	0.966291	0.517942	0.206066	-0.43218	0.037645	-0.84567	-0.343362	-0.272288	0.0049945	2.30151	0.920219	-0.343362	-1.26358	0.497032	-0.858924	3.62763
_LQYPAGYPS[Phospho (STY)]DK_	LQYPAGYPSDK	2.57138e-25	2	659.789	-1.35486	-1.30526	-1.30427	-1.51615	-1.23438	-0.98914	-0.793453	-0.909692	-0.904016	-1.051	0.00162131	2.79013	-1.30526	-0.909692	0.395572	-0.0788413	-0.104684	-0.209553
_AIS[Phospho (STY)]APTS[Phospho (STY)]PTR_	AISAPTSPTR	2.04922e-14	2	580.741	0.480058	0.487518	0.644906	-0.0170772	-0.890705	0.440196	0.517661	-0.891219	0.268047	0.494701	0.968276	0.0140008	0.480058	0.440196	-0.0398614	4.45696	3.61087	3.77283
_SQS[Phospho (STY)]ESSDEVTELDLSHGK_	SQSESSDEVTELDLSHGK	7.79306e-18	3	676.62	-0.655044	-0.581968	0.251548	0.496501	0.670318	1.21347	0.628929	1.30748	2.46792	0.959693	0.0391446	1.40733	0.251548	1.21347	0.961923	16.9973	0.528921	1.35494
_ETGGILGEGT[Phospho (STY)]PK_	ETGGILGEGTPK	1.13373e-33	2	619.787	-1.7389	-1.67578	-1.66529	-1.92648	-2.3944	-1.92093	-2.71092	-1.19628	-1.90506	-1.82452	0.942408	0.0257611	-1.7389	-1.90506	-0.166154	-0.162737	-0.281513	-0.217853
_AAS[Phospho (STY)]VPC[Carbamidomethyl (C)]SVAPEK_	AASVPCSVAPEK	1.2184e-20	2	648.289	-0.779274	-0.857281	-1.34985	-0.31872	-0.916912	-0.693184	-0.379608	-0.860174	-0.644799	-0.656642	0.429943	0.36659	-0.857281	-0.656642	0.200639	-0.435724	-0.266829	-0.389259
_S[Phospho (STY)]PPPPPPPPR_	SPPPPPPPPR	0.000137963	2	559.773	2.15113	2.13585	2.03056	1.99279	1.63046	0.286022	-0.288439	-0.652489	-0.994742	-1.27641	0.00220486	2.65662	2.03056	-0.652489	-2.68305	0.106145	-1.04541	2.02895
_AALALQSY[Phospho (STY)]PRPTTPAPVVFVSAEQGGPAK_	AALALQSYPRPTTPAPVVFVSAEQGGPAK	4.81796e-12	3	1001.85	1.37628	0.739745	1.02577	0.570187	1.18729	-0.375934	-0.400059	0.636802	-0.0663983	-0.132767	0.0102115	1.99091	1.02577	-0.132767	-1.15854	0.333746	-6.20836	1.43906
_PTTPLSVGTIVPPPRPAS[Phospho (STY)]RPK_	PTTPLSVGTIVPPPRPASRPK	8.52279e-15	3	750.079	-1.00576	-1.06442	-1.10161	-0.920816	-0.675561	-0.77991	-2.09594	-0.411274	-0.39873	-2.12103	0.720909	0.142119	-1.00576	-0.77991	0.225855	-0.178026	-0.756073	-0.573237
_RAS[Phospho (STY)]VVSLMTWK_	RASVVSLMTWK	3.04321e-22	2	679.339	-0.976867	0.413008	0.0196639	-1.05976	-0.335525	-0.430267	-0.285585	-0.625101	1.33487	1.03794	0.373954	0.427182	-0.335525	-0.285585	0.0499402	-1.63484	4.40371	-8.84113
_RT[Phospho (STY)]LSPEFNER_	RTLSPEFNER	6.09171e-15	2	664.803	0.825582	1.68781	0.4976	1.17924	0.458318	-0.524871	-0.0927937	-0.746489	-0.369062	-0.205377	0.00921741	2.03539	0.825582	-0.369062	-1.19464	0.552853	-0.667737	2.92735
_SSPAPNPALAS[Phospho (STY)]PGPAQLQLVR_	SSPAPNPALASPGPAQLQLVR	1.79763e-37	3	717.703	-1.82515	-2.82104	-2.96347	-2.12754	-2.5001	-2.99787	-3.46835	-2.56259	-2.58546	-2.80809	0.22951	0.639199	-2.5001	-2.80809	-0.307987	-0.193619	-0.12886	-0.173624
_SAS[Phospho (STY)]TEELRNPDFQK_	SASTEELRNPDFQK	2.17456e-13	3	567.921	0.346384	0.837778	1.04901	1.28666	1.28006	-1.04396	-1.16353	-1.0283	-3.08307	-3.30826	0.0127172	1.89561	1.04901	-1.16353	-2.21254	0.406303	-0.604267	-3.57723
_LLS[Phospho (STY)]PGAAAGGLQGAPHGKPK_	LLSPGAAAGGLQGAPHGKPK	3.27773e-09	3	636.335	-1.51315	-1.68368	-1.73271	-0.93442	-1.6939	-1.19215	-1.8644	-2.10649	-1.86745	-2.07103	0.298379	0.525231	-1.68368	-1.86745	-0.183778	-0.220627	-0.202502	-0.221607
_TSQGGAGVS[Phospho (STY)]PLLVK_	TSQGGAGVSPLLVK	8.85052e-26	2	697.358	-2.11988	-2.35861	-2.21369	-1.98848	-1.72558	-0.957416	-0.888462	-1.08537	-0.414571	-0.639541	0.000587899	3.2307	-2.11988	-0.888462	1.23142	-0.115484	-0.33682	-0.499033
_S[Phospho (STY)]PM[Oxidation (M)]DSLLHPR_	SPMDSLLHPR	4.02686e-13	2	624.776	-2.65031	-2.48006	-2.44892	-4.19013	-2.41556	-3.3331	-3.19072	-2.98043	-4.88965	-3.91434	0.206255	0.685596	-2.48006	-3.3331	-0.853046	-0.268528	-0.210022	-0.259263
_ELSDQATAS[Phospho (STY)]PIVAR_	ELSDQATASPIVAR	1.85797e-28	2	769.367	1.4036	1.50575	1.52472	1.8068	1.28223	1.13345	1.03749	0.774212	1.15262	1.00928	0.0103488	1.98511	1.50575	1.03749	-0.468264	0.129293	0.147897	0.239919
_EVIEAS[Phospho (STY)]DKEGLS[Phospho (STY)]PAK_	EVIEASDKEGLSPAK	7.10808e-21	2	866.876	-0.0593444	0.0839006	0.0756591	0.0232778	-0.0105027	1.368	1.47968	1.19275	1.26353	1.35478	2.3e-05	4.63859	0.0232778	1.35478	1.3315	2.65363	0.0819989	1.02627
_S[Phospho (STY)]EPSLEPESFR_	SEPSLEPESFR	2.17426e-38	2	679.287	-0.634546	-0.954952	-0.781338	-0.127329	0.439831	-0.195802	-0.748475	-1.13019	-1.40573	-1.44508	0.216527	0.664488	-0.634546	-1.13019	-0.495644	-1.37809	-0.529582	-0.85355
_GMYDGPVFDLTTT[Phospho (STY)]PK_	GMYDGPVFDLTTTPK	6.3149e-19	2	861.378	2.99311	1.54286	1.82603	2.39508	1.94552	3.53828	3.35253	3.28747	3.13934	3.09399	0.0248017	1.60552	1.94552	3.28747	1.34196	0.264876	0.0541538	0.265711
_S[Phospho (STY)]ISSPSVSSETM[Oxidation (M)]DKPVDLSTR_	SISSPSVSSETMDKPVDLSTR	0.000276063	3	773.686	-0.0284472	0.49491	0.27766	0.161927	0.822974	-0.252665	-0.589174	-1.40302	-0.530182	-0.41112	0.0162183	1.78999	0.27766	-0.530182	-0.807842	0.946423	-0.701463	-4.36658
_S[Phospho (STY)]VQEGENPDDGVRGSPPEDYR_	SVQEGENPDDGVRGSPPEDYR	3.732e-06	3	794.999	-1.54771	-0.355612	-1.85987	-0.552261	-1.89841	-0.774919	-0.799456	-0.720484	-0.84141	-0.868944	0.354104	0.450869	-1.54771	-0.799456	0.748252	-0.592325	-0.0722945	-0.53287
_ILRLS[Phospho (STY)]TFEK_	ILRLSTFEK	7.76646e-08	2	593.815	-2.99891	-3.23424	-2.34247	-2.81969	-2.48352	-0.46617	-0.502268	-0.745894	-0.425367	-0.665145	0.000576788	3.23898	-2.81969	-0.502268	2.31742	-0.131764	-0.245509	-0.716883
_PLTES[Phospho (STY)]PFK_	PLTESPFK	2.83279e-17	2	499.733	-3.08862	-3.02239	-3.17657	-2.74557	-1.9437	-2.70604	-2.69808	-3.34275	-2.9475	-2.89751	0.733885	0.134372	-3.02239	-2.89751	0.124886	-0.179818	-0.0898449	-0.134229
_EHGPFRS[Phospho (STY)]VEDLVR_	EHGPFRSVEDLVR	3.72993e-29	3	540.923	-0.960207	-1.00816	-1.0743	-1.70254	-1.06243	-0.834435	-0.579191	-0.664247	-0.201834	0.0252849	0.027081	1.56734	-1.06243	-0.579191	0.483236	-0.263316	-0.782454	-0.604071
_SITS[Phospho (STY)]PPSTSTTK_	SITSPPSTSTTK	7.16749e-18	2	643.797	2.80095	2.70381	2.74861	2.72301	1.76296	1.04733	0.34001	1.52949	0.316075	0.245992	0.00319647	2.49533	2.72301	0.34001	-2.383	0.172808	0.816738	0.670504
_GPPASSPAPAPKFS[Phospho (STY)]PVTPK_	GPPASSPAPAPKFSPVTPK	4.63626e-36	3	638.324	0.614071	1.63759	0.268034	0.765862	1.69396	-2.05346	-2.17137	0.952695	-1.82005	-0.487182	0.0481243	1.31764	0.765862	-1.82005	-2.58591	0.640502	-1.19925	-24.8142
_RDS[Phospho (STY)]FIGTPYWMAPEVVM[Oxidation (M)]C[Carbamidomethyl (C)]ETSK_	RDSFIGTPYWMAPEVVMCETSK	8.05866e-12	3	900.723	0.954133	0.834337	1.46617	1.27623	2.07862	3.52117	3.56328	2.52502	3.40189	3.09306	0.00159373	2.79759	1.27623	3.40189	2.12566	0.372238	0.133606	0.480593
_GSQNSRVS[Phospho (STY)]PDFTQESR_	GSQNSRVSPDFTQESR	5.60696e-38	3	625.606	-2.17744	-2.35841	-2.27691	-2.44653	-4.93828	-2.80521	-2.90311	-2.37693	-3.53891	-3.19262	0.886138	0.0524985	-2.35841	-2.90311	-0.544693	-0.414667	-0.146741	-0.289282
_GALQNIIPAS[Phospho (STY)]TGAAK_	GALQNIIPASTGAAK	8.84693e-20	2	746.382	1.50539	1.35753	1.26209	1.36617	1.05218	1.87393	2.1548	1.81772	2.14998	2.12445	0.00119873	2.92128	1.35753	2.12445	0.766916	0.128062	0.081231	0.245012
_T[Phospho (STY)]PVSGSLK_	TPVSGSLK	1.5115e-12	2	434.712	-1.98259	-2.11078	-2.00531	-2.44437	-2.56524	-2.9567	-2.51422	-3.17429	-2.99564	-2.78905	0.0128901	1.88974	-2.11078	-2.9567	-0.845925	-0.119917	-0.0862355	-0.166895
_GGNFGFGDS[Phospho (STY)]R_	GGNFGFGDSR	1.01838e-14	2	547.209	-0.449976	-0.131075	-0.197886	-0.774688	-0.910815	-1.01787	-0.562891	-1.31865	-0.633864	-0.230069	0.427716	0.368845	-0.449976	-0.633864	-0.183888	-0.6983	-0.561288	-0.623376
_S[Phospho (STY)]PTPPNLPSDK_	SPTPPNLPSDK	4.59035e-31	2	616.782	-0.471921	-0.386755	-0.601931	-0.12805	-1.82801	-0.105307	-0.0864853	3.50949	-0.271486	-0.0695474	0.250189	0.601732	-0.471921	-0.0864853	0.385436	-0.970141	2.73976	-30.76
_LRTHS[Phospho (STY)]IESSGK_	LRTHSIESSGK	1.6199e-15	3	432.21	-1.89397	-2.05834	-1.71555	-1.49948	-3.17513	-4.52118	-0.469912	-0.970831	-2.51862	-0.499477	0.824271	0.0839299	-1.89397	-0.970831	0.923138	-0.315495	-0.967167	-0.644515
_APAPPPPQPPPPS[Phospho (STY)]PLIPNR_	APAPPPPQPPPPSPLIPNR	5.216e-28	3	674.019	1.3398	1.03929	0.790577	1.29437	4.44517	-1.09028	-1.01504	0.918284	-1.05975	-1.24507	0.0428469	1.36808	1.29437	-1.05975	-2.35412	0.844643	-1.29998	3.24051
_IAS[Phospho (STY)]PVSR_	IASPVSR	1.01914e-10	2	405.199	-0.692642	-0.662662	-0.495819	-0.229466	-0.760634	-0.810445	-0.876038	-1.6055	-1.01274	-1.58388	0.0490507	1.30936	-0.662662	-1.01274	-0.350076	-0.37478	-0.329151	-0.49948
_YRS[Phospho (STY)]DVHTEAVQAALAK_	YRSDVHTEAVQAALAK	1.47197e-17	3	613.631	-3.03574	-3.12349	-3.07514	-3.11741	-2.94665	-2.88607	-3.14883	-4.00648	-3.6345	-3.06166	0.337126	0.472208	-3.07514	-3.14883	-0.0736878	-0.0236766	-0.137765	-0.108072
_DVS[Phospho (STY)]GLRDVK_	DVSGLRDVK	0.000269748	2	534.758	-1.78113	-1.70945	-1.65745	-2.17734	-1.27622	-2.03471	-1.90257	-2.21679	-2.17748	-1.93185	0.146904	0.832968	-1.70945	-2.03471	-0.325264	-0.186978	-0.06888	-0.155048
_GDEPQASGYHS[Phospho (STY)]EGETLK_	GDEPQASGYHSEGETLK	6.45545e-13	2	942.886	-1.02111	-1.15176	0.46261	-0.762459	-0.425743	-1.40496	-1.5918	-1.9376	-0.567972	-1.59831	0.103983	0.983037	-0.762459	-1.5918	-0.829341	-1.11316	-0.361701	-0.706135
_TAS[Phospho (STY)]LNQRPR_	TASLNQRPR	1.88565e-06	2	561.774	0.0808764	0.324753	-0.312705	0.263973	0.46413	2.15448	2.0021	1.70392	1.48467	1.77085	0.000284036	3.54663	0.263973	1.77085	1.50688	1.82716	0.143374	0.919516
_GRS[Phospho (STY)]FAGNLNTYK_	GRSFAGNLNTYK	2.37758e-08	2	704.324	0.156047	0.160863	0.17908	0.252658	0.241165	0.919145	0.800841	1.3118	0.849646	0.851268	0.00495367	2.30507	0.17908	0.851268	0.672189	0.230768	0.220257	0.732909
_SMS[Phospho (STY)]VDLSHAPLK_	SMSVDLSHAPLK	1.24552e-26	2	682.818	-3.1392	-3.0829	-2.76751	-3.48403	-2.15831	-1.46364	-1.43117	-1.3785	-1.30083	-1.39519	0.00887887	2.05164	-3.0829	-1.39519	1.68772	-0.170511	-0.0441586	-0.404835
_S[Phospho (STY)]PTPPLFSLPEAR_	SPTPPLFSLPEAR	1.65284e-20	2	746.366	3.29052	1.65846	2.00794	1.71752	1.72775	0.326976	0.329408	-0.506961	0.0373627	-0.0371218	0.00539047	2.26837	1.72775	0.0373627	-1.69038	0.331602	11.4606	1.13398
_IQIQLTQS[Phospho (STY)]FEK_	IQIQLTQSFEK	6.4923e-29	2	707.853	-1.58209	-0.708748	-0.753748	0.104149	0.273366	-0.591021	-0.339994	-0.355905	-0.715513	-0.605913	0.984014	0.0069987	-0.708748	-0.591021	0.117726	-1.40178	-0.317836	-0.967945
_EARNS[Phospho (STY)]WDSPAFSNDVIR_	EARNSWDSPAFSNDVIR	7.21893e-37	3	681.969	-1.96361	-2.6303	-2.09827	-2.02519	-1.59187	-1.09536	-0.826765	-1.47218	-0.787183	-0.804492	0.00580168	2.23645	-2.02519	-0.826765	1.19843	-0.180877	-0.294738	-0.421213
_RIVAHAVEVPAVQS[Phospho (STY)]PR_	RIVAHAVEVPAVQSPR	1.27722e-23	3	603.656	-0.0768663	-0.0350489	-0.0868574	-0.202709	-0.241302	-0.646628	-0.44249	-0.389538	-0.734404	-0.668693	0.00491529	2.30845	-0.0868574	-0.646628	-0.559771	-0.688802	-0.26208	-0.74704
_VLDTSSLTQSAPAS[Phospho (STY)]PTNK_	VLDTSSLTQSAPASPTNK	1.96987e-22	2	948.951	2.50244	-0.690226	2.32659	2.5236	2.28085	2.20574	2.05025	2.25086	2.17914	1.60621	0.77241	0.112152	2.32659	2.17914	-0.147448	0.777007	0.128041	0.495805
_SSS[Phospho (STY)]PC[Carbamidomethyl (C)]RTPEPDNDAHLR_	SSSPCRTPEPDNDAHLR	5.65621e-28	3	673.618	-1.10408	-0.903508	-0.909153	-0.529785	-0.816563	0.0185741	-0.190096	-0.675223	0.277724	-0.143986	0.0205999	1.68614	-0.903508	-0.143986	0.759522	-0.244998	-2.45087	-0.929029
_EAGELPTS[Phospho (STY)]PLHLLSPGTPR_	EAGELPTSPLHLLSPGTPR	1.31768e-34	3	684.677	-1.51589	-1.43258	-1.84869	-2.09993	-2.43002	-2.64999	-2.64053	-3.72071	-2.71035	-3.39463	0.0149023	1.82675	-1.84869	-2.71035	-0.861656	-0.221607	-0.166052	-0.306241
_S[Phospho (STY)]LNSVVTSEPDK_	SLNSVVTSEPDK	1.36375e-20	2	678.308	-1.11758	-1.49776	-1.56192	-2.30679	-1.28478	-1.16305	-0.893361	-1.49442	-0.352444	-0.633363	0.10301	0.987122	-1.49776	-0.893361	0.6044	-0.293677	-0.490798	-0.44269
_AVT[Phospho (STY)]PVSQGSNSSSADPK_	AVTPVSQGSNSSSADPK	5.62132e-16	2	856.38	0.200075	0.397834	0.0260881	-0.779074	-0.993562	-1.75967	-1.44914	-2.38733	-1.15335	0.474812	0.184034	0.735102	0.0260881	-1.44914	-1.47523	-2.69149	-0.852404	-1.32705
_QYLEAFATATASGVPNGEDS[Phospho (STY)]PPQVPLPPPPPPPPRPVAR_	QYLEAFATATASGVPNGEDSPPQVPLPPPPPPPPRPVAR	1.98064e-09	4	1024.51	5.23239	4.92696	4.02703	4.08655	3.91691	2.65365	2.48236	2.35739	3.41151	3.61323	0.0118762	1.92532	4.08655	2.65365	-1.4329	0.134919	0.196323	0.266598
_HS[Phospho (STY)]YPPALGSPGALAGAGVGAAGPLER_	HSYPPALGSPGALAGAGVGAAGPLER	2.85072e-18	3	818.404	1.25483	1.15946	1.06239	1.58032	1.62886	1.97187	1.90259	1.98882	2.02092	2.0549	0.0133324	1.87509	1.25483	1.98882	0.733994	0.189957	0.0288047	0.231191
_SGKLS[Phospho (STY)]QELDFVSHNVR_	SGKLSQELDFVSHNVR	5.05617e-15	3	632.639	1.76475	-0.750454	1.96732	3.1624	2.06004	3.66043	3.31629	3.2138	3.38808	3.03826	0.11183	0.951442	1.96732	3.31629	1.34897	0.879555	0.0691314	0.53076
_RIPVS[Phospho (STY)]PEQAR_	RIPVSPEQAR	7.84805e-20	2	616.811	0.699216	0.91107	0.827968	1.08612	1.07283	0.745228	0.946853	0.44303	0.756207	0.5796	0.145221	0.837971	0.91107	0.745228	-0.165843	0.178918	0.275688	0.255218
_SDLS[Phospho (STY)]LGSR_	SDLSLGSR	2.11479e-09	2	457.703	-2.80978	-2.79551	-2.85447	-2.14137	-3.12989	-1.84821	-1.68036	-1.24448	-2.18144	-1.75647	0.00827536	2.08221	-2.80978	-1.75647	1.05331	-0.132703	-0.193785	-0.278165
_TSSDSALHTSVM[Oxidation (M)]NPSPQDTY[Phospho (STY)]PGPTPPSILPSR_	TSSDSALHTSVMNPSPQDTYPGPTPPSILPSR	3.35587e-28	4	859.146	4.29792	3.23069	3.18997	3.22784	3.10799	0.888381	1.02758	-0.141633	0.312106	0.701655	0.00027188	3.56562	3.22784	0.701655	-2.52619	0.146101	0.850772	0.792341
_RSS[Phospho (STY)]GFISELPSEEGK_	RSSGFISELPSEEGK	2.67776e-14	3	568.261	3.43228	3.73137	3.28023	3.22031	1.81681	4.78805	4.49129	3.86592	3.64822	3.3993	0.110348	0.957236	3.28023	3.86592	0.585697	0.239661	0.14425	0.224646
_VIS[Phospho (STY)]PGPNFQER_	VISPGPNFQER	8.53086e-41	2	662.308	-1.14168	-1.19897	-1.09115	-0.497337	-1.3744	-0.146362	-0.375458	-0.298271	-0.201249	-0.391906	0.0155139	1.80928	-1.14168	-0.298271	0.843413	-0.313528	-0.379382	-0.70215
_IATISLESKS[Phospho (STY)]PPK_	IATISLESKSPPK	1.48042e-08	3	484.257	-0.631502	-0.101035	-2.29959	-0.612418	0.0936541	1.44096	0.204503	0.0916541	0.142267	0.310774	0.10568	0.976005	-0.612418	0.204503	0.816921	-1.32824	1.29347	-6.9887
_ASEDTTSGS[Phospho (STY)]PPK_	ASEDTTSGSPPK	1.69947e-13	2	628.756	-2.65179	-2.79092	-2.24376	-2.526	-3.14025	-3.92814	-2.37462	-3.73053	-2.96006	-3.58547	0.159441	0.7974	-2.65179	-3.58547	-0.933681	-0.123982	-0.192644	-0.196437
_LEPRPS[Phospho (STY)]VAEVPYR_	LEPRPSVAEVPYR	9.75792e-32	3	531.599	-2.1012	-2.19105	-2.07457	-1.34235	-1.19568	0.380882	-0.317566	0.409629	-0.521607	-0.561876	0.00337973	2.47112	-2.07457	-0.317566	1.75701	-0.265133	-3.94234	-1.03317
_DLLNC[Carbamidomethyl (C)]S[Phospho (STY)]FK_	DLLNCSFK	2.09176e-27	2	538.728	-3.6476	-3.9685	-3.6156	-2.32342	-1.9467	-2.09965	-6.03507	-1.25195	-4.83498	-4.9134	0.60333	0.219445	-3.6156	-4.83498	-1.21938	-0.290878	-0.533695	-0.44373
_VVDNS[Phospho (STY)]PPPALPPK_	VVDNSPPPALPPK	2.69893e-10	2	705.855	1.43754	-0.259254	1.47593	2.00972	1.15029	0.0301899	-1.09771	-0.337802	-0.101301	-0.741092	0.0267546	1.5726	1.43754	-0.337802	-1.77534	0.733894	-1.03685	2.99687
_ALVLPS[Phospho (STY)]PRPYVR_	ALVLPSPRPYVR	1.1857e-33	3	483.266	-0.847251	-1.00486	-0.851915	-0.683206	-0.706574	-1.64417	-1.42983	-0.282473	-0.366854	-0.380708	0.996988	0.00131	-0.847251	-0.380708	0.466543	-0.158666	-0.803163	-0.546421
_RQGLAETAS[Phospho (STY)]PVAVSLR_	RQGLAETASPVAVSLR	2.53821e-24	3	578.968	1.11489	1.25359	-0.374863	0.739965	2.91635	-0.150111	-0.528344	0.200983	-1.97736	-0.819017	0.0617801	1.20915	1.11489	-0.528344	-1.64323	1.04928	-1.27304	5.67527
_LHPDGS[Phospho (STY)]PDVAGEK_	LHPDGSPDVAGEK	1.24365e-27	2	701.306	-1.3099	-1.22346	-1.41549	-2.03442	-3.2902	-2.00485	-1.70476	-3.07771	-1.44186	-1.36917	0.932705	0.0302558	-1.41549	-1.70476	-0.289272	-0.465467	-0.361455	-0.391687
_IHPMAYQLQLQAASNFKS[Phospho (STY)]PVK_	IHPMAYQLQLQAASNFKSPVK	5.24504e-32	3	817.747	1.2984	1.74553	2.23951	2.39594	1.77597	2.74816	2.76404	2.45997	2.48171	2.57839	0.0448785	1.34796	1.77597	2.57839	0.802421	0.230801	0.0551733	0.216037
_GC[Carbamidomethyl (C)]LTTPNS[Phospho (STY)]PSMHSR_	GCLTTPNSPSMHSR	3.03254e-09	3	542.225	-2.97273	-2.61166	-1.98857	-3.23059	-2.24962	-3.51318	-3.36042	-3.61795	-4.06656	-4.06777	0.0156469	1.80557	-2.61166	-3.61795	-1.00629	-0.194636	-0.0873376	-0.224734
[truncated: 13,905 more rows]

## Sheet: Glycopeptide
Glycopeptide	Peptide Sequence	Score (EG.QValue)	Precursor charge state	Precursor m/z	Basal_1	Basal_2	Basal_3	Basal_4	Basal_5	Luminal_1	Luminal_2	Luminal_3	Luminal_4	Luminal_5	Adjusted_P_Value	Log10_P_Value	Basal_median	Luminal_median	log2FC	Basal_CV	Luminal_CV	Overall_CV
[truncated: 682 more rows]

[truncated: 2 more sheets: Acetyl-peptide, Ubiquityl-peptide]
