# Supplementary material for: MoSAIC: An Integrated and Modular Workflow for Confident Analysis of Protein Post-Translational Modification Landscapes
Source: Mol Cell Proteomics. 2025 Dec 24;25(2):101502. doi: 10.1016/j.mcpro.2025.101502 (PMC12887801; doi:10.1016/j.mcpro.2025.101502)
Supplement: Supplemental Table S3 [file mmc3.xlsx]

## Sheet: Sheet0
Table S3. Spectral library generated for the DIA-MS analysis of intact glycopeptides

## Sheet: Spectral Library
ReferenceRun	PrecursorCharge	Workflow	IntModifiedPeptide	ModifiedPeptide	StrippedPeptide	iRT	IonMobility	iRTSourceSpecific	BGSInferenceId	IsProteotypic	IntLabeledPeptide	LabeledPeptide	PrecursorMz	ReferenceRunQvalue	ReferenceRunMS1Response	FragmentLossType	FragmentNumber	FragmentType	FragmentCharge	FragmentMz	RelativeIntensity	ExcludeFromAssay	Database	ProteinGroups	UniProtIds	Protein Name	ProteinDescription	Organisms	OrganismId	Genes	Protein Existence	Sequence Version	FASTAName
NaN	3		_GSLSYLN[+568]VTR_	GSLSYLN[Hex(1)HexNAc(2)]VTR	GSLSYLNVTR	23.9151	NaN	23.9151	P07339	TRUE	_GSLSYLN[+568]VTR_	GSLSYLN[Hex(1)HexNAc(2)]VTR	559.94	NaN	NaN	noloss	100	y	1	1109.59	100	FALSE	sp	P07339	P07339	CATD_HUMAN	Cathepsin D	Homo sapiens	9606	CTSD	1	1	Uniprot_reviewed_Human_IRT_022019_DMM
NaN	3		_GSLSYLN[+568]VTR_	GSLSYLN[Hex(1)HexNAc(2)]VTR	GSLSYLNVTR	23.9151	NaN	23.9151	P07339	TRUE	_GSLSYLN[+568]VTR_	GSLSYLN[Hex(1)HexNAc(2)]VTR	559.94	NaN	NaN	noloss	8	b	1	834.423	12.1049	FALSE	sp	P07339	P07339	CATD_HUMAN	Cathepsin D	Homo sapiens	9606	CTSD	1	1	Uniprot_reviewed_Human_IRT_022019_DMM
NaN	3		_GSLSYLN[+568]VTR_	GSLSYLN[Hex(1)HexNAc(2)]VTR	GSLSYLNVTR	23.9151	NaN	23.9151	P07339	TRUE	_GSLSYLN[+568]VTR_	GSLSYLN[Hex(1)HexNAc(2)]VTR	559.94	NaN	NaN	noloss	9	b	1	935.493	12.8782	FALSE	sp	P07339	P07339	CATD_HUMAN	Cathepsin D	Homo sapiens	9606	CTSD	1	1	Uniprot_reviewed_Human_IRT_022019_DMM
NaN	3		_GSLSYLN[+568]VTR_	GSLSYLN[Hex(1)HexNAc(2)]VTR	GSLSYLNVTR	23.9151	NaN	23.9151	P07339	TRUE	_GSLSYLN[+568]VTR_	GSLSYLN[Hex(1)HexNAc(2)]VTR	559.94	NaN	NaN	noloss	3	y	1	375.234	12.4114	FALSE	sp	P07339	P07339	CATD_HUMAN	Cathepsin D	Homo sapiens	9606	CTSD	1	1	Uniprot_reviewed_Human_IRT_022019_DMM
NaN	3		_GSLSYLN[+568]VTR_	GSLSYLN[Hex(1)HexNAc(2)]VTR	GSLSYLNVTR	23.9151	NaN	23.9151	P07339	TRUE	_GSLSYLN[+568]VTR_	GSLSYLN[Hex(1)HexNAc(2)]VTR	559.94	NaN	NaN	noloss	6	y	1	765.422	10.488	TRUE	sp	P07339	P07339	CATD_HUMAN	Cathepsin D	Homo sapiens	9606	CTSD	1	1	Uniprot_reviewed_Human_IRT_022019_DMM
NaN	3		_GSLSYLN[+568]VTR_	GSLSYLN[Hex(1)HexNAc(2)]VTR	GSLSYLNVTR	23.9151	NaN	23.9151	P07339	TRUE	_GSLSYLN[+568]VTR_	GSLSYLN[Hex(1)HexNAc(2)]VTR	559.94	NaN	NaN	noloss	7	y	1	852.456	22.5469	FALSE	sp	P07339	P07339	CATD_HUMAN	Cathepsin D	Homo sapiens	9606	CTSD	1	1	Uniprot_reviewed_Human_IRT_022019_DMM
NaN	3		_GSLSYLN[+568]VTR_	GSLSYLN[Hex(1)HexNAc(2)]VTR	GSLSYLNVTR	23.9151	NaN	23.9151	P07339	TRUE	_GSLSYLN[+568]VTR_	GSLSYLN[Hex(1)HexNAc(2)]VTR	559.94	NaN	NaN	noloss	8	y	1	965.537	15.5136	FALSE	sp	P07339	P07339	CATD_HUMAN	Cathepsin D	Homo sapiens	9606	CTSD	1	1	Uniprot_reviewed_Human_IRT_022019_DMM
NaN	5		_RHEEGHMLN[+1216]C[+57]TC[+57]FGQGR_	RHEEGHMLN[Hex(5)HexNAc(2)]C[Carbamidomethyl]TC[Carbamidomethyl]FGQGR	RHEEGHMLNCTCFGQGR	-7.45115	NaN	-7.45115	P02751	TRUE	_RHEEGHMLN[+1216]C[+57]TC[+57]FGQGR_	RHEEGHMLN[Hex(5)HexNAc(2)]C[Carbamidomethyl]TC[Carbamidomethyl]FGQGR	661.869	NaN	NaN	noloss	101	y	2	1146.49	100	FALSE	sp	P02751	P02751	FINC_HUMAN	Fibronectin	Homo sapiens	9606	FN1	1	4	Uniprot_reviewed_Human_IRT_022019_DMM
NaN	5		_RHEEGHMLN[+1216]C[+57]TC[+57]FGQGR_	RHEEGHMLN[Hex(5)HexNAc(2)]C[Carbamidomethyl]TC[Carbamidomethyl]FGQGR	RHEEGHMLNCTCFGQGR	-7.45115	NaN	-7.45115	P02751	TRUE	_RHEEGHMLN[+1216]C[+57]TC[+57]FGQGR_	RHEEGHMLN[Hex(5)HexNAc(2)]C[Carbamidomethyl]TC[Carbamidomethyl]FGQGR	661.869	NaN	NaN	noloss	6	b	1	746.332	88.0871	FALSE	sp	P02751	P02751	FINC_HUMAN	Fibronectin	Homo sapiens	9606	FN1	1	4	Uniprot_reviewed_Human_IRT_022019_DMM
NaN	5		_RHEEGHMLN[+1216]C[+57]TC[+57]FGQGR_	RHEEGHMLN[Hex(5)HexNAc(2)]C[Carbamidomethyl]TC[Carbamidomethyl]FGQGR	RHEEGHMLNCTCFGQGR	-7.45115	NaN	-7.45115	P02751	TRUE	_RHEEGHMLN[+1216]C[+57]TC[+57]FGQGR_	RHEEGHMLN[Hex(5)HexNAc(2)]C[Carbamidomethyl]TC[Carbamidomethyl]FGQGR	661.869	NaN	NaN	noloss	4	y	1	417.221	79.8976	FALSE	sp	P02751	P02751	FINC_HUMAN	Fibronectin	Homo sapiens	9606	FN1	1	4	Uniprot_reviewed_Human_IRT_022019_DMM
NaN	5		_RHEEGHMLN[+1216]C[+57]TC[+57]FGQGR_	RHEEGHMLN[Hex(5)HexNAc(2)]C[Carbamidomethyl]TC[Carbamidomethyl]FGQGR	RHEEGHMLNCTCFGQGR	-7.45115	NaN	-7.45115	P02751	TRUE	_RHEEGHMLN[+1216]C[+57]TC[+57]FGQGR_	RHEEGHMLN[Hex(5)HexNAc(2)]C[Carbamidomethyl]TC[Carbamidomethyl]FGQGR	661.869	NaN	NaN	noloss	5	y	1	564.29	84.9693	FALSE	sp	P02751	P02751	FINC_HUMAN	Fibronectin	Homo sapiens	9606	FN1	1	4	Uniprot_reviewed_Human_IRT_022019_DMM
NaN	5		_RHEEGHMLN[+1216]C[+57]TC[+57]FGQGR_	RHEEGHMLN[Hex(5)HexNAc(2)]C[Carbamidomethyl]TC[Carbamidomethyl]FGQGR	RHEEGHMLNCTCFGQGR	-7.45115	NaN	-7.45115	P02751	TRUE	_RHEEGHMLN[+1216]C[+57]TC[+57]FGQGR_	RHEEGHMLN[Hex(5)HexNAc(2)]C[Carbamidomethyl]TC[Carbamidomethyl]FGQGR	661.869	NaN	NaN	noloss	6	y	1	724.32	66.5273	FALSE	sp	P02751	P02751	FINC_HUMAN	Fibronectin	Homo sapiens	9606	FN1	1	4	Uniprot_reviewed_Human_IRT_022019_DMM
NaN	5		_RHEEGHMLN[+1216]C[+57]TC[+57]FGQGR_	RHEEGHMLN[Hex(5)HexNAc(2)]C[Carbamidomethyl]TC[Carbamidomethyl]FGQGR	RHEEGHMLNCTCFGQGR	-7.45115	NaN	-7.45115	P02751	TRUE	_RHEEGHMLN[+1216]C[+57]TC[+57]FGQGR_	RHEEGHMLN[Hex(5)HexNAc(2)]C[Carbamidomethyl]TC[Carbamidomethyl]FGQGR	661.869	NaN	NaN	noloss	7	y	1	825.368	50.3386	TRUE	sp	P02751	P02751	FINC_HUMAN	Fibronectin	Homo sapiens	9606	FN1	1	4	Uniprot_reviewed_Human_IRT_022019_DMM
NaN	5		_RHEEGHMLN[+1216]C[+57]TC[+57]FGQGR_	RHEEGHMLN[Hex(5)HexNAc(2)]C[Carbamidomethyl]TC[Carbamidomethyl]FGQGR	RHEEGHMLNCTCFGQGR	-7.45115	NaN	-7.45115	P02751	TRUE	_RHEEGHMLN[+1216]C[+57]TC[+57]FGQGR_	RHEEGHMLN[Hex(5)HexNAc(2)]C[Carbamidomethyl]TC[Carbamidomethyl]FGQGR	661.869	NaN	NaN	noloss	8	y	1	985.401	64.7171	FALSE	sp	P02751	P02751	FINC_HUMAN	Fibronectin	Homo sapiens	9606	FN1	1	4	Uniprot_reviewed_Human_IRT_022019_DMM
NaN	3		_AN[+892]ATLLLGPLR_	AN[Hex(3)HexNAc(2)]ATLLLGPLR	ANATLLLGPLR	53.1284	NaN	53.1284	O14594	TRUE	_AN[+892]ATLLLGPLR_	AN[Hex(3)HexNAc(2)]ATLLLGPLR	677.675	NaN	NaN	noloss	101	y	1	1341.78	100	FALSE	sp	O14594	O14594	NCAN_HUMAN	Neurocan core protein	Homo sapiens	9606	NCAN	1	3	Uniprot_reviewed_Human_IRT_022019_DMM
NaN	3		_AN[+892]ATLLLGPLR_	AN[Hex(3)HexNAc(2)]ATLLLGPLR	ANATLLLGPLR	53.1284	NaN	53.1284	O14594	TRUE	_AN[+892]ATLLLGPLR_	AN[Hex(3)HexNAc(2)]ATLLLGPLR	677.675	NaN	NaN	noloss	4	y	1	442.278	53.9983	FALSE	sp	O14594	O14594	NCAN_HUMAN	Neurocan core protein	Homo sapiens	9606	NCAN	1	3	Uniprot_reviewed_Human_IRT_022019_DMM
NaN	3		_AN[+892]ATLLLGPLR_	AN[Hex(3)HexNAc(2)]ATLLLGPLR	ANATLLLGPLR	53.1284	NaN	53.1284	O14594	TRUE	_AN[+892]ATLLLGPLR_	AN[Hex(3)HexNAc(2)]ATLLLGPLR	677.675	NaN	NaN	noloss	5	y	1	555.363	39.361	FALSE	sp	O14594	O14594	NCAN_HUMAN	Neurocan core protein	Homo sapiens	9606	NCAN	1	3	Uniprot_reviewed_Human_IRT_022019_DMM
NaN	3		_AN[+892]ATLLLGPLR_	AN[Hex(3)HexNAc(2)]ATLLLGPLR	ANATLLLGPLR	53.1284	NaN	53.1284	O14594	TRUE	_AN[+892]ATLLLGPLR_	AN[Hex(3)HexNAc(2)]ATLLLGPLR	677.675	NaN	NaN	noloss	6	y	1	668.447	29.2387	FALSE	sp	O14594	O14594	NCAN_HUMAN	Neurocan core protein	Homo sapiens	9606	NCAN	1	3	Uniprot_reviewed_Human_IRT_022019_DMM
NaN	3		_AN[+892]ATLLLGPLR_	AN[Hex(3)HexNAc(2)]ATLLLGPLR	ANATLLLGPLR	53.1284	NaN	53.1284	O14594	TRUE	_AN[+892]ATLLLGPLR_	AN[Hex(3)HexNAc(2)]ATLLLGPLR	677.675	NaN	NaN	noloss	7	y	1	781.531	21.5734	FALSE	sp	O14594	O14594	NCAN_HUMAN	Neurocan core protein	Homo sapiens	9606	NCAN	1	3	Uniprot_reviewed_Human_IRT_022019_DMM
NaN	3		_AN[+892]ATLLLGPLR_	AN[Hex(3)HexNAc(2)]ATLLLGPLR	ANATLLLGPLR	53.1284	NaN	53.1284	O14594	TRUE	_AN[+892]ATLLLGPLR_	AN[Hex(3)HexNAc(2)]ATLLLGPLR	677.675	NaN	NaN	noloss	8	y	1	882.579	18.1769	TRUE	sp	O14594	O14594	NCAN_HUMAN	Neurocan core protein	Homo sapiens	9606	NCAN	1	3	Uniprot_reviewed_Human_IRT_022019_DMM
NaN	3		_AN[+892]ATLLLGPLR_	AN[Hex(3)HexNAc(2)]ATLLLGPLR	ANATLLLGPLR	53.1284	NaN	53.1284	O14594	TRUE	_AN[+892]ATLLLGPLR_	AN[Hex(3)HexNAc(2)]ATLLLGPLR	677.675	NaN	NaN	noloss	9	y	1	953.615	20.9342	FALSE	sp	O14594	O14594	NCAN_HUMAN	Neurocan core protein	Homo sapiens	9606	NCAN	1	3	Uniprot_reviewed_Human_IRT_022019_DMM
NaN	2		_SLSN[+568]STAR_	SLSN[Hex(1)HexNAc(2)]STAR	SLSNSTAR	-16.9796	NaN	-16.9796	P50454	TRUE	_SLSN[+568]STAR_	SLSN[Hex(1)HexNAc(2)]STAR	702.323	NaN	NaN	noloss	101	y	1	1038.5	100	FALSE	sp	P50454	P50454	SERPH_HUMAN	Serpin H1	Homo sapiens	9606	SERPINH1	1	2	Uniprot_reviewed_Human_IRT_022019_DMM
NaN	2		_SLSN[+568]STAR_	SLSN[Hex(1)HexNAc(2)]STAR	SLSNSTAR	-16.9796	NaN	-16.9796	P50454	TRUE	_SLSN[+568]STAR_	SLSN[Hex(1)HexNAc(2)]STAR	702.323	NaN	NaN	noloss	5	b	1	489.227	0.891798	FALSE	sp	P50454	P50454	SERPH_HUMAN	Serpin H1	Homo sapiens	9606	SERPINH1	1	2	Uniprot_reviewed_Human_IRT_022019_DMM
NaN	2		_SLSN[+568]STAR_	SLSN[Hex(1)HexNAc(2)]STAR	SLSNSTAR	-16.9796	NaN	-16.9796	P50454	TRUE	_SLSN[+568]STAR_	SLSN[Hex(1)HexNAc(2)]STAR	702.323	NaN	NaN	noloss	4	y	1	434.235	2.2022	FALSE	sp	P50454	P50454	SERPH_HUMAN	Serpin H1	Homo sapiens	9606	SERPINH1	1	2	Uniprot_reviewed_Human_IRT_022019_DMM
NaN	2		_SLSN[+568]STAR_	SLSN[Hex(1)HexNAc(2)]STAR	SLSNSTAR	-16.9796	NaN	-16.9796	P50454	TRUE	_SLSN[+568]STAR_	SLSN[Hex(1)HexNAc(2)]STAR	702.323	NaN	NaN	noloss	6	y	1	635.31	1.73013	FALSE	sp	P50454	P50454	SERPH_HUMAN	Serpin H1	Homo sapiens	9606	SERPINH1	1	2	Uniprot_reviewed_Human_IRT_022019_DMM
NaN	3		_GIN[+1216]ESYKK_	GIN[Hex(5)HexNAc(2)]ESYKK	GINESYKK	-12.7449	NaN	-12.7449	P50897	TRUE	_GIN[+1216]ESYKK_	GIN[Hex(5)HexNAc(2)]ESYKK	718.977	NaN	NaN	noloss	101	y	1	1141.57	100	FALSE	sp	P50897	P50897	PPT1_HUMAN	Palmitoyl-protein thioesterase 1	Homo sapiens	9606	PPT1	1	1	Uniprot_reviewed_Human_IRT_022019_DMM
NaN	3		_GIN[+1216]ESYKK_	GIN[Hex(5)HexNAc(2)]ESYKK	GINESYKK	-12.7449	NaN	-12.7449	P50897	TRUE	_GIN[+1216]ESYKK_	GIN[Hex(5)HexNAc(2)]ESYKK	718.977	NaN	NaN	noloss	6	b	1	664.297	3.57925	FALSE	sp	P50897	P50897	PPT1_HUMAN	Palmitoyl-protein thioesterase 1	Homo sapiens	9606	PPT1	1	1	Uniprot_reviewed_Human_IRT_022019_DMM
NaN	3		_GIN[+1216]ESYKK_	GIN[Hex(5)HexNAc(2)]ESYKK	GINESYKK	-12.7449	NaN	-12.7449	P50897	TRUE	_GIN[+1216]ESYKK_	GIN[Hex(5)HexNAc(2)]ESYKK	718.977	NaN	NaN	noloss	4	y	1	525.3	4.29348	FALSE	sp	P50897	P50897	PPT1_HUMAN	Palmitoyl-protein thioesterase 1	Homo sapiens	9606	PPT1	1	1	Uniprot_reviewed_Human_IRT_022019_DMM
NaN	3		_GIN[+1216]ESYKK_	GIN[Hex(5)HexNAc(2)]ESYKK	GINESYKK	-12.7449	NaN	-12.7449	P50897	TRUE	_GIN[+1216]ESYKK_	GIN[Hex(5)HexNAc(2)]ESYKK	718.977	NaN	NaN	noloss	5	y	1	654.342	2.25451	FALSE	sp	P50897	P50897	PPT1_HUMAN	Palmitoyl-protein thioesterase 1	Homo sapiens	9606	PPT1	1	1	Uniprot_reviewed_Human_IRT_022019_DMM
NaN	3		_GIN[+1216]ESYKK_	GIN[Hex(5)HexNAc(2)]ESYKK	GINESYKK	-12.7449	NaN	-12.7449	P50897	TRUE	_GIN[+1216]ESYKK_	GIN[Hex(5)HexNAc(2)]ESYKK	718.977	NaN	NaN	noloss	6	y	1	768.386	2.29982	FALSE	sp	P50897	P50897	PPT1_HUMAN	Palmitoyl-protein thioesterase 1	Homo sapiens	9606	PPT1	1	1	Uniprot_reviewed_Human_IRT_022019_DMM
NaN	3		_HLN[+1216]SSHPR_	HLN[Hex(5)HexNAc(2)]SSHPR	HLNSSHPR	-15.1257	NaN	-15.1257	Q5JTV8	TRUE	_HLN[+1216]SSHPR_	HLN[Hex(5)HexNAc(2)]SSHPR	721.973	NaN	NaN	noloss	101	y	1	1150.56	100	FALSE	sp	Q5JTV8	Q5JTV8	TOIP1_HUMAN	Torsin-1A-interacting protein 1	Homo sapiens	9606	TOR1AIP1	1	2	Uniprot_reviewed_Human_IRT_022019_DMM
NaN	3		_HLN[+1216]SSHPR_	HLN[Hex(5)HexNAc(2)]SSHPR	HLNSSHPR	-15.1257	NaN	-15.1257	Q5JTV8	TRUE	_HLN[+1216]SSHPR_	HLN[Hex(5)HexNAc(2)]SSHPR	721.973	NaN	NaN	noloss	3	y	1	409.23	1.99778	FALSE	sp	Q5JTV8	Q5JTV8	TOIP1_HUMAN	Torsin-1A-interacting protein 1	Homo sapiens	9606	TOR1AIP1	1	2	Uniprot_reviewed_Human_IRT_022019_DMM
NaN	3		_HLN[+1216]SSHPR_	HLN[Hex(5)HexNAc(2)]SSHPR	HLNSSHPR	-15.1257	NaN	-15.1257	Q5JTV8	TRUE	_HLN[+1216]SSHPR_	HLN[Hex(5)HexNAc(2)]SSHPR	721.973	NaN	NaN	noloss	4	y	1	496.26	1.70935	FALSE	sp	Q5JTV8	Q5JTV8	TOIP1_HUMAN	Torsin-1A-interacting protein 1	Homo sapiens	9606	TOR1AIP1	1	2	Uniprot_reviewed_Human_IRT_022019_DMM
NaN	3		_HLN[+1216]SSHPR_	HLN[Hex(5)HexNAc(2)]SSHPR	HLNSSHPR	-15.1257	NaN	-15.1257	Q5JTV8	TRUE	_HLN[+1216]SSHPR_	HLN[Hex(5)HexNAc(2)]SSHPR	721.973	NaN	NaN	noloss	5	y	1	583.292	4.72256	FALSE	sp	Q5JTV8	Q5JTV8	TOIP1_HUMAN	Torsin-1A-interacting protein 1	Homo sapiens	9606	TOR1AIP1	1	2	Uniprot_reviewed_Human_IRT_022019_DMM
NaN	3		_HLN[+1216]SSHPR_	HLN[Hex(5)HexNAc(2)]SSHPR	HLNSSHPR	-15.1257	NaN	-15.1257	Q5JTV8	TRUE	_HLN[+1216]SSHPR_	HLN[Hex(5)HexNAc(2)]SSHPR	721.973	NaN	NaN	noloss	6	y	1	697.336	4.72256	FALSE	sp	Q5JTV8	Q5JTV8	TOIP1_HUMAN	Torsin-1A-interacting protein 1	Homo sapiens	9606	TOR1AIP1	1	2	Uniprot_reviewed_Human_IRT_022019_DMM
NaN	3		_GSLSYLN[+1054]VTR_	GSLSYLN[Hex(4)HexNAc(2)]VTR	GSLSYLNVTR	21.4228	NaN	21.4228	P07339	TRUE	_GSLSYLN[+1054]VTR_	GSLSYLN[Hex(4)HexNAc(2)]VTR	721.993	NaN	NaN	noloss	101	y	1	1312.67	100	FALSE	sp	P07339	P07339	CATD_HUMAN	Cathepsin D	Homo sapiens	9606	CTSD	1	1	Uniprot_reviewed_Human_IRT_022019_DMM
NaN	3		_GSLSYLN[+1054]VTR_	GSLSYLN[Hex(4)HexNAc(2)]VTR	GSLSYLNVTR	21.4228	NaN	21.4228	P07339	TRUE	_GSLSYLN[+1054]VTR_	GSLSYLN[Hex(4)HexNAc(2)]VTR	721.993	NaN	NaN	noloss	9	b	1	935.49	1.68265	FALSE	sp	P07339	P07339	CATD_HUMAN	Cathepsin D	Homo sapiens	9606	CTSD	1	1	Uniprot_reviewed_Human_IRT_022019_DMM
NaN	3		_GSLSYLN[+1054]VTR_	GSLSYLN[Hex(4)HexNAc(2)]VTR	GSLSYLNVTR	21.4228	NaN	21.4228	P07339	TRUE	_GSLSYLN[+1054]VTR_	GSLSYLN[Hex(4)HexNAc(2)]VTR	721.993	NaN	NaN	noloss	3	y	1	375.236	1.83909	FALSE	sp	P07339	P07339	CATD_HUMAN	Cathepsin D	Homo sapiens	9606	CTSD	1	1	Uniprot_reviewed_Human_IRT_022019_DMM
NaN	3		_GSLSYLN[+1054]VTR_	GSLSYLN[Hex(4)HexNAc(2)]VTR	GSLSYLNVTR	21.4228	NaN	21.4228	P07339	TRUE	_GSLSYLN[+1054]VTR_	GSLSYLN[Hex(4)HexNAc(2)]VTR	721.993	NaN	NaN	noloss	6	y	1	765.425	1.17702	FALSE	sp	P07339	P07339	CATD_HUMAN	Cathepsin D	Homo sapiens	9606	CTSD	1	1	Uniprot_reviewed_Human_IRT_022019_DMM
NaN	3		_GSLSYLN[+1054]VTR_	GSLSYLN[Hex(4)HexNAc(2)]VTR	GSLSYLNVTR	21.4228	NaN	21.4228	P07339	TRUE	_GSLSYLN[+1054]VTR_	GSLSYLN[Hex(4)HexNAc(2)]VTR	721.993	NaN	NaN	noloss	7	y	1	852.457	2.84368	FALSE	sp	P07339	P07339	CATD_HUMAN	Cathepsin D	Homo sapiens	9606	CTSD	1	1	Uniprot_reviewed_Human_IRT_022019_DMM
NaN	3		_GSLSYLN[+1054]VTR_	GSLSYLN[Hex(4)HexNAc(2)]VTR	GSLSYLNVTR	21.4228	NaN	21.4228	P07339	TRUE	_GSLSYLN[+1054]VTR_	GSLSYLN[Hex(4)HexNAc(2)]VTR	721.993	NaN	NaN	noloss	8	y	1	965.539	1.36295	FALSE	sp	P07339	P07339	CATD_HUMAN	Cathepsin D	Homo sapiens	9606	CTSD	1	1	Uniprot_reviewed_Human_IRT_022019_DMM
NaN	2		_N[+568]FTMNEK_	N[Hex(1)HexNAc(2)]FTMNEK	NFTMNEK	-6.99464	NaN	-6.99464	Q92820	TRUE	_N[+568]FTMNEK_	N[Hex(1)HexNAc(2)]FTMNEK	726.308	NaN	NaN	noloss	100	y	1	883.396	100	FALSE	sp	Q92820	Q92820	GGH_HUMAN	Gamma-glutamyl hydrolase	Homo sapiens	9606	GGH	1	2	Uniprot_reviewed_Human_IRT_022019_DMM
NaN	2		_N[+568]FTMNEK_	N[Hex(1)HexNAc(2)]FTMNEK	NFTMNEK	-6.99464	NaN	-6.99464	Q92820	TRUE	_N[+568]FTMNEK_	N[Hex(1)HexNAc(2)]FTMNEK	726.308	NaN	NaN	noloss	6	b	1	737.293	8.81664	FALSE	sp	Q92820	Q92820	GGH_HUMAN	Gamma-glutamyl hydrolase	Homo sapiens	9606	GGH	1	2	Uniprot_reviewed_Human_IRT_022019_DMM
NaN	2		_N[+568]FTMNEK_	N[Hex(1)HexNAc(2)]FTMNEK	NFTMNEK	-6.99464	NaN	-6.99464	Q92820	TRUE	_N[+568]FTMNEK_	N[Hex(1)HexNAc(2)]FTMNEK	726.308	NaN	NaN	noloss	7	b	1	865.38	6.03851	TRUE	sp	Q92820	Q92820	GGH_HUMAN	Gamma-glutamyl hydrolase	Homo sapiens	9606	GGH	1	2	Uniprot_reviewed_Human_IRT_022019_DMM
NaN	2		_N[+568]FTMNEK_	N[Hex(1)HexNAc(2)]FTMNEK	NFTMNEK	-6.99464	NaN	-6.99464	Q92820	TRUE	_N[+568]FTMNEK_	N[Hex(1)HexNAc(2)]FTMNEK	726.308	NaN	NaN	noloss	3	y	1	390.198	50.8812	FALSE	sp	Q92820	Q92820	GGH_HUMAN	Gamma-glutamyl hydrolase	Homo sapiens	9606	GGH	1	2	Uniprot_reviewed_Human_IRT_022019_DMM
NaN	2		_N[+568]FTMNEK_	N[Hex(1)HexNAc(2)]FTMNEK	NFTMNEK	-6.99464	NaN	-6.99464	Q92820	TRUE	_N[+568]FTMNEK_	N[Hex(1)HexNAc(2)]FTMNEK	726.308	NaN	NaN	noloss	4	y	1	521.238	38.584	FALSE	sp	Q92820	Q92820	GGH_HUMAN	Gamma-glutamyl hydrolase	Homo sapiens	9606	GGH	1	2	Uniprot_reviewed_Human_IRT_022019_DMM
NaN	2		_N[+568]FTMNEK_	N[Hex(1)HexNAc(2)]FTMNEK	NFTMNEK	-6.99464	NaN	-6.99464	Q92820	TRUE	_N[+568]FTMNEK_	N[Hex(1)HexNAc(2)]FTMNEK	726.308	NaN	NaN	noloss	5	y	1	622.285	42.4944	FALSE	sp	Q92820	Q92820	GGH_HUMAN	Gamma-glutamyl hydrolase	Homo sapiens	9606	GGH	1	2	Uniprot_reviewed_Human_IRT_022019_DMM
NaN	2		_N[+568]FTMNEK_	N[Hex(1)HexNAc(2)]FTMNEK	NFTMNEK	-6.99464	NaN	-6.99464	Q92820	TRUE	_N[+568]FTMNEK_	N[Hex(1)HexNAc(2)]FTMNEK	726.308	NaN	NaN	noloss	6	y	1	769.35	9.43517	FALSE	sp	Q92820	Q92820	GGH_HUMAN	Gamma-glutamyl hydrolase	Homo sapiens	9606	GGH	1	2	Uniprot_reviewed_Human_IRT_022019_DMM
NaN	3		_AN[+1054]ATLLLGPLR_	AN[Hex(4)HexNAc(2)]ATLLLGPLR	ANATLLLGPLR	53.1706	NaN	53.1706	O14594	TRUE	_AN[+1054]ATLLLGPLR_	AN[Hex(4)HexNAc(2)]ATLLLGPLR	731.693	NaN	NaN	noloss	101	y	1	1341.77	100	FALSE	sp	O14594	O14594	NCAN_HUMAN	Neurocan core protein	Homo sapiens	9606	NCAN	1	3	Uniprot_reviewed_Human_IRT_022019_DMM
NaN	3		_AN[+1054]ATLLLGPLR_	AN[Hex(4)HexNAc(2)]ATLLLGPLR	ANATLLLGPLR	53.1706	NaN	53.1706	O14594	TRUE	_AN[+1054]ATLLLGPLR_	AN[Hex(4)HexNAc(2)]ATLLLGPLR	731.693	NaN	NaN	noloss	6	b	1	584.342	6.63751	TRUE	sp	O14594	O14594	NCAN_HUMAN	Neurocan core protein	Homo sapiens	9606	NCAN	1	3	Uniprot_reviewed_Human_IRT_022019_DMM
NaN	3		_AN[+1054]ATLLLGPLR_	AN[Hex(4)HexNAc(2)]ATLLLGPLR	ANATLLLGPLR	53.1706	NaN	53.1706	O14594	TRUE	_AN[+1054]ATLLLGPLR_	AN[Hex(4)HexNAc(2)]ATLLLGPLR	731.693	NaN	NaN	noloss	3	y	1	385.257	11.5392	FALSE	sp	O14594	O14594	NCAN_HUMAN	Neurocan core protein	Homo sapiens	9606	NCAN	1	3	Uniprot_reviewed_Human_IRT_022019_DMM
NaN	3		_AN[+1054]ATLLLGPLR_	AN[Hex(4)HexNAc(2)]ATLLLGPLR	ANATLLLGPLR	53.1706	NaN	53.1706	O14594	TRUE	_AN[+1054]ATLLLGPLR_	AN[Hex(4)HexNAc(2)]ATLLLGPLR	731.693	NaN	NaN	noloss	6	y	1	668.446	41.854	FALSE	sp	O14594	O14594	NCAN_HUMAN	Neurocan core protein	Homo sapiens	9606	NCAN	1	3	Uniprot_reviewed_Human_IRT_022019_DMM
NaN	3		_AN[+1054]ATLLLGPLR_	AN[Hex(4)HexNAc(2)]ATLLLGPLR	ANATLLLGPLR	53.1706	NaN	53.1706	O14594	TRUE	_AN[+1054]ATLLLGPLR_	AN[Hex(4)HexNAc(2)]ATLLLGPLR	731.693	NaN	NaN	noloss	7	y	1	781.53	25.5758	FALSE	sp	O14594	O14594	NCAN_HUMAN	Neurocan core protein	Homo sapiens	9606	NCAN	1	3	Uniprot_reviewed_Human_IRT_022019_DMM
NaN	3		_AN[+1054]ATLLLGPLR_	AN[Hex(4)HexNAc(2)]ATLLLGPLR	ANATLLLGPLR	53.1706	NaN	53.1706	O14594	TRUE	_AN[+1054]ATLLLGPLR_	AN[Hex(4)HexNAc(2)]ATLLLGPLR	731.693	NaN	NaN	noloss	8	y	1	882.577	22.2193	FALSE	sp	O14594	O14594	NCAN_HUMAN	Neurocan core protein	Homo sapiens	9606	NCAN	1	3	Uniprot_reviewed_Human_IRT_022019_DMM
NaN	3		_AN[+1054]ATLLLGPLR_	AN[Hex(4)HexNAc(2)]ATLLLGPLR	ANATLLLGPLR	53.1706	NaN	53.1706	O14594	TRUE	_AN[+1054]ATLLLGPLR_	AN[Hex(4)HexNAc(2)]ATLLLGPLR	731.693	NaN	NaN	noloss	9	y	1	953.614	23.4966	FALSE	sp	O14594	O14594	NCAN_HUMAN	Neurocan core protein	Homo sapiens	9606	NCAN	1	3	Uniprot_reviewed_Human_IRT_022019_DMM
NaN	3		_VFGSQN[+1054]LTTVK_	VFGSQN[Hex(4)HexNAc(2)]LTTVK	VFGSQNLTTVK	10.7164	NaN	10.7164	Q9Y4L1	TRUE	_VFGSQN[+1054]LTTVK_	VFGSQN[Hex(4)HexNAc(2)]LTTVK	750.012	NaN	NaN	noloss	101	y	1	1396.75	100	FALSE	sp	Q9Y4L1	Q9Y4L1	HYOU1_HUMAN	Hypoxia up-regulated protein 1	Homo sapiens	9606	HYOU1	1	1	Uniprot_reviewed_Human_IRT_022019_DMM
NaN	3		_VFGSQN[+1054]LTTVK_	VFGSQN[Hex(4)HexNAc(2)]LTTVK	VFGSQNLTTVK	10.7164	NaN	10.7164	Q9Y4L1	TRUE	_VFGSQN[+1054]LTTVK_	VFGSQN[Hex(4)HexNAc(2)]LTTVK	750.012	NaN	NaN	noloss	10	b	1	1047.56	6.19737	TRUE	sp	Q9Y4L1	Q9Y4L1	HYOU1_HUMAN	Hypoxia up-regulated protein 1	Homo sapiens	9606	HYOU1	1	1	Uniprot_reviewed_Human_IRT_022019_DMM
NaN	3		_VFGSQN[+1054]LTTVK_	VFGSQN[Hex(4)HexNAc(2)]LTTVK	VFGSQNLTTVK	10.7164	NaN	10.7164	Q9Y4L1	TRUE	_VFGSQN[+1054]LTTVK_	VFGSQN[Hex(4)HexNAc(2)]LTTVK	750.012	NaN	NaN	noloss	4	y	1	448.279	11.3942	FALSE	sp	Q9Y4L1	Q9Y4L1	HYOU1_HUMAN	Hypoxia up-regulated protein 1	Homo sapiens	9606	HYOU1	1	1	Uniprot_reviewed_Human_IRT_022019_DMM
NaN	3		_VFGSQN[+1054]LTTVK_	VFGSQN[Hex(4)HexNAc(2)]LTTVK	VFGSQNLTTVK	10.7164	NaN	10.7164	Q9Y4L1	TRUE	_VFGSQN[+1054]LTTVK_	VFGSQN[Hex(4)HexNAc(2)]LTTVK	750.012	NaN	NaN	noloss	5	y	1	561.367	6.62465	FALSE	sp	Q9Y4L1	Q9Y4L1	HYOU1_HUMAN	Hypoxia up-regulated protein 1	Homo sapiens	9606	HYOU1	1	1	Uniprot_reviewed_Human_IRT_022019_DMM
NaN	3		_VFGSQN[+1054]LTTVK_	VFGSQN[Hex(4)HexNAc(2)]LTTVK	VFGSQNLTTVK	10.7164	NaN	10.7164	Q9Y4L1	TRUE	_VFGSQN[+1054]LTTVK_	VFGSQN[Hex(4)HexNAc(2)]LTTVK	750.012	NaN	NaN	noloss	6	y	1	675.409	6.62465	FALSE	sp	Q9Y4L1	Q9Y4L1	HYOU1_HUMAN	Hypoxia up-regulated protein 1	Homo sapiens	9606	HYOU1	1	1	Uniprot_reviewed_Human_IRT_022019_DMM
NaN	3		_VFGSQN[+1054]LTTVK_	VFGSQN[Hex(4)HexNAc(2)]LTTVK	VFGSQNLTTVK	10.7164	NaN	10.7164	Q9Y4L1	TRUE	_VFGSQN[+1054]LTTVK_	VFGSQN[Hex(4)HexNAc(2)]LTTVK	750.012	NaN	NaN	noloss	9	y	1	947.517	16.4076	FALSE	sp	Q9Y4L1	Q9Y4L1	HYOU1_HUMAN	Hypoxia up-regulated protein 1	Homo sapiens	9606	HYOU1	1	1	Uniprot_reviewed_Human_IRT_022019_DMM
NaN	3		_VFGSQN[+1054]LTTVK_	VFGSQN[Hex(4)HexNAc(2)]LTTVK	VFGSQNLTTVK	10.7164	NaN	10.7164	Q9Y4L1	TRUE	_VFGSQN[+1054]LTTVK_	VFGSQN[Hex(4)HexNAc(2)]LTTVK	750.012	NaN	NaN	noloss	10	y	1	1094.59	15.0688	FALSE	sp	Q9Y4L1	Q9Y4L1	HYOU1_HUMAN	Hypoxia up-regulated protein 1	Homo sapiens	9606	HYOU1	1	1	Uniprot_reviewed_Human_IRT_022019_DMM
NaN	3		_SLSN[+1445]STAR_	SLSN[Hex(3)HexNAc(4)dHex(1)]STAR	SLSNSTAR	-13.7215	NaN	-13.7215	P50454	TRUE	_SLSN[+1445]STAR_	SLSN[Hex(3)HexNAc(4)dHex(1)]STAR	760.658	NaN	NaN	noloss	101	y	1	1038.51	100	FALSE	sp	P50454	P50454	SERPH_HUMAN	Serpin H1	Homo sapiens	9606	SERPINH1	1	2	Uniprot_reviewed_Human_IRT_022019_DMM
NaN	3		_SLSN[+1445]STAR_	SLSN[Hex(3)HexNAc(4)dHex(1)]STAR	SLSNSTAR	-13.7215	NaN	-13.7215	P50454	TRUE	_SLSN[+1445]STAR_	SLSN[Hex(3)HexNAc(4)dHex(1)]STAR	760.658	NaN	NaN	noloss	5	b	1	489.229	0.878211	FALSE	sp	P50454	P50454	SERPH_HUMAN	Serpin H1	Homo sapiens	9606	SERPINH1	1	2	Uniprot_reviewed_Human_IRT_022019_DMM
NaN	3		_SLSN[+1445]STAR_	SLSN[Hex(3)HexNAc(4)dHex(1)]STAR	SLSNSTAR	-13.7215	NaN	-13.7215	P50454	TRUE	_SLSN[+1445]STAR_	SLSN[Hex(3)HexNAc(4)dHex(1)]STAR	760.658	NaN	NaN	noloss	4	y	1	434.236	1.52199	FALSE	sp	P50454	P50454	SERPH_HUMAN	Serpin H1	Homo sapiens	9606	SERPINH1	1	2	Uniprot_reviewed_Human_IRT_022019_DMM
NaN	5		_FTFTSHTPGEHQIC[+57]LHSN[+1378]STK_	FTFTSHTPGEHQIC[Carbamidomethyl]LHSN[Hex(6)HexNAc(2)]STK	FTFTSHTPGEHQICLHSNSTK	6.45356	NaN	6.45356	Q9BVK6	TRUE	_FTFTSHTPGEHQIC[+57]LHSN[+1378]STK_	FTFTSHTPGEHQIC[Carbamidomethyl]LHSN[Hex(6)HexNAc(2)]STK	762.327	NaN	NaN	noloss	101	y	3	878.088	100	FALSE	sp	Q9BVK6	Q9BVK6	TMED9_HUMAN	Transmembrane emp24 domain-containing protein 9	Homo sapiens	9606	TMED9	1	2	Uniprot_reviewed_Human_IRT_022019_DMM
NaN	5		_FTFTSHTPGEHQIC[+57]LHSN[+1378]STK_	FTFTSHTPGEHQIC[Carbamidomethyl]LHSN[Hex(6)HexNAc(2)]STK	FTFTSHTPGEHQICLHSNSTK	6.45356	NaN	6.45356	Q9BVK6	TRUE	_FTFTSHTPGEHQIC[+57]LHSN[+1378]STK_	FTFTSHTPGEHQIC[Carbamidomethyl]LHSN[Hex(6)HexNAc(2)]STK	762.327	NaN	NaN	noloss	10	b	1	1105.51	51.84	FALSE	sp	Q9BVK6	Q9BVK6	TMED9_HUMAN	Transmembrane emp24 domain-containing protein 9	Homo sapiens	9606	TMED9	1	2	Uniprot_reviewed_Human_IRT_022019_DMM
NaN	5		_FTFTSHTPGEHQIC[+57]LHSN[+1378]STK_	FTFTSHTPGEHQIC[Carbamidomethyl]LHSN[Hex(6)HexNAc(2)]STK	FTFTSHTPGEHQICLHSNSTK	6.45356	NaN	6.45356	Q9BVK6	TRUE	_FTFTSHTPGEHQIC[+57]LHSN[+1378]STK_	FTFTSHTPGEHQIC[Carbamidomethyl]LHSN[Hex(6)HexNAc(2)]STK	762.327	NaN	NaN	noloss	5	y	1	536.272	38.0865	FALSE	sp	Q9BVK6	Q9BVK6	TMED9_HUMAN	Transmembrane emp24 domain-containing protein 9	Homo sapiens	9606	TMED9	1	2	Uniprot_reviewed_Human_IRT_022019_DMM
NaN	5		_FTFTSHTPGEHQIC[+57]LHSN[+1378]STK_	FTFTSHTPGEHQIC[Carbamidomethyl]LHSN[Hex(6)HexNAc(2)]STK	FTFTSHTPGEHQICLHSNSTK	6.45356	NaN	6.45356	Q9BVK6	TRUE	_FTFTSHTPGEHQIC[+57]LHSN[+1378]STK_	FTFTSHTPGEHQIC[Carbamidomethyl]LHSN[Hex(6)HexNAc(2)]STK	762.327	NaN	NaN	noloss	6	y	1	673.333	33.3094	FALSE	sp	Q9BVK6	Q9BVK6	TMED9_HUMAN	Transmembrane emp24 domain-containing protein 9	Homo sapiens	9606	TMED9	1	2	Uniprot_reviewed_Human_IRT_022019_DMM
NaN	5		_FTFTSHTPGEHQIC[+57]LHSN[+1378]STK_	FTFTSHTPGEHQIC[Carbamidomethyl]LHSN[Hex(6)HexNAc(2)]STK	FTFTSHTPGEHQICLHSNSTK	6.45356	NaN	6.45356	Q9BVK6	TRUE	_FTFTSHTPGEHQIC[+57]LHSN[+1378]STK_	FTFTSHTPGEHQIC[Carbamidomethyl]LHSN[Hex(6)HexNAc(2)]STK	762.327	NaN	NaN	noloss	8	y	1	946.452	33.3094	TRUE	sp	Q9BVK6	Q9BVK6	TMED9_HUMAN	Transmembrane emp24 domain-containing protein 9	Homo sapiens	9606	TMED9	1	2	Uniprot_reviewed_Human_IRT_022019_DMM
NaN	5		_FTFTSHTPGEHQIC[+57]LHSN[+1378]STK_	FTFTSHTPGEHQIC[Carbamidomethyl]LHSN[Hex(6)HexNAc(2)]STK	FTFTSHTPGEHQICLHSNSTK	6.45356	NaN	6.45356	Q9BVK6	TRUE	_FTFTSHTPGEHQIC[+57]LHSN[+1378]STK_	FTFTSHTPGEHQIC[Carbamidomethyl]LHSN[Hex(6)HexNAc(2)]STK	762.327	NaN	NaN	noloss	9	y	1	1059.53	49.4008	FALSE	sp	Q9BVK6	Q9BVK6	TMED9_HUMAN	Transmembrane emp24 domain-containing protein 9	Homo sapiens	9606	TMED9	1	2	Uniprot_reviewed_Human_IRT_022019_DMM
NaN	5		_FTFTSHTPGEHQIC[+57]LHSN[+1378]STK_	FTFTSHTPGEHQIC[Carbamidomethyl]LHSN[Hex(6)HexNAc(2)]STK	FTFTSHTPGEHQICLHSNSTK	6.45356	NaN	6.45356	Q9BVK6	TRUE	_FTFTSHTPGEHQIC[+57]LHSN[+1378]STK_	FTFTSHTPGEHQIC[Carbamidomethyl]LHSN[Hex(6)HexNAc(2)]STK	762.327	NaN	NaN	noloss	14	y	1	1607.79	43.938	FALSE	sp	Q9BVK6	Q9BVK6	TMED9_HUMAN	Transmembrane emp24 domain-containing protein 9	Homo sapiens	9606	TMED9	1	2	Uniprot_reviewed_Human_IRT_022019_DMM
NaN	3		_GSLSYLN[+1054]VTRK_	GSLSYLN[Hex(4)HexNAc(2)]VTRK	GSLSYLNVTRK	5.82485	NaN	5.82485	P07339	TRUE	_GSLSYLN[+1054]VTRK_	GSLSYLN[Hex(4)HexNAc(2)]VTRK	764.692	NaN	NaN	noloss	101	y	1	1440.77	100	FALSE	sp	P07339	P07339	CATD_HUMAN	Cathepsin D	Homo sapiens	9606	CTSD	1	1	Uniprot_reviewed_Human_IRT_022019_DMM
NaN	3		_GSLSYLN[+1054]VTRK_	GSLSYLN[Hex(4)HexNAc(2)]VTRK	GSLSYLNVTRK	5.82485	NaN	5.82485	P07339	TRUE	_GSLSYLN[+1054]VTRK_	GSLSYLN[Hex(4)HexNAc(2)]VTRK	764.692	NaN	NaN	noloss	5	b	1	508.238	1.89561	FALSE	sp	P07339	P07339	CATD_HUMAN	Cathepsin D	Homo sapiens	9606	CTSD	1	1	Uniprot_reviewed_Human_IRT_022019_DMM
NaN	3		_GSLSYLN[+1054]VTRK_	GSLSYLN[Hex(4)HexNAc(2)]VTRK	GSLSYLNVTRK	5.82485	NaN	5.82485	P07339	TRUE	_GSLSYLN[+1054]VTRK_	GSLSYLN[Hex(4)HexNAc(2)]VTRK	764.692	NaN	NaN	noloss	3	y	1	404.263	2.96189	FALSE	sp	P07339	P07339	CATD_HUMAN	Cathepsin D	Homo sapiens	9606	CTSD	1	1	Uniprot_reviewed_Human_IRT_022019_DMM
NaN	3		_GSLSYLN[+1054]VTRK_	GSLSYLN[Hex(4)HexNAc(2)]VTRK	GSLSYLNVTRK	5.82485	NaN	5.82485	P07339	TRUE	_GSLSYLN[+1054]VTRK_	GSLSYLN[Hex(4)HexNAc(2)]VTRK	764.692	NaN	NaN	noloss	4	y	1	503.332	3.02458	FALSE	sp	P07339	P07339	CATD_HUMAN	Cathepsin D	Homo sapiens	9606	CTSD	1	1	Uniprot_reviewed_Human_IRT_022019_DMM
NaN	3		_GSLSYLN[+1054]VTRK_	GSLSYLN[Hex(4)HexNAc(2)]VTRK	GSLSYLNVTRK	5.82485	NaN	5.82485	P07339	TRUE	_GSLSYLN[+1054]VTRK_	GSLSYLN[Hex(4)HexNAc(2)]VTRK	764.692	NaN	NaN	noloss	8	y	1	980.554	1.99669	FALSE	sp	P07339	P07339	CATD_HUMAN	Cathepsin D	Homo sapiens	9606	CTSD	1	1	Uniprot_reviewed_Human_IRT_022019_DMM
NaN	5		_RHEEGHMLN[+1769]C[+57]TC[+57]FGQGR_	RHEEGHMLN[Hex(5)HexNAc(4)dHex(1)]C[Carbamidomethyl]TC[Carbamidomethyl]FGQGR	RHEEGHMLNCTCFGQGR	-7.47488	NaN	-7.47488	P02751	TRUE	_RHEEGHMLN[+1769]C[+57]TC[+57]FGQGR_	RHEEGHMLN[Hex(5)HexNAc(4)dHex(1)]C[Carbamidomethyl]TC[Carbamidomethyl]FGQGR	772.312	NaN	NaN	noloss	101	y	2	1146.49	100	FALSE	sp	P02751	P02751	FINC_HUMAN	Fibronectin	Homo sapiens	9606	FN1	1	4	Uniprot_reviewed_Human_IRT_022019_DMM
NaN	5		_RHEEGHMLN[+1769]C[+57]TC[+57]FGQGR_	RHEEGHMLN[Hex(5)HexNAc(4)dHex(1)]C[Carbamidomethyl]TC[Carbamidomethyl]FGQGR	RHEEGHMLNCTCFGQGR	-7.47488	NaN	-7.47488	P02751	TRUE	_RHEEGHMLN[+1769]C[+57]TC[+57]FGQGR_	RHEEGHMLN[Hex(5)HexNAc(4)dHex(1)]C[Carbamidomethyl]TC[Carbamidomethyl]FGQGR	772.312	NaN	NaN	noloss	3	b	1	423.212	4.18821	FALSE	sp	P02751	P02751	FINC_HUMAN	Fibronectin	Homo sapiens	9606	FN1	1	4	Uniprot_reviewed_Human_IRT_022019_DMM
NaN	5		_RHEEGHMLN[+1769]C[+57]TC[+57]FGQGR_	RHEEGHMLN[Hex(5)HexNAc(4)dHex(1)]C[Carbamidomethyl]TC[Carbamidomethyl]FGQGR	RHEEGHMLNCTCFGQGR	-7.47488	NaN	-7.47488	P02751	TRUE	_RHEEGHMLN[+1769]C[+57]TC[+57]FGQGR_	RHEEGHMLN[Hex(5)HexNAc(4)dHex(1)]C[Carbamidomethyl]TC[Carbamidomethyl]FGQGR	772.312	NaN	NaN	noloss	5	b	1	609.276	4.88102	FALSE	sp	P02751	P02751	FINC_HUMAN	Fibronectin	Homo sapiens	9606	FN1	1	4	Uniprot_reviewed_Human_IRT_022019_DMM
NaN	5		_RHEEGHMLN[+1769]C[+57]TC[+57]FGQGR_	RHEEGHMLN[Hex(5)HexNAc(4)dHex(1)]C[Carbamidomethyl]TC[Carbamidomethyl]FGQGR	RHEEGHMLNCTCFGQGR	-7.47488	NaN	-7.47488	P02751	TRUE	_RHEEGHMLN[+1769]C[+57]TC[+57]FGQGR_	RHEEGHMLN[Hex(5)HexNAc(4)dHex(1)]C[Carbamidomethyl]TC[Carbamidomethyl]FGQGR	772.312	NaN	NaN	noloss	7	b	1	877.38	3.5484	TRUE	sp	P02751	P02751	FINC_HUMAN	Fibronectin	Homo sapiens	9606	FN1	1	4	Uniprot_reviewed_Human_IRT_022019_DMM
NaN	5		_RHEEGHMLN[+1769]C[+57]TC[+57]FGQGR_	RHEEGHMLN[Hex(5)HexNAc(4)dHex(1)]C[Carbamidomethyl]TC[Carbamidomethyl]FGQGR	RHEEGHMLNCTCFGQGR	-7.47488	NaN	-7.47488	P02751	TRUE	_RHEEGHMLN[+1769]C[+57]TC[+57]FGQGR_	RHEEGHMLN[Hex(5)HexNAc(4)dHex(1)]C[Carbamidomethyl]TC[Carbamidomethyl]FGQGR	772.312	NaN	NaN	noloss	8	b	1	990.453	3.81612	FALSE	sp	P02751	P02751	FINC_HUMAN	Fibronectin	Homo sapiens	9606	FN1	1	4	Uniprot_reviewed_Human_IRT_022019_DMM
NaN	5		_RHEEGHMLN[+1769]C[+57]TC[+57]FGQGR_	RHEEGHMLN[Hex(5)HexNAc(4)dHex(1)]C[Carbamidomethyl]TC[Carbamidomethyl]FGQGR	RHEEGHMLNCTCFGQGR	-7.47488	NaN	-7.47488	P02751	TRUE	_RHEEGHMLN[+1769]C[+57]TC[+57]FGQGR_	RHEEGHMLN[Hex(5)HexNAc(4)dHex(1)]C[Carbamidomethyl]TC[Carbamidomethyl]FGQGR	772.312	NaN	NaN	noloss	5	y	1	564.292	5.19416	FALSE	sp	P02751	P02751	FINC_HUMAN	Fibronectin	Homo sapiens	9606	FN1	1	4	Uniprot_reviewed_Human_IRT_022019_DMM
NaN	5		_RHEEGHMLN[+1769]C[+57]TC[+57]FGQGR_	RHEEGHMLN[Hex(5)HexNAc(4)dHex(1)]C[Carbamidomethyl]TC[Carbamidomethyl]FGQGR	RHEEGHMLNCTCFGQGR	-7.47488	NaN	-7.47488	P02751	TRUE	_RHEEGHMLN[+1769]C[+57]TC[+57]FGQGR_	RHEEGHMLN[Hex(5)HexNAc(4)dHex(1)]C[Carbamidomethyl]TC[Carbamidomethyl]FGQGR	772.312	NaN	NaN	noloss	6	y	1	724.322	5.3007	FALSE	sp	P02751	P02751	FINC_HUMAN	Fibronectin	Homo sapiens	9606	FN1	1	4	Uniprot_reviewed_Human_IRT_022019_DMM
NaN	3		_GIN[+1378]ESYKK_	GIN[Hex(6)HexNAc(2)]ESYKK	GINESYKK	-12.9764	NaN	-12.9764	P50897	TRUE	_GIN[+1378]ESYKK_	GIN[Hex(6)HexNAc(2)]ESYKK	772.995	NaN	NaN	noloss	101	y	1	1141.57	100	FALSE	sp	P50897	P50897	PPT1_HUMAN	Palmitoyl-protein thioesterase 1	Homo sapiens	9606	PPT1	1	1	Uniprot_reviewed_Human_IRT_022019_DMM
NaN	3		_GIN[+1378]ESYKK_	GIN[Hex(6)HexNAc(2)]ESYKK	GINESYKK	-12.9764	NaN	-12.9764	P50897	TRUE	_GIN[+1378]ESYKK_	GIN[Hex(6)HexNAc(2)]ESYKK	772.995	NaN	NaN	noloss	4	b	1	414.198	1.52789	FALSE	sp	P50897	P50897	PPT1_HUMAN	Palmitoyl-protein thioesterase 1	Homo sapiens	9606	PPT1	1	1	Uniprot_reviewed_Human_IRT_022019_DMM
NaN	3		_GIN[+1378]ESYKK_	GIN[Hex(6)HexNAc(2)]ESYKK	GINESYKK	-12.9764	NaN	-12.9764	P50897	TRUE	_GIN[+1378]ESYKK_	GIN[Hex(6)HexNAc(2)]ESYKK	772.995	NaN	NaN	noloss	7	b	1	792.385	1.24007	TRUE	sp	P50897	P50897	PPT1_HUMAN	Palmitoyl-protein thioesterase 1	Homo sapiens	9606	PPT1	1	1	Uniprot_reviewed_Human_IRT_022019_DMM
NaN	3		_GIN[+1378]ESYKK_	GIN[Hex(6)HexNAc(2)]ESYKK	GINESYKK	-12.9764	NaN	-12.9764	P50897	TRUE	_GIN[+1378]ESYKK_	GIN[Hex(6)HexNAc(2)]ESYKK	772.995	NaN	NaN	noloss	8	b	1	920.486	1.50049	FALSE	sp	P50897	P50897	PPT1_HUMAN	Palmitoyl-protein thioesterase 1	Homo sapiens	9606	PPT1	1	1	Uniprot_reviewed_Human_IRT_022019_DMM
NaN	3		_GIN[+1378]ESYKK_	GIN[Hex(6)HexNAc(2)]ESYKK	GINESYKK	-12.9764	NaN	-12.9764	P50897	TRUE	_GIN[+1378]ESYKK_	GIN[Hex(6)HexNAc(2)]ESYKK	772.995	NaN	NaN	noloss	3	y	1	438.271	2.26003	FALSE	sp	P50897	P50897	PPT1_HUMAN	Palmitoyl-protein thioesterase 1	Homo sapiens	9606	PPT1	1	1	Uniprot_reviewed_Human_IRT_022019_DMM
NaN	3		_GIN[+1378]ESYKK_	GIN[Hex(6)HexNAc(2)]ESYKK	GINESYKK	-12.9764	NaN	-12.9764	P50897	TRUE	_GIN[+1378]ESYKK_	GIN[Hex(6)HexNAc(2)]ESYKK	772.995	NaN	NaN	noloss	5	y	1	654.345	1.93761	FALSE	sp	P50897	P50897	PPT1_HUMAN	Palmitoyl-protein thioesterase 1	Homo sapiens	9606	PPT1	1	1	Uniprot_reviewed_Human_IRT_022019_DMM
NaN	3		_GIN[+1378]ESYKK_	GIN[Hex(6)HexNAc(2)]ESYKK	GINESYKK	-12.9764	NaN	-12.9764	P50897	TRUE	_GIN[+1378]ESYKK_	GIN[Hex(6)HexNAc(2)]ESYKK	772.995	NaN	NaN	noloss	6	y	1	768.385	2.1607	FALSE	sp	P50897	P50897	PPT1_HUMAN	Palmitoyl-protein thioesterase 1	Homo sapiens	9606	PPT1	1	1	Uniprot_reviewed_Human_IRT_022019_DMM
NaN	3		_N[+1378]ATLAEQAK_	N[Hex(6)HexNAc(2)]ATLAEQAK	NATLAEQAK	-12.5991	NaN	-12.5991	Q9Y4L1	TRUE	_N[+1378]ATLAEQAK_	N[Hex(6)HexNAc(2)]ATLAEQAK	775.33	NaN	NaN	noloss	100	y	1	945.497	100	FALSE	sp	Q9Y4L1	Q9Y4L1	HYOU1_HUMAN	Hypoxia up-regulated protein 1	Homo sapiens	9606	HYOU1	1	1	Uniprot_reviewed_Human_IRT_022019_DMM
NaN	3		_N[+1378]ATLAEQAK_	N[Hex(6)HexNAc(2)]ATLAEQAK	NATLAEQAK	-12.5991	NaN	-12.5991	Q9Y4L1	TRUE	_N[+1378]ATLAEQAK_	N[Hex(6)HexNAc(2)]ATLAEQAK	775.33	NaN	NaN	noloss	8	b	1	799.391	4.11267	FALSE	sp	Q9Y4L1	Q9Y4L1	HYOU1_HUMAN	Hypoxia up-regulated protein 1	Homo sapiens	9606	HYOU1	1	1	Uniprot_reviewed_Human_IRT_022019_DMM
NaN	3		_N[+1378]ATLAEQAK_	N[Hex(6)HexNAc(2)]ATLAEQAK	NATLAEQAK	-12.5991	NaN	-12.5991	Q9Y4L1	TRUE	_N[+1378]ATLAEQAK_	N[Hex(6)HexNAc(2)]ATLAEQAK	775.33	NaN	NaN	noloss	4	y	1	475.25	7.43802	FALSE	sp	Q9Y4L1	Q9Y4L1	HYOU1_HUMAN	Hypoxia up-regulated protein 1	Homo sapiens	9606	HYOU1	1	1	Uniprot_reviewed_Human_IRT_022019_DMM
NaN	3		_N[+1378]ATLAEQAK_	N[Hex(6)HexNAc(2)]ATLAEQAK	NATLAEQAK	-12.5991	NaN	-12.5991	Q9Y4L1	TRUE	_N[+1378]ATLAEQAK_	N[Hex(6)HexNAc(2)]ATLAEQAK	775.33	NaN	NaN	noloss	5	y	1	546.285	10.9563	FALSE	sp	Q9Y4L1	Q9Y4L1	HYOU1_HUMAN	Hypoxia up-regulated protein 1	Homo sapiens	9606	HYOU1	1	1	Uniprot_reviewed_Human_IRT_022019_DMM
NaN	3		_N[+1378]ATLAEQAK_	N[Hex(6)HexNAc(2)]ATLAEQAK	NATLAEQAK	-12.5991	NaN	-12.5991	Q9Y4L1	TRUE	_N[+1378]ATLAEQAK_	N[Hex(6)HexNAc(2)]ATLAEQAK	775.33	NaN	NaN	noloss	6	y	1	659.369	8.90236	FALSE	sp	Q9Y4L1	Q9Y4L1	HYOU1_HUMAN	Hypoxia up-regulated protein 1	Homo sapiens	9606	HYOU1	1	1	Uniprot_reviewed_Human_IRT_022019_DMM
NaN	3		_N[+1378]ATLAEQAK_	N[Hex(6)HexNAc(2)]ATLAEQAK	NATLAEQAK	-12.5991	NaN	-12.5991	Q9Y4L1	TRUE	_N[+1378]ATLAEQAK_	N[Hex(6)HexNAc(2)]ATLAEQAK	775.33	NaN	NaN	noloss	7	y	1	760.416	11.9017	FALSE	sp	Q9Y4L1	Q9Y4L1	HYOU1_HUMAN	Hypoxia up-regulated protein 1	Homo sapiens	9606	HYOU1	1	1	Uniprot_reviewed_Human_IRT_022019_DMM
NaN	3		_N[+1378]ATLAEQAK_	N[Hex(6)HexNAc(2)]ATLAEQAK	NATLAEQAK	-12.5991	NaN	-12.5991	Q9Y4L1	TRUE	_N[+1378]ATLAEQAK_	N[Hex(6)HexNAc(2)]ATLAEQAK	775.33	NaN	NaN	noloss	8	y	1	831.455	3.74319	TRUE	sp	Q9Y4L1	Q9Y4L1	HYOU1_HUMAN	Hypoxia up-regulated protein 1	Homo sapiens	9606	HYOU1	1	1	Uniprot_reviewed_Human_IRT_022019_DMM
NaN	3		_AN[+1216]HSGAVVLLK_	AN[Hex(5)HexNAc(2)]HSGAVVLLK	ANHSGAVVLLK	-3.54218	NaN	-3.54218	P23229	TRUE	_AN[+1216]HSGAVVLLK_	AN[Hex(5)HexNAc(2)]HSGAVVLLK	775.695	NaN	NaN	noloss	101	y	1	1311.73	100	FALSE	sp	P23229	P23229	ITA6_HUMAN	Integrin alpha-6	Homo sapiens	9606	ITGA6	1	5	Uniprot_reviewed_Human_IRT_022019_DMM
NaN	3		_AN[+1216]HSGAVVLLK_	AN[Hex(5)HexNAc(2)]HSGAVVLLK	ANHSGAVVLLK	-3.54218	NaN	-3.54218	P23229	TRUE	_AN[+1216]HSGAVVLLK_	AN[Hex(5)HexNAc(2)]HSGAVVLLK	775.695	NaN	NaN	noloss	8	b	1	736.374	27.2659	FALSE	sp	P23229	P23229	ITA6_HUMAN	Integrin alpha-6	Homo sapiens	9606	ITGA6	1	5	Uniprot_reviewed_Human_IRT_022019_DMM
NaN	3		_AN[+1216]HSGAVVLLK_	AN[Hex(5)HexNAc(2)]HSGAVVLLK	ANHSGAVVLLK	-3.54218	NaN	-3.54218	P23229	TRUE	_AN[+1216]HSGAVVLLK_	AN[Hex(5)HexNAc(2)]HSGAVVLLK	775.695	NaN	NaN	noloss	7	y	1	699.479	27.7828	FALSE	sp	P23229	P23229	ITA6_HUMAN	Integrin alpha-6	Homo sapiens	9606	ITGA6	1	5	Uniprot_reviewed_Human_IRT_022019_DMM
NaN	3		_AN[+1216]HSGAVVLLK_	AN[Hex(5)HexNAc(2)]HSGAVVLLK	ANHSGAVVLLK	-3.54218	NaN	-3.54218	P23229	TRUE	_AN[+1216]HSGAVVLLK_	AN[Hex(5)HexNAc(2)]HSGAVVLLK	775.695	NaN	NaN	noloss	8	y	1	786.511	48.9311	FALSE	sp	P23229	P23229	ITA6_HUMAN	Integrin alpha-6	Homo sapiens	9606	ITGA6	1	5	Uniprot_reviewed_Human_IRT_022019_DMM
NaN	3		_AN[+1216]HSGAVVLLK_	AN[Hex(5)HexNAc(2)]HSGAVVLLK	ANHSGAVVLLK	-3.54218	NaN	-3.54218	P23229	TRUE	_AN[+1216]HSGAVVLLK_	AN[Hex(5)HexNAc(2)]HSGAVVLLK	775.695	NaN	NaN	noloss	9	y	1	923.571	42.9251	FALSE	sp	P23229	P23229	ITA6_HUMAN	Integrin alpha-6	Homo sapiens	9606	ITGA6	1	5	Uniprot_reviewed_Human_IRT_022019_DMM
NaN	3		_HLN[+1378]SSHPR_	HLN[Hex(6)HexNAc(2)]SSHPR	HLNSSHPR	-15.1491	NaN	-15.1491	Q5JTV8	TRUE	_HLN[+1378]SSHPR_	HLN[Hex(6)HexNAc(2)]SSHPR	775.99	NaN	NaN	noloss	101	y	1	1150.56	100	FALSE	sp	Q5JTV8	Q5JTV8	TOIP1_HUMAN	Torsin-1A-interacting protein 1	Homo sapiens	9606	TOR1AIP1	1	2	Uniprot_reviewed_Human_IRT_022019_DMM
NaN	3		_HLN[+1378]SSHPR_	HLN[Hex(6)HexNAc(2)]SSHPR	HLNSSHPR	-15.1491	NaN	-15.1491	Q5JTV8	TRUE	_HLN[+1378]SSHPR_	HLN[Hex(6)HexNAc(2)]SSHPR	775.99	NaN	NaN	noloss	3	y	1	409.229	1.73811	FALSE	sp	Q5JTV8	Q5JTV8	TOIP1_HUMAN	Torsin-1A-interacting protein 1	Homo sapiens	9606	TOR1AIP1	1	2	Uniprot_reviewed_Human_IRT_022019_DMM
NaN	3		_HLN[+1378]SSHPR_	HLN[Hex(6)HexNAc(2)]SSHPR	HLNSSHPR	-15.1491	NaN	-15.1491	Q5JTV8	TRUE	_HLN[+1378]SSHPR_	HLN[Hex(6)HexNAc(2)]SSHPR	775.99	NaN	NaN	noloss	4	y	1	496.259	1.13618	FALSE	sp	Q5JTV8	Q5JTV8	TOIP1_HUMAN	Torsin-1A-interacting protein 1	Homo sapiens	9606	TOR1AIP1	1	2	Uniprot_reviewed_Human_IRT_022019_DMM
NaN	3		_HLN[+1378]SSHPR_	HLN[Hex(6)HexNAc(2)]SSHPR	HLNSSHPR	-15.1491	NaN	-15.1491	Q5JTV8	TRUE	_HLN[+1378]SSHPR_	HLN[Hex(6)HexNAc(2)]SSHPR	775.99	NaN	NaN	noloss	5	y	1	583.292	3.42743	FALSE	sp	Q5JTV8	Q5JTV8	TOIP1_HUMAN	Torsin-1A-interacting protein 1	Homo sapiens	9606	TOR1AIP1	1	2	Uniprot_reviewed_Human_IRT_022019_DMM
NaN	3		_HLN[+1378]SSHPR_	HLN[Hex(6)HexNAc(2)]SSHPR	HLNSSHPR	-15.1491	NaN	-15.1491	Q5JTV8	TRUE	_HLN[+1378]SSHPR_	HLN[Hex(6)HexNAc(2)]SSHPR	775.99	NaN	NaN	noloss	6	y	1	697.333	2.4675	FALSE	sp	Q5JTV8	Q5JTV8	TOIP1_HUMAN	Torsin-1A-interacting protein 1	Homo sapiens	9606	TOR1AIP1	1	2	Uniprot_reviewed_Human_IRT_022019_DMM
NaN	3		_HLN[+1378]SSHPR_	HLN[Hex(6)HexNAc(2)]SSHPR	HLNSSHPR	-15.1491	NaN	-15.1491	Q5JTV8	TRUE	_HLN[+1378]SSHPR_	HLN[Hex(6)HexNAc(2)]SSHPR	775.99	NaN	NaN	noloss	7	y	1	810.411	1.04825	FALSE	sp	Q5JTV8	Q5JTV8	TOIP1_HUMAN	Torsin-1A-interacting protein 1	Homo sapiens	9606	TOR1AIP1	1	2	Uniprot_reviewed_Human_IRT_022019_DMM
NaN	3		_LLNINPN[+1404]K_	LLNINPN[Hex(4)HexNAc(3)dHex(1)]K	LLNINPNK	3.73687	NaN	3.73687	P11279	TRUE	_LLNINPN[+1404]K_	LLNINPN[Hex(4)HexNAc(3)dHex(1)]K	777.023	NaN	NaN	noloss	101	y	1	1128.63	100	FALSE	sp	P11279	P11279	LAMP1_HUMAN	Lysosome-associated membrane glycoprotein 1	Homo sapiens	9606	LAMP1	1	3	Uniprot_reviewed_Human_IRT_022019_DMM
NaN	3		_LLNINPN[+1404]K_	LLNINPN[Hex(4)HexNAc(3)dHex(1)]K	LLNINPNK	3.73687	NaN	3.73687	P11279	TRUE	_LLNINPN[+1404]K_	LLNINPN[Hex(4)HexNAc(3)dHex(1)]K	777.023	NaN	NaN	noloss	5	b	1	568.345	7.01906	FALSE	sp	P11279	P11279	LAMP1_HUMAN	Lysosome-associated membrane glycoprotein 1	Homo sapiens	9606	LAMP1	1	3	Uniprot_reviewed_Human_IRT_022019_DMM
NaN	3		_LLNINPN[+1404]K_	LLNINPN[Hex(4)HexNAc(3)dHex(1)]K	LLNINPNK	3.73687	NaN	3.73687	P11279	TRUE	_LLNINPN[+1404]K_	LLNINPN[Hex(4)HexNAc(3)dHex(1)]K	777.023	NaN	NaN	noloss	3	y	1	358.209	16.4183	FALSE	sp	P11279	P11279	LAMP1_HUMAN	Lysosome-associated membrane glycoprotein 1	Homo sapiens	9606	LAMP1	1	3	Uniprot_reviewed_Human_IRT_022019_DMM
NaN	3		_LLNINPN[+1404]K_	LLNINPN[Hex(4)HexNAc(3)dHex(1)]K	LLNINPNK	3.73687	NaN	3.73687	P11279	TRUE	_LLNINPN[+1404]K_	LLNINPN[Hex(4)HexNAc(3)dHex(1)]K	777.023	NaN	NaN	noloss	4	y	1	472.252	7.86912	FALSE	sp	P11279	P11279	LAMP1_HUMAN	Lysosome-associated membrane glycoprotein 1	Homo sapiens	9606	LAMP1	1	3	Uniprot_reviewed_Human_IRT_022019_DMM
NaN	3		_LLNINPN[+1404]K_	LLNINPN[Hex(4)HexNAc(3)dHex(1)]K	LLNINPNK	3.73687	NaN	3.73687	P11279	TRUE	_LLNINPN[+1404]K_	LLNINPN[Hex(4)HexNAc(3)dHex(1)]K	777.023	NaN	NaN	noloss	6	y	1	699.377	4.31776	FALSE	sp	P11279	P11279	LAMP1_HUMAN	Lysosome-associated membrane glycoprotein 1	Homo sapiens	9606	LAMP1	1	3	Uniprot_reviewed_Human_IRT_022019_DMM
NaN	3		_N[+1216]VTHHVSVTK_	N[Hex(5)HexNAc(2)]VTHHVSVTK	NVTHHVSVTK	-13.9574	NaN	-13.9574	O94901	TRUE	_N[+1216]VTHHVSVTK_	N[Hex(5)HexNAc(2)]VTHHVSVTK	780.015	NaN	NaN	noloss	100	y	1	1121.61	100	FALSE	sp	O94901	O94901	SUN1_HUMAN	SUN domain-containing protein 1	Homo sapiens	9606	SUN1	1	3	Uniprot_reviewed_Human_IRT_022019_DMM
NaN	3		_N[+1216]VTHHVSVTK_	N[Hex(5)HexNAc(2)]VTHHVSVTK	NVTHHVSVTK	-13.9574	NaN	-13.9574	O94901	TRUE	_N[+1216]VTHHVSVTK_	N[Hex(5)HexNAc(2)]VTHHVSVTK	780.015	NaN	NaN	noloss	5	b	1	589.287	8.4209	FALSE	sp	O94901	O94901	SUN1_HUMAN	SUN domain-containing protein 1	Homo sapiens	9606	SUN1	1	3	Uniprot_reviewed_Human_IRT_022019_DMM
NaN	3		_N[+1216]VTHHVSVTK_	N[Hex(5)HexNAc(2)]VTHHVSVTK	NVTHHVSVTK	-13.9574	NaN	-13.9574	O94901	TRUE	_N[+1216]VTHHVSVTK_	N[Hex(5)HexNAc(2)]VTHHVSVTK	780.015	NaN	NaN	noloss	6	b	1	688.354	13.9648	FALSE	sp	O94901	O94901	SUN1_HUMAN	SUN domain-containing protein 1	Homo sapiens	9606	SUN1	1	3	Uniprot_reviewed_Human_IRT_022019_DMM
NaN	3		_N[+1216]VTHHVSVTK_	N[Hex(5)HexNAc(2)]VTHHVSVTK	NVTHHVSVTK	-13.9574	NaN	-13.9574	O94901	TRUE	_N[+1216]VTHHVSVTK_	N[Hex(5)HexNAc(2)]VTHHVSVTK	780.015	NaN	NaN	noloss	4	y	1	434.262	8.06133	TRUE	sp	O94901	O94901	SUN1_HUMAN	SUN domain-containing protein 1	Homo sapiens	9606	SUN1	1	3	Uniprot_reviewed_Human_IRT_022019_DMM
NaN	3		_N[+1216]VTHHVSVTK_	N[Hex(5)HexNAc(2)]VTHHVSVTK	NVTHHVSVTK	-13.9574	NaN	-13.9574	O94901	TRUE	_N[+1216]VTHHVSVTK_	N[Hex(5)HexNAc(2)]VTHHVSVTK	780.015	NaN	NaN	noloss	6	y	1	670.389	20.3346	FALSE	sp	O94901	O94901	SUN1_HUMAN	SUN domain-containing protein 1	Homo sapiens	9606	SUN1	1	3	Uniprot_reviewed_Human_IRT_022019_DMM
NaN	3		_N[+1216]VTHHVSVTK_	N[Hex(5)HexNAc(2)]VTHHVSVTK	NVTHHVSVTK	-13.9574	NaN	-13.9574	O94901	TRUE	_N[+1216]VTHHVSVTK_	N[Hex(5)HexNAc(2)]VTHHVSVTK	780.015	NaN	NaN	noloss	7	y	1	807.449	11.2975	FALSE	sp	O94901	O94901	SUN1_HUMAN	SUN domain-containing protein 1	Homo sapiens	9606	SUN1	1	3	Uniprot_reviewed_Human_IRT_022019_DMM
NaN	3		_N[+1216]VTHHVSVTK_	N[Hex(5)HexNAc(2)]VTHHVSVTK	NVTHHVSVTK	-13.9574	NaN	-13.9574	O94901	TRUE	_N[+1216]VTHHVSVTK_	N[Hex(5)HexNAc(2)]VTHHVSVTK	780.015	NaN	NaN	noloss	8	y	1	908.496	20.1468	FALSE	sp	O94901	O94901	SUN1_HUMAN	SUN domain-containing protein 1	Homo sapiens	9606	SUN1	1	3	Uniprot_reviewed_Human_IRT_022019_DMM
NaN	3		_LLNINPN[+1420]K_	LLNINPN[Hex(5)HexNAc(3)]K	LLNINPNK	2.70666	NaN	2.70666	P11279	TRUE	_LLNINPN[+1420]K_	LLNINPN[Hex(5)HexNAc(3)]K	782.354	NaN	NaN	noloss	101	y	1	1128.62	100	FALSE	sp	P11279	P11279	LAMP1_HUMAN	Lysosome-associated membrane glycoprotein 1	Homo sapiens	9606	LAMP1	1	3	Uniprot_reviewed_Human_IRT_022019_DMM
NaN	3		_LLNINPN[+1420]K_	LLNINPN[Hex(5)HexNAc(3)]K	LLNINPNK	2.70666	NaN	2.70666	P11279	TRUE	_LLNINPN[+1420]K_	LLNINPN[Hex(5)HexNAc(3)]K	782.354	NaN	NaN	noloss	4	b	1	454.303	3.04345	FALSE	sp	P11279	P11279	LAMP1_HUMAN	Lysosome-associated membrane glycoprotein 1	Homo sapiens	9606	LAMP1	1	3	Uniprot_reviewed_Human_IRT_022019_DMM
NaN	3		_LLNINPN[+1420]K_	LLNINPN[Hex(5)HexNAc(3)]K	LLNINPNK	2.70666	NaN	2.70666	P11279	TRUE	_LLNINPN[+1420]K_	LLNINPN[Hex(5)HexNAc(3)]K	782.354	NaN	NaN	noloss	5	b	1	568.343	5.75402	FALSE	sp	P11279	P11279	LAMP1_HUMAN	Lysosome-associated membrane glycoprotein 1	Homo sapiens	9606	LAMP1	1	3	Uniprot_reviewed_Human_IRT_022019_DMM
NaN	3		_LLNINPN[+1420]K_	LLNINPN[Hex(5)HexNAc(3)]K	LLNINPNK	2.70666	NaN	2.70666	P11279	TRUE	_LLNINPN[+1420]K_	LLNINPN[Hex(5)HexNAc(3)]K	782.354	NaN	NaN	noloss	3	y	1	358.208	18.482	FALSE	sp	P11279	P11279	LAMP1_HUMAN	Lysosome-associated membrane glycoprotein 1	Homo sapiens	9606	LAMP1	1	3	Uniprot_reviewed_Human_IRT_022019_DMM
NaN	3		_LLNINPN[+1420]K_	LLNINPN[Hex(5)HexNAc(3)]K	LLNINPNK	2.70666	NaN	2.70666	P11279	TRUE	_LLNINPN[+1420]K_	LLNINPN[Hex(5)HexNAc(3)]K	782.354	NaN	NaN	noloss	4	y	1	472.25	8.03661	FALSE	sp	P11279	P11279	LAMP1_HUMAN	Lysosome-associated membrane glycoprotein 1	Homo sapiens	9606	LAMP1	1	3	Uniprot_reviewed_Human_IRT_022019_DMM
NaN	3		_LLNINPN[+1420]K_	LLNINPN[Hex(5)HexNAc(3)]K	LLNINPNK	2.70666	NaN	2.70666	P11279	TRUE	_LLNINPN[+1420]K_	LLNINPN[Hex(5)HexNAc(3)]K	782.354	NaN	NaN	noloss	6	y	1	699.374	3.85187	FALSE	sp	P11279	P11279	LAMP1_HUMAN	Lysosome-associated membrane glycoprotein 1	Homo sapiens	9606	LAMP1	1	3	Uniprot_reviewed_Human_IRT_022019_DMM
NaN	3		_KLN[+1054]YTLSQGHR_	KLN[Hex(4)HexNAc(2)]YTLSQGHR	KLNYTLSQGHR	-9.56169	NaN	-9.56169	P15144	TRUE	_KLN[+1054]YTLSQGHR_	KLN[Hex(4)HexNAc(2)]YTLSQGHR	791.031	NaN	NaN	noloss	101	y	1	1519.78	100	FALSE	sp	P15144	P15144	AMPN_HUMAN	Aminopeptidase N	Homo sapiens	9606	ANPEP	1	4	Uniprot_reviewed_Human_IRT_022019_DMM
NaN	3		_KLN[+1054]YTLSQGHR_	KLN[Hex(4)HexNAc(2)]YTLSQGHR	KLNYTLSQGHR	-9.56169	NaN	-9.56169	P15144	TRUE	_KLN[+1054]YTLSQGHR_	KLN[Hex(4)HexNAc(2)]YTLSQGHR	791.031	NaN	NaN	noloss	5	y	1	584.291	32.9292	FALSE	sp	P15144	P15144	AMPN_HUMAN	Aminopeptidase N	Homo sapiens	9606	ANPEP	1	4	Uniprot_reviewed_Human_IRT_022019_DMM
NaN	3		_KLN[+1054]YTLSQGHR_	KLN[Hex(4)HexNAc(2)]YTLSQGHR	KLNYTLSQGHR	-9.56169	NaN	-9.56169	P15144	TRUE	_KLN[+1054]YTLSQGHR_	KLN[Hex(4)HexNAc(2)]YTLSQGHR	791.031	NaN	NaN	noloss	6	y	1	697.374	26.2818	FALSE	sp	P15144	P15144	AMPN_HUMAN	Aminopeptidase N	Homo sapiens	9606	ANPEP	1	4	Uniprot_reviewed_Human_IRT_022019_DMM
NaN	3		_KLN[+1054]YTLSQGHR_	KLN[Hex(4)HexNAc(2)]YTLSQGHR	KLNYTLSQGHR	-9.56169	NaN	-9.56169	P15144	TRUE	_KLN[+1054]YTLSQGHR_	KLN[Hex(4)HexNAc(2)]YTLSQGHR	791.031	NaN	NaN	noloss	7	y	1	798.421	52.059	FALSE	sp	P15144	P15144	AMPN_HUMAN	Aminopeptidase N	Homo sapiens	9606	ANPEP	1	4	Uniprot_reviewed_Human_IRT_022019_DMM
NaN	3		_KLN[+1054]YTLSQGHR_	KLN[Hex(4)HexNAc(2)]YTLSQGHR	KLNYTLSQGHR	-9.56169	NaN	-9.56169	P15144	TRUE	_KLN[+1054]YTLSQGHR_	KLN[Hex(4)HexNAc(2)]YTLSQGHR	791.031	NaN	NaN	noloss	8	y	1	961.485	46.1482	FALSE	sp	P15144	P15144	AMPN_HUMAN	Aminopeptidase N	Homo sapiens	9606	ANPEP	1	4	Uniprot_reviewed_Human_IRT_022019_DMM
NaN	3		_KLN[+1054]YTLSQGHR_	KLN[Hex(4)HexNAc(2)]YTLSQGHR	KLNYTLSQGHR	-9.56169	NaN	-9.56169	P15144	TRUE	_KLN[+1054]YTLSQGHR_	KLN[Hex(4)HexNAc(2)]YTLSQGHR	791.031	NaN	NaN	noloss	9	y	1	1075.53	53.2838	FALSE	sp	P15144	P15144	AMPN_HUMAN	Aminopeptidase N	Homo sapiens	9606	ANPEP	1	4	Uniprot_reviewed_Human_IRT_022019_DMM
NaN	3		_KLN[+1054]YTLSQGHR_	KLN[Hex(4)HexNAc(2)]YTLSQGHR	KLNYTLSQGHR	-9.56169	NaN	-9.56169	P15144	TRUE	_KLN[+1054]YTLSQGHR_	KLN[Hex(4)HexNAc(2)]YTLSQGHR	791.031	NaN	NaN	noloss	10	y	1	1188.61	19.0715	TRUE	sp	P15144	P15144	AMPN_HUMAN	Aminopeptidase N	Homo sapiens	9606	ANPEP	1	4	Uniprot_reviewed_Human_IRT_022019_DMM
NaN	3		_GHTLTLN[+1216]FTR_	GHTLTLN[Hex(5)HexNAc(2)]FTR	GHTLTLNFTR	16.1198	NaN	16.1198	P11279	TRUE	_GHTLTLN[+1216]FTR_	GHTLTLN[Hex(5)HexNAc(2)]FTR	792.686	NaN	NaN	noloss	101	y	1	1362.7	100	FALSE	sp	P11279	P11279	LAMP1_HUMAN	Lysosome-associated membrane glycoprotein 1	Homo sapiens	9606	LAMP1	1	3	Uniprot_reviewed_Human_IRT_022019_DMM
NaN	3		_GHTLTLN[+1216]FTR_	GHTLTLN[Hex(5)HexNAc(2)]FTR	GHTLTLNFTR	16.1198	NaN	16.1198	P11279	TRUE	_GHTLTLN[+1216]FTR_	GHTLTLN[Hex(5)HexNAc(2)]FTR	792.686	NaN	NaN	noloss	4	b	1	409.219	6.5962	FALSE	sp	P11279	P11279	LAMP1_HUMAN	Lysosome-associated membrane glycoprotein 1	Homo sapiens	9606	LAMP1	1	3	Uniprot_reviewed_Human_IRT_022019_DMM
NaN	3		_GHTLTLN[+1216]FTR_	GHTLTLN[Hex(5)HexNAc(2)]FTR	GHTLTLNFTR	16.1198	NaN	16.1198	P11279	TRUE	_GHTLTLN[+1216]FTR_	GHTLTLN[Hex(5)HexNAc(2)]FTR	792.686	NaN	NaN	noloss	5	b	1	510.266	6.31849	FALSE	sp	P11279	P11279	LAMP1_HUMAN	Lysosome-associated membrane glycoprotein 1	Homo sapiens	9606	LAMP1	1	3	Uniprot_reviewed_Human_IRT_022019_DMM
NaN	3		_GHTLTLN[+1216]FTR_	GHTLTLN[Hex(5)HexNAc(2)]FTR	GHTLTLNFTR	16.1198	NaN	16.1198	P11279	TRUE	_GHTLTLN[+1216]FTR_	GHTLTLN[Hex(5)HexNAc(2)]FTR	792.686	NaN	NaN	noloss	3	y	1	423.233	6.31849	FALSE	sp	P11279	P11279	LAMP1_HUMAN	Lysosome-associated membrane glycoprotein 1	Homo sapiens	9606	LAMP1	1	3	Uniprot_reviewed_Human_IRT_022019_DMM
NaN	3		_GHTLTLN[+1216]FTR_	GHTLTLN[Hex(5)HexNAc(2)]FTR	GHTLTLNFTR	16.1198	NaN	16.1198	P11279	TRUE	_GHTLTLN[+1216]FTR_	GHTLTLN[Hex(5)HexNAc(2)]FTR	792.686	NaN	NaN	noloss	8	y	1	965.531	5.65036	FALSE	sp	P11279	P11279	LAMP1_HUMAN	Lysosome-associated membrane glycoprotein 1	Homo sapiens	9606	LAMP1	1	3	Uniprot_reviewed_Human_IRT_022019_DMM
NaN	4		_IAPASN[+1378]VSHTVVLRPLK_	IAPASN[Hex(6)HexNAc(2)]VSHTVVLRPLK	IAPASNVSHTVVLRPLK	15.8167	NaN	15.8167	P43308	TRUE	_IAPASN[+1378]VSHTVVLRPLK_	IAPASN[Hex(6)HexNAc(2)]VSHTVVLRPLK	795.891	NaN	NaN	noloss	101	y	2	1003.08	100	FALSE	sp	P43308	P43308	SSRB_HUMAN	Translocon-associated protein subunit beta	Homo sapiens	9606	SSR2	1	1	Uniprot_reviewed_Human_IRT_022019_DMM
NaN	4		_IAPASN[+1378]VSHTVVLRPLK_	IAPASN[Hex(6)HexNAc(2)]VSHTVVLRPLK	IAPASNVSHTVVLRPLK	15.8167	NaN	15.8167	P43308	TRUE	_IAPASN[+1378]VSHTVVLRPLK_	IAPASN[Hex(6)HexNAc(2)]VSHTVVLRPLK	795.891	NaN	NaN	noloss	5	y	1	626.435	6.5259	TRUE	sp	P43308	P43308	SSRB_HUMAN	Translocon-associated protein subunit beta	Homo sapiens	9606	SSR2	1	1	Uniprot_reviewed_Human_IRT_022019_DMM
NaN	4		_IAPASN[+1378]VSHTVVLRPLK_	IAPASN[Hex(6)HexNAc(2)]VSHTVVLRPLK	IAPASNVSHTVVLRPLK	15.8167	NaN	15.8167	P43308	TRUE	_IAPASN[+1378]VSHTVVLRPLK_	IAPASN[Hex(6)HexNAc(2)]VSHTVVLRPLK	795.891	NaN	NaN	noloss	6	y	1	725.502	10.0232	FALSE	sp	P43308	P43308	SSRB_HUMAN	Translocon-associated protein subunit beta	Homo sapiens	9606	SSR2	1	1	Uniprot_reviewed_Human_IRT_022019_DMM
NaN	4		_IAPASN[+1378]VSHTVVLRPLK_	IAPASN[Hex(6)HexNAc(2)]VSHTVVLRPLK	IAPASNVSHTVVLRPLK	15.8167	NaN	15.8167	P43308	TRUE	_IAPASN[+1378]VSHTVVLRPLK_	IAPASN[Hex(6)HexNAc(2)]VSHTVVLRPLK	795.891	NaN	NaN	noloss	7	y	1	824.572	6.86486	FALSE	sp	P43308	P43308	SSRB_HUMAN	Translocon-associated protein subunit beta	Homo sapiens	9606	SSR2	1	1	Uniprot_reviewed_Human_IRT_022019_DMM
NaN	4		_IAPASN[+1378]VSHTVVLRPLK_	IAPASN[Hex(6)HexNAc(2)]VSHTVVLRPLK	IAPASNVSHTVVLRPLK	15.8167	NaN	15.8167	P43308	TRUE	_IAPASN[+1378]VSHTVVLRPLK_	IAPASN[Hex(6)HexNAc(2)]VSHTVVLRPLK	795.891	NaN	NaN	noloss	8	y	1	925.62	10.3016	FALSE	sp	P43308	P43308	SSRB_HUMAN	Translocon-associated protein subunit beta	Homo sapiens	9606	SSR2	1	1	Uniprot_reviewed_Human_IRT_022019_DMM
NaN	4		_IAPASN[+1378]VSHTVVLRPLK_	IAPASN[Hex(6)HexNAc(2)]VSHTVVLRPLK	IAPASNVSHTVVLRPLK	15.8167	NaN	15.8167	P43308	TRUE	_IAPASN[+1378]VSHTVVLRPLK_	IAPASN[Hex(6)HexNAc(2)]VSHTVVLRPLK	795.891	NaN	NaN	noloss	9	y	1	1062.68	8.43281	FALSE	sp	P43308	P43308	SSRB_HUMAN	Translocon-associated protein subunit beta	Homo sapiens	9606	SSR2	1	1	Uniprot_reviewed_Human_IRT_022019_DMM
NaN	4		_IAPASN[+1378]VSHTVVLRPLK_	IAPASN[Hex(6)HexNAc(2)]VSHTVVLRPLK	IAPASNVSHTVVLRPLK	15.8167	NaN	15.8167	P43308	TRUE	_IAPASN[+1378]VSHTVVLRPLK_	IAPASN[Hex(6)HexNAc(2)]VSHTVVLRPLK	795.891	NaN	NaN	noloss	10	y	1	1149.71	18.8788	FALSE	sp	P43308	P43308	SSRB_HUMAN	Translocon-associated protein subunit beta	Homo sapiens	9606	SSR2	1	1	Uniprot_reviewed_Human_IRT_022019_DMM
NaN	3		_EQYIHEN[+1054]YSR_	EQYIHEN[Hex(4)HexNAc(2)]YSR	EQYIHENYSR	-9.51473	NaN	-9.51473	O60568	TRUE	_EQYIHEN[+1054]YSR_	EQYIHEN[Hex(4)HexNAc(2)]YSR	798.331	NaN	NaN	noloss	101	y	1	1541.68	100	FALSE	sp	O60568	O60568	PLOD3_HUMAN	Multifunctional procollagen lysine hydroxylase and glycosyltransferase LH3	Homo sapiens	9606	PLOD3	1	1	Uniprot_reviewed_Human_IRT_022019_DMM
NaN	3		_EQYIHEN[+1054]YSR_	EQYIHEN[Hex(4)HexNAc(2)]YSR	EQYIHENYSR	-9.51473	NaN	-9.51473	O60568	TRUE	_EQYIHEN[+1054]YSR_	EQYIHEN[Hex(4)HexNAc(2)]YSR	798.331	NaN	NaN	noloss	3	b	1	421.173	22.9057	FALSE	sp	O60568	O60568	PLOD3_HUMAN	Multifunctional procollagen lysine hydroxylase and glycosyltransferase LH3	Homo sapiens	9606	PLOD3	1	1	Uniprot_reviewed_Human_IRT_022019_DMM
NaN	3		_EQYIHEN[+1054]YSR_	EQYIHEN[Hex(4)HexNAc(2)]YSR	EQYIHENYSR	-9.51473	NaN	-9.51473	O60568	TRUE	_EQYIHEN[+1054]YSR_	EQYIHEN[Hex(4)HexNAc(2)]YSR	798.331	NaN	NaN	noloss	5	b	1	671.312	10.4301	FALSE	sp	O60568	O60568	PLOD3_HUMAN	Multifunctional procollagen lysine hydroxylase and glycosyltransferase LH3	Homo sapiens	9606	PLOD3	1	1	Uniprot_reviewed_Human_IRT_022019_DMM
NaN	3		_EQYIHEN[+1054]YSR_	EQYIHEN[Hex(4)HexNAc(2)]YSR	EQYIHENYSR	-9.51473	NaN	-9.51473	O60568	TRUE	_EQYIHEN[+1054]YSR_	EQYIHEN[Hex(4)HexNAc(2)]YSR	798.331	NaN	NaN	noloss	6	b	1	800.35	5.81992	TRUE	sp	O60568	O60568	PLOD3_HUMAN	Multifunctional procollagen lysine hydroxylase and glycosyltransferase LH3	Homo sapiens	9606	PLOD3	1	1	Uniprot_reviewed_Human_IRT_022019_DMM
NaN	3		_EQYIHEN[+1054]YSR_	EQYIHEN[Hex(4)HexNAc(2)]YSR	EQYIHENYSR	-9.51473	NaN	-9.51473	O60568	TRUE	_EQYIHEN[+1054]YSR_	EQYIHEN[Hex(4)HexNAc(2)]YSR	798.331	NaN	NaN	noloss	10	b	1	1320.59	7.63221	FALSE	sp	O60568	O60568	PLOD3_HUMAN	Multifunctional procollagen lysine hydroxylase and glycosyltransferase LH3	Homo sapiens	9606	PLOD3	1	1	Uniprot_reviewed_Human_IRT_022019_DMM
NaN	3		_EQYIHEN[+1054]YSR_	EQYIHEN[Hex(4)HexNAc(2)]YSR	EQYIHENYSR	-9.51473	NaN	-9.51473	O60568	TRUE	_EQYIHEN[+1054]YSR_	EQYIHEN[Hex(4)HexNAc(2)]YSR	798.331	NaN	NaN	noloss	3	y	1	425.215	9.21134	FALSE	sp	O60568	O60568	PLOD3_HUMAN	Multifunctional procollagen lysine hydroxylase and glycosyltransferase LH3	Homo sapiens	9606	PLOD3	1	1	Uniprot_reviewed_Human_IRT_022019_DMM
NaN	3		_EQYIHEN[+1054]YSR_	EQYIHEN[Hex(4)HexNAc(2)]YSR	EQYIHENYSR	-9.51473	NaN	-9.51473	O60568	TRUE	_EQYIHEN[+1054]YSR_	EQYIHEN[Hex(4)HexNAc(2)]YSR	798.331	NaN	NaN	noloss	6	y	1	805.36	8.29081	FALSE	sp	O60568	O60568	PLOD3_HUMAN	Multifunctional procollagen lysine hydroxylase and glycosyltransferase LH3	Homo sapiens	9606	PLOD3	1	1	Uniprot_reviewed_Human_IRT_022019_DMM
NaN	4		_NSFN[+1216]ISNLLVLHLSHNR_	NSFN[Hex(5)HexNAc(2)]ISNLLVLHLSHNR	NSFNISNLLVLHLSHNR	79.0964	NaN	79.0964	P51888	TRUE	_NSFN[+1216]ISNLLVLHLSHNR_	NSFN[Hex(5)HexNAc(2)]ISNLLVLHLSHNR	799.377	NaN	NaN	noloss	101	y	2	1091.07	100	FALSE	sp	P51888	P51888	PRELP_HUMAN	Prolargin	Homo sapiens	9606	PRELP	1	1	Uniprot_reviewed_Human_IRT_022019_DMM
NaN	4		_NSFN[+1216]ISNLLVLHLSHNR_	NSFN[Hex(5)HexNAc(2)]ISNLLVLHLSHNR	NSFNISNLLVLHLSHNR	79.0964	NaN	79.0964	P51888	TRUE	_NSFN[+1216]ISNLLVLHLSHNR_	NSFN[Hex(5)HexNAc(2)]ISNLLVLHLSHNR	799.377	NaN	NaN	noloss	4	b	1	463.195	19.66	FALSE	sp	P51888	P51888	PRELP_HUMAN	Prolargin	Homo sapiens	9606	PRELP	1	1	Uniprot_reviewed_Human_IRT_022019_DMM
NaN	4		_NSFN[+1216]ISNLLVLHLSHNR_	NSFN[Hex(5)HexNAc(2)]ISNLLVLHLSHNR	NSFNISNLLVLHLSHNR	79.0964	NaN	79.0964	P51888	TRUE	_NSFN[+1216]ISNLLVLHLSHNR_	NSFN[Hex(5)HexNAc(2)]ISNLLVLHLSHNR	799.377	NaN	NaN	noloss	5	b	1	576.28	21.8071	FALSE	sp	P51888	P51888	PRELP_HUMAN	Prolargin	Homo sapiens	9606	PRELP	1	1	Uniprot_reviewed_Human_IRT_022019_DMM
NaN	4		_NSFN[+1216]ISNLLVLHLSHNR_	NSFN[Hex(5)HexNAc(2)]ISNLLVLHLSHNR	NSFNISNLLVLHLSHNR	79.0964	NaN	79.0964	P51888	TRUE	_NSFN[+1216]ISNLLVLHLSHNR_	NSFN[Hex(5)HexNAc(2)]ISNLLVLHLSHNR	799.377	NaN	NaN	noloss	3	y	1	426.222	14.9608	FALSE	sp	P51888	P51888	PRELP_HUMAN	Prolargin	Homo sapiens	9606	PRELP	1	1	Uniprot_reviewed_Human_IRT_022019_DMM
NaN	4		_NSFN[+1216]ISNLLVLHLSHNR_	NSFN[Hex(5)HexNAc(2)]ISNLLVLHLSHNR	NSFNISNLLVLHLSHNR	79.0964	NaN	79.0964	P51888	TRUE	_NSFN[+1216]ISNLLVLHLSHNR_	NSFN[Hex(5)HexNAc(2)]ISNLLVLHLSHNR	799.377	NaN	NaN	noloss	10	y	1	1201.71	14.5982	TRUE	sp	P51888	P51888	PRELP_HUMAN	Prolargin	Homo sapiens	9606	PRELP	1	1	Uniprot_reviewed_Human_IRT_022019_DMM
NaN	4		_NSFN[+1216]ISNLLVLHLSHNR_	NSFN[Hex(5)HexNAc(2)]ISNLLVLHLSHNR	NSFNISNLLVLHLSHNR	79.0964	NaN	79.0964	P51888	TRUE	_NSFN[+1216]ISNLLVLHLSHNR_	NSFN[Hex(5)HexNAc(2)]ISNLLVLHLSHNR	799.377	NaN	NaN	noloss	11	y	1	1315.76	16.456	FALSE	sp	P51888	P51888	PRELP_HUMAN	Prolargin	Homo sapiens	9606	PRELP	1	1	Uniprot_reviewed_Human_IRT_022019_DMM
NaN	4		_NSFN[+1216]ISNLLVLHLSHNR_	NSFN[Hex(5)HexNAc(2)]ISNLLVLHLSHNR	NSFNISNLLVLHLSHNR	79.0964	NaN	79.0964	P51888	TRUE	_NSFN[+1216]ISNLLVLHLSHNR_	NSFN[Hex(5)HexNAc(2)]ISNLLVLHLSHNR	799.377	NaN	NaN	noloss	12	y	1	1402.79	48.0798	FALSE	sp	P51888	P51888	PRELP_HUMAN	Prolargin	Homo sapiens	9606	PRELP	1	1	Uniprot_reviewed_Human_IRT_022019_DMM
NaN	4		_PKPPKN[+1378]ESLETYPVMK_	PKPPKN[Hex(6)HexNAc(2)]ESLETYPVMK	PKPPKNESLETYPVMK	-1.23798	NaN	-1.23798	P05026	TRUE	_PKPPKN[+1378]ESLETYPVMK_	PKPPKN[Hex(6)HexNAc(2)]ESLETYPVMK	809.869	NaN	NaN	noloss	101	y	2	1031.04	66.8761	FALSE	sp	P05026	P05026	AT1B1_HUMAN	Sodium/potassium-transporting ATPase subunit beta-1	Homo sapiens	9606	ATP1B1	1	1	Uniprot_reviewed_Human_IRT_022019_DMM
NaN	4		_PKPPKN[+1378]ESLETYPVMK_	PKPPKN[Hex(6)HexNAc(2)]ESLETYPVMK	PKPPKNESLETYPVMK	-1.23798	NaN	-1.23798	P05026	TRUE	_PKPPKN[+1378]ESLETYPVMK_	PKPPKN[Hex(6)HexNAc(2)]ESLETYPVMK	809.869	NaN	NaN	noloss	4	y	1	474.277	100	FALSE	sp	P05026	P05026	AT1B1_HUMAN	Sodium/potassium-transporting ATPase subunit beta-1	Homo sapiens	9606	ATP1B1	1	1	Uniprot_reviewed_Human_IRT_022019_DMM
NaN	4		_PKPPKN[+1378]ESLETYPVMK_	PKPPKN[Hex(6)HexNAc(2)]ESLETYPVMK	PKPPKNESLETYPVMK	-1.23798	NaN	-1.23798	P05026	TRUE	_PKPPKN[+1378]ESLETYPVMK_	PKPPKN[Hex(6)HexNAc(2)]ESLETYPVMK	809.869	NaN	NaN	noloss	5	y	1	637.344	11.1111	FALSE	sp	P05026	P05026	AT1B1_HUMAN	Sodium/potassium-transporting ATPase subunit beta-1	Homo sapiens	9606	ATP1B1	1	1	Uniprot_reviewed_Human_IRT_022019_DMM
NaN	4		_PKPPKN[+1378]ESLETYPVMK_	PKPPKN[Hex(6)HexNAc(2)]ESLETYPVMK	PKPPKNESLETYPVMK	-1.23798	NaN	-1.23798	P05026	TRUE	_PKPPKN[+1378]ESLETYPVMK_	PKPPKN[Hex(6)HexNAc(2)]ESLETYPVMK	809.869	NaN	NaN	noloss	6	y	1	738.388	12.96	FALSE	sp	P05026	P05026	AT1B1_HUMAN	Sodium/potassium-transporting ATPase subunit beta-1	Homo sapiens	9606	ATP1B1	1	1	Uniprot_reviewed_Human_IRT_022019_DMM
NaN	4		_PKPPKN[+1378]ESLETYPVMK_	PKPPKN[Hex(6)HexNAc(2)]ESLETYPVMK	PKPPKNESLETYPVMK	-1.23798	NaN	-1.23798	P05026	TRUE	_PKPPKN[+1378]ESLETYPVMK_	PKPPKN[Hex(6)HexNAc(2)]ESLETYPVMK	809.869	NaN	NaN	noloss	7	y	1	867.442	12.642	FALSE	sp	P05026	P05026	AT1B1_HUMAN	Sodium/potassium-transporting ATPase subunit beta-1	Homo sapiens	9606	ATP1B1	1	1	Uniprot_reviewed_Human_IRT_022019_DMM
NaN	4		_PKPPKN[+1378]ESLETYPVMK_	PKPPKN[Hex(6)HexNAc(2)]ESLETYPVMK	PKPPKNESLETYPVMK	-1.23798	NaN	-1.23798	P05026	TRUE	_PKPPKN[+1378]ESLETYPVMK_	PKPPKN[Hex(6)HexNAc(2)]ESLETYPVMK	809.869	NaN	NaN	noloss	9	y	1	1067.56	10.24	TRUE	sp	P05026	P05026	AT1B1_HUMAN	Sodium/potassium-transporting ATPase subunit beta-1	Homo sapiens	9606	ATP1B1	1	1	Uniprot_reviewed_Human_IRT_022019_DMM
NaN	4		_PKPPKN[+1378]ESLETYPVMK_	PKPPKN[Hex(6)HexNAc(2)]ESLETYPVMK	PKPPKNESLETYPVMK	-1.23798	NaN	-1.23798	P05026	TRUE	_PKPPKN[+1378]ESLETYPVMK_	PKPPKN[Hex(6)HexNAc(2)]ESLETYPVMK	809.869	NaN	NaN	noloss	14	y	1	1632.85	10.5264	FALSE	sp	P05026	P05026	AT1B1_HUMAN	Sodium/potassium-transporting ATPase subunit beta-1	Homo sapiens	9606	ATP1B1	1	1	Uniprot_reviewed_Human_IRT_022019_DMM
NaN	3		_HLN[+1216]ATSFDVVL_	HLN[Hex(5)HexNAc(2)]ATSFDVVL	HLNATSFDVVL	-11.5378	NaN	-11.5378		NaN	_HLN[+1216]ATSFDVVL_	HLN[Hex(5)HexNAc(2)]ATSFDVVL	811.358	NaN	NaN	noloss	101	y	1	1418.73	100	FALSE
NaN	3		_HLN[+1216]ATSFDVVL_	HLN[Hex(5)HexNAc(2)]ATSFDVVL	HLNATSFDVVL	-11.5378	NaN	-11.5378		NaN	_HLN[+1216]ATSFDVVL_	HLN[Hex(5)HexNAc(2)]ATSFDVVL	811.358	NaN	NaN	noloss	3	b	1	365.194	9.78671	FALSE
NaN	3		_HLN[+1216]ATSFDVVL_	HLN[Hex(5)HexNAc(2)]ATSFDVVL	HLNATSFDVVL	-11.5378	NaN	-11.5378		NaN	_HLN[+1216]ATSFDVVL_	HLN[Hex(5)HexNAc(2)]ATSFDVVL	811.358	NaN	NaN	noloss	11	b	1	1197.63	12.2916	FALSE
NaN	3		_HLN[+1216]ATSFDVVL_	HLN[Hex(5)HexNAc(2)]ATSFDVVL	HLNATSFDVVL	-11.5378	NaN	-11.5378		NaN	_HLN[+1216]ATSFDVVL_	HLN[Hex(5)HexNAc(2)]ATSFDVVL	811.358	NaN	NaN	noloss	9	y	1	965.511	23.2518	FALSE
NaN	3		_N[+1541]FTM[+16]NEK_	N[Hex(7)HexNAc(2)]FTM[Oxidation]NEK	NFTMNEK	-12.5105	NaN	-12.5105	Q92820	TRUE	_N[+1541]FTM[+16]NEK_	N[Hex(7)HexNAc(2)]FTM[Oxidation]NEK	813.979	NaN	NaN	noloss	100	y	1	899.391	100	FALSE	sp	Q92820	Q92820	GGH_HUMAN	Gamma-glutamyl hydrolase	Homo sapiens	9606	GGH	1	2	Uniprot_reviewed_Human_IRT_022019_DMM
NaN	3		_N[+1541]FTM[+16]NEK_	N[Hex(7)HexNAc(2)]FTM[Oxidation]NEK	NFTMNEK	-12.5105	NaN	-12.5105	Q92820	TRUE	_N[+1541]FTM[+16]NEK_	N[Hex(7)HexNAc(2)]FTM[Oxidation]NEK	813.979	NaN	NaN	noloss	6	b	1	753.287	6.069	FALSE	sp	Q92820	Q92820	GGH_HUMAN	Gamma-glutamyl hydrolase	Homo sapiens	9606	GGH	1	2	Uniprot_reviewed_Human_IRT_022019_DMM
NaN	3		_N[+1541]FTM[+16]NEK_	N[Hex(7)HexNAc(2)]FTM[Oxidation]NEK	NFTMNEK	-12.5105	NaN	-12.5105	Q92820	TRUE	_N[+1541]FTM[+16]NEK_	N[Hex(7)HexNAc(2)]FTM[Oxidation]NEK	813.979	NaN	NaN	noloss	7	b	1	881.383	5.52288	TRUE	sp	Q92820	Q92820	GGH_HUMAN	Gamma-glutamyl hydrolase	Homo sapiens	9606	GGH	1	2	Uniprot_reviewed_Human_IRT_022019_DMM
NaN	3		_N[+1541]FTM[+16]NEK_	N[Hex(7)HexNAc(2)]FTM[Oxidation]NEK	NFTMNEK	-12.5105	NaN	-12.5105	Q92820	TRUE	_N[+1541]FTM[+16]NEK_	N[Hex(7)HexNAc(2)]FTM[Oxidation]NEK	813.979	NaN	NaN	noloss	3	y	1	390.198	10.1944	FALSE	sp	Q92820	Q92820	GGH_HUMAN	Gamma-glutamyl hydrolase	Homo sapiens	9606	GGH	1	2	Uniprot_reviewed_Human_IRT_022019_DMM
NaN	3		_N[+1541]FTM[+16]NEK_	N[Hex(7)HexNAc(2)]FTM[Oxidation]NEK	NFTMNEK	-12.5105	NaN	-12.5105	Q92820	TRUE	_N[+1541]FTM[+16]NEK_	N[Hex(7)HexNAc(2)]FTM[Oxidation]NEK	813.979	NaN	NaN	noloss	4	y	1	537.233	9.58289	FALSE	sp	Q92820	Q92820	GGH_HUMAN	Gamma-glutamyl hydrolase	Homo sapiens	9606	GGH	1	2	Uniprot_reviewed_Human_IRT_022019_DMM
NaN	3		_N[+1541]FTM[+16]NEK_	N[Hex(7)HexNAc(2)]FTM[Oxidation]NEK	NFTMNEK	-12.5105	NaN	-12.5105	Q92820	TRUE	_N[+1541]FTM[+16]NEK_	N[Hex(7)HexNAc(2)]FTM[Oxidation]NEK	813.979	NaN	NaN	noloss	5	y	1	638.28	17.0809	FALSE	sp	Q92820	Q92820	GGH_HUMAN	Gamma-glutamyl hydrolase	Homo sapiens	9606	GGH	1	2	Uniprot_reviewed_Human_IRT_022019_DMM
NaN	3		_N[+1541]FTM[+16]NEK_	N[Hex(7)HexNAc(2)]FTM[Oxidation]NEK	NFTMNEK	-12.5105	NaN	-12.5105	Q92820	TRUE	_N[+1541]FTM[+16]NEK_	N[Hex(7)HexNAc(2)]FTM[Oxidation]NEK	813.979	NaN	NaN	noloss	6	y	1	785.351	6.55758	FALSE	sp	Q92820	Q92820	GGH_HUMAN	Gamma-glutamyl hydrolase	Homo sapiens	9606	GGH	1	2	Uniprot_reviewed_Human_IRT_022019_DMM
NaN	4		_EDVYRN[+1038]HSIFLADINQER_	EDVYRN[Hex(3)HexNAc(2)dHex(1)]HSIFLADINQER	EDVYRNHSIFLADINQER	31.7144	NaN	31.7144	P50897	TRUE	_EDVYRN[+1038]HSIFLADINQER_	EDVYRN[Hex(3)HexNAc(2)dHex(1)]HSIFLADINQER	815.12	NaN	NaN	noloss	100	y	2	1110.03	30.7996	TRUE	sp	P50897	P50897	PPT1_HUMAN	Palmitoyl-protein thioesterase 1	Homo sapiens	9606	PPT1	1	1	Uniprot_reviewed_Human_IRT_022019_DMM
NaN	4		_EDVYRN[+1038]HSIFLADINQER_	EDVYRN[Hex(3)HexNAc(2)dHex(1)]HSIFLADINQER	EDVYRNHSIFLADINQER	31.7144	NaN	31.7144	P50897	TRUE	_EDVYRN[+1038]HSIFLADINQER_	EDVYRN[Hex(3)HexNAc(2)dHex(1)]HSIFLADINQER	815.12	NaN	NaN	noloss	4	y	1	546.255	54.4969	FALSE	sp	P50897	P50897	PPT1_HUMAN	Palmitoyl-protein thioesterase 1	Homo sapiens	9606	PPT1	1	1	Uniprot_reviewed_Human_IRT_022019_DMM
NaN	4		_EDVYRN[+1038]HSIFLADINQER_	EDVYRN[Hex(3)HexNAc(2)dHex(1)]HSIFLADINQER	EDVYRNHSIFLADINQER	31.7144	NaN	31.7144	P50897	TRUE	_EDVYRN[+1038]HSIFLADINQER_	EDVYRN[Hex(3)HexNAc(2)dHex(1)]HSIFLADINQER	815.12	NaN	NaN	noloss	6	y	1	774.373	65.8562	FALSE	sp	P50897	P50897	PPT1_HUMAN	Palmitoyl-protein thioesterase 1	Homo sapiens	9606	PPT1	1	1	Uniprot_reviewed_Human_IRT_022019_DMM
NaN	4		_EDVYRN[+1038]HSIFLADINQER_	EDVYRN[Hex(3)HexNAc(2)dHex(1)]HSIFLADINQER	EDVYRNHSIFLADINQER	31.7144	NaN	31.7144	P50897	TRUE	_EDVYRN[+1038]HSIFLADINQER_	EDVYRN[Hex(3)HexNAc(2)dHex(1)]HSIFLADINQER	815.12	NaN	NaN	noloss	8	y	1	958.492	75.5352	FALSE	sp	P50897	P50897	PPT1_HUMAN	Palmitoyl-protein thioesterase 1	Homo sapiens	9606	PPT1	1	1	Uniprot_reviewed_Human_IRT_022019_DMM
NaN	4		_EDVYRN[+1038]HSIFLADINQER_	EDVYRN[Hex(3)HexNAc(2)dHex(1)]HSIFLADINQER	EDVYRNHSIFLADINQER	31.7144	NaN	31.7144	P50897	TRUE	_EDVYRN[+1038]HSIFLADINQER_	EDVYRN[Hex(3)HexNAc(2)dHex(1)]HSIFLADINQER	815.12	NaN	NaN	noloss	9	y	1	1105.56	100	FALSE	sp	P50897	P50897	PPT1_HUMAN	Palmitoyl-protein thioesterase 1	Homo sapiens	9606	PPT1	1	1	Uniprot_reviewed_Human_IRT_022019_DMM
NaN	4		_EDVYRN[+1038]HSIFLADINQER_	EDVYRN[Hex(3)HexNAc(2)dHex(1)]HSIFLADINQER	EDVYRNHSIFLADINQER	31.7144	NaN	31.7144	P50897	TRUE	_EDVYRN[+1038]HSIFLADINQER_	EDVYRN[Hex(3)HexNAc(2)dHex(1)]HSIFLADINQER	815.12	NaN	NaN	noloss	10	y	1	1218.64	33.7737	FALSE	sp	P50897	P50897	PPT1_HUMAN	Palmitoyl-protein thioesterase 1	Homo sapiens	9606	PPT1	1	1	Uniprot_reviewed_Human_IRT_022019_DMM
NaN	4		_EDVYRN[+1038]HSIFLADINQER_	EDVYRN[Hex(3)HexNAc(2)dHex(1)]HSIFLADINQER	EDVYRNHSIFLADINQER	31.7144	NaN	31.7144	P50897	TRUE	_EDVYRN[+1038]HSIFLADINQER_	EDVYRN[Hex(3)HexNAc(2)dHex(1)]HSIFLADINQER	815.12	NaN	NaN	noloss	11	y	1	1305.66	38.8175	FALSE	sp	P50897	P50897	PPT1_HUMAN	Palmitoyl-protein thioesterase 1	Homo sapiens	9606	PPT1	1	1	Uniprot_reviewed_Human_IRT_022019_DMM
NaN	3		_N[+892]HSIFLADINQER_	N[Hex(3)HexNAc(2)]HSIFLADINQER	NHSIFLADINQER	24.9831	NaN	24.9831	P50897	TRUE	_N[+892]HSIFLADINQER_	N[Hex(3)HexNAc(2)]HSIFLADINQER	817.038	NaN	NaN	noloss	100	y	1	1556.79	24.469	FALSE	sp	P50897	P50897	PPT1_HUMAN	Palmitoyl-protein thioesterase 1	Homo sapiens	9606	PPT1	1	1	Uniprot_reviewed_Human_IRT_022019_DMM
NaN	3		_N[+892]HSIFLADINQER_	N[Hex(3)HexNAc(2)]HSIFLADINQER	NHSIFLADINQER	24.9831	NaN	24.9831	P50897	TRUE	_N[+892]HSIFLADINQER_	N[Hex(3)HexNAc(2)]HSIFLADINQER	817.038	NaN	NaN	noloss	4	y	1	546.263	22.4022	FALSE	sp	P50897	P50897	PPT1_HUMAN	Palmitoyl-protein thioesterase 1	Homo sapiens	9606	PPT1	1	1	Uniprot_reviewed_Human_IRT_022019_DMM
NaN	3		_N[+892]HSIFLADINQER_	N[Hex(3)HexNAc(2)]HSIFLADINQER	NHSIFLADINQER	24.9831	NaN	24.9831	P50897	TRUE	_N[+892]HSIFLADINQER_	N[Hex(3)HexNAc(2)]HSIFLADINQER	817.038	NaN	NaN	noloss	7	y	1	845.41	82.3508	FALSE	sp	P50897	P50897	PPT1_HUMAN	Palmitoyl-protein thioesterase 1	Homo sapiens	9606	PPT1	1	1	Uniprot_reviewed_Human_IRT_022019_DMM
NaN	3		_N[+892]HSIFLADINQER_	N[Hex(3)HexNAc(2)]HSIFLADINQER	NHSIFLADINQER	24.9831	NaN	24.9831	P50897	TRUE	_N[+892]HSIFLADINQER_	N[Hex(3)HexNAc(2)]HSIFLADINQER	817.038	NaN	NaN	noloss	8	y	1	958.494	60.1867	FALSE	sp	P50897	P50897	PPT1_HUMAN	Palmitoyl-protein thioesterase 1	Homo sapiens	9606	PPT1	1	1	Uniprot_reviewed_Human_IRT_022019_DMM
NaN	3		_N[+892]HSIFLADINQER_	N[Hex(3)HexNAc(2)]HSIFLADINQER	NHSIFLADINQER	24.9831	NaN	24.9831	P50897	TRUE	_N[+892]HSIFLADINQER_	N[Hex(3)HexNAc(2)]HSIFLADINQER	817.038	NaN	NaN	noloss	9	y	1	1105.56	100	FALSE	sp	P50897	P50897	PPT1_HUMAN	Palmitoyl-protein thioesterase 1	Homo sapiens	9606	PPT1	1	1	Uniprot_reviewed_Human_IRT_022019_DMM
NaN	3		_N[+892]HSIFLADINQER_	N[Hex(3)HexNAc(2)]HSIFLADINQER	NHSIFLADINQER	24.9831	NaN	24.9831	P50897	TRUE	_N[+892]HSIFLADINQER_	N[Hex(3)HexNAc(2)]HSIFLADINQER	817.038	NaN	NaN	noloss	10	y	1	1218.65	48.6519	FALSE	sp	P50897	P50897	PPT1_HUMAN	Palmitoyl-protein thioesterase 1	Homo sapiens	9606	PPT1	1	1	Uniprot_reviewed_Human_IRT_022019_DMM
NaN	4		_EDVYRN[+1054]HSIFLADINQER_	EDVYRN[Hex(4)HexNAc(2)]HSIFLADINQER	EDVYRNHSIFLADINQER	32.3683	NaN	32.3683	P50897	TRUE	_EDVYRN[+1054]HSIFLADINQER_	EDVYRN[Hex(4)HexNAc(2)]HSIFLADINQER	819.119	NaN	NaN	noloss	101	y	2	1211.6	100	FALSE	sp	P50897	P50897	PPT1_HUMAN	Palmitoyl-protein thioesterase 1	Homo sapiens	9606	PPT1	1	1	Uniprot_reviewed_Human_IRT_022019_DMM
NaN	4		_EDVYRN[+1054]HSIFLADINQER_	EDVYRN[Hex(4)HexNAc(2)]HSIFLADINQER	EDVYRNHSIFLADINQER	32.3683	NaN	32.3683	P50897	TRUE	_EDVYRN[+1054]HSIFLADINQER_	EDVYRN[Hex(4)HexNAc(2)]HSIFLADINQER	819.119	NaN	NaN	noloss	4	y	1	546.263	11.6219	FALSE	sp	P50897	P50897	PPT1_HUMAN	Palmitoyl-protein thioesterase 1	Homo sapiens	9606	PPT1	1	1	Uniprot_reviewed_Human_IRT_022019_DMM
NaN	4		_EDVYRN[+1054]HSIFLADINQER_	EDVYRN[Hex(4)HexNAc(2)]HSIFLADINQER	EDVYRNHSIFLADINQER	32.3683	NaN	32.3683	P50897	TRUE	_EDVYRN[+1054]HSIFLADINQER_	EDVYRN[Hex(4)HexNAc(2)]HSIFLADINQER	819.119	NaN	NaN	noloss	6	y	1	774.38	15.148	FALSE	sp	P50897	P50897	PPT1_HUMAN	Palmitoyl-protein thioesterase 1	Homo sapiens	9606	PPT1	1	1	Uniprot_reviewed_Human_IRT_022019_DMM
NaN	4		_EDVYRN[+1054]HSIFLADINQER_	EDVYRN[Hex(4)HexNAc(2)]HSIFLADINQER	EDVYRNHSIFLADINQER	32.3683	NaN	32.3683	P50897	TRUE	_EDVYRN[+1054]HSIFLADINQER_	EDVYRN[Hex(4)HexNAc(2)]HSIFLADINQER	819.119	NaN	NaN	noloss	7	y	1	845.417	26.4406	FALSE	sp	P50897	P50897	PPT1_HUMAN	Palmitoyl-protein thioesterase 1	Homo sapiens	9606	PPT1	1	1	Uniprot_reviewed_Human_IRT_022019_DMM
NaN	4		_EDVYRN[+1054]HSIFLADINQER_	EDVYRN[Hex(4)HexNAc(2)]HSIFLADINQER	EDVYRNHSIFLADINQER	32.3683	NaN	32.3683	P50897	TRUE	_EDVYRN[+1054]HSIFLADINQER_	EDVYRN[Hex(4)HexNAc(2)]HSIFLADINQER	819.119	NaN	NaN	noloss	8	y	1	958.501	17.6782	FALSE	sp	P50897	P50897	PPT1_HUMAN	Palmitoyl-protein thioesterase 1	Homo sapiens	9606	PPT1	1	1	Uniprot_reviewed_Human_IRT_022019_DMM
NaN	4		_EDVYRN[+1054]HSIFLADINQER_	EDVYRN[Hex(4)HexNAc(2)]HSIFLADINQER	EDVYRNHSIFLADINQER	32.3683	NaN	32.3683	P50897	TRUE	_EDVYRN[+1054]HSIFLADINQER_	EDVYRN[Hex(4)HexNAc(2)]HSIFLADINQER	819.119	NaN	NaN	noloss	9	y	1	1105.57	25.2849	FALSE	sp	P50897	P50897	PPT1_HUMAN	Palmitoyl-protein thioesterase 1	Homo sapiens	9606	PPT1	1	1	Uniprot_reviewed_Human_IRT_022019_DMM
NaN	4		_EDVYRN[+1054]HSIFLADINQER_	EDVYRN[Hex(4)HexNAc(2)]HSIFLADINQER	EDVYRNHSIFLADINQER	32.3683	NaN	32.3683	P50897	TRUE	_EDVYRN[+1054]HSIFLADINQER_	EDVYRN[Hex(4)HexNAc(2)]HSIFLADINQER	819.119	NaN	NaN	noloss	10	y	1	1218.65	7.59378	TRUE	sp	P50897	P50897	PPT1_HUMAN	Palmitoyl-protein thioesterase 1	Homo sapiens	9606	PPT1	1	1	Uniprot_reviewed_Human_IRT_022019_DMM
NaN	3		_AGPN[+1038]GTLFVADAYK_	AGPN[Hex(3)HexNAc(2)dHex(1)]GTLFVADAYK	AGPNGTLFVADAYK	37.0904	NaN	37.0904	Q9HDC9	TRUE	_AGPN[+1038]GTLFVADAYK_	AGPN[Hex(3)HexNAc(2)dHex(1)]GTLFVADAYK	821.37	NaN	NaN	noloss	101	y	1	1626.79	62.5203	FALSE	sp	Q9HDC9	Q9HDC9	APMAP_HUMAN	Adipocyte plasma membrane-associated protein	Homo sapiens	9606	APMAP	1	2	Uniprot_reviewed_Human_IRT_022019_DMM
NaN	3		_AGPN[+1038]GTLFVADAYK_	AGPN[Hex(3)HexNAc(2)dHex(1)]GTLFVADAYK	AGPNGTLFVADAYK	37.0904	NaN	37.0904	Q9HDC9	TRUE	_AGPN[+1038]GTLFVADAYK_	AGPN[Hex(3)HexNAc(2)dHex(1)]GTLFVADAYK	821.37	NaN	NaN	noloss	3	y	1	381.213	55.3813	FALSE	sp	Q9HDC9	Q9HDC9	APMAP_HUMAN	Adipocyte plasma membrane-associated protein	Homo sapiens	9606	APMAP	1	2	Uniprot_reviewed_Human_IRT_022019_DMM
NaN	3		_AGPN[+1038]GTLFVADAYK_	AGPN[Hex(3)HexNAc(2)dHex(1)]GTLFVADAYK	AGPNGTLFVADAYK	37.0904	NaN	37.0904	Q9HDC9	TRUE	_AGPN[+1038]GTLFVADAYK_	AGPN[Hex(3)HexNAc(2)dHex(1)]GTLFVADAYK	821.37	NaN	NaN	noloss	6	y	1	666.344	72.712	FALSE	sp	Q9HDC9	Q9HDC9	APMAP_HUMAN	Adipocyte plasma membrane-associated protein	Homo sapiens	9606	APMAP	1	2	Uniprot_reviewed_Human_IRT_022019_DMM
NaN	3		_AGPN[+1038]GTLFVADAYK_	AGPN[Hex(3)HexNAc(2)dHex(1)]GTLFVADAYK	AGPNGTLFVADAYK	37.0904	NaN	37.0904	Q9HDC9	TRUE	_AGPN[+1038]GTLFVADAYK_	AGPN[Hex(3)HexNAc(2)dHex(1)]GTLFVADAYK	821.37	NaN	NaN	noloss	8	y	1	926.497	100	FALSE	sp	Q9HDC9	Q9HDC9	APMAP_HUMAN	Adipocyte plasma membrane-associated protein	Homo sapiens	9606	APMAP	1	2	Uniprot_reviewed_Human_IRT_022019_DMM
NaN	3		_AGPN[+1038]GTLFVADAYK_	AGPN[Hex(3)HexNAc(2)dHex(1)]GTLFVADAYK	AGPNGTLFVADAYK	37.0904	NaN	37.0904	Q9HDC9	TRUE	_AGPN[+1038]GTLFVADAYK_	AGPN[Hex(3)HexNAc(2)dHex(1)]GTLFVADAYK	821.37	NaN	NaN	noloss	9	y	1	1027.53	49.7626	FALSE	sp	Q9HDC9	Q9HDC9	APMAP_HUMAN	Adipocyte plasma membrane-associated protein	Homo sapiens	9606	APMAP	1	2	Uniprot_reviewed_Human_IRT_022019_DMM
NaN	3		_AGPN[+1038]GTLFVADAYK_	AGPN[Hex(3)HexNAc(2)dHex(1)]GTLFVADAYK	AGPNGTLFVADAYK	37.0904	NaN	37.0904	Q9HDC9	TRUE	_AGPN[+1038]GTLFVADAYK_	AGPN[Hex(3)HexNAc(2)dHex(1)]GTLFVADAYK	821.37	NaN	NaN	noloss	10	y	1	1084.56	85.097	FALSE	sp	Q9HDC9	Q9HDC9	APMAP_HUMAN	Adipocyte plasma membrane-associated protein	Homo sapiens	9606	APMAP	1	2	Uniprot_reviewed_Human_IRT_022019_DMM
NaN	3		_AGPN[+1038]GTLFVADAYK_	AGPN[Hex(3)HexNAc(2)dHex(1)]GTLFVADAYK	AGPNGTLFVADAYK	37.0904	NaN	37.0904	Q9HDC9	TRUE	_AGPN[+1038]GTLFVADAYK_	AGPN[Hex(3)HexNAc(2)dHex(1)]GTLFVADAYK	821.37	NaN	NaN	noloss	12	y	1	1295.66	43.4169	TRUE	sp	Q9HDC9	Q9HDC9	APMAP_HUMAN	Adipocyte plasma membrane-associated protein	Homo sapiens	9606	APMAP	1	2	Uniprot_reviewed_Human_IRT_022019_DMM
NaN	3		_GIN[+1541]ESYKK_	GIN[Hex(7)HexNAc(2)]ESYKK	GINESYKK	-13.5752	NaN	-13.5752	P50897	TRUE	_GIN[+1541]ESYKK_	GIN[Hex(7)HexNAc(2)]ESYKK	827.012	NaN	NaN	noloss	101	y	1	1141.58	100	FALSE	sp	P50897	P50897	PPT1_HUMAN	Palmitoyl-protein thioesterase 1	Homo sapiens	9606	PPT1	1	1	Uniprot_reviewed_Human_IRT_022019_DMM
NaN	3		_GIN[+1541]ESYKK_	GIN[Hex(7)HexNAc(2)]ESYKK	GINESYKK	-13.5752	NaN	-13.5752	P50897	TRUE	_GIN[+1541]ESYKK_	GIN[Hex(7)HexNAc(2)]ESYKK	827.012	NaN	NaN	noloss	4	b	1	414.199	1.47349	TRUE	sp	P50897	P50897	PPT1_HUMAN	Palmitoyl-protein thioesterase 1	Homo sapiens	9606	PPT1	1	1	Uniprot_reviewed_Human_IRT_022019_DMM
NaN	3		_GIN[+1541]ESYKK_	GIN[Hex(7)HexNAc(2)]ESYKK	GINESYKK	-13.5752	NaN	-13.5752	P50897	TRUE	_GIN[+1541]ESYKK_	GIN[Hex(7)HexNAc(2)]ESYKK	827.012	NaN	NaN	noloss	6	b	1	664.298	2.68227	FALSE	sp	P50897	P50897	PPT1_HUMAN	Palmitoyl-protein thioesterase 1	Homo sapiens	9606	PPT1	1	1	Uniprot_reviewed_Human_IRT_022019_DMM
NaN	3		_GIN[+1541]ESYKK_	GIN[Hex(7)HexNAc(2)]ESYKK	GINESYKK	-13.5752	NaN	-13.5752	P50897	TRUE	_GIN[+1541]ESYKK_	GIN[Hex(7)HexNAc(2)]ESYKK	827.012	NaN	NaN	noloss	3	y	1	438.272	1.61716	FALSE	sp	P50897	P50897	PPT1_HUMAN	Palmitoyl-protein thioesterase 1	Homo sapiens	9606	PPT1	1	1	Uniprot_reviewed_Human_IRT_022019_DMM
NaN	3		_GIN[+1541]ESYKK_	GIN[Hex(7)HexNAc(2)]ESYKK	GINESYKK	-13.5752	NaN	-13.5752	P50897	TRUE	_GIN[+1541]ESYKK_	GIN[Hex(7)HexNAc(2)]ESYKK	827.012	NaN	NaN	noloss	4	y	1	525.307	3.56548	FALSE	sp	P50897	P50897	PPT1_HUMAN	Palmitoyl-protein thioesterase 1	Homo sapiens	9606	PPT1	1	1	Uniprot_reviewed_Human_IRT_022019_DMM
NaN	3		_GIN[+1541]ESYKK_	GIN[Hex(7)HexNAc(2)]ESYKK	GINESYKK	-13.5752	NaN	-13.5752	P50897	TRUE	_GIN[+1541]ESYKK_	GIN[Hex(7)HexNAc(2)]ESYKK	827.012	NaN	NaN	noloss	5	y	1	654.351	1.71666	FALSE	sp	P50897	P50897	PPT1_HUMAN	Palmitoyl-protein thioesterase 1	Homo sapiens	9606	PPT1	1	1	Uniprot_reviewed_Human_IRT_022019_DMM
NaN	3		_GIN[+1541]ESYKK_	GIN[Hex(7)HexNAc(2)]ESYKK	GINESYKK	-13.5752	NaN	-13.5752	P50897	TRUE	_GIN[+1541]ESYKK_	GIN[Hex(7)HexNAc(2)]ESYKK	827.012	NaN	NaN	noloss	6	y	1	768.393	1.56853	FALSE	sp	P50897	P50897	PPT1_HUMAN	Palmitoyl-protein thioesterase 1	Homo sapiens	9606	PPT1	1	1	Uniprot_reviewed_Human_IRT_022019_DMM
NaN	4		_RHEEGHMLN[+1216]C[+57]TC[+57]FGQGR_	RHEEGHMLN[Hex(5)HexNAc(2)]C[Carbamidomethyl]TC[Carbamidomethyl]FGQGR	RHEEGHMLNCTCFGQGR	-6.10007	NaN	-6.10007	P02751	TRUE	_RHEEGHMLN[+1216]C[+57]TC[+57]FGQGR_	RHEEGHMLN[Hex(5)HexNAc(2)]C[Carbamidomethyl]TC[Carbamidomethyl]FGQGR	827.084	NaN	NaN	noloss	100	y	2	1044.95	100	FALSE	sp	P02751	P02751	FINC_HUMAN	Fibronectin	Homo sapiens	9606	FN1	1	4	Uniprot_reviewed_Human_IRT_022019_DMM
NaN	4		_RHEEGHMLN[+1216]C[+57]TC[+57]FGQGR_	RHEEGHMLN[Hex(5)HexNAc(2)]C[Carbamidomethyl]TC[Carbamidomethyl]FGQGR	RHEEGHMLNCTCFGQGR	-6.10007	NaN	-6.10007	P02751	TRUE	_RHEEGHMLN[+1216]C[+57]TC[+57]FGQGR_	RHEEGHMLN[Hex(5)HexNAc(2)]C[Carbamidomethyl]TC[Carbamidomethyl]FGQGR	827.084	NaN	NaN	noloss	3	b	1	423.209	28.3079	FALSE	sp	P02751	P02751	FINC_HUMAN	Fibronectin	Homo sapiens	9606	FN1	1	4	Uniprot_reviewed_Human_IRT_022019_DMM
NaN	4		_RHEEGHMLN[+1216]C[+57]TC[+57]FGQGR_	RHEEGHMLN[Hex(5)HexNAc(2)]C[Carbamidomethyl]TC[Carbamidomethyl]FGQGR	RHEEGHMLNCTCFGQGR	-6.10007	NaN	-6.10007	P02751	TRUE	_RHEEGHMLN[+1216]C[+57]TC[+57]FGQGR_	RHEEGHMLN[Hex(5)HexNAc(2)]C[Carbamidomethyl]TC[Carbamidomethyl]FGQGR	827.084	NaN	NaN	noloss	7	b	1	877.375	37.8698	FALSE	sp	P02751	P02751	FINC_HUMAN	Fibronectin	Homo sapiens	9606	FN1	1	4	Uniprot_reviewed_Human_IRT_022019_DMM
NaN	4		_RHEEGHMLN[+1216]C[+57]TC[+57]FGQGR_	RHEEGHMLN[Hex(5)HexNAc(2)]C[Carbamidomethyl]TC[Carbamidomethyl]FGQGR	RHEEGHMLNCTCFGQGR	-6.10007	NaN	-6.10007	P02751	TRUE	_RHEEGHMLN[+1216]C[+57]TC[+57]FGQGR_	RHEEGHMLN[Hex(5)HexNAc(2)]C[Carbamidomethyl]TC[Carbamidomethyl]FGQGR	827.084	NaN	NaN	noloss	9	b	1	1104.5	22.1986	TRUE	sp	P02751	P02751	FINC_HUMAN	Fibronectin	Homo sapiens	9606	FN1	1	4	Uniprot_reviewed_Human_IRT_022019_DMM
NaN	4		_RHEEGHMLN[+1216]C[+57]TC[+57]FGQGR_	RHEEGHMLN[Hex(5)HexNAc(2)]C[Carbamidomethyl]TC[Carbamidomethyl]FGQGR	RHEEGHMLNCTCFGQGR	-6.10007	NaN	-6.10007	P02751	TRUE	_RHEEGHMLN[+1216]C[+57]TC[+57]FGQGR_	RHEEGHMLN[Hex(5)HexNAc(2)]C[Carbamidomethyl]TC[Carbamidomethyl]FGQGR	827.084	NaN	NaN	noloss	7	y	1	825.366	61.6628	FALSE	sp	P02751	P02751	FINC_HUMAN	Fibronectin	Homo sapiens	9606	FN1	1	4	Uniprot_reviewed_Human_IRT_022019_DMM
NaN	4		_RHEEGHMLN[+1216]C[+57]TC[+57]FGQGR_	RHEEGHMLN[Hex(5)HexNAc(2)]C[Carbamidomethyl]TC[Carbamidomethyl]FGQGR	RHEEGHMLNCTCFGQGR	-6.10007	NaN	-6.10007	P02751	TRUE	_RHEEGHMLN[+1216]C[+57]TC[+57]FGQGR_	RHEEGHMLN[Hex(5)HexNAc(2)]C[Carbamidomethyl]TC[Carbamidomethyl]FGQGR	827.084	NaN	NaN	noloss	8	y	1	985.398	58.6795	FALSE	sp	P02751	P02751	FINC_HUMAN	Fibronectin	Homo sapiens	9606	FN1	1	4	Uniprot_reviewed_Human_IRT_022019_DMM
NaN	4		_RHEEGHMLN[+1216]C[+57]TC[+57]FGQGR_	RHEEGHMLN[Hex(5)HexNAc(2)]C[Carbamidomethyl]TC[Carbamidomethyl]FGQGR	RHEEGHMLNCTCFGQGR	-6.10007	NaN	-6.10007	P02751	TRUE	_RHEEGHMLN[+1216]C[+57]TC[+57]FGQGR_	RHEEGHMLN[Hex(5)HexNAc(2)]C[Carbamidomethyl]TC[Carbamidomethyl]FGQGR	827.084	NaN	NaN	noloss	9	y	1	1099.44	28.9941	FALSE	sp	P02751	P02751	FINC_HUMAN	Fibronectin	Homo sapiens	9606	FN1	1	4	Uniprot_reviewed_Human_IRT_022019_DMM
NaN	3		_AN[+1378]HSGAVVLLK_	AN[Hex(6)HexNAc(2)]HSGAVVLLK	ANHSGAVVLLK	-3.72846	NaN	-3.72846	P23229	TRUE	_AN[+1378]HSGAVVLLK_	AN[Hex(6)HexNAc(2)]HSGAVVLLK	829.713	NaN	NaN	noloss	101	y	1	1311.73	100	FALSE	sp	P23229	P23229	ITA6_HUMAN	Integrin alpha-6	Homo sapiens	9606	ITGA6	1	5	Uniprot_reviewed_Human_IRT_022019_DMM
NaN	3		_AN[+1378]HSGAVVLLK_	AN[Hex(6)HexNAc(2)]HSGAVVLLK	ANHSGAVVLLK	-3.72846	NaN	-3.72846	P23229	TRUE	_AN[+1378]HSGAVVLLK_	AN[Hex(6)HexNAc(2)]HSGAVVLLK	829.713	NaN	NaN	noloss	7	b	1	637.307	24.0567	FALSE	sp	P23229	P23229	ITA6_HUMAN	Integrin alpha-6	Homo sapiens	9606	ITGA6	1	5	Uniprot_reviewed_Human_IRT_022019_DMM
NaN	3		_AN[+1378]HSGAVVLLK_	AN[Hex(6)HexNAc(2)]HSGAVVLLK	ANHSGAVVLLK	-3.72846	NaN	-3.72846	P23229	TRUE	_AN[+1378]HSGAVVLLK_	AN[Hex(6)HexNAc(2)]HSGAVVLLK	829.713	NaN	NaN	noloss	8	b	1	736.372	25	FALSE	sp	P23229	P23229	ITA6_HUMAN	Integrin alpha-6	Homo sapiens	9606	ITGA6	1	5	Uniprot_reviewed_Human_IRT_022019_DMM
NaN	3		_AN[+1378]HSGAVVLLK_	AN[Hex(6)HexNAc(2)]HSGAVVLLK	ANHSGAVVLLK	-3.72846	NaN	-3.72846	P23229	TRUE	_AN[+1378]HSGAVVLLK_	AN[Hex(6)HexNAc(2)]HSGAVVLLK	829.713	NaN	NaN	noloss	9	b	1	849.457	27.4376	FALSE	sp	P23229	P23229	ITA6_HUMAN	Integrin alpha-6	Homo sapiens	9606	ITGA6	1	5	Uniprot_reviewed_Human_IRT_022019_DMM
NaN	3		_AN[+1378]HSGAVVLLK_	AN[Hex(6)HexNAc(2)]HSGAVVLLK	ANHSGAVVLLK	-3.72846	NaN	-3.72846	P23229	TRUE	_AN[+1378]HSGAVVLLK_	AN[Hex(6)HexNAc(2)]HSGAVVLLK	829.713	NaN	NaN	noloss	3	y	1	373.282	23.5918	FALSE	sp	P23229	P23229	ITA6_HUMAN	Integrin alpha-6	Homo sapiens	9606	ITGA6	1	5	Uniprot_reviewed_Human_IRT_022019_DMM
NaN	3		_AN[+1378]HSGAVVLLK_	AN[Hex(6)HexNAc(2)]HSGAVVLLK	ANHSGAVVLLK	-3.72846	NaN	-3.72846	P23229	TRUE	_AN[+1378]HSGAVVLLK_	AN[Hex(6)HexNAc(2)]HSGAVVLLK	829.713	NaN	NaN	noloss	7	y	1	699.479	23.1315	TRUE	sp	P23229	P23229	ITA6_HUMAN	Integrin alpha-6	Homo sapiens	9606	ITGA6	1	5	Uniprot_reviewed_Human_IRT_022019_DMM
NaN	3		_AN[+1378]HSGAVVLLK_	AN[Hex(6)HexNAc(2)]HSGAVVLLK	ANHSGAVVLLK	-3.72846	NaN	-3.72846	P23229	TRUE	_AN[+1378]HSGAVVLLK_	AN[Hex(6)HexNAc(2)]HSGAVVLLK	829.713	NaN	NaN	noloss	9	y	1	923.568	32.1111	FALSE	sp	P23229	P23229	ITA6_HUMAN	Integrin alpha-6	Homo sapiens	9606	ITGA6	1	5	Uniprot_reviewed_Human_IRT_022019_DMM
NaN	3		_HLN[+1541]SSHPR_	HLN[Hex(7)HexNAc(2)]SSHPR	HLNSSHPR	-15.2885	NaN	-15.2885	Q5JTV8	TRUE	_HLN[+1541]SSHPR_	HLN[Hex(7)HexNAc(2)]SSHPR	830.008	NaN	NaN	noloss	101	y	1	1150.56	100	FALSE	sp	Q5JTV8	Q5JTV8	TOIP1_HUMAN	Torsin-1A-interacting protein 1	Homo sapiens	9606	TOR1AIP1	1	2	Uniprot_reviewed_Human_IRT_022019_DMM
NaN	3		_HLN[+1541]SSHPR_	HLN[Hex(7)HexNAc(2)]SSHPR	HLNSSHPR	-15.2885	NaN	-15.2885	Q5JTV8	TRUE	_HLN[+1541]SSHPR_	HLN[Hex(7)HexNAc(2)]SSHPR	830.008	NaN	NaN	noloss	3	y	1	409.229	2.17077	FALSE	sp	Q5JTV8	Q5JTV8	TOIP1_HUMAN	Torsin-1A-interacting protein 1	Homo sapiens	9606	TOR1AIP1	1	2	Uniprot_reviewed_Human_IRT_022019_DMM
NaN	3		_HLN[+1541]SSHPR_	HLN[Hex(7)HexNAc(2)]SSHPR	HLNSSHPR	-15.2885	NaN	-15.2885	Q5JTV8	TRUE	_HLN[+1541]SSHPR_	HLN[Hex(7)HexNAc(2)]SSHPR	830.008	NaN	NaN	noloss	5	y	1	583.294	3.90032	FALSE	sp	Q5JTV8	Q5JTV8	TOIP1_HUMAN	Torsin-1A-interacting protein 1	Homo sapiens	9606	TOR1AIP1	1	2	Uniprot_reviewed_Human_IRT_022019_DMM
NaN	3		_HLN[+1541]SSHPR_	HLN[Hex(7)HexNAc(2)]SSHPR	HLNSSHPR	-15.2885	NaN	-15.2885	Q5JTV8	TRUE	_HLN[+1541]SSHPR_	HLN[Hex(7)HexNAc(2)]SSHPR	830.008	NaN	NaN	noloss	6	y	1	697.329	3.08173	FALSE	sp	Q5JTV8	Q5JTV8	TOIP1_HUMAN	Torsin-1A-interacting protein 1	Homo sapiens	9606	TOR1AIP1	1	2	Uniprot_reviewed_Human_IRT_022019_DMM
NaN	3		_LLNINPN[+1566]K_	LLNINPN[Hex(5)HexNAc(3)dHex(1)]K	LLNINPNK	3.02239	NaN	3.02239	P11279	TRUE	_LLNINPN[+1566]K_	LLNINPN[Hex(5)HexNAc(3)dHex(1)]K	831.04	NaN	NaN	noloss	101	y	1	1128.63	100	FALSE	sp	P11279	P11279	LAMP1_HUMAN	Lysosome-associated membrane glycoprotein 1	Homo sapiens	9606	LAMP1	1	3	Uniprot_reviewed_Human_IRT_022019_DMM
NaN	3		_LLNINPN[+1566]K_	LLNINPN[Hex(5)HexNAc(3)dHex(1)]K	LLNINPNK	3.02239	NaN	3.02239	P11279	TRUE	_LLNINPN[+1566]K_	LLNINPN[Hex(5)HexNAc(3)dHex(1)]K	831.04	NaN	NaN	noloss	4	b	1	454.303	3.51562	FALSE	sp	P11279	P11279	LAMP1_HUMAN	Lysosome-associated membrane glycoprotein 1	Homo sapiens	9606	LAMP1	1	3	Uniprot_reviewed_Human_IRT_022019_DMM
NaN	3		_LLNINPN[+1566]K_	LLNINPN[Hex(5)HexNAc(3)dHex(1)]K	LLNINPNK	3.02239	NaN	3.02239	P11279	TRUE	_LLNINPN[+1566]K_	LLNINPN[Hex(5)HexNAc(3)dHex(1)]K	831.04	NaN	NaN	noloss	5	b	1	568.344	6.92521	FALSE	sp	P11279	P11279	LAMP1_HUMAN	Lysosome-associated membrane glycoprotein 1	Homo sapiens	9606	LAMP1	1	3	Uniprot_reviewed_Human_IRT_022019_DMM
NaN	3		_LLNINPN[+1566]K_	LLNINPN[Hex(5)HexNAc(3)dHex(1)]K	LLNINPNK	3.02239	NaN	3.02239	P11279	TRUE	_LLNINPN[+1566]K_	LLNINPN[Hex(5)HexNAc(3)dHex(1)]K	831.04	NaN	NaN	noloss	3	y	1	358.21	16.9073	FALSE	sp	P11279	P11279	LAMP1_HUMAN	Lysosome-associated membrane glycoprotein 1	Homo sapiens	9606	LAMP1	1	3	Uniprot_reviewed_Human_IRT_022019_DMM
NaN	3		_LLNINPN[+1566]K_	LLNINPN[Hex(5)HexNAc(3)dHex(1)]K	LLNINPNK	3.02239	NaN	3.02239	P11279	TRUE	_LLNINPN[+1566]K_	LLNINPN[Hex(5)HexNAc(3)dHex(1)]K	831.04	NaN	NaN	noloss	4	y	1	472.254	7.09942	FALSE	sp	P11279	P11279	LAMP1_HUMAN	Lysosome-associated membrane glycoprotein 1	Homo sapiens	9606	LAMP1	1	3	Uniprot_reviewed_Human_IRT_022019_DMM
NaN	3		_LLNINPN[+1566]K_	LLNINPN[Hex(5)HexNAc(3)dHex(1)]K	LLNINPNK	3.02239	NaN	3.02239	P11279	TRUE	_LLNINPN[+1566]K_	LLNINPN[Hex(5)HexNAc(3)dHex(1)]K	831.04	NaN	NaN	noloss	6	y	1	699.381	4.02636	FALSE	sp	P11279	P11279	LAMP1_HUMAN	Lysosome-associated membrane glycoprotein 1	Homo sapiens	9606	LAMP1	1	3	Uniprot_reviewed_Human_IRT_022019_DMM
NaN	4		_DLGPTLAN[+1695]STHHNVR_	DLGPTLAN[Hex(4)HexNAc(3)dHex(1)NeuAc(1)]STHHNVR	DLGPTLANSTHHNVR	-3.83529	NaN	-3.83529	P04062	TRUE	_DLGPTLAN[+1695]STHHNVR_	DLGPTLAN[Hex(4)HexNAc(3)dHex(1)NeuAc(1)]STHHNVR	832.362	NaN	NaN	noloss	101	y	2	917.956	100	FALSE	sp	P04062	P04062	GLCM_HUMAN	Lysosomal acid glucosylceramidase	Homo sapiens	9606	GBA	1	3	Uniprot_reviewed_Human_IRT_022019_DMM
NaN	4		_DLGPTLAN[+1695]STHHNVR_	DLGPTLAN[Hex(4)HexNAc(3)dHex(1)NeuAc(1)]STHHNVR	DLGPTLANSTHHNVR	-3.83529	NaN	-3.83529	P04062	TRUE	_DLGPTLAN[+1695]STHHNVR_	DLGPTLAN[Hex(4)HexNAc(3)dHex(1)NeuAc(1)]STHHNVR	832.362	NaN	NaN	noloss	3	y	1	388.23	16.0676	FALSE	sp	P04062	P04062	GLCM_HUMAN	Lysosomal acid glucosylceramidase	Homo sapiens	9606	GBA	1	3	Uniprot_reviewed_Human_IRT_022019_DMM
NaN	4		_DLGPTLAN[+1695]STHHNVR_	DLGPTLAN[Hex(4)HexNAc(3)dHex(1)NeuAc(1)]STHHNVR	DLGPTLANSTHHNVR	-3.83529	NaN	-3.83529	P04062	TRUE	_DLGPTLAN[+1695]STHHNVR_	DLGPTLAN[Hex(4)HexNAc(3)dHex(1)NeuAc(1)]STHHNVR	832.362	NaN	NaN	noloss	4	y	1	525.29	33.9048	FALSE	sp	P04062	P04062	GLCM_HUMAN	Lysosomal acid glucosylceramidase	Homo sapiens	9606	GBA	1	3	Uniprot_reviewed_Human_IRT_022019_DMM
NaN	4		_DLGPTLAN[+1695]STHHNVR_	DLGPTLAN[Hex(4)HexNAc(3)dHex(1)NeuAc(1)]STHHNVR	DLGPTLANSTHHNVR	-3.83529	NaN	-3.83529	P04062	TRUE	_DLGPTLAN[+1695]STHHNVR_	DLGPTLAN[Hex(4)HexNAc(3)dHex(1)NeuAc(1)]STHHNVR	832.362	NaN	NaN	noloss	5	y	1	662.35	15.7311	FALSE	sp	P04062	P04062	GLCM_HUMAN	Lysosomal acid glucosylceramidase	Homo sapiens	9606	GBA	1	3	Uniprot_reviewed_Human_IRT_022019_DMM
NaN	4		_DLGPTLAN[+1695]STHHNVR_	DLGPTLAN[Hex(4)HexNAc(3)dHex(1)NeuAc(1)]STHHNVR	DLGPTLANSTHHNVR	-3.83529	NaN	-3.83529	P04062	TRUE	_DLGPTLAN[+1695]STHHNVR_	DLGPTLAN[Hex(4)HexNAc(3)dHex(1)NeuAc(1)]STHHNVR	832.362	NaN	NaN	noloss	6	y	1	763.396	8.9747	FALSE	sp	P04062	P04062	GLCM_HUMAN	Lysosomal acid glucosylceramidase	Homo sapiens	9606	GBA	1	3	Uniprot_reviewed_Human_IRT_022019_DMM
NaN	4		_DLGPTLAN[+1695]STHHNVR_	DLGPTLAN[Hex(4)HexNAc(3)dHex(1)NeuAc(1)]STHHNVR	DLGPTLANSTHHNVR	-3.83529	NaN	-3.83529	P04062	TRUE	_DLGPTLAN[+1695]STHHNVR_	DLGPTLAN[Hex(4)HexNAc(3)dHex(1)NeuAc(1)]STHHNVR	832.362	NaN	NaN	noloss	7	y	1	850.431	13.4754	FALSE	sp	P04062	P04062	GLCM_HUMAN	Lysosomal acid glucosylceramidase	Homo sapiens	9606	GBA	1	3	Uniprot_reviewed_Human_IRT_022019_DMM
NaN	4		_DLGPTLAN[+1695]STHHNVR_	DLGPTLAN[Hex(4)HexNAc(3)dHex(1)NeuAc(1)]STHHNVR	DLGPTLANSTHHNVR	-3.83529	NaN	-3.83529	P04062	TRUE	_DLGPTLAN[+1695]STHHNVR_	DLGPTLAN[Hex(4)HexNAc(3)dHex(1)NeuAc(1)]STHHNVR	832.362	NaN	NaN	noloss	8	y	1	964.472	8.47621	TRUE	sp	P04062	P04062	GLCM_HUMAN	Lysosomal acid glucosylceramidase	Homo sapiens	9606	GBA	1	3	Uniprot_reviewed_Human_IRT_022019_DMM
NaN	4		_DLGPTLAN[+1696]STHHNVR_	DLGPTLAN[Hex(4)HexNAc(3)dHex(3)]STHHNVR	DLGPTLANSTHHNVR	-3.7715	NaN	-3.7715	P04062	TRUE	_DLGPTLAN[+1696]STHHNVR_	DLGPTLAN[Hex(4)HexNAc(3)dHex(3)]STHHNVR	832.617	NaN	NaN	noloss	101	y	2	917.956	100	FALSE	sp	P04062	P04062	GLCM_HUMAN	Lysosomal acid glucosylceramidase	Homo sapiens	9606	GBA	1	3	Uniprot_reviewed_Human_IRT_022019_DMM
NaN	4		_DLGPTLAN[+1696]STHHNVR_	DLGPTLAN[Hex(4)HexNAc(3)dHex(3)]STHHNVR	DLGPTLANSTHHNVR	-3.7715	NaN	-3.7715	P04062	TRUE	_DLGPTLAN[+1696]STHHNVR_	DLGPTLAN[Hex(4)HexNAc(3)dHex(3)]STHHNVR	832.617	NaN	NaN	noloss	3	y	1	388.231	18.8891	FALSE	sp	P04062	P04062	GLCM_HUMAN	Lysosomal acid glucosylceramidase	Homo sapiens	9606	GBA	1	3	Uniprot_reviewed_Human_IRT_022019_DMM
NaN	4		_DLGPTLAN[+1696]STHHNVR_	DLGPTLAN[Hex(4)HexNAc(3)dHex(3)]STHHNVR	DLGPTLANSTHHNVR	-3.7715	NaN	-3.7715	P04062	TRUE	_DLGPTLAN[+1696]STHHNVR_	DLGPTLAN[Hex(4)HexNAc(3)dHex(3)]STHHNVR	832.617	NaN	NaN	noloss	4	y	1	525.29	30.6746	FALSE	sp	P04062	P04062	GLCM_HUMAN	Lysosomal acid glucosylceramidase	Homo sapiens	9606	GBA	1	3	Uniprot_reviewed_Human_IRT_022019_DMM
NaN	4		_DLGPTLAN[+1696]STHHNVR_	DLGPTLAN[Hex(4)HexNAc(3)dHex(3)]STHHNVR	DLGPTLANSTHHNVR	-3.7715	NaN	-3.7715	P04062	TRUE	_DLGPTLAN[+1696]STHHNVR_	DLGPTLAN[Hex(4)HexNAc(3)dHex(3)]STHHNVR	832.617	NaN	NaN	noloss	5	y	1	662.347	16.3092	FALSE	sp	P04062	P04062	GLCM_HUMAN	Lysosomal acid glucosylceramidase	Homo sapiens	9606	GBA	1	3	Uniprot_reviewed_Human_IRT_022019_DMM
NaN	4		_DLGPTLAN[+1696]STHHNVR_	DLGPTLAN[Hex(4)HexNAc(3)dHex(3)]STHHNVR	DLGPTLANSTHHNVR	-3.7715	NaN	-3.7715	P04062	TRUE	_DLGPTLAN[+1696]STHHNVR_	DLGPTLAN[Hex(4)HexNAc(3)dHex(3)]STHHNVR	832.617	NaN	NaN	noloss	7	y	1	850.424	18.2263	FALSE	sp	P04062	P04062	GLCM_HUMAN	Lysosomal acid glucosylceramidase	Homo sapiens	9606	GBA	1	3	Uniprot_reviewed_Human_IRT_022019_DMM
NaN	3		_AEFN[+1216]ITLIHPK_	AEFN[Hex(5)HexNAc(2)]ITLIHPK	AEFNITLIHPK	40.476	NaN	40.476	P15144	TRUE	_AEFN[+1216]ITLIHPK_	AEFN[Hex(5)HexNAc(2)]ITLIHPK	833.718	NaN	NaN	noloss	101	y	1	1485.81	100	FALSE	sp	P15144	P15144	AMPN_HUMAN	Aminopeptidase N	Homo sapiens	9606	ANPEP	1	4	Uniprot_reviewed_Human_IRT_022019_DMM
NaN	3		_AEFN[+1216]ITLIHPK_	AEFN[Hex(5)HexNAc(2)]ITLIHPK	AEFNITLIHPK	40.476	NaN	40.476	P15144	TRUE	_AEFN[+1216]ITLIHPK_	AEFN[Hex(5)HexNAc(2)]ITLIHPK	833.718	NaN	NaN	noloss	9	b	1	1039.57	23.04	FALSE	sp	P15144	P15144	AMPN_HUMAN	Aminopeptidase N	Homo sapiens	9606	ANPEP	1	4	Uniprot_reviewed_Human_IRT_022019_DMM
NaN	3		_AEFN[+1216]ITLIHPK_	AEFN[Hex(5)HexNAc(2)]ITLIHPK	AEFNITLIHPK	40.476	NaN	40.476	P15144	TRUE	_AEFN[+1216]ITLIHPK_	AEFN[Hex(5)HexNAc(2)]ITLIHPK	833.718	NaN	NaN	noloss	3	y	1	381.226	65.4301	FALSE	sp	P15144	P15144	AMPN_HUMAN	Aminopeptidase N	Homo sapiens	9606	ANPEP	1	4	Uniprot_reviewed_Human_IRT_022019_DMM
NaN	3		_AEFN[+1216]ITLIHPK_	AEFN[Hex(5)HexNAc(2)]ITLIHPK	AEFNITLIHPK	40.476	NaN	40.476	P15144	TRUE	_AEFN[+1216]ITLIHPK_	AEFN[Hex(5)HexNAc(2)]ITLIHPK	833.718	NaN	NaN	noloss	4	y	1	494.312	19.36	TRUE	sp	P15144	P15144	AMPN_HUMAN	Aminopeptidase N	Homo sapiens	9606	ANPEP	1	4	Uniprot_reviewed_Human_IRT_022019_DMM
NaN	3		_AEFN[+1216]ITLIHPK_	AEFN[Hex(5)HexNAc(2)]ITLIHPK	AEFNITLIHPK	40.476	NaN	40.476	P15144	TRUE	_AEFN[+1216]ITLIHPK_	AEFN[Hex(5)HexNAc(2)]ITLIHPK	833.718	NaN	NaN	noloss	5	y	1	607.398	22.1946	FALSE	sp	P15144	P15144	AMPN_HUMAN	Aminopeptidase N	Homo sapiens	9606	ANPEP	1	4	Uniprot_reviewed_Human_IRT_022019_DMM
NaN	3		_AEFN[+1216]ITLIHPK_	AEFN[Hex(5)HexNAc(2)]ITLIHPK	AEFNITLIHPK	40.476	NaN	40.476	P15144	TRUE	_AEFN[+1216]ITLIHPK_	AEFN[Hex(5)HexNAc(2)]ITLIHPK	833.718	NaN	NaN	noloss	6	y	1	708.445	67.9709	FALSE	sp	P15144	P15144	AMPN_HUMAN	Aminopeptidase N	Homo sapiens	9606	ANPEP	1	4	Uniprot_reviewed_Human_IRT_022019_DMM
NaN	3		_AEFN[+1216]ITLIHPK_	AEFN[Hex(5)HexNAc(2)]ITLIHPK	AEFNITLIHPK	40.476	NaN	40.476	P15144	TRUE	_AEFN[+1216]ITLIHPK_	AEFN[Hex(5)HexNAc(2)]ITLIHPK	833.718	NaN	NaN	noloss	7	y	1	821.531	20.5511	FALSE	sp	P15144	P15144	AMPN_HUMAN	Aminopeptidase N	Homo sapiens	9606	ANPEP	1	4	Uniprot_reviewed_Human_IRT_022019_DMM
NaN	3		_N[+1378]VTHHVSVTK_	N[Hex(6)HexNAc(2)]VTHHVSVTK	NVTHHVSVTK	-13.524	NaN	-13.524	O94901	TRUE	_N[+1378]VTHHVSVTK_	N[Hex(6)HexNAc(2)]VTHHVSVTK	834.032	NaN	NaN	noloss	100	y	1	1121.6	100	FALSE	sp	O94901	O94901	SUN1_HUMAN	SUN domain-containing protein 1	Homo sapiens	9606	SUN1	1	3	Uniprot_reviewed_Human_IRT_022019_DMM
NaN	3		_N[+1378]VTHHVSVTK_	N[Hex(6)HexNAc(2)]VTHHVSVTK	NVTHHVSVTK	-13.524	NaN	-13.524	O94901	TRUE	_N[+1378]VTHHVSVTK_	N[Hex(6)HexNAc(2)]VTHHVSVTK	834.032	NaN	NaN	noloss	4	b	1	452.223	6.1504	FALSE	sp	O94901	O94901	SUN1_HUMAN	SUN domain-containing protein 1	Homo sapiens	9606	SUN1	1	3	Uniprot_reviewed_Human_IRT_022019_DMM
NaN	3		_N[+1378]VTHHVSVTK_	N[Hex(6)HexNAc(2)]VTHHVSVTK	NVTHHVSVTK	-13.524	NaN	-13.524	O94901	TRUE	_N[+1378]VTHHVSVTK_	N[Hex(6)HexNAc(2)]VTHHVSVTK	834.032	NaN	NaN	noloss	7	b	1	775.369	6.69085	FALSE	sp	O94901	O94901	SUN1_HUMAN	SUN domain-containing protein 1	Homo sapiens	9606	SUN1	1	3	Uniprot_reviewed_Human_IRT_022019_DMM
NaN	3		_N[+1378]VTHHVSVTK_	N[Hex(6)HexNAc(2)]VTHHVSVTK	NVTHHVSVTK	-13.524	NaN	-13.524	O94901	TRUE	_N[+1378]VTHHVSVTK_	N[Hex(6)HexNAc(2)]VTHHVSVTK	834.032	NaN	NaN	noloss	10	b	1	1103.59	6.01884	FALSE	sp	O94901	O94901	SUN1_HUMAN	SUN domain-containing protein 1	Homo sapiens	9606	SUN1	1	3	Uniprot_reviewed_Human_IRT_022019_DMM
NaN	3		_N[+1378]VTHHVSVTK_	N[Hex(6)HexNAc(2)]VTHHVSVTK	NVTHHVSVTK	-13.524	NaN	-13.524	O94901	TRUE	_N[+1378]VTHHVSVTK_	N[Hex(6)HexNAc(2)]VTHHVSVTK	834.032	NaN	NaN	noloss	4	y	1	434.259	10.7584	FALSE	sp	O94901	O94901	SUN1_HUMAN	SUN domain-containing protein 1	Homo sapiens	9606	SUN1	1	3	Uniprot_reviewed_Human_IRT_022019_DMM
NaN	3		_N[+1378]VTHHVSVTK_	N[Hex(6)HexNAc(2)]VTHHVSVTK	NVTHHVSVTK	-13.524	NaN	-13.524	O94901	TRUE	_N[+1378]VTHHVSVTK_	N[Hex(6)HexNAc(2)]VTHHVSVTK	834.032	NaN	NaN	noloss	5	y	1	533.326	5.88871	FALSE	sp	O94901	O94901	SUN1_HUMAN	SUN domain-containing protein 1	Homo sapiens	9606	SUN1	1	3	Uniprot_reviewed_Human_IRT_022019_DMM
NaN	3		_N[+1378]VTHHVSVTK_	N[Hex(6)HexNAc(2)]VTHHVSVTK	NVTHHVSVTK	-13.524	NaN	-13.524	O94901	TRUE	_N[+1378]VTHHVSVTK_	N[Hex(6)HexNAc(2)]VTHHVSVTK	834.032	NaN	NaN	noloss	9	y	1	1007.56	4.43804	TRUE	sp	O94901	O94901	SUN1_HUMAN	SUN domain-containing protein 1	Homo sapiens	9606	SUN1	1	3	Uniprot_reviewed_Human_IRT_022019_DMM
NaN	3		_GPGIKPN[+1378]QTSK_	GPGIKPN[Hex(6)HexNAc(2)]QTSK	GPGIKPNQTSK	-13.2554	NaN	-13.2554	P15586	TRUE	_GPGIKPN[+1378]QTSK_	GPGIKPN[Hex(6)HexNAc(2)]QTSK	835.704	NaN	NaN	noloss	101	y	1	1329.7	100	FALSE	sp	P15586	P15586	GNS_HUMAN	N-acetylglucosamine-6-sulfatase	Homo sapiens	9606	GNS	1	3	Uniprot_reviewed_Human_IRT_022019_DMM
NaN	3		_GPGIKPN[+1378]QTSK_	GPGIKPN[Hex(6)HexNAc(2)]QTSK	GPGIKPNQTSK	-13.2554	NaN	-13.2554	P15586	TRUE	_GPGIKPN[+1378]QTSK_	GPGIKPN[Hex(6)HexNAc(2)]QTSK	835.704	NaN	NaN	noloss	9	b	1	893.499	9.2762	FALSE	sp	P15586	P15586	GNS_HUMAN	N-acetylglucosamine-6-sulfatase	Homo sapiens	9606	GNS	1	3	Uniprot_reviewed_Human_IRT_022019_DMM
NaN	3		_GPGIKPN[+1378]QTSK_	GPGIKPN[Hex(6)HexNAc(2)]QTSK	GPGIKPNQTSK	-13.2554	NaN	-13.2554	P15586	TRUE	_GPGIKPN[+1378]QTSK_	GPGIKPN[Hex(6)HexNAc(2)]QTSK	835.704	NaN	NaN	noloss	6	y	1	674.343	49.0711	FALSE	sp	P15586	P15586	GNS_HUMAN	N-acetylglucosamine-6-sulfatase	Homo sapiens	9606	GNS	1	3	Uniprot_reviewed_Human_IRT_022019_DMM
NaN	3		_LLNINPN[+1582]K_	LLNINPN[Hex(6)HexNAc(3)]K	LLNINPNK	2.1966	NaN	2.1966	P11279	TRUE	_LLNINPN[+1582]K_	LLNINPN[Hex(6)HexNAc(3)]K	836.372	NaN	NaN	noloss	101	y	1	1128.62	100	FALSE	sp	P11279	P11279	LAMP1_HUMAN	Lysosome-associated membrane glycoprotein 1	Homo sapiens	9606	LAMP1	1	3	Uniprot_reviewed_Human_IRT_022019_DMM
NaN	3		_LLNINPN[+1582]K_	LLNINPN[Hex(6)HexNAc(3)]K	LLNINPNK	2.1966	NaN	2.1966	P11279	TRUE	_LLNINPN[+1582]K_	LLNINPN[Hex(6)HexNAc(3)]K	836.372	NaN	NaN	noloss	4	b	1	454.301	7.45988	FALSE	sp	P11279	P11279	LAMP1_HUMAN	Lysosome-associated membrane glycoprotein 1	Homo sapiens	9606	LAMP1	1	3	Uniprot_reviewed_Human_IRT_022019_DMM
NaN	3		_LLNINPN[+1582]K_	LLNINPN[Hex(6)HexNAc(3)]K	LLNINPNK	2.1966	NaN	2.1966	P11279	TRUE	_LLNINPN[+1582]K_	LLNINPN[Hex(6)HexNAc(3)]K	836.372	NaN	NaN	noloss	5	b	1	568.345	8.19927	FALSE	sp	P11279	P11279	LAMP1_HUMAN	Lysosome-associated membrane glycoprotein 1	Homo sapiens	9606	LAMP1	1	3	Uniprot_reviewed_Human_IRT_022019_DMM
NaN	3		_LLNINPN[+1582]K_	LLNINPN[Hex(6)HexNAc(3)]K	LLNINPNK	2.1966	NaN	2.1966	P11279	TRUE	_LLNINPN[+1582]K_	LLNINPN[Hex(6)HexNAc(3)]K	836.372	NaN	NaN	noloss	3	y	1	358.208	32.7971	FALSE	sp	P11279	P11279	LAMP1_HUMAN	Lysosome-associated membrane glycoprotein 1	Homo sapiens	9606	LAMP1	1	3	Uniprot_reviewed_Human_IRT_022019_DMM
NaN	3		_LLNINPN[+1582]K_	LLNINPN[Hex(6)HexNAc(3)]K	LLNINPNK	2.1966	NaN	2.1966	P11279	TRUE	_LLNINPN[+1582]K_	LLNINPN[Hex(6)HexNAc(3)]K	836.372	NaN	NaN	noloss	4	y	1	472.25	13.049	FALSE	sp	P11279	P11279	LAMP1_HUMAN	Lysosome-associated membrane glycoprotein 1	Homo sapiens	9606	LAMP1	1	3	Uniprot_reviewed_Human_IRT_022019_DMM
NaN	3		_LLNINPN[+1582]K_	LLNINPN[Hex(6)HexNAc(3)]K	LLNINPNK	2.1966	NaN	2.1966	P11279	TRUE	_LLNINPN[+1582]K_	LLNINPN[Hex(6)HexNAc(3)]K	836.372	NaN	NaN	noloss	6	y	1	699.381	6.52836	FALSE	sp	P11279	P11279	LAMP1_HUMAN	Lysosome-associated membrane glycoprotein 1	Homo sapiens	9606	LAMP1	1	3	Uniprot_reviewed_Human_IRT_022019_DMM
NaN	3		_AN[+1378]ATLLLGPLR_	AN[Hex(6)HexNAc(2)]ATLLLGPLR	ANATLLLGPLR	52.094	NaN	52.094	O14594	TRUE	_AN[+1378]ATLLLGPLR_	AN[Hex(6)HexNAc(2)]ATLLLGPLR	839.728	NaN	NaN	noloss	101	y	1	1341.78	100	FALSE	sp	O14594	O14594	NCAN_HUMAN	Neurocan core protein	Homo sapiens	9606	NCAN	1	3	Uniprot_reviewed_Human_IRT_022019_DMM
NaN	3		_AN[+1378]ATLLLGPLR_	AN[Hex(6)HexNAc(2)]ATLLLGPLR	ANATLLLGPLR	52.094	NaN	52.094	O14594	TRUE	_AN[+1378]ATLLLGPLR_	AN[Hex(6)HexNAc(2)]ATLLLGPLR	839.728	NaN	NaN	noloss	3	y	1	385.257	9.9362	TRUE	sp	O14594	O14594	NCAN_HUMAN	Neurocan core protein	Homo sapiens	9606	NCAN	1	3	Uniprot_reviewed_Human_IRT_022019_DMM
NaN	3		_AN[+1378]ATLLLGPLR_	AN[Hex(6)HexNAc(2)]ATLLLGPLR	ANATLLLGPLR	52.094	NaN	52.094	O14594	TRUE	_AN[+1378]ATLLLGPLR_	AN[Hex(6)HexNAc(2)]ATLLLGPLR	839.728	NaN	NaN	noloss	5	y	1	555.365	34.4518	FALSE	sp	O14594	O14594	NCAN_HUMAN	Neurocan core protein	Homo sapiens	9606	NCAN	1	3	Uniprot_reviewed_Human_IRT_022019_DMM
NaN	3		_AN[+1378]ATLLLGPLR_	AN[Hex(6)HexNAc(2)]ATLLLGPLR	ANATLLLGPLR	52.094	NaN	52.094	O14594	TRUE	_AN[+1378]ATLLLGPLR_	AN[Hex(6)HexNAc(2)]ATLLLGPLR	839.728	NaN	NaN	noloss	6	y	1	668.448	25	FALSE	sp	O14594	O14594	NCAN_HUMAN	Neurocan core protein	Homo sapiens	9606	NCAN	1	3	Uniprot_reviewed_Human_IRT_022019_DMM
NaN	3		_AN[+1378]ATLLLGPLR_	AN[Hex(6)HexNAc(2)]ATLLLGPLR	ANATLLLGPLR	52.094	NaN	52.094	O14594	TRUE	_AN[+1378]ATLLLGPLR_	AN[Hex(6)HexNAc(2)]ATLLLGPLR	839.728	NaN	NaN	noloss	7	y	1	781.539	14.0625	FALSE	sp	O14594	O14594	NCAN_HUMAN	Neurocan core protein	Homo sapiens	9606	NCAN	1	3	Uniprot_reviewed_Human_IRT_022019_DMM
NaN	3		_AN[+1378]ATLLLGPLR_	AN[Hex(6)HexNAc(2)]ATLLLGPLR	ANATLLLGPLR	52.094	NaN	52.094	O14594	TRUE	_AN[+1378]ATLLLGPLR_	AN[Hex(6)HexNAc(2)]ATLLLGPLR	839.728	NaN	NaN	noloss	8	y	1	882.584	12.4793	FALSE	sp	O14594	O14594	NCAN_HUMAN	Neurocan core protein	Homo sapiens	9606	NCAN	1	3	Uniprot_reviewed_Human_IRT_022019_DMM
NaN	3		_AN[+1378]ATLLLGPLR_	AN[Hex(6)HexNAc(2)]ATLLLGPLR	ANATLLLGPLR	52.094	NaN	52.094	O14594	TRUE	_AN[+1378]ATLLLGPLR_	AN[Hex(6)HexNAc(2)]ATLLLGPLR	839.728	NaN	NaN	noloss	9	y	1	953.618	15.3119	FALSE	sp	O14594	O14594	NCAN_HUMAN	Neurocan core protein	Homo sapiens	9606	NCAN	1	3	Uniprot_reviewed_Human_IRT_022019_DMM
NaN	4		_VFHIHN[+1541]ESWVLLTPK_	VFHIHN[Hex(7)HexNAc(2)]ESWVLLTPK	VFHIHNESWVLLTPK	45.5941	NaN	45.5941	O75882	TRUE	_VFHIHN[+1541]ESWVLLTPK_	VFHIHN[Hex(7)HexNAc(2)]ESWVLLTPK	840.884	NaN	NaN	noloss	101	y	2	1012.04	100	FALSE	sp	O75882	O75882	ATRN_HUMAN	Attractin	Homo sapiens	9606	ATRN	1	2	Uniprot_reviewed_Human_IRT_022019_DMM
NaN	4		_VFHIHN[+1541]ESWVLLTPK_	VFHIHN[Hex(7)HexNAc(2)]ESWVLLTPK	VFHIHNESWVLLTPK	45.5941	NaN	45.5941	O75882	TRUE	_VFHIHN[+1541]ESWVLLTPK_	VFHIHN[Hex(7)HexNAc(2)]ESWVLLTPK	840.884	NaN	NaN	noloss	3	b	1	384.204	29.1485	FALSE	sp	O75882	O75882	ATRN_HUMAN	Attractin	Homo sapiens	9606	ATRN	1	2	Uniprot_reviewed_Human_IRT_022019_DMM
NaN	4		_VFHIHN[+1541]ESWVLLTPK_	VFHIHN[Hex(7)HexNAc(2)]ESWVLLTPK	VFHIHNESWVLLTPK	45.5941	NaN	45.5941	O75882	TRUE	_VFHIHN[+1541]ESWVLLTPK_	VFHIHN[Hex(7)HexNAc(2)]ESWVLLTPK	840.884	NaN	NaN	noloss	4	b	1	497.288	12.512	FALSE	sp	O75882	O75882	ATRN_HUMAN	Attractin	Homo sapiens	9606	ATRN	1	2	Uniprot_reviewed_Human_IRT_022019_DMM
NaN	4		_VFHIHN[+1541]ESWVLLTPK_	VFHIHN[Hex(7)HexNAc(2)]ESWVLLTPK	VFHIHNESWVLLTPK	45.5941	NaN	45.5941	O75882	TRUE	_VFHIHN[+1541]ESWVLLTPK_	VFHIHN[Hex(7)HexNAc(2)]ESWVLLTPK	840.884	NaN	NaN	noloss	5	b	1	634.348	9.19251	FALSE	sp	O75882	O75882	ATRN_HUMAN	Attractin	Homo sapiens	9606	ATRN	1	2	Uniprot_reviewed_Human_IRT_022019_DMM
NaN	4		_VFHIHN[+1541]ESWVLLTPK_	VFHIHN[Hex(7)HexNAc(2)]ESWVLLTPK	VFHIHNESWVLLTPK	45.5941	NaN	45.5941	O75882	TRUE	_VFHIHN[+1541]ESWVLLTPK_	VFHIHN[Hex(7)HexNAc(2)]ESWVLLTPK	840.884	NaN	NaN	noloss	5	y	1	571.384	8.09826	FALSE	sp	O75882	O75882	ATRN_HUMAN	Attractin	Homo sapiens	9606	ATRN	1	2	Uniprot_reviewed_Human_IRT_022019_DMM
NaN	4		_VFHIHN[+1541]ESWVLLTPK_	VFHIHN[Hex(7)HexNAc(2)]ESWVLLTPK	VFHIHNESWVLLTPK	45.5941	NaN	45.5941	O75882	TRUE	_VFHIHN[+1541]ESWVLLTPK_	VFHIHN[Hex(7)HexNAc(2)]ESWVLLTPK	840.884	NaN	NaN	noloss	6	y	1	670.454	4.30342	FALSE	sp	O75882	O75882	ATRN_HUMAN	Attractin	Homo sapiens	9606	ATRN	1	2	Uniprot_reviewed_Human_IRT_022019_DMM
NaN	3		_ILC[+57]DNADN[+1216]ITR_	ILC[Carbamidomethyl]DNADN[Hex(5)HexNAc(2)]ITR	ILCDNADNITR	-1.68639	NaN	-1.68639	Q92626	TRUE	_ILC[+57]DNADN[+1216]ITR_	ILC[Carbamidomethyl]DNADN[Hex(5)HexNAc(2)]ITR	841.021	NaN	NaN	noloss	101	y	1	1507.7	100	FALSE	sp	Q92626	Q92626	PXDN_HUMAN	Peroxidasin homolog	Homo sapiens	9606	PXDN	1	2	Uniprot_reviewed_Human_IRT_022019_DMM
NaN	3		_ILC[+57]DNADN[+1216]ITR_	ILC[Carbamidomethyl]DNADN[Hex(5)HexNAc(2)]ITR	ILCDNADNITR	-1.68639	NaN	-1.68639	Q92626	TRUE	_ILC[+57]DNADN[+1216]ITR_	ILC[Carbamidomethyl]DNADN[Hex(5)HexNAc(2)]ITR	841.021	NaN	NaN	noloss	3	b	1	387.204	10.4479	FALSE	sp	Q92626	Q92626	PXDN_HUMAN	Peroxidasin homolog	Homo sapiens	9606	PXDN	1	2	Uniprot_reviewed_Human_IRT_022019_DMM
NaN	3		_ILC[+57]DNADN[+1216]ITR_	ILC[Carbamidomethyl]DNADN[Hex(5)HexNAc(2)]ITR	ILCDNADNITR	-1.68639	NaN	-1.68639	Q92626	TRUE	_ILC[+57]DNADN[+1216]ITR_	ILC[Carbamidomethyl]DNADN[Hex(5)HexNAc(2)]ITR	841.021	NaN	NaN	noloss	3	y	1	389.251	9.18274	FALSE	sp	Q92626	Q92626	PXDN_HUMAN	Peroxidasin homolog	Homo sapiens	9606	PXDN	1	2	Uniprot_reviewed_Human_IRT_022019_DMM
NaN	3		_ILC[+57]DNADN[+1216]ITR_	ILC[Carbamidomethyl]DNADN[Hex(5)HexNAc(2)]ITR	ILCDNADNITR	-1.68639	NaN	-1.68639	Q92626	TRUE	_ILC[+57]DNADN[+1216]ITR_	ILC[Carbamidomethyl]DNADN[Hex(5)HexNAc(2)]ITR	841.021	NaN	NaN	noloss	4	y	1	503.297	7.16509	FALSE	sp	Q92626	Q92626	PXDN_HUMAN	Peroxidasin homolog	Homo sapiens	9606	PXDN	1	2	Uniprot_reviewed_Human_IRT_022019_DMM
NaN	3		_ILC[+57]DNADN[+1216]ITR_	ILC[Carbamidomethyl]DNADN[Hex(5)HexNAc(2)]ITR	ILCDNADNITR	-1.68639	NaN	-1.68639	Q92626	TRUE	_ILC[+57]DNADN[+1216]ITR_	ILC[Carbamidomethyl]DNADN[Hex(5)HexNAc(2)]ITR	841.021	NaN	NaN	noloss	9	y	1	1078.46	22.5385	FALSE	sp	Q92626	Q92626	PXDN_HUMAN	Peroxidasin homolog	Homo sapiens	9606	PXDN	1	2	Uniprot_reviewed_Human_IRT_022019_DMM
NaN	3		_ILC[+57]DNADN[+1216]ITR_	ILC[Carbamidomethyl]DNADN[Hex(5)HexNAc(2)]ITR	ILCDNADNITR	-1.68639	NaN	-1.68639	Q92626	TRUE	_ILC[+57]DNADN[+1216]ITR_	ILC[Carbamidomethyl]DNADN[Hex(5)HexNAc(2)]ITR	841.021	NaN	NaN	noloss	10	y	1	1191.52	6.63453	FALSE	sp	Q92626	Q92626	PXDN_HUMAN	Peroxidasin homolog	Homo sapiens	9606	PXDN	1	2	Uniprot_reviewed_Human_IRT_022019_DMM
NaN	3		_KLN[+1216]YTLSQGHR_	KLN[Hex(5)HexNAc(2)]YTLSQGHR	KLNYTLSQGHR	-10.1012	NaN	-10.1012	P15144	TRUE	_KLN[+1216]YTLSQGHR_	KLN[Hex(5)HexNAc(2)]YTLSQGHR	845.048	NaN	NaN	noloss	101	y	1	1519.79	100	FALSE	sp	P15144	P15144	AMPN_HUMAN	Aminopeptidase N	Homo sapiens	9606	ANPEP	1	4	Uniprot_reviewed_Human_IRT_022019_DMM
NaN	3		_KLN[+1216]YTLSQGHR_	KLN[Hex(5)HexNAc(2)]YTLSQGHR	KLNYTLSQGHR	-10.1012	NaN	-10.1012	P15144	TRUE	_KLN[+1216]YTLSQGHR_	KLN[Hex(5)HexNAc(2)]YTLSQGHR	845.048	NaN	NaN	noloss	3	y	1	369.199	22.687	FALSE	sp	P15144	P15144	AMPN_HUMAN	Aminopeptidase N	Homo sapiens	9606	ANPEP	1	4	Uniprot_reviewed_Human_IRT_022019_DMM
NaN	3		_KLN[+1216]YTLSQGHR_	KLN[Hex(5)HexNAc(2)]YTLSQGHR	KLNYTLSQGHR	-10.1012	NaN	-10.1012	P15144	TRUE	_KLN[+1216]YTLSQGHR_	KLN[Hex(5)HexNAc(2)]YTLSQGHR	845.048	NaN	NaN	noloss	4	y	1	497.257	14.9408	TRUE	sp	P15144	P15144	AMPN_HUMAN	Aminopeptidase N	Homo sapiens	9606	ANPEP	1	4	Uniprot_reviewed_Human_IRT_022019_DMM
NaN	3		_KLN[+1216]YTLSQGHR_	KLN[Hex(5)HexNAc(2)]YTLSQGHR	KLNYTLSQGHR	-10.1012	NaN	-10.1012	P15144	TRUE	_KLN[+1216]YTLSQGHR_	KLN[Hex(5)HexNAc(2)]YTLSQGHR	845.048	NaN	NaN	noloss	6	y	1	697.373	43.0153	FALSE	sp	P15144	P15144	AMPN_HUMAN	Aminopeptidase N	Homo sapiens	9606	ANPEP	1	4	Uniprot_reviewed_Human_IRT_022019_DMM
NaN	3		_KLN[+1216]YTLSQGHR_	KLN[Hex(5)HexNAc(2)]YTLSQGHR	KLNYTLSQGHR	-10.1012	NaN	-10.1012	P15144	TRUE	_KLN[+1216]YTLSQGHR_	KLN[Hex(5)HexNAc(2)]YTLSQGHR	845.048	NaN	NaN	noloss	8	y	1	961.485	61.3155	FALSE	sp	P15144	P15144	AMPN_HUMAN	Aminopeptidase N	Homo sapiens	9606	ANPEP	1	4	Uniprot_reviewed_Human_IRT_022019_DMM
NaN	3		_KLN[+1216]YTLSQGHR_	KLN[Hex(5)HexNAc(2)]YTLSQGHR	KLNYTLSQGHR	-10.1012	NaN	-10.1012	P15144	TRUE	_KLN[+1216]YTLSQGHR_	KLN[Hex(5)HexNAc(2)]YTLSQGHR	845.048	NaN	NaN	noloss	9	y	1	1075.53	61.3155	FALSE	sp	P15144	P15144	AMPN_HUMAN	Aminopeptidase N	Homo sapiens	9606	ANPEP	1	4	Uniprot_reviewed_Human_IRT_022019_DMM
NaN	3		_KLN[+1216]YTLSQGHR_	KLN[Hex(5)HexNAc(2)]YTLSQGHR	KLNYTLSQGHR	-10.1012	NaN	-10.1012	P15144	TRUE	_KLN[+1216]YTLSQGHR_	KLN[Hex(5)HexNAc(2)]YTLSQGHR	845.048	NaN	NaN	noloss	10	y	1	1188.61	17.7617	FALSE	sp	P15144	P15144	AMPN_HUMAN	Aminopeptidase N	Homo sapiens	9606	ANPEP	1	4	Uniprot_reviewed_Human_IRT_022019_DMM
NaN	3		_GHTLTLN[+1378]FTR_	GHTLTLN[Hex(6)HexNAc(2)]FTR	GHTLTLNFTR	15.6836	NaN	15.6836	P11279	TRUE	_GHTLTLN[+1378]FTR_	GHTLTLN[Hex(6)HexNAc(2)]FTR	846.704	NaN	NaN	noloss	101	y	1	1362.7	100	FALSE	sp	P11279	P11279	LAMP1_HUMAN	Lysosome-associated membrane glycoprotein 1	Homo sapiens	9606	LAMP1	1	3	Uniprot_reviewed_Human_IRT_022019_DMM
NaN	3		_GHTLTLN[+1378]FTR_	GHTLTLN[Hex(6)HexNAc(2)]FTR	GHTLTLNFTR	15.6836	NaN	15.6836	P11279	TRUE	_GHTLTLN[+1378]FTR_	GHTLTLN[Hex(6)HexNAc(2)]FTR	846.704	NaN	NaN	noloss	4	b	1	409.218	3.86993	FALSE	sp	P11279	P11279	LAMP1_HUMAN	Lysosome-associated membrane glycoprotein 1	Homo sapiens	9606	LAMP1	1	3	Uniprot_reviewed_Human_IRT_022019_DMM
NaN	3		_GHTLTLN[+1378]FTR_	GHTLTLN[Hex(6)HexNAc(2)]FTR	GHTLTLNFTR	15.6836	NaN	15.6836	P11279	TRUE	_GHTLTLN[+1378]FTR_	GHTLTLN[Hex(6)HexNAc(2)]FTR	846.704	NaN	NaN	noloss	5	b	1	510.267	3.81151	FALSE	sp	P11279	P11279	LAMP1_HUMAN	Lysosome-associated membrane glycoprotein 1	Homo sapiens	9606	LAMP1	1	3	Uniprot_reviewed_Human_IRT_022019_DMM
NaN	3		_GHTLTLN[+1378]FTR_	GHTLTLN[Hex(6)HexNAc(2)]FTR	GHTLTLNFTR	15.6836	NaN	15.6836	P11279	TRUE	_GHTLTLN[+1378]FTR_	GHTLTLN[Hex(6)HexNAc(2)]FTR	846.704	NaN	NaN	noloss	3	y	1	423.229	7.85002	FALSE	sp	P11279	P11279	LAMP1_HUMAN	Lysosome-associated membrane glycoprotein 1	Homo sapiens	9606	LAMP1	1	3	Uniprot_reviewed_Human_IRT_022019_DMM
NaN	3		_EN[+1038]TSDPSLVIAFGR_	EN[Hex(3)HexNAc(2)dHex(1)]TSDPSLVIAFGR	ENTSDPSLVIAFGR	53.9499	NaN	53.9499	P11279	TRUE	_EN[+1038]TSDPSLVIAFGR_	EN[Hex(3)HexNAc(2)dHex(1)]TSDPSLVIAFGR	848.716	NaN	NaN	noloss	100	y	1	1505.76	16.2199	FALSE	sp	P11279	P11279	LAMP1_HUMAN	Lysosome-associated membrane glycoprotein 1	Homo sapiens	9606	LAMP1	1	3	Uniprot_reviewed_Human_IRT_022019_DMM
NaN	3		_EN[+1038]TSDPSLVIAFGR_	EN[Hex(3)HexNAc(2)dHex(1)]TSDPSLVIAFGR	ENTSDPSLVIAFGR	53.9499	NaN	53.9499	P11279	TRUE	_EN[+1038]TSDPSLVIAFGR_	EN[Hex(3)HexNAc(2)dHex(1)]TSDPSLVIAFGR	848.716	NaN	NaN	noloss	3	y	1	379.211	8.27547	FALSE	sp	P11279	P11279	LAMP1_HUMAN	Lysosome-associated membrane glycoprotein 1	Homo sapiens	9606	LAMP1	1	3	Uniprot_reviewed_Human_IRT_022019_DMM
NaN	3		_EN[+1038]TSDPSLVIAFGR_	EN[Hex(3)HexNAc(2)dHex(1)]TSDPSLVIAFGR	ENTSDPSLVIAFGR	53.9499	NaN	53.9499	P11279	TRUE	_EN[+1038]TSDPSLVIAFGR_	EN[Hex(3)HexNAc(2)dHex(1)]TSDPSLVIAFGR	848.716	NaN	NaN	noloss	6	y	1	662.401	16.2199	FALSE	sp	P11279	P11279	LAMP1_HUMAN	Lysosome-associated membrane glycoprotein 1	Homo sapiens	9606	LAMP1	1	3	Uniprot_reviewed_Human_IRT_022019_DMM
NaN	3		_EN[+1038]TSDPSLVIAFGR_	EN[Hex(3)HexNAc(2)dHex(1)]TSDPSLVIAFGR	ENTSDPSLVIAFGR	53.9499	NaN	53.9499	P11279	TRUE	_EN[+1038]TSDPSLVIAFGR_	EN[Hex(3)HexNAc(2)dHex(1)]TSDPSLVIAFGR	848.716	NaN	NaN	noloss	7	y	1	775.487	5.2963	FALSE	sp	P11279	P11279	LAMP1_HUMAN	Lysosome-associated membrane glycoprotein 1	Homo sapiens	9606	LAMP1	1	3	Uniprot_reviewed_Human_IRT_022019_DMM
NaN	3		_EN[+1038]TSDPSLVIAFGR_	EN[Hex(3)HexNAc(2)dHex(1)]TSDPSLVIAFGR	ENTSDPSLVIAFGR	53.9499	NaN	53.9499	P11279	TRUE	_EN[+1038]TSDPSLVIAFGR_	EN[Hex(3)HexNAc(2)dHex(1)]TSDPSLVIAFGR	848.716	NaN	NaN	noloss	8	y	1	862.518	5.17095	TRUE	sp	P11279	P11279	LAMP1_HUMAN	Lysosome-associated membrane glycoprotein 1	Homo sapiens	9606	LAMP1	1	3	Uniprot_reviewed_Human_IRT_022019_DMM
NaN	3		_EN[+1038]TSDPSLVIAFGR_	EN[Hex(3)HexNAc(2)dHex(1)]TSDPSLVIAFGR	ENTSDPSLVIAFGR	53.9499	NaN	53.9499	P11279	TRUE	_EN[+1038]TSDPSLVIAFGR_	EN[Hex(3)HexNAc(2)dHex(1)]TSDPSLVIAFGR	848.716	NaN	NaN	noloss	9	y	1	959.571	100	FALSE	sp	P11279	P11279	LAMP1_HUMAN	Lysosome-associated membrane glycoprotein 1	Homo sapiens	9606	LAMP1	1	3	Uniprot_reviewed_Human_IRT_022019_DMM
NaN	3		_EN[+1038]TSDPSLVIAFGR_	EN[Hex(3)HexNAc(2)dHex(1)]TSDPSLVIAFGR	ENTSDPSLVIAFGR	53.9499	NaN	53.9499	P11279	TRUE	_EN[+1038]TSDPSLVIAFGR_	EN[Hex(3)HexNAc(2)dHex(1)]TSDPSLVIAFGR	848.716	NaN	NaN	noloss	10	y	1	1074.6	10.9897	FALSE	sp	P11279	P11279	LAMP1_HUMAN	Lysosome-associated membrane glycoprotein 1	Homo sapiens	9606	LAMP1	1	3	Uniprot_reviewed_Human_IRT_022019_DMM
NaN	3		_N[+1899]VTWK_	N[Hex(4)HexNAc(4)dHex(3)]VTWK	NVTWK	-10.0911	NaN	-10.0911	P50454	TRUE	_N[+1899]VTWK_	N[Hex(4)HexNAc(4)dHex(3)]VTWK	849.356	NaN	NaN	noloss	100	y	1	647.35	100	FALSE	sp	P50454	P50454	SERPH_HUMAN	Serpin H1	Homo sapiens	9606	SERPINH1	1	2	Uniprot_reviewed_Human_IRT_022019_DMM
NaN	3		_N[+1899]VTWK_	N[Hex(4)HexNAc(4)dHex(3)]VTWK	NVTWK	-10.0911	NaN	-10.0911	P50454	TRUE	_N[+1899]VTWK_	N[Hex(4)HexNAc(4)dHex(3)]VTWK	849.356	NaN	NaN	noloss	5	b	1	629.339	5.65137	FALSE	sp	P50454	P50454	SERPH_HUMAN	Serpin H1	Homo sapiens	9606	SERPINH1	1	2	Uniprot_reviewed_Human_IRT_022019_DMM
NaN	3		_N[+1899]VTWK_	N[Hex(4)HexNAc(4)dHex(3)]VTWK	NVTWK	-10.0911	NaN	-10.0911	P50454	TRUE	_N[+1899]VTWK_	N[Hex(4)HexNAc(4)dHex(3)]VTWK	849.356	NaN	NaN	noloss	3	y	1	434.239	41.3978	FALSE	sp	P50454	P50454	SERPH_HUMAN	Serpin H1	Homo sapiens	9606	SERPINH1	1	2	Uniprot_reviewed_Human_IRT_022019_DMM
NaN	3		_N[+1899]VTWK_	N[Hex(4)HexNAc(4)dHex(3)]VTWK	NVTWK	-10.0911	NaN	-10.0911	P50454	TRUE	_N[+1899]VTWK_	N[Hex(4)HexNAc(4)dHex(3)]VTWK	849.356	NaN	NaN	noloss	4	y	1	533.305	4.59975	FALSE	sp	P50454	P50454	SERPH_HUMAN	Serpin H1	Homo sapiens	9606	SERPINH1	1	2	Uniprot_reviewed_Human_IRT_022019_DMM
NaN	3		_YHYN[+1216]GTFEDGK_	YHYN[Hex(5)HexNAc(2)]GTFEDGK	YHYNGTFEDGK	-7.62951	NaN	-7.62951	Q96AY3	TRUE	_YHYN[+1216]GTFEDGK_	YHYN[Hex(5)HexNAc(2)]GTFEDGK	849.669	NaN	NaN	noloss	100	y	1	1330.56	100	FALSE	sp	Q96AY3	Q96AY3	FKB10_HUMAN	Peptidyl-prolyl cis-trans isomerase FKBP10	Homo sapiens	9606	FKBP10	1	1	Uniprot_reviewed_Human_IRT_022019_DMM
NaN	3		_YHYN[+1216]GTFEDGK_	YHYN[Hex(5)HexNAc(2)]GTFEDGK	YHYNGTFEDGK	-7.62951	NaN	-7.62951	Q96AY3	TRUE	_YHYN[+1216]GTFEDGK_	YHYN[Hex(5)HexNAc(2)]GTFEDGK	849.669	NaN	NaN	noloss	3	b	1	464.192	91.5651	FALSE	sp	Q96AY3	Q96AY3	FKB10_HUMAN	Peptidyl-prolyl cis-trans isomerase FKBP10	Homo sapiens	9606	FKBP10	1	1	Uniprot_reviewed_Human_IRT_022019_DMM
NaN	3		_YHYN[+1216]GTFEDGK_	YHYN[Hex(5)HexNAc(2)]GTFEDGK	YHYNGTFEDGK	-7.62951	NaN	-7.62951	Q96AY3	TRUE	_YHYN[+1216]GTFEDGK_	YHYN[Hex(5)HexNAc(2)]GTFEDGK	849.669	NaN	NaN	noloss	4	y	1	448.203	39.6031	TRUE	sp	Q96AY3	Q96AY3	FKB10_HUMAN	Peptidyl-prolyl cis-trans isomerase FKBP10	Homo sapiens	9606	FKBP10	1	1	Uniprot_reviewed_Human_IRT_022019_DMM
NaN	3		_YHYN[+1216]GTFEDGK_	YHYN[Hex(5)HexNAc(2)]GTFEDGK	YHYNGTFEDGK	-7.62951	NaN	-7.62951	Q96AY3	TRUE	_YHYN[+1216]GTFEDGK_	YHYN[Hex(5)HexNAc(2)]GTFEDGK	849.669	NaN	NaN	noloss	5	y	1	595.269	42.9251	FALSE	sp	Q96AY3	Q96AY3	FKB10_HUMAN	Peptidyl-prolyl cis-trans isomerase FKBP10	Homo sapiens	9606	FKBP10	1	1	Uniprot_reviewed_Human_IRT_022019_DMM
NaN	3		_YHYN[+1216]GTFEDGK_	YHYN[Hex(5)HexNAc(2)]GTFEDGK	YHYNGTFEDGK	-7.62951	NaN	-7.62951	Q96AY3	TRUE	_YHYN[+1216]GTFEDGK_	YHYN[Hex(5)HexNAc(2)]GTFEDGK	849.669	NaN	NaN	noloss	7	y	1	753.34	58.8659	FALSE	sp	Q96AY3	Q96AY3	FKB10_HUMAN	Peptidyl-prolyl cis-trans isomerase FKBP10	Homo sapiens	9606	FKBP10	1	1	Uniprot_reviewed_Human_IRT_022019_DMM
NaN	3		_YHYN[+1216]GTFEDGK_	YHYN[Hex(5)HexNAc(2)]GTFEDGK	YHYNGTFEDGK	-7.62951	NaN	-7.62951	Q96AY3	TRUE	_YHYN[+1216]GTFEDGK_	YHYN[Hex(5)HexNAc(2)]GTFEDGK	849.669	NaN	NaN	noloss	8	y	1	867.372	67.0704	FALSE	sp	Q96AY3	Q96AY3	FKB10_HUMAN	Peptidyl-prolyl cis-trans isomerase FKBP10	Homo sapiens	9606	FKBP10	1	1	Uniprot_reviewed_Human_IRT_022019_DMM
NaN	3		_YHYN[+1216]GTFEDGK_	YHYN[Hex(5)HexNAc(2)]GTFEDGK	YHYNGTFEDGK	-7.62951	NaN	-7.62951	Q96AY3	TRUE	_YHYN[+1216]GTFEDGK_	YHYN[Hex(5)HexNAc(2)]GTFEDGK	849.669	NaN	NaN	noloss	9	y	1	1030.45	89.9227	FALSE	sp	Q96AY3	Q96AY3	FKB10_HUMAN	Peptidyl-prolyl cis-trans isomerase FKBP10	Homo sapiens	9606	FKBP10	1	1	Uniprot_reviewed_Human_IRT_022019_DMM
NaN	2		_N[+1054]VTWK_	N[Hex(4)HexNAc(2)]VTWK	NVTWK	-9.83346	NaN	-9.83346	P50454	TRUE	_N[+1054]VTWK_	N[Hex(4)HexNAc(2)]VTWK	851.364	NaN	NaN	noloss	100	y	1	647.351	100	FALSE	sp	P50454	P50454	SERPH_HUMAN	Serpin H1	Homo sapiens	9606	SERPINH1	1	2	Uniprot_reviewed_Human_IRT_022019_DMM
NaN	2		_N[+1054]VTWK_	N[Hex(4)HexNAc(2)]VTWK	NVTWK	-9.83346	NaN	-9.83346	P50454	TRUE	_N[+1054]VTWK_	N[Hex(4)HexNAc(2)]VTWK	851.364	NaN	NaN	noloss	4	b	1	501.241	3.24447	FALSE	sp	P50454	P50454	SERPH_HUMAN	Serpin H1	Homo sapiens	9606	SERPINH1	1	2	Uniprot_reviewed_Human_IRT_022019_DMM
NaN	2		_N[+1054]VTWK_	N[Hex(4)HexNAc(2)]VTWK	NVTWK	-9.83346	NaN	-9.83346	P50454	TRUE	_N[+1054]VTWK_	N[Hex(4)HexNAc(2)]VTWK	851.364	NaN	NaN	noloss	5	b	1	629.346	2.04082	FALSE	sp	P50454	P50454	SERPH_HUMAN	Serpin H1	Homo sapiens	9606	SERPINH1	1	2	Uniprot_reviewed_Human_IRT_022019_DMM
NaN	2		_N[+1054]VTWK_	N[Hex(4)HexNAc(2)]VTWK	NVTWK	-9.83346	NaN	-9.83346	P50454	TRUE	_N[+1054]VTWK_	N[Hex(4)HexNAc(2)]VTWK	851.364	NaN	NaN	noloss	3	y	1	434.24	44.7209	FALSE	sp	P50454	P50454	SERPH_HUMAN	Serpin H1	Homo sapiens	9606	SERPINH1	1	2	Uniprot_reviewed_Human_IRT_022019_DMM
NaN	2		_N[+1054]VTWK_	N[Hex(4)HexNAc(2)]VTWK	NVTWK	-9.83346	NaN	-9.83346	P50454	TRUE	_N[+1054]VTWK_	N[Hex(4)HexNAc(2)]VTWK	851.364	NaN	NaN	noloss	4	y	1	533.308	6.38007	FALSE	sp	P50454	P50454	SERPH_HUMAN	Serpin H1	Homo sapiens	9606	SERPINH1	1	2	Uniprot_reviewed_Human_IRT_022019_DMM
NaN	3		_GVYELTHNN[+1378]K_	GVYELTHNN[Hex(6)HexNAc(2)]K	GVYELTHNNK	-10.0902	NaN	-10.0902	Q7Z388	TRUE	_GVYELTHNN[+1378]K_	GVYELTHNN[Hex(6)HexNAc(2)]K	851.692	NaN	NaN	noloss	101	y	1	1377.67	100	FALSE	sp	Q7Z388	Q7Z388	D19L4_HUMAN	Probable C-mannosyltransferase DPY19L4	Homo sapiens	9606	DPY19L4	1	1	Uniprot_reviewed_Human_IRT_022019_DMM
NaN	3		_GVYELTHNN[+1378]K_	GVYELTHNN[Hex(6)HexNAc(2)]K	GVYELTHNNK	-10.0902	NaN	-10.0902	Q7Z388	TRUE	_GVYELTHNN[+1378]K_	GVYELTHNN[Hex(6)HexNAc(2)]K	851.692	NaN	NaN	noloss	4	b	1	449.2	12.0303	FALSE	sp	Q7Z388	Q7Z388	D19L4_HUMAN	Probable C-mannosyltransferase DPY19L4	Homo sapiens	9606	DPY19L4	1	1	Uniprot_reviewed_Human_IRT_022019_DMM
NaN	3		_GVYELTHNN[+1378]K_	GVYELTHNN[Hex(6)HexNAc(2)]K	GVYELTHNNK	-10.0902	NaN	-10.0902	Q7Z388	TRUE	_GVYELTHNN[+1378]K_	GVYELTHNN[Hex(6)HexNAc(2)]K	851.692	NaN	NaN	noloss	7	b	1	800.394	12.6633	FALSE	sp	Q7Z388	Q7Z388	D19L4_HUMAN	Probable C-mannosyltransferase DPY19L4	Homo sapiens	9606	DPY19L4	1	1	Uniprot_reviewed_Human_IRT_022019_DMM
NaN	3		_GVYELTHNN[+1378]K_	GVYELTHNN[Hex(6)HexNAc(2)]K	GVYELTHNNK	-10.0902	NaN	-10.0902	Q7Z388	TRUE	_GVYELTHNN[+1378]K_	GVYELTHNN[Hex(6)HexNAc(2)]K	851.692	NaN	NaN	noloss	10	b	1	1156.57	9.10843	FALSE	sp	Q7Z388	Q7Z388	D19L4_HUMAN	Probable C-mannosyltransferase DPY19L4	Homo sapiens	9606	DPY19L4	1	1	Uniprot_reviewed_Human_IRT_022019_DMM
NaN	3		_GVYELTHNN[+1378]K_	GVYELTHNN[Hex(6)HexNAc(2)]K	GVYELTHNNK	-10.0902	NaN	-10.0902	Q7Z388	TRUE	_GVYELTHNN[+1378]K_	GVYELTHNN[Hex(6)HexNAc(2)]K	851.692	NaN	NaN	noloss	4	y	1	512.257	12.986	FALSE	sp	Q7Z388	Q7Z388	D19L4_HUMAN	Probable C-mannosyltransferase DPY19L4	Homo sapiens	9606	DPY19L4	1	1	Uniprot_reviewed_Human_IRT_022019_DMM
NaN	3		_GVYELTHNN[+1378]K_	GVYELTHNN[Hex(6)HexNAc(2)]K	GVYELTHNNK	-10.0902	NaN	-10.0902	Q7Z388	TRUE	_GVYELTHNN[+1378]K_	GVYELTHNN[Hex(6)HexNAc(2)]K	851.692	NaN	NaN	noloss	5	y	1	613.307	13.3126	FALSE	sp	Q7Z388	Q7Z388	D19L4_HUMAN	Probable C-mannosyltransferase DPY19L4	Homo sapiens	9606	DPY19L4	1	1	Uniprot_reviewed_Human_IRT_022019_DMM
NaN	2		_GIN[+892]ESYK_	GIN[Hex(3)HexNAc(2)]ESYK	GINESYK	-11.8262	NaN	-11.8262	P50897	TRUE	_GIN[+892]ESYK_	GIN[Hex(3)HexNAc(2)]ESYK	851.862	NaN	NaN	noloss	100	y	1	810.4	100	FALSE	sp	P50897	P50897	PPT1_HUMAN	Palmitoyl-protein thioesterase 1	Homo sapiens	9606	PPT1	1	1	Uniprot_reviewed_Human_IRT_022019_DMM
NaN	2		_GIN[+892]ESYK_	GIN[Hex(3)HexNAc(2)]ESYK	GINESYK	-11.8262	NaN	-11.8262	P50897	TRUE	_GIN[+892]ESYK_	GIN[Hex(3)HexNAc(2)]ESYK	851.862	NaN	NaN	noloss	4	b	1	414.198	9.54625	FALSE	sp	P50897	P50897	PPT1_HUMAN	Palmitoyl-protein thioesterase 1	Homo sapiens	9606	PPT1	1	1	Uniprot_reviewed_Human_IRT_022019_DMM
NaN	2		_GIN[+892]ESYK_	GIN[Hex(3)HexNAc(2)]ESYK	GINESYK	-11.8262	NaN	-11.8262	P50897	TRUE	_GIN[+892]ESYK_	GIN[Hex(3)HexNAc(2)]ESYK	851.862	NaN	NaN	noloss	5	b	1	501.23	11.0374	FALSE	sp	P50897	P50897	PPT1_HUMAN	Palmitoyl-protein thioesterase 1	Homo sapiens	9606	PPT1	1	1	Uniprot_reviewed_Human_IRT_022019_DMM
NaN	2		_GIN[+892]ESYK_	GIN[Hex(3)HexNAc(2)]ESYK	GINESYK	-11.8262	NaN	-11.8262	P50897	TRUE	_GIN[+892]ESYK_	GIN[Hex(3)HexNAc(2)]ESYK	851.862	NaN	NaN	noloss	3	y	1	397.21	25.1664	FALSE	sp	P50897	P50897	PPT1_HUMAN	Palmitoyl-protein thioesterase 1	Homo sapiens	9606	PPT1	1	1	Uniprot_reviewed_Human_IRT_022019_DMM
NaN	2		_GIN[+892]ESYK_	GIN[Hex(3)HexNAc(2)]ESYK	GINESYK	-11.8262	NaN	-11.8262	P50897	TRUE	_GIN[+892]ESYK_	GIN[Hex(3)HexNAc(2)]ESYK	851.862	NaN	NaN	noloss	4	y	1	526.254	19.5241	FALSE	sp	P50897	P50897	PPT1_HUMAN	Palmitoyl-protein thioesterase 1	Homo sapiens	9606	PPT1	1	1	Uniprot_reviewed_Human_IRT_022019_DMM
NaN	2		_GIN[+892]ESYK_	GIN[Hex(3)HexNAc(2)]ESYK	GINESYK	-11.8262	NaN	-11.8262	P50897	TRUE	_GIN[+892]ESYK_	GIN[Hex(3)HexNAc(2)]ESYK	851.862	NaN	NaN	noloss	5	y	1	640.294	15.1091	FALSE	sp	P50897	P50897	PPT1_HUMAN	Palmitoyl-protein thioesterase 1	Homo sapiens	9606	PPT1	1	1	Uniprot_reviewed_Human_IRT_022019_DMM
NaN	3		_EQYIHEN[+1216]YSR_	EQYIHEN[Hex(5)HexNAc(2)]YSR	EQYIHENYSR	-9.16678	NaN	-9.16678	O60568	TRUE	_EQYIHEN[+1216]YSR_	EQYIHEN[Hex(5)HexNAc(2)]YSR	852.348	NaN	NaN	noloss	101	y	1	1541.69	100	FALSE	sp	O60568	O60568	PLOD3_HUMAN	Multifunctional procollagen lysine hydroxylase and glycosyltransferase LH3	Homo sapiens	9606	PLOD3	1	1	Uniprot_reviewed_Human_IRT_022019_DMM
NaN	3		_EQYIHEN[+1216]YSR_	EQYIHEN[Hex(5)HexNAc(2)]YSR	EQYIHENYSR	-9.16678	NaN	-9.16678	O60568	TRUE	_EQYIHEN[+1216]YSR_	EQYIHEN[Hex(5)HexNAc(2)]YSR	852.348	NaN	NaN	noloss	3	b	1	421.173	29.1509	FALSE	sp	O60568	O60568	PLOD3_HUMAN	Multifunctional procollagen lysine hydroxylase and glycosyltransferase LH3	Homo sapiens	9606	PLOD3	1	1	Uniprot_reviewed_Human_IRT_022019_DMM
NaN	3		_EQYIHEN[+1216]YSR_	EQYIHEN[Hex(5)HexNAc(2)]YSR	EQYIHENYSR	-9.16678	NaN	-9.16678	O60568	TRUE	_EQYIHEN[+1216]YSR_	EQYIHEN[Hex(5)HexNAc(2)]YSR	852.348	NaN	NaN	noloss	5	b	1	671.315	11.7263	FALSE	sp	O60568	O60568	PLOD3_HUMAN	Multifunctional procollagen lysine hydroxylase and glycosyltransferase LH3	Homo sapiens	9606	PLOD3	1	1	Uniprot_reviewed_Human_IRT_022019_DMM
NaN	3		_EQYIHEN[+1216]YSR_	EQYIHEN[Hex(5)HexNAc(2)]YSR	EQYIHENYSR	-9.16678	NaN	-9.16678	O60568	TRUE	_EQYIHEN[+1216]YSR_	EQYIHEN[Hex(5)HexNAc(2)]YSR	852.348	NaN	NaN	noloss	6	b	1	800.36	7.69013	TRUE	sp	O60568	O60568	PLOD3_HUMAN	Multifunctional procollagen lysine hydroxylase and glycosyltransferase LH3	Homo sapiens	9606	PLOD3	1	1	Uniprot_reviewed_Human_IRT_022019_DMM
NaN	3		_EQYIHEN[+1216]YSR_	EQYIHEN[Hex(5)HexNAc(2)]YSR	EQYIHENYSR	-9.16678	NaN	-9.16678	O60568	TRUE	_EQYIHEN[+1216]YSR_	EQYIHEN[Hex(5)HexNAc(2)]YSR	852.348	NaN	NaN	noloss	10	b	1	1320.59	9.27945	FALSE	sp	O60568	O60568	PLOD3_HUMAN	Multifunctional procollagen lysine hydroxylase and glycosyltransferase LH3	Homo sapiens	9606	PLOD3	1	1	Uniprot_reviewed_Human_IRT_022019_DMM
NaN	3		_EQYIHEN[+1216]YSR_	EQYIHEN[Hex(5)HexNAc(2)]YSR	EQYIHENYSR	-9.16678	NaN	-9.16678	O60568	TRUE	_EQYIHEN[+1216]YSR_	EQYIHEN[Hex(5)HexNAc(2)]YSR	852.348	NaN	NaN	noloss	3	y	1	425.215	10.8789	FALSE	sp	O60568	O60568	PLOD3_HUMAN	Multifunctional procollagen lysine hydroxylase and glycosyltransferase LH3	Homo sapiens	9606	PLOD3	1	1	Uniprot_reviewed_Human_IRT_022019_DMM
NaN	3		_EQYIHEN[+1216]YSR_	EQYIHEN[Hex(5)HexNAc(2)]YSR	EQYIHENYSR	-9.16678	NaN	-9.16678	O60568	TRUE	_EQYIHEN[+1216]YSR_	EQYIHEN[Hex(5)HexNAc(2)]YSR	852.348	NaN	NaN	noloss	6	y	1	805.357	10.197	FALSE	sp	O60568	O60568	PLOD3_HUMAN	Multifunctional procollagen lysine hydroxylase and glycosyltransferase LH3	Homo sapiens	9606	PLOD3	1	1	Uniprot_reviewed_Human_IRT_022019_DMM
NaN	3		_N[+1728]TTIFLK_	N[Hex(6)HexNAc(3)dHex(1)]TTIFLK	NTTIFLK	7.55728	NaN	7.55728	Q8NBN3	TRUE	_N[+1728]TTIFLK_	N[Hex(6)HexNAc(3)dHex(1)]TTIFLK	855.372	NaN	NaN	noloss	101	y	1	1039.58	100	FALSE	sp	Q8NBN3	Q8NBN3	TM87A_HUMAN	Transmembrane protein 87A	Homo sapiens	9606	TMEM87A	1	3	Uniprot_reviewed_Human_IRT_022019_DMM
NaN	3		_N[+1728]TTIFLK_	N[Hex(6)HexNAc(3)dHex(1)]TTIFLK	NTTIFLK	7.55728	NaN	7.55728	Q8NBN3	TRUE	_N[+1728]TTIFLK_	N[Hex(6)HexNAc(3)dHex(1)]TTIFLK	855.372	NaN	NaN	noloss	4	b	1	430.228	5.29407	FALSE	sp	Q8NBN3	Q8NBN3	TM87A_HUMAN	Transmembrane protein 87A	Homo sapiens	9606	TMEM87A	1	3	Uniprot_reviewed_Human_IRT_022019_DMM
NaN	3		_N[+1728]TTIFLK_	N[Hex(6)HexNAc(3)dHex(1)]TTIFLK	NTTIFLK	7.55728	NaN	7.55728	Q8NBN3	TRUE	_N[+1728]TTIFLK_	N[Hex(6)HexNAc(3)dHex(1)]TTIFLK	855.372	NaN	NaN	noloss	5	b	1	577.299	5.29407	FALSE	sp	Q8NBN3	Q8NBN3	TM87A_HUMAN	Transmembrane protein 87A	Homo sapiens	9606	TMEM87A	1	3	Uniprot_reviewed_Human_IRT_022019_DMM
NaN	3		_N[+1728]TTIFLK_	N[Hex(6)HexNAc(3)dHex(1)]TTIFLK	NTTIFLK	7.55728	NaN	7.55728	Q8NBN3	TRUE	_N[+1728]TTIFLK_	N[Hex(6)HexNAc(3)dHex(1)]TTIFLK	855.372	NaN	NaN	noloss	3	y	1	407.267	16.9336	FALSE	sp	Q8NBN3	Q8NBN3	TM87A_HUMAN	Transmembrane protein 87A	Homo sapiens	9606	TMEM87A	1	3	Uniprot_reviewed_Human_IRT_022019_DMM
NaN	3		_N[+1728]TTIFLK_	N[Hex(6)HexNAc(3)dHex(1)]TTIFLK	NTTIFLK	7.55728	NaN	7.55728	Q8NBN3	TRUE	_N[+1728]TTIFLK_	N[Hex(6)HexNAc(3)dHex(1)]TTIFLK	855.372	NaN	NaN	noloss	5	y	1	621.402	7.04832	FALSE	sp	Q8NBN3	Q8NBN3	TM87A_HUMAN	Transmembrane protein 87A	Homo sapiens	9606	TMEM87A	1	3	Uniprot_reviewed_Human_IRT_022019_DMM
NaN	4		_EDVYRN[+1200]HSIFLADINQER_	EDVYRN[Hex(4)HexNAc(2)dHex(1)]HSIFLADINQER	EDVYRNHSIFLADINQER	31.4354	NaN	31.4354	P50897	TRUE	_EDVYRN[+1200]HSIFLADINQER_	EDVYRN[Hex(4)HexNAc(2)dHex(1)]HSIFLADINQER	855.633	NaN	NaN	noloss	101	y	2	1211.58	90.5715	FALSE	sp	P50897	P50897	PPT1_HUMAN	Palmitoyl-protein thioesterase 1	Homo sapiens	9606	PPT1	1	1	Uniprot_reviewed_Human_IRT_022019_DMM
NaN	4		_EDVYRN[+1200]HSIFLADINQER_	EDVYRN[Hex(4)HexNAc(2)dHex(1)]HSIFLADINQER	EDVYRNHSIFLADINQER	31.4354	NaN	31.4354	P50897	TRUE	_EDVYRN[+1200]HSIFLADINQER_	EDVYRN[Hex(4)HexNAc(2)dHex(1)]HSIFLADINQER	855.633	NaN	NaN	noloss	4	y	1	546.263	21.0623	TRUE	sp	P50897	P50897	PPT1_HUMAN	Palmitoyl-protein thioesterase 1	Homo sapiens	9606	PPT1	1	1	Uniprot_reviewed_Human_IRT_022019_DMM
NaN	4		_EDVYRN[+1200]HSIFLADINQER_	EDVYRN[Hex(4)HexNAc(2)dHex(1)]HSIFLADINQER	EDVYRNHSIFLADINQER	31.4354	NaN	31.4354	P50897	TRUE	_EDVYRN[+1200]HSIFLADINQER_	EDVYRN[Hex(4)HexNAc(2)dHex(1)]HSIFLADINQER	855.633	NaN	NaN	noloss	5	y	1	659.347	100	FALSE	sp	P50897	P50897	PPT1_HUMAN	Palmitoyl-protein thioesterase 1	Homo sapiens	9606	PPT1	1	1	Uniprot_reviewed_Human_IRT_022019_DMM
NaN	4		_EDVYRN[+1200]HSIFLADINQER_	EDVYRN[Hex(4)HexNAc(2)dHex(1)]HSIFLADINQER	EDVYRNHSIFLADINQER	31.4354	NaN	31.4354	P50897	TRUE	_EDVYRN[+1200]HSIFLADINQER_	EDVYRN[Hex(4)HexNAc(2)dHex(1)]HSIFLADINQER	855.633	NaN	NaN	noloss	6	y	1	774.375	29.2749	FALSE	sp	P50897	P50897	PPT1_HUMAN	Palmitoyl-protein thioesterase 1	Homo sapiens	9606	PPT1	1	1	Uniprot_reviewed_Human_IRT_022019_DMM
NaN	4		_EDVYRN[+1200]HSIFLADINQER_	EDVYRN[Hex(4)HexNAc(2)dHex(1)]HSIFLADINQER	EDVYRNHSIFLADINQER	31.4354	NaN	31.4354	P50897	TRUE	_EDVYRN[+1200]HSIFLADINQER_	EDVYRN[Hex(4)HexNAc(2)dHex(1)]HSIFLADINQER	855.633	NaN	NaN	noloss	7	y	1	845.411	35.3077	FALSE	sp	P50897	P50897	PPT1_HUMAN	Palmitoyl-protein thioesterase 1	Homo sapiens	9606	PPT1	1	1	Uniprot_reviewed_Human_IRT_022019_DMM
NaN	4		_EDVYRN[+1200]HSIFLADINQER_	EDVYRN[Hex(4)HexNAc(2)dHex(1)]HSIFLADINQER	EDVYRNHSIFLADINQER	31.4354	NaN	31.4354	P50897	TRUE	_EDVYRN[+1200]HSIFLADINQER_	EDVYRN[Hex(4)HexNAc(2)dHex(1)]HSIFLADINQER	855.633	NaN	NaN	noloss	8	y	1	958.492	31.4033	FALSE	sp	P50897	P50897	PPT1_HUMAN	Palmitoyl-protein thioesterase 1	Homo sapiens	9606	PPT1	1	1	Uniprot_reviewed_Human_IRT_022019_DMM
NaN	4		_EDVYRN[+1200]HSIFLADINQER_	EDVYRN[Hex(4)HexNAc(2)dHex(1)]HSIFLADINQER	EDVYRNHSIFLADINQER	31.4354	NaN	31.4354	P50897	TRUE	_EDVYRN[+1200]HSIFLADINQER_	EDVYRN[Hex(4)HexNAc(2)dHex(1)]HSIFLADINQER	855.633	NaN	NaN	noloss	9	y	1	1105.56	38.8364	FALSE	sp	P50897	P50897	PPT1_HUMAN	Palmitoyl-protein thioesterase 1	Homo sapiens	9606	PPT1	1	1	Uniprot_reviewed_Human_IRT_022019_DMM
NaN	3		_LN[+1378]YTLSQGHR_	LN[Hex(6)HexNAc(2)]YTLSQGHR	LNYTLSQGHR	-6.74042	NaN	-6.74042	P15144	TRUE	_LN[+1378]YTLSQGHR_	LN[Hex(6)HexNAc(2)]YTLSQGHR	856.367	NaN	NaN	noloss	101	y	1	1391.69	100	FALSE	sp	P15144	P15144	AMPN_HUMAN	Aminopeptidase N	Homo sapiens	9606	ANPEP	1	4	Uniprot_reviewed_Human_IRT_022019_DMM
NaN	3		_LN[+1378]YTLSQGHR_	LN[Hex(6)HexNAc(2)]YTLSQGHR	LNYTLSQGHR	-6.74042	NaN	-6.74042	P15144	TRUE	_LN[+1378]YTLSQGHR_	LN[Hex(6)HexNAc(2)]YTLSQGHR	856.367	NaN	NaN	noloss	3	b	1	391.199	5.72179	FALSE	sp	P15144	P15144	AMPN_HUMAN	Aminopeptidase N	Homo sapiens	9606	ANPEP	1	4	Uniprot_reviewed_Human_IRT_022019_DMM
NaN	3		_LN[+1378]YTLSQGHR_	LN[Hex(6)HexNAc(2)]YTLSQGHR	LNYTLSQGHR	-6.74042	NaN	-6.74042	P15144	TRUE	_LN[+1378]YTLSQGHR_	LN[Hex(6)HexNAc(2)]YTLSQGHR	856.367	NaN	NaN	noloss	3	y	1	369.2	9.34206	FALSE	sp	P15144	P15144	AMPN_HUMAN	Aminopeptidase N	Homo sapiens	9606	ANPEP	1	4	Uniprot_reviewed_Human_IRT_022019_DMM
NaN	3		_LN[+1378]YTLSQGHR_	LN[Hex(6)HexNAc(2)]YTLSQGHR	LNYTLSQGHR	-6.74042	NaN	-6.74042	P15144	TRUE	_LN[+1378]YTLSQGHR_	LN[Hex(6)HexNAc(2)]YTLSQGHR	856.367	NaN	NaN	noloss	4	y	1	497.257	7.78799	FALSE	sp	P15144	P15144	AMPN_HUMAN	Aminopeptidase N	Homo sapiens	9606	ANPEP	1	4	Uniprot_reviewed_Human_IRT_022019_DMM
NaN	3		_LN[+1378]YTLSQGHR_	LN[Hex(6)HexNAc(2)]YTLSQGHR	LNYTLSQGHR	-6.74042	NaN	-6.74042	P15144	TRUE	_LN[+1378]YTLSQGHR_	LN[Hex(6)HexNAc(2)]YTLSQGHR	856.367	NaN	NaN	noloss	7	y	1	798.419	21.0196	FALSE	sp	P15144	P15144	AMPN_HUMAN	Aminopeptidase N	Homo sapiens	9606	ANPEP	1	4	Uniprot_reviewed_Human_IRT_022019_DMM
NaN	3		_LN[+1378]YTLSQGHR_	LN[Hex(6)HexNAc(2)]YTLSQGHR	LNYTLSQGHR	-6.74042	NaN	-6.74042	P15144	TRUE	_LN[+1378]YTLSQGHR_	LN[Hex(6)HexNAc(2)]YTLSQGHR	856.367	NaN	NaN	noloss	8	y	1	961.485	28.9666	FALSE	sp	P15144	P15144	AMPN_HUMAN	Aminopeptidase N	Homo sapiens	9606	ANPEP	1	4	Uniprot_reviewed_Human_IRT_022019_DMM
NaN	3		_LN[+1378]YTLSQGHR_	LN[Hex(6)HexNAc(2)]YTLSQGHR	LNYTLSQGHR	-6.74042	NaN	-6.74042	P15144	TRUE	_LN[+1378]YTLSQGHR_	LN[Hex(6)HexNAc(2)]YTLSQGHR	856.367	NaN	NaN	noloss	9	y	1	1075.53	4.52092	TRUE	sp	P15144	P15144	AMPN_HUMAN	Aminopeptidase N	Homo sapiens	9606	ANPEP	1	4	Uniprot_reviewed_Human_IRT_022019_DMM
NaN	3		_YHYN[+1241]GTFEDGK_	YHYN[Hex(3)HexNAc(3)dHex(1)]GTFEDGK	YHYNGTFEDGK	-7.33422	NaN	-7.33422	Q96AY3	TRUE	_YHYN[+1241]GTFEDGK_	YHYN[Hex(3)HexNAc(3)dHex(1)]GTFEDGK	858.013	NaN	NaN	noloss	100	y	1	1330.57	100	FALSE	sp	Q96AY3	Q96AY3	FKB10_HUMAN	Peptidyl-prolyl cis-trans isomerase FKBP10	Homo sapiens	9606	FKBP10	1	1	Uniprot_reviewed_Human_IRT_022019_DMM
NaN	3		_YHYN[+1241]GTFEDGK_	YHYN[Hex(3)HexNAc(3)dHex(1)]GTFEDGK	YHYNGTFEDGK	-7.33422	NaN	-7.33422	Q96AY3	TRUE	_YHYN[+1241]GTFEDGK_	YHYN[Hex(3)HexNAc(3)dHex(1)]GTFEDGK	858.013	NaN	NaN	noloss	8	b	1	1012.42	30.7797	FALSE	sp	Q96AY3	Q96AY3	FKB10_HUMAN	Peptidyl-prolyl cis-trans isomerase FKBP10	Homo sapiens	9606	FKBP10	1	1	Uniprot_reviewed_Human_IRT_022019_DMM
NaN	3		_YHYN[+1241]GTFEDGK_	YHYN[Hex(3)HexNAc(3)dHex(1)]GTFEDGK	YHYNGTFEDGK	-7.33422	NaN	-7.33422	Q96AY3	TRUE	_YHYN[+1241]GTFEDGK_	YHYN[Hex(3)HexNAc(3)dHex(1)]GTFEDGK	858.013	NaN	NaN	noloss	9	b	1	1127.44	21.6926	FALSE	sp	Q96AY3	Q96AY3	FKB10_HUMAN	Peptidyl-prolyl cis-trans isomerase FKBP10	Homo sapiens	9606	FKBP10	1	1	Uniprot_reviewed_Human_IRT_022019_DMM
NaN	3		_YHYN[+1241]GTFEDGK_	YHYN[Hex(3)HexNAc(3)dHex(1)]GTFEDGK	YHYNGTFEDGK	-7.33422	NaN	-7.33422	Q96AY3	TRUE	_YHYN[+1241]GTFEDGK_	YHYN[Hex(3)HexNAc(3)dHex(1)]GTFEDGK	858.013	NaN	NaN	noloss	7	y	1	753.338	34.6969	FALSE	sp	Q96AY3	Q96AY3	FKB10_HUMAN	Peptidyl-prolyl cis-trans isomerase FKBP10	Homo sapiens	9606	FKBP10	1	1	Uniprot_reviewed_Human_IRT_022019_DMM
NaN	3		_YHYN[+1241]GTFEDGK_	YHYN[Hex(3)HexNAc(3)dHex(1)]GTFEDGK	YHYNGTFEDGK	-7.33422	NaN	-7.33422	Q96AY3	TRUE	_YHYN[+1241]GTFEDGK_	YHYN[Hex(3)HexNAc(3)dHex(1)]GTFEDGK	858.013	NaN	NaN	noloss	8	y	1	867.379	41.4524	FALSE	sp	Q96AY3	Q96AY3	FKB10_HUMAN	Peptidyl-prolyl cis-trans isomerase FKBP10	Homo sapiens	9606	FKBP10	1	1	Uniprot_reviewed_Human_IRT_022019_DMM
NaN	3		_YHYN[+1241]GTFEDGK_	YHYN[Hex(3)HexNAc(3)dHex(1)]GTFEDGK	YHYNGTFEDGK	-7.33422	NaN	-7.33422	Q96AY3	TRUE	_YHYN[+1241]GTFEDGK_	YHYN[Hex(3)HexNAc(3)dHex(1)]GTFEDGK	858.013	NaN	NaN	noloss	9	y	1	1030.45	48.8084	FALSE	sp	Q96AY3	Q96AY3	FKB10_HUMAN	Peptidyl-prolyl cis-trans isomerase FKBP10	Homo sapiens	9606	FKBP10	1	1	Uniprot_reviewed_Human_IRT_022019_DMM
NaN	3		_DVN[+1216]C[+57]SVMGPQEK_	DVN[Hex(5)HexNAc(2)]C[Carbamidomethyl]SVMGPQEK	DVNCSVMGPQEK	-5.61027	NaN	-5.61027	P53634	TRUE	_DVN[+1216]C[+57]SVMGPQEK_	DVN[Hex(5)HexNAc(2)]C[Carbamidomethyl]SVMGPQEK	860.678	NaN	NaN	noloss	100	y	1	1363.6	59.398	FALSE	sp	P53634	P53634	CATC_HUMAN	Dipeptidyl peptidase 1	Homo sapiens	9606	CTSC	1	2	Uniprot_reviewed_Human_IRT_022019_DMM
NaN	3		_DVN[+1216]C[+57]SVMGPQEK_	DVN[Hex(5)HexNAc(2)]C[Carbamidomethyl]SVMGPQEK	DVNCSVMGPQEK	-5.61027	NaN	-5.61027	P53634	TRUE	_DVN[+1216]C[+57]SVMGPQEK_	DVN[Hex(5)HexNAc(2)]C[Carbamidomethyl]SVMGPQEK	860.678	NaN	NaN	noloss	4	y	1	501.272	55.5357	FALSE	sp	P53634	P53634	CATC_HUMAN	Dipeptidyl peptidase 1	Homo sapiens	9606	CTSC	1	2	Uniprot_reviewed_Human_IRT_022019_DMM
NaN	3		_DVN[+1216]C[+57]SVMGPQEK_	DVN[Hex(5)HexNAc(2)]C[Carbamidomethyl]SVMGPQEK	DVNCSVMGPQEK	-5.61027	NaN	-5.61027	P53634	TRUE	_DVN[+1216]C[+57]SVMGPQEK_	DVN[Hex(5)HexNAc(2)]C[Carbamidomethyl]SVMGPQEK	860.678	NaN	NaN	noloss	5	y	1	558.289	100	FALSE	sp	P53634	P53634	CATC_HUMAN	Dipeptidyl peptidase 1	Homo sapiens	9606	CTSC	1	2	Uniprot_reviewed_Human_IRT_022019_DMM
NaN	3		_DVN[+1216]C[+57]SVMGPQEK_	DVN[Hex(5)HexNAc(2)]C[Carbamidomethyl]SVMGPQEK	DVNCSVMGPQEK	-5.61027	NaN	-5.61027	P53634	TRUE	_DVN[+1216]C[+57]SVMGPQEK_	DVN[Hex(5)HexNAc(2)]C[Carbamidomethyl]SVMGPQEK	860.678	NaN	NaN	noloss	7	y	1	788.398	22.2159	TRUE	sp	P53634	P53634	CATC_HUMAN	Dipeptidyl peptidase 1	Homo sapiens	9606	CTSC	1	2	Uniprot_reviewed_Human_IRT_022019_DMM
NaN	3		_DVN[+1216]C[+57]SVMGPQEK_	DVN[Hex(5)HexNAc(2)]C[Carbamidomethyl]SVMGPQEK	DVNCSVMGPQEK	-5.61027	NaN	-5.61027	P53634	TRUE	_DVN[+1216]C[+57]SVMGPQEK_	DVN[Hex(5)HexNAc(2)]C[Carbamidomethyl]SVMGPQEK	860.678	NaN	NaN	noloss	8	y	1	875.427	30.7071	FALSE	sp	P53634	P53634	CATC_HUMAN	Dipeptidyl peptidase 1	Homo sapiens	9606	CTSC	1	2	Uniprot_reviewed_Human_IRT_022019_DMM
NaN	3		_DVN[+1216]C[+57]SVMGPQEK_	DVN[Hex(5)HexNAc(2)]C[Carbamidomethyl]SVMGPQEK	DVNCSVMGPQEK	-5.61027	NaN	-5.61027	P53634	TRUE	_DVN[+1216]C[+57]SVMGPQEK_	DVN[Hex(5)HexNAc(2)]C[Carbamidomethyl]SVMGPQEK	860.678	NaN	NaN	noloss	9	y	1	1035.46	24.6825	FALSE	sp	P53634	P53634	CATC_HUMAN	Dipeptidyl peptidase 1	Homo sapiens	9606	CTSC	1	2	Uniprot_reviewed_Human_IRT_022019_DMM
NaN	3		_DVN[+1216]C[+57]SVMGPQEK_	DVN[Hex(5)HexNAc(2)]C[Carbamidomethyl]SVMGPQEK	DVNCSVMGPQEK	-5.61027	NaN	-5.61027	P53634	TRUE	_DVN[+1216]C[+57]SVMGPQEK_	DVN[Hex(5)HexNAc(2)]C[Carbamidomethyl]SVMGPQEK	860.678	NaN	NaN	noloss	10	y	1	1149.5	24.0537	FALSE	sp	P53634	P53634	CATC_HUMAN	Dipeptidyl peptidase 1	Homo sapiens	9606	CTSC	1	2	Uniprot_reviewed_Human_IRT_022019_DMM
NaN	3		_VVN[+1216]STTGPGEHLR_	VVN[Hex(5)HexNAc(2)]STTGPGEHLR	VVNSTTGPGEHLR	-10.7347	NaN	-10.7347	P07996	TRUE	_VVN[+1216]STTGPGEHLR_	VVN[Hex(5)HexNAc(2)]STTGPGEHLR	861.715	NaN	NaN	noloss	101	y	1	1569.79	100	FALSE	sp	P07996	P07996	TSP1_HUMAN	Thrombospondin-1	Homo sapiens	9606	THBS1	1	2	Uniprot_reviewed_Human_IRT_022019_DMM
NaN	3		_VVN[+1216]STTGPGEHLR_	VVN[Hex(5)HexNAc(2)]STTGPGEHLR	VVNSTTGPGEHLR	-10.7347	NaN	-10.7347	P07996	TRUE	_VVN[+1216]STTGPGEHLR_	VVN[Hex(5)HexNAc(2)]STTGPGEHLR	861.715	NaN	NaN	noloss	6	y	1	708.376	57.8539	FALSE	sp	P07996	P07996	TSP1_HUMAN	Thrombospondin-1	Homo sapiens	9606	THBS1	1	2	Uniprot_reviewed_Human_IRT_022019_DMM
NaN	3		_VVN[+1216]STTGPGEHLR_	VVN[Hex(5)HexNAc(2)]STTGPGEHLR	VVNSTTGPGEHLR	-10.7347	NaN	-10.7347	P07996	TRUE	_VVN[+1216]STTGPGEHLR_	VVN[Hex(5)HexNAc(2)]STTGPGEHLR	861.715	NaN	NaN	noloss	7	y	1	765.397	83.028	FALSE	sp	P07996	P07996	TSP1_HUMAN	Thrombospondin-1	Homo sapiens	9606	THBS1	1	2	Uniprot_reviewed_Human_IRT_022019_DMM
NaN	3		_VVN[+1216]STTGPGEHLR_	VVN[Hex(5)HexNAc(2)]STTGPGEHLR	VVNSTTGPGEHLR	-10.7347	NaN	-10.7347	P07996	TRUE	_VVN[+1216]STTGPGEHLR_	VVN[Hex(5)HexNAc(2)]STTGPGEHLR	861.715	NaN	NaN	noloss	8	y	1	866.445	62.6481	FALSE	sp	P07996	P07996	TSP1_HUMAN	Thrombospondin-1	Homo sapiens	9606	THBS1	1	2	Uniprot_reviewed_Human_IRT_022019_DMM
NaN	3		_VVN[+1216]STTGPGEHLR_	VVN[Hex(5)HexNAc(2)]STTGPGEHLR	VVNSTTGPGEHLR	-10.7347	NaN	-10.7347	P07996	TRUE	_VVN[+1216]STTGPGEHLR_	VVN[Hex(5)HexNAc(2)]STTGPGEHLR	861.715	NaN	NaN	noloss	9	y	1	967.493	42.5769	FALSE	sp	P07996	P07996	TSP1_HUMAN	Thrombospondin-1	Homo sapiens	9606	THBS1	1	2	Uniprot_reviewed_Human_IRT_022019_DMM
NaN	3		_VVN[+1216]STTGPGEHLR_	VVN[Hex(5)HexNAc(2)]STTGPGEHLR	VVNSTTGPGEHLR	-10.7347	NaN	-10.7347	P07996	TRUE	_VVN[+1216]STTGPGEHLR_	VVN[Hex(5)HexNAc(2)]STTGPGEHLR	861.715	NaN	NaN	noloss	10	y	1	1054.53	43.0822	FALSE	sp	P07996	P07996	TSP1_HUMAN	Thrombospondin-1	Homo sapiens	9606	THBS1	1	2	Uniprot_reviewed_Human_IRT_022019_DMM
NaN	3		_VVN[+1216]STTGPGEHLR_	VVN[Hex(5)HexNAc(2)]STTGPGEHLR	VVNSTTGPGEHLR	-10.7347	NaN	-10.7347	P07996	TRUE	_VVN[+1216]STTGPGEHLR_	VVN[Hex(5)HexNAc(2)]STTGPGEHLR	861.715	NaN	NaN	noloss	11	y	1	1168.57	31.3427	TRUE	sp	P07996	P07996	TSP1_HUMAN	Thrombospondin-1	Homo sapiens	9606	THBS1	1	2	Uniprot_reviewed_Human_IRT_022019_DMM
NaN	3		_AN[+1769]YTILK_	AN[Hex(5)HexNAc(4)dHex(1)]YTILK	ANYTILK	-0.486941	NaN	-0.486941	Q02487	TRUE	_AN[+1769]YTILK_	AN[Hex(5)HexNAc(4)dHex(1)]YTILK	864.375	NaN	NaN	noloss	101	y	1	1025.55	100	FALSE	sp	Q02487	Q02487	DSC2_HUMAN	Desmocollin-2	Homo sapiens	9606	DSC2	1	1	Uniprot_reviewed_Human_IRT_022019_DMM
NaN	3		_AN[+1769]YTILK_	AN[Hex(5)HexNAc(4)dHex(1)]YTILK	ANYTILK	-0.486941	NaN	-0.486941	Q02487	TRUE	_AN[+1769]YTILK_	AN[Hex(5)HexNAc(4)dHex(1)]YTILK	864.375	NaN	NaN	noloss	4	b	1	450.195	6.40151	FALSE	sp	Q02487	Q02487	DSC2_HUMAN	Desmocollin-2	Homo sapiens	9606	DSC2	1	1	Uniprot_reviewed_Human_IRT_022019_DMM
NaN	3		_AN[+1769]YTILK_	AN[Hex(5)HexNAc(4)dHex(1)]YTILK	ANYTILK	-0.486941	NaN	-0.486941	Q02487	TRUE	_AN[+1769]YTILK_	AN[Hex(5)HexNAc(4)dHex(1)]YTILK	864.375	NaN	NaN	noloss	5	b	1	563.282	7.67891	FALSE	sp	Q02487	Q02487	DSC2_HUMAN	Desmocollin-2	Homo sapiens	9606	DSC2	1	1	Uniprot_reviewed_Human_IRT_022019_DMM
NaN	3		_AN[+1769]YTILK_	AN[Hex(5)HexNAc(4)dHex(1)]YTILK	ANYTILK	-0.486941	NaN	-0.486941	Q02487	TRUE	_AN[+1769]YTILK_	AN[Hex(5)HexNAc(4)dHex(1)]YTILK	864.375	NaN	NaN	noloss	4	y	1	474.328	7.02569	FALSE	sp	Q02487	Q02487	DSC2_HUMAN	Desmocollin-2	Homo sapiens	9606	DSC2	1	1	Uniprot_reviewed_Human_IRT_022019_DMM
NaN	3		_AN[+1769]YTILK_	AN[Hex(5)HexNAc(4)dHex(1)]YTILK	ANYTILK	-0.486941	NaN	-0.486941	Q02487	TRUE	_AN[+1769]YTILK_	AN[Hex(5)HexNAc(4)dHex(1)]YTILK	864.375	NaN	NaN	noloss	5	y	1	637.396	5.24024	FALSE	sp	Q02487	Q02487	DSC2_HUMAN	Desmocollin-2	Homo sapiens	9606	DSC2	1	1	Uniprot_reviewed_Human_IRT_022019_DMM
NaN	2		_SLSN[+892]STAR_	SLSN[Hex(3)HexNAc(2)]STAR	SLSNSTAR	-14.1909	NaN	-14.1909	P50454	TRUE	_SLSN[+892]STAR_	SLSN[Hex(3)HexNAc(2)]STAR	864.376	NaN	NaN	noloss	101	y	1	1038.5	100	FALSE	sp	P50454	P50454	SERPH_HUMAN	Serpin H1	Homo sapiens	9606	SERPINH1	1	2	Uniprot_reviewed_Human_IRT_022019_DMM
NaN	2		_SLSN[+892]STAR_	SLSN[Hex(3)HexNAc(2)]STAR	SLSNSTAR	-14.1909	NaN	-14.1909	P50454	TRUE	_SLSN[+892]STAR_	SLSN[Hex(3)HexNAc(2)]STAR	864.376	NaN	NaN	noloss	5	b	1	489.229	0.64	FALSE	sp	P50454	P50454	SERPH_HUMAN	Serpin H1	Homo sapiens	9606	SERPINH1	1	2	Uniprot_reviewed_Human_IRT_022019_DMM
NaN	2		_SLSN[+892]STAR_	SLSN[Hex(3)HexNAc(2)]STAR	SLSNSTAR	-14.1909	NaN	-14.1909	P50454	TRUE	_SLSN[+892]STAR_	SLSN[Hex(3)HexNAc(2)]STAR	864.376	NaN	NaN	noloss	4	y	1	434.234	1.22379	FALSE	sp	P50454	P50454	SERPH_HUMAN	Serpin H1	Homo sapiens	9606	SERPINH1	1	2	Uniprot_reviewed_Human_IRT_022019_DMM
NaN	2		_SLSN[+892]STAR_	SLSN[Hex(3)HexNAc(2)]STAR	SLSNSTAR	-14.1909	NaN	-14.1909	P50454	TRUE	_SLSN[+892]STAR_	SLSN[Hex(3)HexNAc(2)]STAR	864.376	NaN	NaN	noloss	6	y	1	635.309	1.11566	FALSE	sp	P50454	P50454	SERPH_HUMAN	Serpin H1	Homo sapiens	9606	SERPINH1	1	2	Uniprot_reviewed_Human_IRT_022019_DMM
NaN	3		_N[+1038]HSIFLADINQER_	N[Hex(3)HexNAc(2)dHex(1)]HSIFLADINQER	NHSIFLADINQER	24.1781	NaN	24.1781	P50897	TRUE	_N[+1038]HSIFLADINQER_	N[Hex(3)HexNAc(2)dHex(1)]HSIFLADINQER	865.724	NaN	NaN	noloss	100	y	1	1556.78	33.6686	FALSE	sp	P50897	P50897	PPT1_HUMAN	Palmitoyl-protein thioesterase 1	Homo sapiens	9606	PPT1	1	1	Uniprot_reviewed_Human_IRT_022019_DMM
NaN	3		_N[+1038]HSIFLADINQER_	N[Hex(3)HexNAc(2)dHex(1)]HSIFLADINQER	NHSIFLADINQER	24.1781	NaN	24.1781	P50897	TRUE	_N[+1038]HSIFLADINQER_	N[Hex(3)HexNAc(2)dHex(1)]HSIFLADINQER	865.724	NaN	NaN	noloss	4	b	1	452.225	5.35837	TRUE	sp	P50897	P50897	PPT1_HUMAN	Palmitoyl-protein thioesterase 1	Homo sapiens	9606	PPT1	1	1	Uniprot_reviewed_Human_IRT_022019_DMM
NaN	3		_N[+1038]HSIFLADINQER_	N[Hex(3)HexNAc(2)dHex(1)]HSIFLADINQER	NHSIFLADINQER	24.1781	NaN	24.1781	P50897	TRUE	_N[+1038]HSIFLADINQER_	N[Hex(3)HexNAc(2)dHex(1)]HSIFLADINQER	865.724	NaN	NaN	noloss	5	b	1	599.296	5.94517	FALSE	sp	P50897	P50897	PPT1_HUMAN	Palmitoyl-protein thioesterase 1	Homo sapiens	9606	PPT1	1	1	Uniprot_reviewed_Human_IRT_022019_DMM
NaN	3		_N[+1038]HSIFLADINQER_	N[Hex(3)HexNAc(2)dHex(1)]HSIFLADINQER	NHSIFLADINQER	24.1781	NaN	24.1781	P50897	TRUE	_N[+1038]HSIFLADINQER_	N[Hex(3)HexNAc(2)dHex(1)]HSIFLADINQER	865.724	NaN	NaN	noloss	6	b	1	712.375	5.50221	FALSE	sp	P50897	P50897	PPT1_HUMAN	Palmitoyl-protein thioesterase 1	Homo sapiens	9606	PPT1	1	1	Uniprot_reviewed_Human_IRT_022019_DMM
NaN	3		_N[+1038]HSIFLADINQER_	N[Hex(3)HexNAc(2)dHex(1)]HSIFLADINQER	NHSIFLADINQER	24.1781	NaN	24.1781	P50897	TRUE	_N[+1038]HSIFLADINQER_	N[Hex(3)HexNAc(2)dHex(1)]HSIFLADINQER	865.724	NaN	NaN	noloss	8	y	1	958.495	53.0559	FALSE	sp	P50897	P50897	PPT1_HUMAN	Palmitoyl-protein thioesterase 1	Homo sapiens	9606	PPT1	1	1	Uniprot_reviewed_Human_IRT_022019_DMM
NaN	3		_N[+1038]HSIFLADINQER_	N[Hex(3)HexNAc(2)dHex(1)]HSIFLADINQER	NHSIFLADINQER	24.1781	NaN	24.1781	P50897	TRUE	_N[+1038]HSIFLADINQER_	N[Hex(3)HexNAc(2)dHex(1)]HSIFLADINQER	865.724	NaN	NaN	noloss	9	y	1	1105.56	100	FALSE	sp	P50897	P50897	PPT1_HUMAN	Palmitoyl-protein thioesterase 1	Homo sapiens	9606	PPT1	1	1	Uniprot_reviewed_Human_IRT_022019_DMM
NaN	3		_N[+1038]HSIFLADINQER_	N[Hex(3)HexNAc(2)dHex(1)]HSIFLADINQER	NHSIFLADINQER	24.1781	NaN	24.1781	P50897	TRUE	_N[+1038]HSIFLADINQER_	N[Hex(3)HexNAc(2)dHex(1)]HSIFLADINQER	865.724	NaN	NaN	noloss	10	y	1	1218.65	44.0339	FALSE	sp	P50897	P50897	PPT1_HUMAN	Palmitoyl-protein thioesterase 1	Homo sapiens	9606	PPT1	1	1	Uniprot_reviewed_Human_IRT_022019_DMM
NaN	4		_YHYN[+1216]GTFLDGTLFDSSHNR_	YHYN[Hex(5)HexNAc(2)]GTFLDGTLFDSSHNR	YHYNGTFLDGTLFDSSHNR	48.1021	NaN	48.1021	O95302	TRUE	_YHYN[+1216]GTFLDGTLFDSSHNR_	YHYN[Hex(5)HexNAc(2)]GTFLDGTLFDSSHNR	865.864	NaN	NaN	noloss	100	y	2	1122.51	44.2864	TRUE	sp	O95302	O95302	FKBP9_HUMAN	Peptidyl-prolyl cis-trans isomerase FKBP9	Homo sapiens	9606	FKBP9	1	2	Uniprot_reviewed_Human_IRT_022019_DMM
NaN	4		_YHYN[+1216]GTFLDGTLFDSSHNR_	YHYN[Hex(5)HexNAc(2)]GTFLDGTLFDSSHNR	YHYNGTFLDGTLFDSSHNR	48.1021	NaN	48.1021	O95302	TRUE	_YHYN[+1216]GTFLDGTLFDSSHNR_	YHYN[Hex(5)HexNAc(2)]GTFLDGTLFDSSHNR	865.864	NaN	NaN	noloss	3	b	1	464.194	50.6579	FALSE	sp	O95302	O95302	FKBP9_HUMAN	Peptidyl-prolyl cis-trans isomerase FKBP9	Homo sapiens	9606	FKBP9	1	2	Uniprot_reviewed_Human_IRT_022019_DMM
NaN	4		_YHYN[+1216]GTFLDGTLFDSSHNR_	YHYN[Hex(5)HexNAc(2)]GTFLDGTLFDSSHNR	YHYNGTFLDGTLFDSSHNR	48.1021	NaN	48.1021	O95302	TRUE	_YHYN[+1216]GTFLDGTLFDSSHNR_	YHYN[Hex(5)HexNAc(2)]GTFLDGTLFDSSHNR	865.864	NaN	NaN	noloss	5	y	1	600.287	100	FALSE	sp	O95302	O95302	FKBP9_HUMAN	Peptidyl-prolyl cis-trans isomerase FKBP9	Homo sapiens	9606	FKBP9	1	2	Uniprot_reviewed_Human_IRT_022019_DMM
NaN	4		_YHYN[+1216]GTFLDGTLFDSSHNR_	YHYN[Hex(5)HexNAc(2)]GTFLDGTLFDSSHNR	YHYNGTFLDGTLFDSSHNR	48.1021	NaN	48.1021	O95302	TRUE	_YHYN[+1216]GTFLDGTLFDSSHNR_	YHYN[Hex(5)HexNAc(2)]GTFLDGTLFDSSHNR	865.864	NaN	NaN	noloss	6	y	1	715.314	62.9792	FALSE	sp	O95302	O95302	FKBP9_HUMAN	Peptidyl-prolyl cis-trans isomerase FKBP9	Homo sapiens	9606	FKBP9	1	2	Uniprot_reviewed_Human_IRT_022019_DMM
NaN	4		_YHYN[+1216]GTFLDGTLFDSSHNR_	YHYN[Hex(5)HexNAc(2)]GTFLDGTLFDSSHNR	YHYNGTFLDGTLFDSSHNR	48.1021	NaN	48.1021	O95302	TRUE	_YHYN[+1216]GTFLDGTLFDSSHNR_	YHYN[Hex(5)HexNAc(2)]GTFLDGTLFDSSHNR	865.864	NaN	NaN	noloss	7	y	1	862.383	98.5816	FALSE	sp	O95302	O95302	FKBP9_HUMAN	Peptidyl-prolyl cis-trans isomerase FKBP9	Homo sapiens	9606	FKBP9	1	2	Uniprot_reviewed_Human_IRT_022019_DMM
NaN	4		_YHYN[+1216]GTFLDGTLFDSSHNR_	YHYN[Hex(5)HexNAc(2)]GTFLDGTLFDSSHNR	YHYNGTFLDGTLFDSSHNR	48.1021	NaN	48.1021	O95302	TRUE	_YHYN[+1216]GTFLDGTLFDSSHNR_	YHYN[Hex(5)HexNAc(2)]GTFLDGTLFDSSHNR	865.864	NaN	NaN	noloss	10	y	1	1133.54	95.7751	FALSE	sp	O95302	O95302	FKBP9_HUMAN	Peptidyl-prolyl cis-trans isomerase FKBP9	Homo sapiens	9606	FKBP9	1	2	Uniprot_reviewed_Human_IRT_022019_DMM
NaN	4		_YHYN[+1216]GTFLDGTLFDSSHNR_	YHYN[Hex(5)HexNAc(2)]GTFLDGTLFDSSHNR	YHYNGTFLDGTLFDSSHNR	48.1021	NaN	48.1021	O95302	TRUE	_YHYN[+1216]GTFLDGTLFDSSHNR_	YHYN[Hex(5)HexNAc(2)]GTFLDGTLFDSSHNR	865.864	NaN	NaN	noloss	11	y	1	1248.56	47.1739	FALSE	sp	O95302	O95302	FKBP9_HUMAN	Peptidyl-prolyl cis-trans isomerase FKBP9	Homo sapiens	9606	FKBP9	1	2	Uniprot_reviewed_Human_IRT_022019_DMM
NaN	3		_ASQN[+1378]ITYHC[+57]K_	ASQN[Hex(6)HexNAc(2)]ITYHC[Carbamidomethyl]K	ASQNITYHCK	-12.3307	NaN	-12.3307	P02461	TRUE	_ASQN[+1378]ITYHC[+57]K_	ASQN[Hex(6)HexNAc(2)]ITYHC[Carbamidomethyl]K	867.353	NaN	NaN	noloss	101	y	1	1424.64	100	FALSE	sp	P02461	P02461	CO3A1_HUMAN	Collagen alpha-1(III) chain	Homo sapiens	9606	COL3A1	1	4	Uniprot_reviewed_Human_IRT_022019_DMM
NaN	3		_ASQN[+1378]ITYHC[+57]K_	ASQN[Hex(6)HexNAc(2)]ITYHC[Carbamidomethyl]K	ASQNITYHCK	-12.3307	NaN	-12.3307	P02461	TRUE	_ASQN[+1378]ITYHC[+57]K_	ASQN[Hex(6)HexNAc(2)]ITYHC[Carbamidomethyl]K	867.353	NaN	NaN	noloss	4	b	1	401.177	8.96957	FALSE	sp	P02461	P02461	CO3A1_HUMAN	Collagen alpha-1(III) chain	Homo sapiens	9606	COL3A1	1	4	Uniprot_reviewed_Human_IRT_022019_DMM
NaN	3		_ASQN[+1378]ITYHC[+57]K_	ASQN[Hex(6)HexNAc(2)]ITYHC[Carbamidomethyl]K	ASQNITYHCK	-12.3307	NaN	-12.3307	P02461	TRUE	_ASQN[+1378]ITYHC[+57]K_	ASQN[Hex(6)HexNAc(2)]ITYHC[Carbamidomethyl]K	867.353	NaN	NaN	noloss	3	y	1	444.202	46.2676	FALSE	sp	P02461	P02461	CO3A1_HUMAN	Collagen alpha-1(III) chain	Homo sapiens	9606	COL3A1	1	4	Uniprot_reviewed_Human_IRT_022019_DMM
NaN	3		_ASQN[+1378]ITYHC[+57]K_	ASQN[Hex(6)HexNAc(2)]ITYHC[Carbamidomethyl]K	ASQNITYHCK	-12.3307	NaN	-12.3307	P02461	TRUE	_ASQN[+1378]ITYHC[+57]K_	ASQN[Hex(6)HexNAc(2)]ITYHC[Carbamidomethyl]K	867.353	NaN	NaN	noloss	4	y	1	607.264	25.7672	FALSE	sp	P02461	P02461	CO3A1_HUMAN	Collagen alpha-1(III) chain	Homo sapiens	9606	COL3A1	1	4	Uniprot_reviewed_Human_IRT_022019_DMM
NaN	3		_ASQN[+1378]ITYHC[+57]K_	ASQN[Hex(6)HexNAc(2)]ITYHC[Carbamidomethyl]K	ASQNITYHCK	-12.3307	NaN	-12.3307	P02461	TRUE	_ASQN[+1378]ITYHC[+57]K_	ASQN[Hex(6)HexNAc(2)]ITYHC[Carbamidomethyl]K	867.353	NaN	NaN	noloss	5	y	1	708.312	47.6591	FALSE	sp	P02461	P02461	CO3A1_HUMAN	Collagen alpha-1(III) chain	Homo sapiens	9606	COL3A1	1	4	Uniprot_reviewed_Human_IRT_022019_DMM
NaN	4		_N[+1703]ISGVVLADHSGAFHNK_	N[Hex(8)HexNAc(2)]ISGVVLADHSGAFHNK	NISGVVLADHSGAFHNK	8.80424	NaN	8.80424	Q92542	TRUE	_N[+1703]ISGVVLADHSGAFHNK_	N[Hex(8)HexNAc(2)]ISGVVLADHSGAFHNK	867.875	NaN	NaN	noloss	100	y	2	883.452	100	FALSE	sp	Q92542	Q92542	NICA_HUMAN	Nicastrin	Homo sapiens	9606	NCSTN	1	2	Uniprot_reviewed_Human_IRT_022019_DMM
NaN	4		_N[+1703]ISGVVLADHSGAFHNK_	N[Hex(8)HexNAc(2)]ISGVVLADHSGAFHNK	NISGVVLADHSGAFHNK	8.80424	NaN	8.80424	Q92542	TRUE	_N[+1703]ISGVVLADHSGAFHNK_	N[Hex(8)HexNAc(2)]ISGVVLADHSGAFHNK	867.875	NaN	NaN	noloss	5	b	1	471.256	22.8033	FALSE	sp	Q92542	Q92542	NICA_HUMAN	Nicastrin	Homo sapiens	9606	NCSTN	1	2	Uniprot_reviewed_Human_IRT_022019_DMM
NaN	4		_N[+1703]ISGVVLADHSGAFHNK_	N[Hex(8)HexNAc(2)]ISGVVLADHSGAFHNK	NISGVVLADHSGAFHNK	8.80424	NaN	8.80424	Q92542	TRUE	_N[+1703]ISGVVLADHSGAFHNK_	N[Hex(8)HexNAc(2)]ISGVVLADHSGAFHNK	867.875	NaN	NaN	noloss	7	y	1	760.374	20.1995	FALSE	sp	Q92542	Q92542	NICA_HUMAN	Nicastrin	Homo sapiens	9606	NCSTN	1	2	Uniprot_reviewed_Human_IRT_022019_DMM
NaN	4		_N[+1703]ISGVVLADHSGAFHNK_	N[Hex(8)HexNAc(2)]ISGVVLADHSGAFHNK	NISGVVLADHSGAFHNK	8.80424	NaN	8.80424	Q92542	TRUE	_N[+1703]ISGVVLADHSGAFHNK_	N[Hex(8)HexNAc(2)]ISGVVLADHSGAFHNK	867.875	NaN	NaN	noloss	9	y	1	1012.46	24.4414	FALSE	sp	Q92542	Q92542	NICA_HUMAN	Nicastrin	Homo sapiens	9606	NCSTN	1	2	Uniprot_reviewed_Human_IRT_022019_DMM
NaN	4		_N[+1703]ISGVVLADHSGAFHNK_	N[Hex(8)HexNAc(2)]ISGVVLADHSGAFHNK	NISGVVLADHSGAFHNK	8.80424	NaN	8.80424	Q92542	TRUE	_N[+1703]ISGVVLADHSGAFHNK_	N[Hex(8)HexNAc(2)]ISGVVLADHSGAFHNK	867.875	NaN	NaN	noloss	11	y	1	1196.58	36.135	FALSE	sp	Q92542	Q92542	NICA_HUMAN	Nicastrin	Homo sapiens	9606	NCSTN	1	2	Uniprot_reviewed_Human_IRT_022019_DMM
NaN	4		_N[+1703]ISGVVLADHSGAFHNK_	N[Hex(8)HexNAc(2)]ISGVVLADHSGAFHNK	NISGVVLADHSGAFHNK	8.80424	NaN	8.80424	Q92542	TRUE	_N[+1703]ISGVVLADHSGAFHNK_	N[Hex(8)HexNAc(2)]ISGVVLADHSGAFHNK	867.875	NaN	NaN	noloss	12	y	1	1295.63	23.343	FALSE	sp	Q92542	Q92542	NICA_HUMAN	Nicastrin	Homo sapiens	9606	NCSTN	1	2	Uniprot_reviewed_Human_IRT_022019_DMM
NaN	4		_N[+1703]ISGVVLADHSGAFHNK_	N[Hex(8)HexNAc(2)]ISGVVLADHSGAFHNK	NISGVVLADHSGAFHNK	8.80424	NaN	8.80424	Q92542	TRUE	_N[+1703]ISGVVLADHSGAFHNK_	N[Hex(8)HexNAc(2)]ISGVVLADHSGAFHNK	867.875	NaN	NaN	noloss	15	y	1	1538.77	16.3616	TRUE	sp	Q92542	Q92542	NICA_HUMAN	Nicastrin	Homo sapiens	9606	NCSTN	1	2	Uniprot_reviewed_Human_IRT_022019_DMM
NaN	3		_EERPLN[+1378]ASALK_	EERPLN[Hex(6)HexNAc(2)]ASALK	EERPLNASALK	-6.29497	NaN	-6.29497	O14657	TRUE	_EERPLN[+1378]ASALK_	EERPLN[Hex(6)HexNAc(2)]ASALK	869.386	NaN	NaN	noloss	101	y	1	1430.75	100	FALSE	sp	O14657	O14657	TOR1B_HUMAN	Torsin-1B	Homo sapiens	9606	TOR1B	1	2	Uniprot_reviewed_Human_IRT_022019_DMM
NaN	3		_EERPLN[+1378]ASALK_	EERPLN[Hex(6)HexNAc(2)]ASALK	EERPLNASALK	-6.29497	NaN	-6.29497	O14657	TRUE	_EERPLN[+1378]ASALK_	EERPLN[Hex(6)HexNAc(2)]ASALK	869.386	NaN	NaN	noloss	3	b	1	415.196	5.46769	FALSE	sp	O14657	O14657	TOR1B_HUMAN	Torsin-1B	Homo sapiens	9606	TOR1B	1	2	Uniprot_reviewed_Human_IRT_022019_DMM
NaN	3		_EERPLN[+1378]ASALK_	EERPLN[Hex(6)HexNAc(2)]ASALK	EERPLNASALK	-6.29497	NaN	-6.29497	O14657	TRUE	_EERPLN[+1378]ASALK_	EERPLN[Hex(6)HexNAc(2)]ASALK	869.386	NaN	NaN	noloss	9	b	1	968.467	6.18797	FALSE	sp	O14657	O14657	TOR1B_HUMAN	Torsin-1B	Homo sapiens	9606	TOR1B	1	2	Uniprot_reviewed_Human_IRT_022019_DMM
NaN	3		_N[+1054]HSIFLADINQER_	N[Hex(4)HexNAc(2)]HSIFLADINQER	NHSIFLADINQER	23.4398	NaN	23.4398	P50897	TRUE	_N[+1054]HSIFLADINQER_	N[Hex(4)HexNAc(2)]HSIFLADINQER	871.055	NaN	NaN	noloss	100	y	2	778.893	24.1182	FALSE	sp	P50897	P50897	PPT1_HUMAN	Palmitoyl-protein thioesterase 1	Homo sapiens	9606	PPT1	1	1	Uniprot_reviewed_Human_IRT_022019_DMM
NaN	3		_N[+1054]HSIFLADINQER_	N[Hex(4)HexNAc(2)]HSIFLADINQER	NHSIFLADINQER	23.4398	NaN	23.4398	P50897	TRUE	_N[+1054]HSIFLADINQER_	N[Hex(4)HexNAc(2)]HSIFLADINQER	871.055	NaN	NaN	noloss	4	b	1	452.226	7.9039	FALSE	sp	P50897	P50897	PPT1_HUMAN	Palmitoyl-protein thioesterase 1	Homo sapiens	9606	PPT1	1	1	Uniprot_reviewed_Human_IRT_022019_DMM
NaN	3		_N[+1054]HSIFLADINQER_	N[Hex(4)HexNAc(2)]HSIFLADINQER	NHSIFLADINQER	23.4398	NaN	23.4398	P50897	TRUE	_N[+1054]HSIFLADINQER_	N[Hex(4)HexNAc(2)]HSIFLADINQER	871.055	NaN	NaN	noloss	5	b	1	599.29	10.2582	FALSE	sp	P50897	P50897	PPT1_HUMAN	Palmitoyl-protein thioesterase 1	Homo sapiens	9606	PPT1	1	1	Uniprot_reviewed_Human_IRT_022019_DMM
NaN	3		_N[+1054]HSIFLADINQER_	N[Hex(4)HexNAc(2)]HSIFLADINQER	NHSIFLADINQER	23.4398	NaN	23.4398	P50897	TRUE	_N[+1054]HSIFLADINQER_	N[Hex(4)HexNAc(2)]HSIFLADINQER	871.055	NaN	NaN	noloss	6	b	1	712.375	7.12377	TRUE	sp	P50897	P50897	PPT1_HUMAN	Palmitoyl-protein thioesterase 1	Homo sapiens	9606	PPT1	1	1	Uniprot_reviewed_Human_IRT_022019_DMM
NaN	3		_N[+1054]HSIFLADINQER_	N[Hex(4)HexNAc(2)]HSIFLADINQER	NHSIFLADINQER	23.4398	NaN	23.4398	P50897	TRUE	_N[+1054]HSIFLADINQER_	N[Hex(4)HexNAc(2)]HSIFLADINQER	871.055	NaN	NaN	noloss	4	y	1	546.263	18.5421	FALSE	sp	P50897	P50897	PPT1_HUMAN	Palmitoyl-protein thioesterase 1	Homo sapiens	9606	PPT1	1	1	Uniprot_reviewed_Human_IRT_022019_DMM
NaN	3		_N[+1054]HSIFLADINQER_	N[Hex(4)HexNAc(2)]HSIFLADINQER	NHSIFLADINQER	23.4398	NaN	23.4398	P50897	TRUE	_N[+1054]HSIFLADINQER_	N[Hex(4)HexNAc(2)]HSIFLADINQER	871.055	NaN	NaN	noloss	8	y	1	958.495	57.9982	FALSE	sp	P50897	P50897	PPT1_HUMAN	Palmitoyl-protein thioesterase 1	Homo sapiens	9606	PPT1	1	1	Uniprot_reviewed_Human_IRT_022019_DMM
NaN	3		_N[+1054]HSIFLADINQER_	N[Hex(4)HexNAc(2)]HSIFLADINQER	NHSIFLADINQER	23.4398	NaN	23.4398	P50897	TRUE	_N[+1054]HSIFLADINQER_	N[Hex(4)HexNAc(2)]HSIFLADINQER	871.055	NaN	NaN	noloss	9	y	1	1105.56	100	FALSE	sp	P50897	P50897	PPT1_HUMAN	Palmitoyl-protein thioesterase 1	Homo sapiens	9606	PPT1	1	1	Uniprot_reviewed_Human_IRT_022019_DMM
NaN	3		_TN[+1038]STFVQALVEHVK_	TN[Hex(3)HexNAc(2)dHex(1)]STFVQALVEHVK	TNSTFVQALVEHVK	57.9479	NaN	57.9479	P07602	TRUE	_TN[+1038]STFVQALVEHVK_	TN[Hex(3)HexNAc(2)dHex(1)]STFVQALVEHVK	871.076	NaN	NaN	noloss	100	y	1	1572.83	70.0125	FALSE	sp	P07602	P07602	SAP_HUMAN	Prosaposin	Homo sapiens	9606	PSAP	1	2	Uniprot_reviewed_Human_IRT_022019_DMM
NaN	3		_TN[+1038]STFVQALVEHVK_	TN[Hex(3)HexNAc(2)dHex(1)]STFVQALVEHVK	TNSTFVQALVEHVK	57.9479	NaN	57.9479	P07602	TRUE	_TN[+1038]STFVQALVEHVK_	TN[Hex(3)HexNAc(2)dHex(1)]STFVQALVEHVK	871.076	NaN	NaN	noloss	5	y	1	611.351	58.0499	FALSE	sp	P07602	P07602	SAP_HUMAN	Prosaposin	Homo sapiens	9606	PSAP	1	2	Uniprot_reviewed_Human_IRT_022019_DMM
NaN	3		_TN[+1038]STFVQALVEHVK_	TN[Hex(3)HexNAc(2)dHex(1)]STFVQALVEHVK	TNSTFVQALVEHVK	57.9479	NaN	57.9479	P07602	TRUE	_TN[+1038]STFVQALVEHVK_	TN[Hex(3)HexNAc(2)dHex(1)]STFVQALVEHVK	871.076	NaN	NaN	noloss	6	y	1	724.434	60.1416	FALSE	sp	P07602	P07602	SAP_HUMAN	Prosaposin	Homo sapiens	9606	PSAP	1	2	Uniprot_reviewed_Human_IRT_022019_DMM
NaN	3		_TN[+1038]STFVQALVEHVK_	TN[Hex(3)HexNAc(2)dHex(1)]STFVQALVEHVK	TNSTFVQALVEHVK	57.9479	NaN	57.9479	P07602	TRUE	_TN[+1038]STFVQALVEHVK_	TN[Hex(3)HexNAc(2)dHex(1)]STFVQALVEHVK	871.076	NaN	NaN	noloss	7	y	1	795.473	90.703	FALSE	sp	P07602	P07602	SAP_HUMAN	Prosaposin	Homo sapiens	9606	PSAP	1	2	Uniprot_reviewed_Human_IRT_022019_DMM
NaN	3		_TN[+1038]STFVQALVEHVK_	TN[Hex(3)HexNAc(2)dHex(1)]STFVQALVEHVK	TNSTFVQALVEHVK	57.9479	NaN	57.9479	P07602	TRUE	_TN[+1038]STFVQALVEHVK_	TN[Hex(3)HexNAc(2)dHex(1)]STFVQALVEHVK	871.076	NaN	NaN	noloss	8	y	1	923.532	98.6441	FALSE	sp	P07602	P07602	SAP_HUMAN	Prosaposin	Homo sapiens	9606	PSAP	1	2	Uniprot_reviewed_Human_IRT_022019_DMM
NaN	3		_TN[+1038]STFVQALVEHVK_	TN[Hex(3)HexNAc(2)dHex(1)]STFVQALVEHVK	TNSTFVQALVEHVK	57.9479	NaN	57.9479	P07602	TRUE	_TN[+1038]STFVQALVEHVK_	TN[Hex(3)HexNAc(2)dHex(1)]STFVQALVEHVK	871.076	NaN	NaN	noloss	9	y	1	1022.6	100	FALSE	sp	P07602	P07602	SAP_HUMAN	Prosaposin	Homo sapiens	9606	PSAP	1	2	Uniprot_reviewed_Human_IRT_022019_DMM
NaN	3		_TN[+1038]STFVQALVEHVK_	TN[Hex(3)HexNAc(2)dHex(1)]STFVQALVEHVK	TNSTFVQALVEHVK	57.9479	NaN	57.9479	P07602	TRUE	_TN[+1038]STFVQALVEHVK_	TN[Hex(3)HexNAc(2)dHex(1)]STFVQALVEHVK	871.076	NaN	NaN	noloss	11	y	1	1270.71	32.6531	TRUE	sp	P07602	P07602	SAP_HUMAN	Prosaposin	Homo sapiens	9606	PSAP	1	2	Uniprot_reviewed_Human_IRT_022019_DMM
NaN	2		_AAN[+1054]GSLR_	AAN[Hex(4)HexNAc(2)]GSLR	AANGSLR	-22.0367	NaN	-22.0367	P11279	TRUE	_AAN[+1054]GSLR_	AAN[Hex(4)HexNAc(2)]GSLR	871.875	NaN	NaN	noloss	101	y	1	891.453	100	FALSE	sp	P11279	P11279	LAMP1_HUMAN	Lysosome-associated membrane glycoprotein 1	Homo sapiens	9606	LAMP1	1	3	Uniprot_reviewed_Human_IRT_022019_DMM
NaN	2		_AAN[+1054]GSLR_	AAN[Hex(4)HexNAc(2)]GSLR	AANGSLR	-22.0367	NaN	-22.0367	P11279	TRUE	_AAN[+1054]GSLR_	AAN[Hex(4)HexNAc(2)]GSLR	871.875	NaN	NaN	noloss	5	b	1	401.177	0.456364	FALSE	sp	P11279	P11279	LAMP1_HUMAN	Lysosome-associated membrane glycoprotein 1	Homo sapiens	9606	LAMP1	1	3	Uniprot_reviewed_Human_IRT_022019_DMM
NaN	2		_AAN[+1054]GSLR_	AAN[Hex(4)HexNAc(2)]GSLR	AANGSLR	-22.0367	NaN	-22.0367	P11279	TRUE	_AAN[+1054]GSLR_	AAN[Hex(4)HexNAc(2)]GSLR	871.875	NaN	NaN	noloss	6	b	1	514.263	0.2543	FALSE	sp	P11279	P11279	LAMP1_HUMAN	Lysosome-associated membrane glycoprotein 1	Homo sapiens	9606	LAMP1	1	3	Uniprot_reviewed_Human_IRT_022019_DMM
NaN	2		_AAN[+1054]GSLR_	AAN[Hex(4)HexNAc(2)]GSLR	AANGSLR	-22.0367	NaN	-22.0367	P11279	TRUE	_AAN[+1054]GSLR_	AAN[Hex(4)HexNAc(2)]GSLR	871.875	NaN	NaN	noloss	3	y	1	375.238	0.347999	FALSE	sp	P11279	P11279	LAMP1_HUMAN	Lysosome-associated membrane glycoprotein 1	Homo sapiens	9606	LAMP1	1	3	Uniprot_reviewed_Human_IRT_022019_DMM
NaN	2		_AAN[+1054]GSLR_	AAN[Hex(4)HexNAc(2)]GSLR	AANGSLR	-22.0367	NaN	-22.0367	P11279	TRUE	_AAN[+1054]GSLR_	AAN[Hex(4)HexNAc(2)]GSLR	871.875	NaN	NaN	noloss	4	y	1	432.256	1.67445	FALSE	sp	P11279	P11279	LAMP1_HUMAN	Lysosome-associated membrane glycoprotein 1	Homo sapiens	9606	LAMP1	1	3	Uniprot_reviewed_Human_IRT_022019_DMM
NaN	3		_LLNINPN[+1695]K_	LLNINPN[Hex(4)HexNAc(3)dHex(1)NeuAc(1)]K	LLNINPNK	9.72805	NaN	9.72805	P11279	TRUE	_LLNINPN[+1695]K_	LLNINPN[Hex(4)HexNAc(3)dHex(1)NeuAc(1)]K	874.055	NaN	NaN	noloss	101	y	1	1128.63	100	FALSE	sp	P11279	P11279	LAMP1_HUMAN	Lysosome-associated membrane glycoprotein 1	Homo sapiens	9606	LAMP1	1	3	Uniprot_reviewed_Human_IRT_022019_DMM
NaN	3		_LLNINPN[+1695]K_	LLNINPN[Hex(4)HexNAc(3)dHex(1)NeuAc(1)]K	LLNINPNK	9.72805	NaN	9.72805	P11279	TRUE	_LLNINPN[+1695]K_	LLNINPN[Hex(4)HexNAc(3)dHex(1)NeuAc(1)]K	874.055	NaN	NaN	noloss	4	b	1	454.304	3.71726	FALSE	sp	P11279	P11279	LAMP1_HUMAN	Lysosome-associated membrane glycoprotein 1	Homo sapiens	9606	LAMP1	1	3	Uniprot_reviewed_Human_IRT_022019_DMM
NaN	3		_LLNINPN[+1695]K_	LLNINPN[Hex(4)HexNAc(3)dHex(1)NeuAc(1)]K	LLNINPNK	9.72805	NaN	9.72805	P11279	TRUE	_LLNINPN[+1695]K_	LLNINPN[Hex(4)HexNAc(3)dHex(1)NeuAc(1)]K	874.055	NaN	NaN	noloss	5	b	1	568.346	7.42528	FALSE	sp	P11279	P11279	LAMP1_HUMAN	Lysosome-associated membrane glycoprotein 1	Homo sapiens	9606	LAMP1	1	3	Uniprot_reviewed_Human_IRT_022019_DMM
NaN	3		_LLNINPN[+1695]K_	LLNINPN[Hex(4)HexNAc(3)dHex(1)NeuAc(1)]K	LLNINPNK	9.72805	NaN	9.72805	P11279	TRUE	_LLNINPN[+1695]K_	LLNINPN[Hex(4)HexNAc(3)dHex(1)NeuAc(1)]K	874.055	NaN	NaN	noloss	3	y	1	358.21	16.7069	FALSE	sp	P11279	P11279	LAMP1_HUMAN	Lysosome-associated membrane glycoprotein 1	Homo sapiens	9606	LAMP1	1	3	Uniprot_reviewed_Human_IRT_022019_DMM
NaN	3		_LLNINPN[+1695]K_	LLNINPN[Hex(4)HexNAc(3)dHex(1)NeuAc(1)]K	LLNINPNK	9.72805	NaN	9.72805	P11279	TRUE	_LLNINPN[+1695]K_	LLNINPN[Hex(4)HexNAc(3)dHex(1)NeuAc(1)]K	874.055	NaN	NaN	noloss	4	y	1	472.252	7.01092	FALSE	sp	P11279	P11279	LAMP1_HUMAN	Lysosome-associated membrane glycoprotein 1	Homo sapiens	9606	LAMP1	1	3	Uniprot_reviewed_Human_IRT_022019_DMM
NaN	3		_LLNINPN[+1696]K_	LLNINPN[Hex(4)HexNAc(3)dHex(3)]K	LLNINPNK	9.72681	NaN	9.72681	P11279	TRUE	_LLNINPN[+1696]K_	LLNINPN[Hex(4)HexNAc(3)dHex(3)]K	874.395	NaN	NaN	noloss	101	y	1	1128.62	100	FALSE	sp	P11279	P11279	LAMP1_HUMAN	Lysosome-associated membrane glycoprotein 1	Homo sapiens	9606	LAMP1	1	3	Uniprot_reviewed_Human_IRT_022019_DMM
NaN	3		_LLNINPN[+1696]K_	LLNINPN[Hex(4)HexNAc(3)dHex(3)]K	LLNINPNK	9.72681	NaN	9.72681	P11279	TRUE	_LLNINPN[+1696]K_	LLNINPN[Hex(4)HexNAc(3)dHex(3)]K	874.395	NaN	NaN	noloss	5	b	1	568.343	7.60469	FALSE	sp	P11279	P11279	LAMP1_HUMAN	Lysosome-associated membrane glycoprotein 1	Homo sapiens	9606	LAMP1	1	3	Uniprot_reviewed_Human_IRT_022019_DMM
NaN	3		_LLNINPN[+1696]K_	LLNINPN[Hex(4)HexNAc(3)dHex(3)]K	LLNINPNK	9.72681	NaN	9.72681	P11279	TRUE	_LLNINPN[+1696]K_	LLNINPN[Hex(4)HexNAc(3)dHex(3)]K	874.395	NaN	NaN	noloss	3	y	1	358.207	20.363	FALSE	sp	P11279	P11279	LAMP1_HUMAN	Lysosome-associated membrane glycoprotein 1	Homo sapiens	9606	LAMP1	1	3	Uniprot_reviewed_Human_IRT_022019_DMM
NaN	3		_LLNINPN[+1696]K_	LLNINPN[Hex(4)HexNAc(3)dHex(3)]K	LLNINPNK	9.72681	NaN	9.72681	P11279	TRUE	_LLNINPN[+1696]K_	LLNINPN[Hex(4)HexNAc(3)dHex(3)]K	874.395	NaN	NaN	noloss	4	y	1	472.248	7.60469	FALSE	sp	P11279	P11279	LAMP1_HUMAN	Lysosome-associated membrane glycoprotein 1	Homo sapiens	9606	LAMP1	1	3	Uniprot_reviewed_Human_IRT_022019_DMM
NaN	5		_HRPTAGAFN[+2206]HSDLDAELRR_	HRPTAGAFN[Hex(5)HexNAc(4)dHex(2)NeuAc(1)]HSDLDAELRR	HRPTAGAFNHSDLDAELRR	1.51093	NaN	1.51093	P09758	TRUE	_HRPTAGAFN[+2206]HSDLDAELRR_	HRPTAGAFN[Hex(5)HexNAc(4)dHex(2)NeuAc(1)]HSDLDAELRR	874.58	NaN	NaN	noloss	101	y	2	1183.59	44.6524	FALSE	sp	P09758	P09758	TACD2_HUMAN	Tumor-associated calcium signal transducer 2	Homo sapiens	9606	TACSTD2	1	3	Uniprot_reviewed_Human_IRT_022019_DMM
NaN	5		_HRPTAGAFN[+2206]HSDLDAELRR_	HRPTAGAFN[Hex(5)HexNAc(4)dHex(2)NeuAc(1)]HSDLDAELRR	HRPTAGAFNHSDLDAELRR	1.51093	NaN	1.51093	P09758	TRUE	_HRPTAGAFN[+2206]HSDLDAELRR_	HRPTAGAFN[Hex(5)HexNAc(4)dHex(2)NeuAc(1)]HSDLDAELRR	874.58	NaN	NaN	noloss	5	y	1	644.383	100	FALSE	sp	P09758	P09758	TACD2_HUMAN	Tumor-associated calcium signal transducer 2	Homo sapiens	9606	TACSTD2	1	3	Uniprot_reviewed_Human_IRT_022019_DMM
NaN	5		_HRPTAGAFN[+2206]HSDLDAELRR_	HRPTAGAFN[Hex(5)HexNAc(4)dHex(2)NeuAc(1)]HSDLDAELRR	HRPTAGAFNHSDLDAELRR	1.51093	NaN	1.51093	P09758	TRUE	_HRPTAGAFN[+2206]HSDLDAELRR_	HRPTAGAFN[Hex(5)HexNAc(4)dHex(2)NeuAc(1)]HSDLDAELRR	874.58	NaN	NaN	noloss	7	y	1	872.494	51.1158	FALSE	sp	P09758	P09758	TACD2_HUMAN	Tumor-associated calcium signal transducer 2	Homo sapiens	9606	TACSTD2	1	3	Uniprot_reviewed_Human_IRT_022019_DMM
NaN	5		_HRPTAGAFN[+2207]HSDLDAELRR_	HRPTAGAFN[Hex(5)HexNAc(4)dHex(4)]HSDLDAELRR	HRPTAGAFNHSDLDAELRR	1.31246	NaN	1.31246	P09758	TRUE	_HRPTAGAFN[+2207]HSDLDAELRR_	HRPTAGAFN[Hex(5)HexNAc(4)dHex(4)]HSDLDAELRR	874.785	NaN	NaN	noloss	101	y	3	789.393	79.3927	FALSE	sp	P09758	P09758	TACD2_HUMAN	Tumor-associated calcium signal transducer 2	Homo sapiens	9606	TACSTD2	1	3	Uniprot_reviewed_Human_IRT_022019_DMM
NaN	5		_HRPTAGAFN[+2207]HSDLDAELRR_	HRPTAGAFN[Hex(5)HexNAc(4)dHex(4)]HSDLDAELRR	HRPTAGAFNHSDLDAELRR	1.31246	NaN	1.31246	P09758	TRUE	_HRPTAGAFN[+2207]HSDLDAELRR_	HRPTAGAFN[Hex(5)HexNAc(4)dHex(4)]HSDLDAELRR	874.785	NaN	NaN	noloss	3	y	1	444.305	24.3631	FALSE	sp	P09758	P09758	TACD2_HUMAN	Tumor-associated calcium signal transducer 2	Homo sapiens	9606	TACSTD2	1	3	Uniprot_reviewed_Human_IRT_022019_DMM
NaN	5		_HRPTAGAFN[+2207]HSDLDAELRR_	HRPTAGAFN[Hex(5)HexNAc(4)dHex(4)]HSDLDAELRR	HRPTAGAFNHSDLDAELRR	1.31246	NaN	1.31246	P09758	TRUE	_HRPTAGAFN[+2207]HSDLDAELRR_	HRPTAGAFN[Hex(5)HexNAc(4)dHex(4)]HSDLDAELRR	874.785	NaN	NaN	noloss	5	y	1	644.384	100	FALSE	sp	P09758	P09758	TACD2_HUMAN	Tumor-associated calcium signal transducer 2	Homo sapiens	9606	TACSTD2	1	3	Uniprot_reviewed_Human_IRT_022019_DMM
NaN	5		_HRPTAGAFN[+2207]HSDLDAELRR_	HRPTAGAFN[Hex(5)HexNAc(4)dHex(4)]HSDLDAELRR	HRPTAGAFNHSDLDAELRR	1.31246	NaN	1.31246	P09758	TRUE	_HRPTAGAFN[+2207]HSDLDAELRR_	HRPTAGAFN[Hex(5)HexNAc(4)dHex(4)]HSDLDAELRR	874.785	NaN	NaN	noloss	7	y	1	872.498	47.929	FALSE	sp	P09758	P09758	TACD2_HUMAN	Tumor-associated calcium signal transducer 2	Homo sapiens	9606	TACSTD2	1	3	Uniprot_reviewed_Human_IRT_022019_DMM
NaN	4		_IAPASN[+1703]VSHTVVLRPLK_	IAPASN[Hex(8)HexNAc(2)]VSHTVVLRPLK	IAPASNVSHTVVLRPLK	15.1866	NaN	15.1866	P43308	TRUE	_IAPASN[+1703]VSHTVVLRPLK_	IAPASN[Hex(8)HexNAc(2)]VSHTVVLRPLK	876.917	NaN	NaN	noloss	100	y	2	901.538	100	FALSE	sp	P43308	P43308	SSRB_HUMAN	Translocon-associated protein subunit beta	Homo sapiens	9606	SSR2	1	1	Uniprot_reviewed_Human_IRT_022019_DMM
NaN	4		_IAPASN[+1703]VSHTVVLRPLK_	IAPASN[Hex(8)HexNAc(2)]VSHTVVLRPLK	IAPASNVSHTVVLRPLK	15.1866	NaN	15.1866	P43308	TRUE	_IAPASN[+1703]VSHTVVLRPLK_	IAPASN[Hex(8)HexNAc(2)]VSHTVVLRPLK	876.917	NaN	NaN	noloss	3	y	1	357.251	33.0014	TRUE	sp	P43308	P43308	SSRB_HUMAN	Translocon-associated protein subunit beta	Homo sapiens	9606	SSR2	1	1	Uniprot_reviewed_Human_IRT_022019_DMM
NaN	4		_IAPASN[+1703]VSHTVVLRPLK_	IAPASN[Hex(8)HexNAc(2)]VSHTVVLRPLK	IAPASNVSHTVVLRPLK	15.1866	NaN	15.1866	P43308	TRUE	_IAPASN[+1703]VSHTVVLRPLK_	IAPASN[Hex(8)HexNAc(2)]VSHTVVLRPLK	876.917	NaN	NaN	noloss	4	y	1	513.354	42.5733	FALSE	sp	P43308	P43308	SSRB_HUMAN	Translocon-associated protein subunit beta	Homo sapiens	9606	SSR2	1	1	Uniprot_reviewed_Human_IRT_022019_DMM
NaN	4		_IAPASN[+1703]VSHTVVLRPLK_	IAPASN[Hex(8)HexNAc(2)]VSHTVVLRPLK	IAPASNVSHTVVLRPLK	15.1866	NaN	15.1866	P43308	TRUE	_IAPASN[+1703]VSHTVVLRPLK_	IAPASN[Hex(8)HexNAc(2)]VSHTVVLRPLK	876.917	NaN	NaN	noloss	5	y	1	626.437	48.3074	FALSE	sp	P43308	P43308	SSRB_HUMAN	Translocon-associated protein subunit beta	Homo sapiens	9606	SSR2	1	1	Uniprot_reviewed_Human_IRT_022019_DMM
NaN	4		_IAPASN[+1703]VSHTVVLRPLK_	IAPASN[Hex(8)HexNAc(2)]VSHTVVLRPLK	IAPASNVSHTVVLRPLK	15.1866	NaN	15.1866	P43308	TRUE	_IAPASN[+1703]VSHTVVLRPLK_	IAPASN[Hex(8)HexNAc(2)]VSHTVVLRPLK	876.917	NaN	NaN	noloss	7	y	1	824.574	45.3951	FALSE	sp	P43308	P43308	SSRB_HUMAN	Translocon-associated protein subunit beta	Homo sapiens	9606	SSR2	1	1	Uniprot_reviewed_Human_IRT_022019_DMM
NaN	4		_IAPASN[+1703]VSHTVVLRPLK_	IAPASN[Hex(8)HexNAc(2)]VSHTVVLRPLK	IAPASNVSHTVVLRPLK	15.1866	NaN	15.1866	P43308	TRUE	_IAPASN[+1703]VSHTVVLRPLK_	IAPASN[Hex(8)HexNAc(2)]VSHTVVLRPLK	876.917	NaN	NaN	noloss	8	y	1	925.62	56.5163	FALSE	sp	P43308	P43308	SSRB_HUMAN	Translocon-associated protein subunit beta	Homo sapiens	9606	SSR2	1	1	Uniprot_reviewed_Human_IRT_022019_DMM
NaN	4		_IAPASN[+1703]VSHTVVLRPLK_	IAPASN[Hex(8)HexNAc(2)]VSHTVVLRPLK	IAPASNVSHTVVLRPLK	15.1866	NaN	15.1866	P43308	TRUE	_IAPASN[+1703]VSHTVVLRPLK_	IAPASN[Hex(8)HexNAc(2)]VSHTVVLRPLK	876.917	NaN	NaN	noloss	9	y	1	1062.68	43.5038	FALSE	sp	P43308	P43308	SSRB_HUMAN	Translocon-associated protein subunit beta	Homo sapiens	9606	SSR2	1	1	Uniprot_reviewed_Human_IRT_022019_DMM
NaN	3		_YHYN[+1298]GTFEDGK_	YHYN[Hex(3)HexNAc(4)]GTFEDGK	YHYNGTFEDGK	-6.85342	NaN	-6.85342	Q96AY3	TRUE	_YHYN[+1298]GTFEDGK_	YHYN[Hex(3)HexNAc(4)]GTFEDGK	877.02	NaN	NaN	noloss	100	y	1	1330.57	100	FALSE	sp	Q96AY3	Q96AY3	FKB10_HUMAN	Peptidyl-prolyl cis-trans isomerase FKBP10	Homo sapiens	9606	FKBP10	1	1	Uniprot_reviewed_Human_IRT_022019_DMM
NaN	3		_YHYN[+1298]GTFEDGK_	YHYN[Hex(3)HexNAc(4)]GTFEDGK	YHYNGTFEDGK	-6.85342	NaN	-6.85342	Q96AY3	TRUE	_YHYN[+1298]GTFEDGK_	YHYN[Hex(3)HexNAc(4)]GTFEDGK	877.02	NaN	NaN	noloss	3	b	1	464.193	44.9185	FALSE	sp	Q96AY3	Q96AY3	FKB10_HUMAN	Peptidyl-prolyl cis-trans isomerase FKBP10	Homo sapiens	9606	FKBP10	1	1	Uniprot_reviewed_Human_IRT_022019_DMM
NaN	3		_YHYN[+1298]GTFEDGK_	YHYN[Hex(3)HexNAc(4)]GTFEDGK	YHYNGTFEDGK	-6.85342	NaN	-6.85342	Q96AY3	TRUE	_YHYN[+1298]GTFEDGK_	YHYN[Hex(3)HexNAc(4)]GTFEDGK	877.02	NaN	NaN	noloss	8	y	1	867.379	44.9185	FALSE	sp	Q96AY3	Q96AY3	FKB10_HUMAN	Peptidyl-prolyl cis-trans isomerase FKBP10	Homo sapiens	9606	FKBP10	1	1	Uniprot_reviewed_Human_IRT_022019_DMM
NaN	3		_YHYN[+1298]GTFEDGK_	YHYN[Hex(3)HexNAc(4)]GTFEDGK	YHYNGTFEDGK	-6.85342	NaN	-6.85342	Q96AY3	TRUE	_YHYN[+1298]GTFEDGK_	YHYN[Hex(3)HexNAc(4)]GTFEDGK	877.02	NaN	NaN	noloss	9	y	1	1030.44	33.0014	FALSE	sp	Q96AY3	Q96AY3	FKB10_HUMAN	Peptidyl-prolyl cis-trans isomerase FKBP10	Homo sapiens	9606	FKBP10	1	1	Uniprot_reviewed_Human_IRT_022019_DMM
NaN	3		_LLNINPN[+1711]K_	LLNINPN[Hex(5)HexNAc(3)NeuAc(1)]K	LLNINPNK	8.74238	NaN	8.74238	P11279	TRUE	_LLNINPN[+1711]K_	LLNINPN[Hex(5)HexNAc(3)NeuAc(1)]K	879.386	NaN	NaN	noloss	101	y	1	1128.62	100	FALSE	sp	P11279	P11279	LAMP1_HUMAN	Lysosome-associated membrane glycoprotein 1	Homo sapiens	9606	LAMP1	1	3	Uniprot_reviewed_Human_IRT_022019_DMM
NaN	3		_LLNINPN[+1711]K_	LLNINPN[Hex(5)HexNAc(3)NeuAc(1)]K	LLNINPNK	8.74238	NaN	8.74238	P11279	TRUE	_LLNINPN[+1711]K_	LLNINPN[Hex(5)HexNAc(3)NeuAc(1)]K	879.386	NaN	NaN	noloss	5	b	1	568.345	9.66348	FALSE	sp	P11279	P11279	LAMP1_HUMAN	Lysosome-associated membrane glycoprotein 1	Homo sapiens	9606	LAMP1	1	3	Uniprot_reviewed_Human_IRT_022019_DMM
NaN	3		_LLNINPN[+1711]K_	LLNINPN[Hex(5)HexNAc(3)NeuAc(1)]K	LLNINPNK	8.74238	NaN	8.74238	P11279	TRUE	_LLNINPN[+1711]K_	LLNINPN[Hex(5)HexNAc(3)NeuAc(1)]K	879.386	NaN	NaN	noloss	3	y	1	358.209	17.596	FALSE	sp	P11279	P11279	LAMP1_HUMAN	Lysosome-associated membrane glycoprotein 1	Homo sapiens	9606	LAMP1	1	3	Uniprot_reviewed_Human_IRT_022019_DMM
NaN	3		_LLNINPN[+1711]K_	LLNINPN[Hex(5)HexNAc(3)NeuAc(1)]K	LLNINPNK	8.74238	NaN	8.74238	P11279	TRUE	_LLNINPN[+1711]K_	LLNINPN[Hex(5)HexNAc(3)NeuAc(1)]K	879.386	NaN	NaN	noloss	4	y	1	472.251	5.04987	FALSE	sp	P11279	P11279	LAMP1_HUMAN	Lysosome-associated membrane glycoprotein 1	Homo sapiens	9606	LAMP1	1	3	Uniprot_reviewed_Human_IRT_022019_DMM
NaN	3		_EQYIHEN[+1298]YSR_	EQYIHEN[Hex(3)HexNAc(4)]YSR	EQYIHENYSR	-8.4518	NaN	-8.4518	O60568	TRUE	_EQYIHEN[+1298]YSR_	EQYIHEN[Hex(3)HexNAc(4)]YSR	879.699	NaN	NaN	noloss	101	y	1	1541.69	100	FALSE	sp	O60568	O60568	PLOD3_HUMAN	Multifunctional procollagen lysine hydroxylase and glycosyltransferase LH3	Homo sapiens	9606	PLOD3	1	1	Uniprot_reviewed_Human_IRT_022019_DMM
NaN	3		_EQYIHEN[+1298]YSR_	EQYIHEN[Hex(3)HexNAc(4)]YSR	EQYIHENYSR	-8.4518	NaN	-8.4518	O60568	TRUE	_EQYIHEN[+1298]YSR_	EQYIHEN[Hex(3)HexNAc(4)]YSR	879.699	NaN	NaN	noloss	3	b	1	421.172	19.0501	FALSE	sp	O60568	O60568	PLOD3_HUMAN	Multifunctional procollagen lysine hydroxylase and glycosyltransferase LH3	Homo sapiens	9606	PLOD3	1	1	Uniprot_reviewed_Human_IRT_022019_DMM
NaN	3		_EQYIHEN[+1298]YSR_	EQYIHEN[Hex(3)HexNAc(4)]YSR	EQYIHENYSR	-8.4518	NaN	-8.4518	O60568	TRUE	_EQYIHEN[+1298]YSR_	EQYIHEN[Hex(3)HexNAc(4)]YSR	879.699	NaN	NaN	noloss	5	b	1	671.323	7.03275	FALSE	sp	O60568	O60568	PLOD3_HUMAN	Multifunctional procollagen lysine hydroxylase and glycosyltransferase LH3	Homo sapiens	9606	PLOD3	1	1	Uniprot_reviewed_Human_IRT_022019_DMM
NaN	3		_LLNINPN[+1712]K_	LLNINPN[Hex(5)HexNAc(3)dHex(2)]K	LLNINPNK	2.13664	NaN	2.13664	P11279	TRUE	_LLNINPN[+1712]K_	LLNINPN[Hex(5)HexNAc(3)dHex(2)]K	879.726	NaN	NaN	noloss	101	y	1	1128.63	100	FALSE	sp	P11279	P11279	LAMP1_HUMAN	Lysosome-associated membrane glycoprotein 1	Homo sapiens	9606	LAMP1	1	3	Uniprot_reviewed_Human_IRT_022019_DMM
NaN	3		_LLNINPN[+1712]K_	LLNINPN[Hex(5)HexNAc(3)dHex(2)]K	LLNINPNK	2.13664	NaN	2.13664	P11279	TRUE	_LLNINPN[+1712]K_	LLNINPN[Hex(5)HexNAc(3)dHex(2)]K	879.726	NaN	NaN	noloss	4	b	1	454.305	3.01125	FALSE	sp	P11279	P11279	LAMP1_HUMAN	Lysosome-associated membrane glycoprotein 1	Homo sapiens	9606	LAMP1	1	3	Uniprot_reviewed_Human_IRT_022019_DMM
NaN	3		_LLNINPN[+1712]K_	LLNINPN[Hex(5)HexNAc(3)dHex(2)]K	LLNINPNK	2.13664	NaN	2.13664	P11279	TRUE	_LLNINPN[+1712]K_	LLNINPN[Hex(5)HexNAc(3)dHex(2)]K	879.726	NaN	NaN	noloss	5	b	1	568.345	4.73702	FALSE	sp	P11279	P11279	LAMP1_HUMAN	Lysosome-associated membrane glycoprotein 1	Homo sapiens	9606	LAMP1	1	3	Uniprot_reviewed_Human_IRT_022019_DMM
NaN	3		_LLNINPN[+1712]K_	LLNINPN[Hex(5)HexNAc(3)dHex(2)]K	LLNINPNK	2.13664	NaN	2.13664	P11279	TRUE	_LLNINPN[+1712]K_	LLNINPN[Hex(5)HexNAc(3)dHex(2)]K	879.726	NaN	NaN	noloss	3	y	1	358.21	12.8754	FALSE	sp	P11279	P11279	LAMP1_HUMAN	Lysosome-associated membrane glycoprotein 1	Homo sapiens	9606	LAMP1	1	3	Uniprot_reviewed_Human_IRT_022019_DMM
NaN	3		_LLNINPN[+1712]K_	LLNINPN[Hex(5)HexNAc(3)dHex(2)]K	LLNINPNK	2.13664	NaN	2.13664	P11279	TRUE	_LLNINPN[+1712]K_	LLNINPN[Hex(5)HexNAc(3)dHex(2)]K	879.726	NaN	NaN	noloss	4	y	1	472.253	3.11419	FALSE	sp	P11279	P11279	LAMP1_HUMAN	Lysosome-associated membrane glycoprotein 1	Homo sapiens	9606	LAMP1	1	3	Uniprot_reviewed_Human_IRT_022019_DMM
NaN	3		_N[+1728]GSLFAFR_	N[Hex(6)HexNAc(3)dHex(1)]GSLFAFR	NGSLFAFR	40.0168	NaN	40.0168	P04004	TRUE	_N[+1728]GSLFAFR_	N[Hex(6)HexNAc(3)dHex(1)]GSLFAFR	880.367	NaN	NaN	noloss	101	y	1	1114.55	100	FALSE	sp	P04004	P04004	VTNC_HUMAN	Vitronectin	Homo sapiens	9606	VTN	1	1	Uniprot_reviewed_Human_IRT_022019_DMM
NaN	3		_N[+1728]GSLFAFR_	N[Hex(6)HexNAc(3)dHex(1)]GSLFAFR	NGSLFAFR	40.0168	NaN	40.0168	P04004	TRUE	_N[+1728]GSLFAFR_	N[Hex(6)HexNAc(3)dHex(1)]GSLFAFR	880.367	NaN	NaN	noloss	3	y	1	393.225	2.52123	FALSE	sp	P04004	P04004	VTNC_HUMAN	Vitronectin	Homo sapiens	9606	VTN	1	1	Uniprot_reviewed_Human_IRT_022019_DMM
NaN	3		_N[+1728]GSLFAFR_	N[Hex(6)HexNAc(3)dHex(1)]GSLFAFR	NGSLFAFR	40.0168	NaN	40.0168	P04004	TRUE	_N[+1728]GSLFAFR_	N[Hex(6)HexNAc(3)dHex(1)]GSLFAFR	880.367	NaN	NaN	noloss	4	y	1	540.292	3.77357	FALSE	sp	P04004	P04004	VTNC_HUMAN	Vitronectin	Homo sapiens	9606	VTN	1	1	Uniprot_reviewed_Human_IRT_022019_DMM
NaN	3		_N[+1728]GSLFAFR_	N[Hex(6)HexNAc(3)dHex(1)]GSLFAFR	NGSLFAFR	40.0168	NaN	40.0168	P04004	TRUE	_N[+1728]GSLFAFR_	N[Hex(6)HexNAc(3)dHex(1)]GSLFAFR	880.367	NaN	NaN	noloss	5	y	1	653.376	2.06155	FALSE	sp	P04004	P04004	VTNC_HUMAN	Vitronectin	Homo sapiens	9606	VTN	1	1	Uniprot_reviewed_Human_IRT_022019_DMM
NaN	3		_N[+1728]GSLFAFR_	N[Hex(6)HexNAc(3)dHex(1)]GSLFAFR	NGSLFAFR	40.0168	NaN	40.0168	P04004	TRUE	_N[+1728]GSLFAFR_	N[Hex(6)HexNAc(3)dHex(1)]GSLFAFR	880.367	NaN	NaN	noloss	7	y	1	797.426	1.73598	FALSE	sp	P04004	P04004	VTNC_HUMAN	Vitronectin	Homo sapiens	9606	VTN	1	1	Uniprot_reviewed_Human_IRT_022019_DMM
NaN	5		_VVRPDSELGERPPEDN[+1038]QSFQYDHEAFLGK_	VVRPDSELGERPPEDN[Hex(3)HexNAc(2)dHex(1)]QSFQYDHEAFLGK	VVRPDSELGERPPEDNQSFQYDHEAFLGK	35.2696	NaN	35.2696	Q15293	TRUE	_VVRPDSELGERPPEDN[+1038]QSFQYDHEAFLGK_	VVRPDSELGERPPEDN[Hex(3)HexNAc(2)dHex(1)]QSFQYDHEAFLGK	880.399	NaN	NaN	noloss	10	b	1	1082.54	46.9656	FALSE	sp	Q15293	Q15293	RCN1_HUMAN	Reticulocalbin-1	Homo sapiens	9606	RCN1	1	1	Uniprot_reviewed_Human_IRT_022019_DMM
NaN	5		_VVRPDSELGERPPEDN[+1038]QSFQYDHEAFLGK_	VVRPDSELGERPPEDN[Hex(3)HexNAc(2)dHex(1)]QSFQYDHEAFLGK	VVRPDSELGERPPEDNQSFQYDHEAFLGK	35.2696	NaN	35.2696	Q15293	TRUE	_VVRPDSELGERPPEDN[+1038]QSFQYDHEAFLGK_	VVRPDSELGERPPEDN[Hex(3)HexNAc(2)dHex(1)]QSFQYDHEAFLGK	880.399	NaN	NaN	noloss	4	y	1	464.286	49.8851	FALSE	sp	Q15293	Q15293	RCN1_HUMAN	Reticulocalbin-1	Homo sapiens	9606	RCN1	1	1	Uniprot_reviewed_Human_IRT_022019_DMM
NaN	5		_VVRPDSELGERPPEDN[+1038]QSFQYDHEAFLGK_	VVRPDSELGERPPEDN[Hex(3)HexNAc(2)dHex(1)]QSFQYDHEAFLGK	VVRPDSELGERPPEDNQSFQYDHEAFLGK	35.2696	NaN	35.2696	Q15293	TRUE	_VVRPDSELGERPPEDN[+1038]QSFQYDHEAFLGK_	VVRPDSELGERPPEDN[Hex(3)HexNAc(2)dHex(1)]QSFQYDHEAFLGK	880.399	NaN	NaN	noloss	6	y	1	664.365	59.1716	FALSE	sp	Q15293	Q15293	RCN1_HUMAN	Reticulocalbin-1	Homo sapiens	9606	RCN1	1	1	Uniprot_reviewed_Human_IRT_022019_DMM
NaN	5		_VVRPDSELGERPPEDN[+1038]QSFQYDHEAFLGK_	VVRPDSELGERPPEDN[Hex(3)HexNAc(2)dHex(1)]QSFQYDHEAFLGK	VVRPDSELGERPPEDNQSFQYDHEAFLGK	35.2696	NaN	35.2696	Q15293	TRUE	_VVRPDSELGERPPEDN[+1038]QSFQYDHEAFLGK_	VVRPDSELGERPPEDN[Hex(3)HexNAc(2)dHex(1)]QSFQYDHEAFLGK	880.399	NaN	NaN	noloss	7	y	1	801.424	100	FALSE	sp	Q15293	Q15293	RCN1_HUMAN	Reticulocalbin-1	Homo sapiens	9606	RCN1	1	1	Uniprot_reviewed_Human_IRT_022019_DMM
NaN	5		_VVRPDSELGERPPEDN[+1038]QSFQYDHEAFLGK_	VVRPDSELGERPPEDN[Hex(3)HexNAc(2)dHex(1)]QSFQYDHEAFLGK	VVRPDSELGERPPEDNQSFQYDHEAFLGK	35.2696	NaN	35.2696	Q15293	TRUE	_VVRPDSELGERPPEDN[+1038]QSFQYDHEAFLGK_	VVRPDSELGERPPEDN[Hex(3)HexNAc(2)dHex(1)]QSFQYDHEAFLGK	880.399	NaN	NaN	noloss	8	y	1	916.451	65.8027	FALSE	sp	Q15293	Q15293	RCN1_HUMAN	Reticulocalbin-1	Homo sapiens	9606	RCN1	1	1	Uniprot_reviewed_Human_IRT_022019_DMM
NaN	5		_VVRPDSELGERPPEDN[+1038]QSFQYDHEAFLGK_	VVRPDSELGERPPEDN[Hex(3)HexNAc(2)dHex(1)]QSFQYDHEAFLGK	VVRPDSELGERPPEDNQSFQYDHEAFLGK	35.2696	NaN	35.2696	Q15293	TRUE	_VVRPDSELGERPPEDN[+1038]QSFQYDHEAFLGK_	VVRPDSELGERPPEDN[Hex(3)HexNAc(2)dHex(1)]QSFQYDHEAFLGK	880.399	NaN	NaN	noloss	9	y	1	1079.51	71.5976	FALSE	sp	Q15293	Q15293	RCN1_HUMAN	Reticulocalbin-1	Homo sapiens	9606	RCN1	1	1	Uniprot_reviewed_Human_IRT_022019_DMM
NaN	3		_AGPN[+1216]GTLFVADAYK_	AGPN[Hex(5)HexNAc(2)]GTLFVADAYK	AGPNGTLFVADAYK	34.5765	NaN	34.5765	Q9HDC9	TRUE	_AGPN[+1216]GTLFVADAYK_	AGPN[Hex(5)HexNAc(2)]GTLFVADAYK	880.72	NaN	NaN	noloss	100	y	1	1423.72	100	FALSE	sp	Q9HDC9	Q9HDC9	APMAP_HUMAN	Adipocyte plasma membrane-associated protein	Homo sapiens	9606	APMAP	1	2	Uniprot_reviewed_Human_IRT_022019_DMM
NaN	3		_AGPN[+1216]GTLFVADAYK_	AGPN[Hex(5)HexNAc(2)]GTLFVADAYK	AGPNGTLFVADAYK	34.5765	NaN	34.5765	Q9HDC9	TRUE	_AGPN[+1216]GTLFVADAYK_	AGPN[Hex(5)HexNAc(2)]GTLFVADAYK	880.72	NaN	NaN	noloss	3	y	1	381.212	49.7076	FALSE	sp	Q9HDC9	Q9HDC9	APMAP_HUMAN	Adipocyte plasma membrane-associated protein	Homo sapiens	9606	APMAP	1	2	Uniprot_reviewed_Human_IRT_022019_DMM
NaN	3		_AGPN[+1216]GTLFVADAYK_	AGPN[Hex(5)HexNAc(2)]GTLFVADAYK	AGPNGTLFVADAYK	34.5765	NaN	34.5765	Q9HDC9	TRUE	_AGPN[+1216]GTLFVADAYK_	AGPN[Hex(5)HexNAc(2)]GTLFVADAYK	880.72	NaN	NaN	noloss	4	y	1	496.239	58.1543	FALSE	sp	Q9HDC9	Q9HDC9	APMAP_HUMAN	Adipocyte plasma membrane-associated protein	Homo sapiens	9606	APMAP	1	2	Uniprot_reviewed_Human_IRT_022019_DMM
NaN	3		_AGPN[+1216]GTLFVADAYK_	AGPN[Hex(5)HexNAc(2)]GTLFVADAYK	AGPNGTLFVADAYK	34.5765	NaN	34.5765	Q9HDC9	TRUE	_AGPN[+1216]GTLFVADAYK_	AGPN[Hex(5)HexNAc(2)]GTLFVADAYK	880.72	NaN	NaN	noloss	8	y	1	926.493	100	FALSE	sp	Q9HDC9	Q9HDC9	APMAP_HUMAN	Adipocyte plasma membrane-associated protein	Homo sapiens	9606	APMAP	1	2	Uniprot_reviewed_Human_IRT_022019_DMM
NaN	3		_AGPN[+1216]GTLFVADAYK_	AGPN[Hex(5)HexNAc(2)]GTLFVADAYK	AGPNGTLFVADAYK	34.5765	NaN	34.5765	Q9HDC9	TRUE	_AGPN[+1216]GTLFVADAYK_	AGPN[Hex(5)HexNAc(2)]GTLFVADAYK	880.72	NaN	NaN	noloss	9	y	1	1027.54	55.9805	FALSE	sp	Q9HDC9	Q9HDC9	APMAP_HUMAN	Adipocyte plasma membrane-associated protein	Homo sapiens	9606	APMAP	1	2	Uniprot_reviewed_Human_IRT_022019_DMM
NaN	3		_AGPN[+1216]GTLFVADAYK_	AGPN[Hex(5)HexNAc(2)]GTLFVADAYK	AGPNGTLFVADAYK	34.5765	NaN	34.5765	Q9HDC9	TRUE	_AGPN[+1216]GTLFVADAYK_	AGPN[Hex(5)HexNAc(2)]GTLFVADAYK	880.72	NaN	NaN	noloss	10	y	1	1084.56	78.3034	FALSE	sp	Q9HDC9	Q9HDC9	APMAP_HUMAN	Adipocyte plasma membrane-associated protein	Homo sapiens	9606	APMAP	1	2	Uniprot_reviewed_Human_IRT_022019_DMM
NaN	3		_DLN[+1216]ETIHYMYK_	DLN[Hex(5)HexNAc(2)]ETIHYMYK	DLNETIHYMYK	30.3031	NaN	30.3031	Q99538	TRUE	_DLN[+1216]ETIHYMYK_	DLN[Hex(5)HexNAc(2)]ETIHYMYK	881.702	NaN	NaN	noloss	100	y	2	713.837	74.0907	FALSE	sp	Q99538	Q99538	LGMN_HUMAN	Legumain	Homo sapiens	9606	LGMN	1	1	Uniprot_reviewed_Human_IRT_022019_DMM
NaN	3		_DLN[+1216]ETIHYMYK_	DLN[Hex(5)HexNAc(2)]ETIHYMYK	DLNETIHYMYK	30.3031	NaN	30.3031	Q99538	TRUE	_DLN[+1216]ETIHYMYK_	DLN[Hex(5)HexNAc(2)]ETIHYMYK	881.702	NaN	NaN	noloss	7	b	1	823.396	52.059	TRUE	sp	Q99538	Q99538	LGMN_HUMAN	Legumain	Homo sapiens	9606	LGMN	1	1	Uniprot_reviewed_Human_IRT_022019_DMM
NaN	3		_DLN[+1216]ETIHYMYK_	DLN[Hex(5)HexNAc(2)]ETIHYMYK	DLNETIHYMYK	30.3031	NaN	30.3031	Q99538	TRUE	_DLN[+1216]ETIHYMYK_	DLN[Hex(5)HexNAc(2)]ETIHYMYK	881.702	NaN	NaN	noloss	3	y	1	441.215	100	FALSE	sp	Q99538	Q99538	LGMN_HUMAN	Legumain	Homo sapiens	9606	LGMN	1	1	Uniprot_reviewed_Human_IRT_022019_DMM
NaN	3		_DLN[+1216]ETIHYMYK_	DLN[Hex(5)HexNAc(2)]ETIHYMYK	DLNETIHYMYK	30.3031	NaN	30.3031	Q99538	TRUE	_DLN[+1216]ETIHYMYK_	DLN[Hex(5)HexNAc(2)]ETIHYMYK	881.702	NaN	NaN	noloss	6	y	1	854.411	100	FALSE	sp	Q99538	Q99538	LGMN_HUMAN	Legumain	Homo sapiens	9606	LGMN	1	1	Uniprot_reviewed_Human_IRT_022019_DMM
NaN	3		_DLN[+1216]ETIHYMYK_	DLN[Hex(5)HexNAc(2)]ETIHYMYK	DLNETIHYMYK	30.3031	NaN	30.3031	Q99538	TRUE	_DLN[+1216]ETIHYMYK_	DLN[Hex(5)HexNAc(2)]ETIHYMYK	881.702	NaN	NaN	noloss	7	y	1	955.478	95.0008	FALSE	sp	Q99538	Q99538	LGMN_HUMAN	Legumain	Homo sapiens	9606	LGMN	1	1	Uniprot_reviewed_Human_IRT_022019_DMM
NaN	3		_DLN[+1216]ETIHYMYK_	DLN[Hex(5)HexNAc(2)]ETIHYMYK	DLNETIHYMYK	30.3031	NaN	30.3031	Q99538	TRUE	_DLN[+1216]ETIHYMYK_	DLN[Hex(5)HexNAc(2)]ETIHYMYK	881.702	NaN	NaN	noloss	8	y	1	1084.51	92.5493	FALSE	sp	Q99538	Q99538	LGMN_HUMAN	Legumain	Homo sapiens	9606	LGMN	1	1	Uniprot_reviewed_Human_IRT_022019_DMM
NaN	3		_DLN[+1216]ETIHYMYK_	DLN[Hex(5)HexNAc(2)]ETIHYMYK	DLNETIHYMYK	30.3031	NaN	30.3031	Q99538	TRUE	_DLN[+1216]ETIHYMYK_	DLN[Hex(5)HexNAc(2)]ETIHYMYK	881.702	NaN	NaN	noloss	9	y	1	1198.54	67.6975	FALSE	sp	Q99538	Q99538	LGMN_HUMAN	Legumain	Homo sapiens	9606	LGMN	1	1	Uniprot_reviewed_Human_IRT_022019_DMM
NaN	3		_HLN[+1703]SSHPR_	HLN[Hex(8)HexNAc(2)]SSHPR	HLNSSHPR	-15.5554	NaN	-15.5554	Q5JTV8	TRUE	_HLN[+1703]SSHPR_	HLN[Hex(8)HexNAc(2)]SSHPR	884.025	NaN	NaN	noloss	101	y	1	1150.56	100	FALSE	sp	Q5JTV8	Q5JTV8	TOIP1_HUMAN	Torsin-1A-interacting protein 1	Homo sapiens	9606	TOR1AIP1	1	2	Uniprot_reviewed_Human_IRT_022019_DMM
NaN	3		_HLN[+1703]SSHPR_	HLN[Hex(8)HexNAc(2)]SSHPR	HLNSSHPR	-15.5554	NaN	-15.5554	Q5JTV8	TRUE	_HLN[+1703]SSHPR_	HLN[Hex(8)HexNAc(2)]SSHPR	884.025	NaN	NaN	noloss	3	y	1	409.229	3.26327	FALSE	sp	Q5JTV8	Q5JTV8	TOIP1_HUMAN	Torsin-1A-interacting protein 1	Homo sapiens	9606	TOR1AIP1	1	2	Uniprot_reviewed_Human_IRT_022019_DMM
NaN	3		_HLN[+1703]SSHPR_	HLN[Hex(8)HexNAc(2)]SSHPR	HLNSSHPR	-15.5554	NaN	-15.5554	Q5JTV8	TRUE	_HLN[+1703]SSHPR_	HLN[Hex(8)HexNAc(2)]SSHPR	884.025	NaN	NaN	noloss	5	y	1	583.287	3.26327	FALSE	sp	Q5JTV8	Q5JTV8	TOIP1_HUMAN	Torsin-1A-interacting protein 1	Homo sapiens	9606	TOR1AIP1	1	2	Uniprot_reviewed_Human_IRT_022019_DMM
NaN	3		_HLN[+1703]SSHPR_	HLN[Hex(8)HexNAc(2)]SSHPR	HLNSSHPR	-15.5554	NaN	-15.5554	Q5JTV8	TRUE	_HLN[+1703]SSHPR_	HLN[Hex(8)HexNAc(2)]SSHPR	884.025	NaN	NaN	noloss	6	y	1	697.337	3.62227	FALSE	sp	Q5JTV8	Q5JTV8	TOIP1_HUMAN	Torsin-1A-interacting protein 1	Homo sapiens	9606	TOR1AIP1	1	2	Uniprot_reviewed_Human_IRT_022019_DMM
NaN	3		_ALSPN[+1378]STISSAPK_	ALSPN[Hex(6)HexNAc(2)]STISSAPK	ALSPNSTISSAPK	-2.74131	NaN	-2.74131	Q9UH99	TRUE	_ALSPN[+1378]STISSAPK_	ALSPN[Hex(6)HexNAc(2)]STISSAPK	884.39	NaN	NaN	noloss	101	y	1	1475.78	100	FALSE	sp	Q9UH99	Q9UH99	SUN2_HUMAN	SUN domain-containing protein 2	Homo sapiens	9606	SUN2	1	3	Uniprot_reviewed_Human_IRT_022019_DMM
NaN	3		_ALSPN[+1378]STISSAPK_	ALSPN[Hex(6)HexNAc(2)]STISSAPK	ALSPNSTISSAPK	-2.74131	NaN	-2.74131	Q9UH99	TRUE	_ALSPN[+1378]STISSAPK_	ALSPN[Hex(6)HexNAc(2)]STISSAPK	884.39	NaN	NaN	noloss	5	y	1	489.27	33.3466	FALSE	sp	Q9UH99	Q9UH99	SUN2_HUMAN	SUN domain-containing protein 2	Homo sapiens	9606	SUN2	1	3	Uniprot_reviewed_Human_IRT_022019_DMM
NaN	3		_ALSPN[+1378]STISSAPK_	ALSPN[Hex(6)HexNAc(2)]STISSAPK	ALSPNSTISSAPK	-2.74131	NaN	-2.74131	Q9UH99	TRUE	_ALSPN[+1378]STISSAPK_	ALSPN[Hex(6)HexNAc(2)]STISSAPK	884.39	NaN	NaN	noloss	8	y	1	790.436	20.3134	FALSE	sp	Q9UH99	Q9UH99	SUN2_HUMAN	SUN domain-containing protein 2	Homo sapiens	9606	SUN2	1	3	Uniprot_reviewed_Human_IRT_022019_DMM
NaN	3		_ALSPN[+1378]STISSAPK_	ALSPN[Hex(6)HexNAc(2)]STISSAPK	ALSPNSTISSAPK	-2.74131	NaN	-2.74131	Q9UH99	TRUE	_ALSPN[+1378]STISSAPK_	ALSPN[Hex(6)HexNAc(2)]STISSAPK	884.39	NaN	NaN	noloss	10	y	1	1001.54	27.1573	FALSE	sp	Q9UH99	Q9UH99	SUN2_HUMAN	SUN domain-containing protein 2	Homo sapiens	9606	SUN2	1	3	Uniprot_reviewed_Human_IRT_022019_DMM
NaN	3		_ALSPN[+1378]STISSAPK_	ALSPN[Hex(6)HexNAc(2)]STISSAPK	ALSPNSTISSAPK	-2.74131	NaN	-2.74131	Q9UH99	TRUE	_ALSPN[+1378]STISSAPK_	ALSPN[Hex(6)HexNAc(2)]STISSAPK	884.39	NaN	NaN	noloss	11	y	1	1088.58	27.8962	FALSE	sp	Q9UH99	Q9UH99	SUN2_HUMAN	SUN domain-containing protein 2	Homo sapiens	9606	SUN2	1	3	Uniprot_reviewed_Human_IRT_022019_DMM
NaN	3		_LLNINPN[+1728]K_	LLNINPN[Hex(6)HexNAc(3)dHex(1)]K	LLNINPNK	2.32288	NaN	2.32288	P11279	TRUE	_LLNINPN[+1728]K_	LLNINPN[Hex(6)HexNAc(3)dHex(1)]K	885.058	NaN	NaN	noloss	101	y	1	1128.62	100	FALSE	sp	P11279	P11279	LAMP1_HUMAN	Lysosome-associated membrane glycoprotein 1	Homo sapiens	9606	LAMP1	1	3	Uniprot_reviewed_Human_IRT_022019_DMM
NaN	3		_LLNINPN[+1728]K_	LLNINPN[Hex(6)HexNAc(3)dHex(1)]K	LLNINPNK	2.32288	NaN	2.32288	P11279	TRUE	_LLNINPN[+1728]K_	LLNINPN[Hex(6)HexNAc(3)dHex(1)]K	885.058	NaN	NaN	noloss	4	b	1	454.305	5.00346	FALSE	sp	P11279	P11279	LAMP1_HUMAN	Lysosome-associated membrane glycoprotein 1	Homo sapiens	9606	LAMP1	1	3	Uniprot_reviewed_Human_IRT_022019_DMM
NaN	3		_LLNINPN[+1728]K_	LLNINPN[Hex(6)HexNAc(3)dHex(1)]K	LLNINPNK	2.32288	NaN	2.32288	P11279	TRUE	_LLNINPN[+1728]K_	LLNINPN[Hex(6)HexNAc(3)dHex(1)]K	885.058	NaN	NaN	noloss	5	b	1	568.34	11.4054	FALSE	sp	P11279	P11279	LAMP1_HUMAN	Lysosome-associated membrane glycoprotein 1	Homo sapiens	9606	LAMP1	1	3	Uniprot_reviewed_Human_IRT_022019_DMM
NaN	3		_LLNINPN[+1728]K_	LLNINPN[Hex(6)HexNAc(3)dHex(1)]K	LLNINPNK	2.32288	NaN	2.32288	P11279	TRUE	_LLNINPN[+1728]K_	LLNINPN[Hex(6)HexNAc(3)dHex(1)]K	885.058	NaN	NaN	noloss	3	y	1	358.208	24.5633	FALSE	sp	P11279	P11279	LAMP1_HUMAN	Lysosome-associated membrane glycoprotein 1	Homo sapiens	9606	LAMP1	1	3	Uniprot_reviewed_Human_IRT_022019_DMM
NaN	3		_LLNINPN[+1728]K_	LLNINPN[Hex(6)HexNAc(3)dHex(1)]K	LLNINPNK	2.32288	NaN	2.32288	P11279	TRUE	_LLNINPN[+1728]K_	LLNINPN[Hex(6)HexNAc(3)dHex(1)]K	885.058	NaN	NaN	noloss	4	y	1	472.251	6.47122	FALSE	sp	P11279	P11279	LAMP1_HUMAN	Lysosome-associated membrane glycoprotein 1	Homo sapiens	9606	LAMP1	1	3	Uniprot_reviewed_Human_IRT_022019_DMM
NaN	3		_AEFN[+1378]ITLIHPK_	AEFN[Hex(6)HexNAc(2)]ITLIHPK	AEFNITLIHPK	39.9314	NaN	39.9314	P15144	TRUE	_AEFN[+1378]ITLIHPK_	AEFN[Hex(6)HexNAc(2)]ITLIHPK	887.735	NaN	NaN	noloss	101	y	1	1485.79	100	FALSE	sp	P15144	P15144	AMPN_HUMAN	Aminopeptidase N	Homo sapiens	9606	ANPEP	1	4	Uniprot_reviewed_Human_IRT_022019_DMM
NaN	3		_AEFN[+1378]ITLIHPK_	AEFN[Hex(6)HexNAc(2)]ITLIHPK	AEFNITLIHPK	39.9314	NaN	39.9314	P15144	TRUE	_AEFN[+1378]ITLIHPK_	AEFN[Hex(6)HexNAc(2)]ITLIHPK	887.735	NaN	NaN	noloss	8	b	1	902.496	10.4605	FALSE	sp	P15144	P15144	AMPN_HUMAN	Aminopeptidase N	Homo sapiens	9606	ANPEP	1	4	Uniprot_reviewed_Human_IRT_022019_DMM
NaN	3		_AEFN[+1378]ITLIHPK_	AEFN[Hex(6)HexNAc(2)]ITLIHPK	AEFNITLIHPK	39.9314	NaN	39.9314	P15144	TRUE	_AEFN[+1378]ITLIHPK_	AEFN[Hex(6)HexNAc(2)]ITLIHPK	887.735	NaN	NaN	noloss	9	b	1	1039.55	14.9277	FALSE	sp	P15144	P15144	AMPN_HUMAN	Aminopeptidase N	Homo sapiens	9606	ANPEP	1	4	Uniprot_reviewed_Human_IRT_022019_DMM
NaN	3		_AEFN[+1378]ITLIHPK_	AEFN[Hex(6)HexNAc(2)]ITLIHPK	AEFNITLIHPK	39.9314	NaN	39.9314	P15144	TRUE	_AEFN[+1378]ITLIHPK_	AEFN[Hex(6)HexNAc(2)]ITLIHPK	887.735	NaN	NaN	noloss	3	y	1	381.225	32.0847	FALSE	sp	P15144	P15144	AMPN_HUMAN	Aminopeptidase N	Homo sapiens	9606	ANPEP	1	4	Uniprot_reviewed_Human_IRT_022019_DMM
NaN	3		_AEFN[+1378]ITLIHPK_	AEFN[Hex(6)HexNAc(2)]ITLIHPK	AEFNITLIHPK	39.9314	NaN	39.9314	P15144	TRUE	_AEFN[+1378]ITLIHPK_	AEFN[Hex(6)HexNAc(2)]ITLIHPK	887.735	NaN	NaN	noloss	5	y	1	607.393	10.3477	FALSE	sp	P15144	P15144	AMPN_HUMAN	Aminopeptidase N	Homo sapiens	9606	ANPEP	1	4	Uniprot_reviewed_Human_IRT_022019_DMM
NaN	3		_AEFN[+1378]ITLIHPK_	AEFN[Hex(6)HexNAc(2)]ITLIHPK	AEFNITLIHPK	39.9314	NaN	39.9314	P15144	TRUE	_AEFN[+1378]ITLIHPK_	AEFN[Hex(6)HexNAc(2)]ITLIHPK	887.735	NaN	NaN	noloss	6	y	1	708.441	31.8869	FALSE	sp	P15144	P15144	AMPN_HUMAN	Aminopeptidase N	Homo sapiens	9606	ANPEP	1	4	Uniprot_reviewed_Human_IRT_022019_DMM
NaN	3		_AEFN[+1378]ITLIHPK_	AEFN[Hex(6)HexNAc(2)]ITLIHPK	AEFNITLIHPK	39.9314	NaN	39.9314	P15144	TRUE	_AEFN[+1378]ITLIHPK_	AEFN[Hex(6)HexNAc(2)]ITLIHPK	887.735	NaN	NaN	noloss	7	y	1	821.526	9.57535	TRUE	sp	P15144	P15144	AMPN_HUMAN	Aminopeptidase N	Homo sapiens	9606	ANPEP	1	4	Uniprot_reviewed_Human_IRT_022019_DMM
NaN	4		_PGN[+1703]LSRPPPVVVPHQPR_	PGN[Hex(8)HexNAc(2)]LSRPPPVVVPHQPR	PGNLSRPPPVVVPHQPR	6.17201	NaN	6.17201	Q9BU23	TRUE	_PGN[+1703]LSRPPPVVVPHQPR_	PGN[Hex(8)HexNAc(2)]LSRPPPVVVPHQPR	888.161	NaN	NaN	noloss	101	y	2	1025.56	100	FALSE	sp	Q9BU23	Q9BU23	LMF2_HUMAN	Lipase maturation factor 2	Homo sapiens	9606	LMF2	1	2	Uniprot_reviewed_Human_IRT_022019_DMM
NaN	4		_PGN[+1703]LSRPPPVVVPHQPR_	PGN[Hex(8)HexNAc(2)]LSRPPPVVVPHQPR	PGNLSRPPPVVVPHQPR	6.17201	NaN	6.17201	Q9BU23	TRUE	_PGN[+1703]LSRPPPVVVPHQPR_	PGN[Hex(8)HexNAc(2)]LSRPPPVVVPHQPR	888.161	NaN	NaN	noloss	9	b	1	916.513	9.91644	FALSE	sp	Q9BU23	Q9BU23	LMF2_HUMAN	Lipase maturation factor 2	Homo sapiens	9606	LMF2	1	2	Uniprot_reviewed_Human_IRT_022019_DMM
NaN	4		_PGN[+1703]LSRPPPVVVPHQPR_	PGN[Hex(8)HexNAc(2)]LSRPPPVVVPHQPR	PGNLSRPPPVVVPHQPR	6.17201	NaN	6.17201	Q9BU23	TRUE	_PGN[+1703]LSRPPPVVVPHQPR_	PGN[Hex(8)HexNAc(2)]LSRPPPVVVPHQPR	888.161	NaN	NaN	noloss	5	y	1	634.344	34.4027	FALSE	sp	Q9BU23	Q9BU23	LMF2_HUMAN	Lipase maturation factor 2	Homo sapiens	9606	LMF2	1	2	Uniprot_reviewed_Human_IRT_022019_DMM
NaN	4		_PGN[+1703]LSRPPPVVVPHQPR_	PGN[Hex(8)HexNAc(2)]LSRPPPVVVPHQPR	PGNLSRPPPVVVPHQPR	6.17201	NaN	6.17201	Q9BU23	TRUE	_PGN[+1703]LSRPPPVVVPHQPR_	PGN[Hex(8)HexNAc(2)]LSRPPPVVVPHQPR	888.161	NaN	NaN	noloss	6	y	1	733.416	9.76562	FALSE	sp	Q9BU23	Q9BU23	LMF2_HUMAN	Lipase maturation factor 2	Homo sapiens	9606	LMF2	1	2	Uniprot_reviewed_Human_IRT_022019_DMM
NaN	4		_PGN[+1703]LSRPPPVVVPHQPR_	PGN[Hex(8)HexNAc(2)]LSRPPPVVVPHQPR	PGNLSRPPPVVVPHQPR	6.17201	NaN	6.17201	Q9BU23	TRUE	_PGN[+1703]LSRPPPVVVPHQPR_	PGN[Hex(8)HexNAc(2)]LSRPPPVVVPHQPR	888.161	NaN	NaN	noloss	7	y	1	832.48	4.07729	FALSE	sp	Q9BU23	Q9BU23	LMF2_HUMAN	Lipase maturation factor 2	Homo sapiens	9606	LMF2	1	2	Uniprot_reviewed_Human_IRT_022019_DMM
NaN	4		_PGN[+1703]LSRPPPVVVPHQPR_	PGN[Hex(8)HexNAc(2)]LSRPPPVVVPHQPR	PGNLSRPPPVVVPHQPR	6.17201	NaN	6.17201	Q9BU23	TRUE	_PGN[+1703]LSRPPPVVVPHQPR_	PGN[Hex(8)HexNAc(2)]LSRPPPVVVPHQPR	888.161	NaN	NaN	noloss	11	y	1	1222.71	18.1034	FALSE	sp	Q9BU23	Q9BU23	LMF2_HUMAN	Lipase maturation factor 2	Homo sapiens	9606	LMF2	1	2	Uniprot_reviewed_Human_IRT_022019_DMM
NaN	2		_N[+892]FTMNEK_	N[Hex(3)HexNAc(2)]FTMNEK	NFTMNEK	-8.39019	NaN	-8.39019	Q92820	TRUE	_N[+892]FTMNEK_	N[Hex(3)HexNAc(2)]FTMNEK	888.361	NaN	NaN	noloss	100	y	1	883.397	100	FALSE	sp	Q92820	Q92820	GGH_HUMAN	Gamma-glutamyl hydrolase	Homo sapiens	9606	GGH	1	2	Uniprot_reviewed_Human_IRT_022019_DMM
NaN	2		_N[+892]FTMNEK_	N[Hex(3)HexNAc(2)]FTMNEK	NFTMNEK	-8.39019	NaN	-8.39019	Q92820	TRUE	_N[+892]FTMNEK_	N[Hex(3)HexNAc(2)]FTMNEK	888.361	NaN	NaN	noloss	4	b	1	494.211	6.54408	FALSE	sp	Q92820	Q92820	GGH_HUMAN	Gamma-glutamyl hydrolase	Homo sapiens	9606	GGH	1	2	Uniprot_reviewed_Human_IRT_022019_DMM
NaN	2		_N[+892]FTMNEK_	N[Hex(3)HexNAc(2)]FTMNEK	NFTMNEK	-8.39019	NaN	-8.39019	Q92820	TRUE	_N[+892]FTMNEK_	N[Hex(3)HexNAc(2)]FTMNEK	888.361	NaN	NaN	noloss	6	b	1	737.299	8.31585	FALSE	sp	Q92820	Q92820	GGH_HUMAN	Gamma-glutamyl hydrolase	Homo sapiens	9606	GGH	1	2	Uniprot_reviewed_Human_IRT_022019_DMM
NaN	2		_N[+892]FTMNEK_	N[Hex(3)HexNAc(2)]FTMNEK	NFTMNEK	-8.39019	NaN	-8.39019	Q92820	TRUE	_N[+892]FTMNEK_	N[Hex(3)HexNAc(2)]FTMNEK	888.361	NaN	NaN	noloss	4	y	1	521.238	27.6236	FALSE	sp	Q92820	Q92820	GGH_HUMAN	Gamma-glutamyl hydrolase	Homo sapiens	9606	GGH	1	2	Uniprot_reviewed_Human_IRT_022019_DMM
NaN	2		_N[+892]FTMNEK_	N[Hex(3)HexNAc(2)]FTMNEK	NFTMNEK	-8.39019	NaN	-8.39019	Q92820	TRUE	_N[+892]FTMNEK_	N[Hex(3)HexNAc(2)]FTMNEK	888.361	NaN	NaN	noloss	5	y	1	622.287	30.6349	FALSE	sp	Q92820	Q92820	GGH_HUMAN	Gamma-glutamyl hydrolase	Homo sapiens	9606	GGH	1	2	Uniprot_reviewed_Human_IRT_022019_DMM
NaN	2		_N[+892]FTMNEK_	N[Hex(3)HexNAc(2)]FTMNEK	NFTMNEK	-8.39019	NaN	-8.39019	Q92820	TRUE	_N[+892]FTMNEK_	N[Hex(3)HexNAc(2)]FTMNEK	888.361	NaN	NaN	noloss	6	y	1	769.355	8.31585	FALSE	sp	Q92820	Q92820	GGH_HUMAN	Gamma-glutamyl hydrolase	Homo sapiens	9606	GGH	1	2	Uniprot_reviewed_Human_IRT_022019_DMM
NaN	4		_N[+1378]LSASVIAVTIQGGAHHLDLR_	N[Hex(6)HexNAc(2)]LSASVIAVTIQGGAHHLDLR	NLSASVIAVTIQGGAHHLDLR	69.93	NaN	69.93	Q9UHL4	TRUE	_N[+1378]LSASVIAVTIQGGAHHLDLR_	N[Hex(6)HexNAc(2)]LSASVIAVTIQGGAHHLDLR	888.421	NaN	NaN	noloss	100	y	2	1086.59	100	FALSE	sp	Q9UHL4	Q9UHL4	DPP2_HUMAN	Dipeptidyl peptidase 2	Homo sapiens	9606	DPP7	1	3	Uniprot_reviewed_Human_IRT_022019_DMM
NaN	4		_N[+1378]LSASVIAVTIQGGAHHLDLR_	N[Hex(6)HexNAc(2)]LSASVIAVTIQGGAHHLDLR	NLSASVIAVTIQGGAHHLDLR	69.93	NaN	69.93	Q9UHL4	TRUE	_N[+1378]LSASVIAVTIQGGAHHLDLR_	N[Hex(6)HexNAc(2)]LSASVIAVTIQGGAHHLDLR	888.421	NaN	NaN	noloss	3	y	1	403.229	25.2653	FALSE	sp	Q9UHL4	Q9UHL4	DPP2_HUMAN	Dipeptidyl peptidase 2	Homo sapiens	9606	DPP7	1	3	Uniprot_reviewed_Human_IRT_022019_DMM
NaN	4		_N[+1378]LSASVIAVTIQGGAHHLDLR_	N[Hex(6)HexNAc(2)]LSASVIAVTIQGGAHHLDLR	NLSASVIAVTIQGGAHHLDLR	69.93	NaN	69.93	Q9UHL4	TRUE	_N[+1378]LSASVIAVTIQGGAHHLDLR_	N[Hex(6)HexNAc(2)]LSASVIAVTIQGGAHHLDLR	888.421	NaN	NaN	noloss	4	y	1	516.315	26.8862	FALSE	sp	Q9UHL4	Q9UHL4	DPP2_HUMAN	Dipeptidyl peptidase 2	Homo sapiens	9606	DPP7	1	3	Uniprot_reviewed_Human_IRT_022019_DMM
NaN	4		_N[+1378]LSASVIAVTIQGGAHHLDLR_	N[Hex(6)HexNAc(2)]LSASVIAVTIQGGAHHLDLR	NLSASVIAVTIQGGAHHLDLR	69.93	NaN	69.93	Q9UHL4	TRUE	_N[+1378]LSASVIAVTIQGGAHHLDLR_	N[Hex(6)HexNAc(2)]LSASVIAVTIQGGAHHLDLR	888.421	NaN	NaN	noloss	6	y	1	790.429	34.4923	FALSE	sp	Q9UHL4	Q9UHL4	DPP2_HUMAN	Dipeptidyl peptidase 2	Homo sapiens	9606	DPP7	1	3	Uniprot_reviewed_Human_IRT_022019_DMM
NaN	4		_N[+1378]LSASVIAVTIQGGAHHLDLR_	N[Hex(6)HexNAc(2)]LSASVIAVTIQGGAHHLDLR	NLSASVIAVTIQGGAHHLDLR	69.93	NaN	69.93	Q9UHL4	TRUE	_N[+1378]LSASVIAVTIQGGAHHLDLR_	N[Hex(6)HexNAc(2)]LSASVIAVTIQGGAHHLDLR	888.421	NaN	NaN	noloss	8	y	1	918.481	25.7999	FALSE	sp	Q9UHL4	Q9UHL4	DPP2_HUMAN	Dipeptidyl peptidase 2	Homo sapiens	9606	DPP7	1	3	Uniprot_reviewed_Human_IRT_022019_DMM
NaN	4		_N[+1378]LSASVIAVTIQGGAHHLDLR_	N[Hex(6)HexNAc(2)]LSASVIAVTIQGGAHHLDLR	NLSASVIAVTIQGGAHHLDLR	69.93	NaN	69.93	Q9UHL4	TRUE	_N[+1378]LSASVIAVTIQGGAHHLDLR_	N[Hex(6)HexNAc(2)]LSASVIAVTIQGGAHHLDLR	888.421	NaN	NaN	noloss	13	y	1	1416.76	39.6433	FALSE	sp	Q9UHL4	Q9UHL4	DPP2_HUMAN	Dipeptidyl peptidase 2	Homo sapiens	9606	DPP7	1	3	Uniprot_reviewed_Human_IRT_022019_DMM
NaN	3		_AGPN[+1241]GTLFVADAYK_	AGPN[Hex(3)HexNAc(3)dHex(1)]GTLFVADAYK	AGPNGTLFVADAYK	35.6673	NaN	35.6673	Q9HDC9	TRUE	_AGPN[+1241]GTLFVADAYK_	AGPN[Hex(3)HexNAc(3)dHex(1)]GTLFVADAYK	889.064	NaN	NaN	noloss	100	y	1	1423.72	79.3447	FALSE	sp	Q9HDC9	Q9HDC9	APMAP_HUMAN	Adipocyte plasma membrane-associated protein	Homo sapiens	9606	APMAP	1	2	Uniprot_reviewed_Human_IRT_022019_DMM
NaN	3		_AGPN[+1241]GTLFVADAYK_	AGPN[Hex(3)HexNAc(3)dHex(1)]GTLFVADAYK	AGPNGTLFVADAYK	35.6673	NaN	35.6673	Q9HDC9	TRUE	_AGPN[+1241]GTLFVADAYK_	AGPN[Hex(3)HexNAc(3)dHex(1)]GTLFVADAYK	889.064	NaN	NaN	noloss	3	y	1	381.213	30.7605	TRUE	sp	Q9HDC9	Q9HDC9	APMAP_HUMAN	Adipocyte plasma membrane-associated protein	Homo sapiens	9606	APMAP	1	2	Uniprot_reviewed_Human_IRT_022019_DMM
NaN	3		_AGPN[+1241]GTLFVADAYK_	AGPN[Hex(3)HexNAc(3)dHex(1)]GTLFVADAYK	AGPNGTLFVADAYK	35.6673	NaN	35.6673	Q9HDC9	TRUE	_AGPN[+1241]GTLFVADAYK_	AGPN[Hex(3)HexNAc(3)dHex(1)]GTLFVADAYK	889.064	NaN	NaN	noloss	4	y	1	496.239	35.5978	FALSE	sp	Q9HDC9	Q9HDC9	APMAP_HUMAN	Adipocyte plasma membrane-associated protein	Homo sapiens	9606	APMAP	1	2	Uniprot_reviewed_Human_IRT_022019_DMM
NaN	3		_AGPN[+1241]GTLFVADAYK_	AGPN[Hex(3)HexNAc(3)dHex(1)]GTLFVADAYK	AGPNGTLFVADAYK	35.6673	NaN	35.6673	Q9HDC9	TRUE	_AGPN[+1241]GTLFVADAYK_	AGPN[Hex(3)HexNAc(3)dHex(1)]GTLFVADAYK	889.064	NaN	NaN	noloss	6	y	1	666.342	82.3671	FALSE	sp	Q9HDC9	Q9HDC9	APMAP_HUMAN	Adipocyte plasma membrane-associated protein	Homo sapiens	9606	APMAP	1	2	Uniprot_reviewed_Human_IRT_022019_DMM
NaN	3		_AGPN[+1241]GTLFVADAYK_	AGPN[Hex(3)HexNAc(3)dHex(1)]GTLFVADAYK	AGPNGTLFVADAYK	35.6673	NaN	35.6673	Q9HDC9	TRUE	_AGPN[+1241]GTLFVADAYK_	AGPN[Hex(3)HexNAc(3)dHex(1)]GTLFVADAYK	889.064	NaN	NaN	noloss	7	y	1	813.412	100	FALSE	sp	Q9HDC9	Q9HDC9	APMAP_HUMAN	Adipocyte plasma membrane-associated protein	Homo sapiens	9606	APMAP	1	2	Uniprot_reviewed_Human_IRT_022019_DMM
NaN	3		_AGPN[+1241]GTLFVADAYK_	AGPN[Hex(3)HexNAc(3)dHex(1)]GTLFVADAYK	AGPNGTLFVADAYK	35.6673	NaN	35.6673	Q9HDC9	TRUE	_AGPN[+1241]GTLFVADAYK_	AGPN[Hex(3)HexNAc(3)dHex(1)]GTLFVADAYK	889.064	NaN	NaN	noloss	8	y	1	926.499	70.6165	FALSE	sp	Q9HDC9	Q9HDC9	APMAP_HUMAN	Adipocyte plasma membrane-associated protein	Homo sapiens	9606	APMAP	1	2	Uniprot_reviewed_Human_IRT_022019_DMM
NaN	3		_AGPN[+1241]GTLFVADAYK_	AGPN[Hex(3)HexNAc(3)dHex(1)]GTLFVADAYK	AGPNGTLFVADAYK	35.6673	NaN	35.6673	Q9HDC9	TRUE	_AGPN[+1241]GTLFVADAYK_	AGPN[Hex(3)HexNAc(3)dHex(1)]GTLFVADAYK	889.064	NaN	NaN	noloss	9	y	1	1027.53	36.6076	FALSE	sp	Q9HDC9	Q9HDC9	APMAP_HUMAN	Adipocyte plasma membrane-associated protein	Homo sapiens	9606	APMAP	1	2	Uniprot_reviewed_Human_IRT_022019_DMM
NaN	3		_MLEAYN[+1461]LTEK_	MLEAYN[Hex(4)HexNAc(4)]LTEK	MLEAYNLTEK	18.0116	NaN	18.0116	Q99715	TRUE	_MLEAYN[+1461]LTEK_	MLEAYN[Hex(4)HexNAc(4)]LTEK	891.38	NaN	NaN	noloss	100	y	1	1211.6	100	FALSE	sp	Q99715	Q99715	COCA1_HUMAN	Collagen alpha-1(XII) chain	Homo sapiens	9606	COL12A1	1	2	Uniprot_reviewed_Human_IRT_022019_DMM
NaN	3		_MLEAYN[+1461]LTEK_	MLEAYN[Hex(4)HexNAc(4)]LTEK	MLEAYNLTEK	18.0116	NaN	18.0116	Q99715	TRUE	_MLEAYN[+1461]LTEK_	MLEAYN[Hex(4)HexNAc(4)]LTEK	891.38	NaN	NaN	noloss	4	b	1	445.21	14.5499	FALSE	sp	Q99715	Q99715	COCA1_HUMAN	Collagen alpha-1(XII) chain	Homo sapiens	9606	COL12A1	1	2	Uniprot_reviewed_Human_IRT_022019_DMM
NaN	3		_MLEAYN[+1461]LTEK_	MLEAYN[Hex(4)HexNAc(4)]LTEK	MLEAYNLTEK	18.0116	NaN	18.0116	Q99715	TRUE	_MLEAYN[+1461]LTEK_	MLEAYN[Hex(4)HexNAc(4)]LTEK	891.38	NaN	NaN	noloss	6	b	1	722.328	13.3941	TRUE	sp	Q99715	Q99715	COCA1_HUMAN	Collagen alpha-1(XII) chain	Homo sapiens	9606	COL12A1	1	2	Uniprot_reviewed_Human_IRT_022019_DMM
NaN	3		_MLEAYN[+1461]LTEK_	MLEAYN[Hex(4)HexNAc(4)]LTEK	MLEAYNLTEK	18.0116	NaN	18.0116	Q99715	TRUE	_MLEAYN[+1461]LTEK_	MLEAYN[Hex(4)HexNAc(4)]LTEK	891.38	NaN	NaN	noloss	7	b	1	835.402	25.5181	FALSE	sp	Q99715	Q99715	COCA1_HUMAN	Collagen alpha-1(XII) chain	Homo sapiens	9606	COL12A1	1	2	Uniprot_reviewed_Human_IRT_022019_DMM
NaN	3		_MLEAYN[+1461]LTEK_	MLEAYN[Hex(4)HexNAc(4)]LTEK	MLEAYNLTEK	18.0116	NaN	18.0116	Q99715	TRUE	_MLEAYN[+1461]LTEK_	MLEAYN[Hex(4)HexNAc(4)]LTEK	891.38	NaN	NaN	noloss	4	y	1	490.289	14.5499	FALSE	sp	Q99715	Q99715	COCA1_HUMAN	Collagen alpha-1(XII) chain	Homo sapiens	9606	COL12A1	1	2	Uniprot_reviewed_Human_IRT_022019_DMM
NaN	3		_MLEAYN[+1461]LTEK_	MLEAYN[Hex(4)HexNAc(4)]LTEK	MLEAYNLTEK	18.0116	NaN	18.0116	Q99715	TRUE	_MLEAYN[+1461]LTEK_	MLEAYN[Hex(4)HexNAc(4)]LTEK	891.38	NaN	NaN	noloss	5	y	1	604.33	17.005	FALSE	sp	Q99715	Q99715	COCA1_HUMAN	Collagen alpha-1(XII) chain	Homo sapiens	9606	COL12A1	1	2	Uniprot_reviewed_Human_IRT_022019_DMM
NaN	3		_MLEAYN[+1461]LTEK_	MLEAYN[Hex(4)HexNAc(4)]LTEK	MLEAYNLTEK	18.0116	NaN	18.0116	Q99715	TRUE	_MLEAYN[+1461]LTEK_	MLEAYN[Hex(4)HexNAc(4)]LTEK	891.38	NaN	NaN	noloss	6	y	1	767.393	13.7741	FALSE	sp	Q99715	Q99715	COCA1_HUMAN	Collagen alpha-1(XII) chain	Homo sapiens	9606	COL12A1	1	2	Uniprot_reviewed_Human_IRT_022019_DMM
NaN	3		_ILC[+57]DNADN[+1378]ITR_	ILC[Carbamidomethyl]DNADN[Hex(6)HexNAc(2)]ITR	ILCDNADNITR	-2.61167	NaN	-2.61167	Q92626	TRUE	_ILC[+57]DNADN[+1378]ITR_	ILC[Carbamidomethyl]DNADN[Hex(6)HexNAc(2)]ITR	895.039	NaN	NaN	noloss	101	y	1	1507.7	100	FALSE	sp	Q92626	Q92626	PXDN_HUMAN	Peroxidasin homolog	Homo sapiens	9606	PXDN	1	2	Uniprot_reviewed_Human_IRT_022019_DMM
NaN	3		_ILC[+57]DNADN[+1378]ITR_	ILC[Carbamidomethyl]DNADN[Hex(6)HexNAc(2)]ITR	ILCDNADNITR	-2.61167	NaN	-2.61167	Q92626	TRUE	_ILC[+57]DNADN[+1378]ITR_	ILC[Carbamidomethyl]DNADN[Hex(6)HexNAc(2)]ITR	895.039	NaN	NaN	noloss	3	y	1	389.25	11.2225	FALSE	sp	Q92626	Q92626	PXDN_HUMAN	Peroxidasin homolog	Homo sapiens	9606	PXDN	1	2	Uniprot_reviewed_Human_IRT_022019_DMM
NaN	3		_ILC[+57]DNADN[+1378]ITR_	ILC[Carbamidomethyl]DNADN[Hex(6)HexNAc(2)]ITR	ILCDNADNITR	-2.61167	NaN	-2.61167	Q92626	TRUE	_ILC[+57]DNADN[+1378]ITR_	ILC[Carbamidomethyl]DNADN[Hex(6)HexNAc(2)]ITR	895.039	NaN	NaN	noloss	4	y	1	503.293	5.5225	FALSE	sp	Q92626	Q92626	PXDN_HUMAN	Peroxidasin homolog	Homo sapiens	9606	PXDN	1	2	Uniprot_reviewed_Human_IRT_022019_DMM
NaN	3		_ILC[+57]DNADN[+1378]ITR_	ILC[Carbamidomethyl]DNADN[Hex(6)HexNAc(2)]ITR	ILCDNADNITR	-2.61167	NaN	-2.61167	Q92626	TRUE	_ILC[+57]DNADN[+1378]ITR_	ILC[Carbamidomethyl]DNADN[Hex(6)HexNAc(2)]ITR	895.039	NaN	NaN	noloss	9	y	1	1078.47	19.8025	FALSE	sp	Q92626	Q92626	PXDN_HUMAN	Peroxidasin homolog	Homo sapiens	9606	PXDN	1	2	Uniprot_reviewed_Human_IRT_022019_DMM
NaN	3		_LHVTLYN[+1216]C[+57]SFGR_	LHVTLYN[Hex(5)HexNAc(2)]C[Carbamidomethyl]SFGR	LHVTLYNCSFGR	29.3465	NaN	29.3465	O15031	TRUE	_LHVTLYN[+1216]C[+57]SFGR_	LHVTLYN[Hex(5)HexNAc(2)]C[Carbamidomethyl]SFGR	895.053	NaN	NaN	noloss	101	y	2	835.405	29.8057	FALSE	sp	O15031	O15031	PLXB2_HUMAN	Plexin-B2	Homo sapiens	9606	PLXNB2	1	3	Uniprot_reviewed_Human_IRT_022019_DMM
NaN	3		_LHVTLYN[+1216]C[+57]SFGR_	LHVTLYN[Hex(5)HexNAc(2)]C[Carbamidomethyl]SFGR	LHVTLYNCSFGR	29.3465	NaN	29.3465	O15031	TRUE	_LHVTLYN[+1216]C[+57]SFGR_	LHVTLYN[Hex(5)HexNAc(2)]C[Carbamidomethyl]SFGR	895.053	NaN	NaN	noloss	3	b	1	350.218	100	FALSE	sp	O15031	O15031	PLXB2_HUMAN	Plexin-B2	Homo sapiens	9606	PLXNB2	1	3	Uniprot_reviewed_Human_IRT_022019_DMM
NaN	3		_LHVTLYN[+1216]C[+57]SFGR_	LHVTLYN[Hex(5)HexNAc(2)]C[Carbamidomethyl]SFGR	LHVTLYNCSFGR	29.3465	NaN	29.3465	O15031	TRUE	_LHVTLYN[+1216]C[+57]SFGR_	LHVTLYN[Hex(5)HexNAc(2)]C[Carbamidomethyl]SFGR	895.053	NaN	NaN	noloss	4	b	1	451.266	22.6267	FALSE	sp	O15031	O15031	PLXB2_HUMAN	Plexin-B2	Homo sapiens	9606	PLXNB2	1	3	Uniprot_reviewed_Human_IRT_022019_DMM
NaN	3		_LHVTLYN[+1216]C[+57]SFGR_	LHVTLYN[Hex(5)HexNAc(2)]C[Carbamidomethyl]SFGR	LHVTLYNCSFGR	29.3465	NaN	29.3465	O15031	TRUE	_LHVTLYN[+1216]C[+57]SFGR_	LHVTLYN[Hex(5)HexNAc(2)]C[Carbamidomethyl]SFGR	895.053	NaN	NaN	noloss	5	y	1	626.271	31.6026	FALSE	sp	O15031	O15031	PLXB2_HUMAN	Plexin-B2	Homo sapiens	9606	PLXNB2	1	3	Uniprot_reviewed_Human_IRT_022019_DMM
NaN	3		_LHVTLYN[+1216]C[+57]SFGR_	LHVTLYN[Hex(5)HexNAc(2)]C[Carbamidomethyl]SFGR	LHVTLYNCSFGR	29.3465	NaN	29.3465	O15031	TRUE	_LHVTLYN[+1216]C[+57]SFGR_	LHVTLYN[Hex(5)HexNAc(2)]C[Carbamidomethyl]SFGR	895.053	NaN	NaN	noloss	9	y	1	1117.51	41.3762	FALSE	sp	O15031	O15031	PLXB2_HUMAN	Plexin-B2	Homo sapiens	9606	PLXNB2	1	3	Uniprot_reviewed_Human_IRT_022019_DMM
NaN	3		_LHVTLYN[+1216]C[+57]SFGR_	LHVTLYN[Hex(5)HexNAc(2)]C[Carbamidomethyl]SFGR	LHVTLYNCSFGR	29.3465	NaN	29.3465	O15031	TRUE	_LHVTLYN[+1216]C[+57]SFGR_	LHVTLYN[Hex(5)HexNAc(2)]C[Carbamidomethyl]SFGR	895.053	NaN	NaN	noloss	10	y	1	1216.57	40.6837	FALSE	sp	O15031	O15031	PLXB2_HUMAN	Plexin-B2	Homo sapiens	9606	PLXNB2	1	3	Uniprot_reviewed_Human_IRT_022019_DMM
NaN	3		_VQPFN[+1566]VTQGK_	VQPFN[Hex(5)HexNAc(3)dHex(1)]VTQGK	VQPFNVTQGK	1.89546	NaN	1.89546	P13473	TRUE	_VQPFN[+1566]VTQGK_	VQPFN[Hex(5)HexNAc(3)dHex(1)]VTQGK	895.058	NaN	NaN	noloss	101	y	1	1320.68	100	FALSE	sp	P13473	P13473	LAMP2_HUMAN	Lysosome-associated membrane glycoprotein 2	Homo sapiens	9606	LAMP2	1	2	Uniprot_reviewed_Human_IRT_022019_DMM
NaN	3		_VQPFN[+1566]VTQGK_	VQPFN[Hex(5)HexNAc(3)dHex(1)]VTQGK	VQPFNVTQGK	1.89546	NaN	1.89546	P13473	TRUE	_VQPFN[+1566]VTQGK_	VQPFN[Hex(5)HexNAc(3)dHex(1)]VTQGK	895.058	NaN	NaN	noloss	6	b	1	685.365	7.08247	FALSE	sp	P13473	P13473	LAMP2_HUMAN	Lysosome-associated membrane glycoprotein 2	Homo sapiens	9606	LAMP2	1	2	Uniprot_reviewed_Human_IRT_022019_DMM
NaN	3		_VQPFN[+1566]VTQGK_	VQPFN[Hex(5)HexNAc(3)dHex(1)]VTQGK	VQPFNVTQGK	1.89546	NaN	1.89546	P13473	TRUE	_VQPFN[+1566]VTQGK_	VQPFN[Hex(5)HexNAc(3)dHex(1)]VTQGK	895.058	NaN	NaN	noloss	8	b	1	914.476	5.85328	FALSE	sp	P13473	P13473	LAMP2_HUMAN	Lysosome-associated membrane glycoprotein 2	Homo sapiens	9606	LAMP2	1	2	Uniprot_reviewed_Human_IRT_022019_DMM
NaN	3		_VQPFN[+1566]VTQGK_	VQPFN[Hex(5)HexNAc(3)dHex(1)]VTQGK	VQPFNVTQGK	1.89546	NaN	1.89546	P13473	TRUE	_VQPFN[+1566]VTQGK_	VQPFN[Hex(5)HexNAc(3)dHex(1)]VTQGK	895.058	NaN	NaN	noloss	4	y	1	433.241	12.8788	FALSE	sp	P13473	P13473	LAMP2_HUMAN	Lysosome-associated membrane glycoprotein 2	Homo sapiens	9606	LAMP2	1	2	Uniprot_reviewed_Human_IRT_022019_DMM
NaN	3		_VQPFN[+1566]VTQGK_	VQPFN[Hex(5)HexNAc(3)dHex(1)]VTQGK	VQPFNVTQGK	1.89546	NaN	1.89546	P13473	TRUE	_VQPFN[+1566]VTQGK_	VQPFN[Hex(5)HexNAc(3)dHex(1)]VTQGK	895.058	NaN	NaN	noloss	5	y	1	532.311	5.28258	FALSE	sp	P13473	P13473	LAMP2_HUMAN	Lysosome-associated membrane glycoprotein 2	Homo sapiens	9606	LAMP2	1	2	Uniprot_reviewed_Human_IRT_022019_DMM
NaN	3		_VQPFN[+1566]VTQGK_	VQPFN[Hex(5)HexNAc(3)dHex(1)]VTQGK	VQPFNVTQGK	1.89546	NaN	1.89546	P13473	TRUE	_VQPFN[+1566]VTQGK_	VQPFN[Hex(5)HexNAc(3)dHex(1)]VTQGK	895.058	NaN	NaN	noloss	6	y	1	646.354	4.22899	TRUE	sp	P13473	P13473	LAMP2_HUMAN	Lysosome-associated membrane glycoprotein 2	Homo sapiens	9606	LAMP2	1	2	Uniprot_reviewed_Human_IRT_022019_DMM
NaN	3		_VQPFN[+1566]VTQGK_	VQPFN[Hex(5)HexNAc(3)dHex(1)]VTQGK	VQPFNVTQGK	1.89546	NaN	1.89546	P13473	TRUE	_VQPFN[+1566]VTQGK_	VQPFN[Hex(5)HexNAc(3)dHex(1)]VTQGK	895.058	NaN	NaN	noloss	8	y	1	890.474	31.4142	FALSE	sp	P13473	P13473	LAMP2_HUMAN	Lysosome-associated membrane glycoprotein 2	Homo sapiens	9606	LAMP2	1	2	Uniprot_reviewed_Human_IRT_022019_DMM
NaN	3		_PFN[+1794]VTQGK_	PFN[Hex(3)HexNAc(5)dHex(2)]VTQGK	PFNVTQGK	1.01046	NaN	1.01046		NaN	_PFN[+1794]VTQGK_	PFN[Hex(3)HexNAc(5)dHex(2)]VTQGK	895.386	NaN	NaN	noloss	101	y	1	1093.55	100	FALSE
NaN	3		_PFN[+1794]VTQGK_	PFN[Hex(3)HexNAc(5)dHex(2)]VTQGK	PFNVTQGK	1.01046	NaN	1.01046		NaN	_PFN[+1794]VTQGK_	PFN[Hex(3)HexNAc(5)dHex(2)]VTQGK	895.386	NaN	NaN	noloss	3	b	1	359.169	11.6219	FALSE
NaN	3		_PFN[+1794]VTQGK_	PFN[Hex(3)HexNAc(5)dHex(2)]VTQGK	PFNVTQGK	1.01046	NaN	1.01046		NaN	_PFN[+1794]VTQGK_	PFN[Hex(3)HexNAc(5)dHex(2)]VTQGK	895.386	NaN	NaN	noloss	4	b	1	458.244	12.4096	FALSE
NaN	3		_PFN[+1794]VTQGK_	PFN[Hex(3)HexNAc(5)dHex(2)]VTQGK	PFNVTQGK	1.01046	NaN	1.01046		NaN	_PFN[+1794]VTQGK_	PFN[Hex(3)HexNAc(5)dHex(2)]VTQGK	895.386	NaN	NaN	noloss	5	b	1	559.289	9.76562	TRUE
NaN	3		_PFN[+1794]VTQGK_	PFN[Hex(3)HexNAc(5)dHex(2)]VTQGK	PFNVTQGK	1.01046	NaN	1.01046		NaN	_PFN[+1794]VTQGK_	PFN[Hex(3)HexNAc(5)dHex(2)]VTQGK	895.386	NaN	NaN	noloss	4	y	1	433.242	22.2398	FALSE
NaN	3		_PFN[+1794]VTQGK_	PFN[Hex(3)HexNAc(5)dHex(2)]VTQGK	PFNVTQGK	1.01046	NaN	1.01046		NaN	_PFN[+1794]VTQGK_	PFN[Hex(3)HexNAc(5)dHex(2)]VTQGK	895.386	NaN	NaN	noloss	5	y	1	532.308	12.8132	FALSE
NaN	3		_PFN[+1794]VTQGK_	PFN[Hex(3)HexNAc(5)dHex(2)]VTQGK	PFNVTQGK	1.01046	NaN	1.01046		NaN	_PFN[+1794]VTQGK_	PFN[Hex(3)HexNAc(5)dHex(2)]VTQGK	895.386	NaN	NaN	noloss	6	y	1	646.343	10.86	FALSE
NaN	3		_GRDIYTFDGALN[+1216]K_	GRDIYTFDGALN[Hex(5)HexNAc(2)]K	GRDIYTFDGALNK	19.3065	NaN	19.3065	Q08722	TRUE	_GRDIYTFDGALN[+1216]K_	GRDIYTFDGALN[Hex(5)HexNAc(2)]K	896.059	NaN	NaN	noloss	100	y	1	1469.73	31.1246	FALSE	sp	Q08722	Q08722	CD47_HUMAN	Leukocyte surface antigen CD47	Homo sapiens	9606	CD47	1	1	Uniprot_reviewed_Human_IRT_022019_DMM
NaN	3		_GRDIYTFDGALN[+1216]K_	GRDIYTFDGALN[Hex(5)HexNAc(2)]K	GRDIYTFDGALNK	19.3065	NaN	19.3065	Q08722	TRUE	_GRDIYTFDGALN[+1216]K_	GRDIYTFDGALN[Hex(5)HexNAc(2)]K	896.059	NaN	NaN	noloss	6	b	1	706.358	25.5291	FALSE	sp	Q08722	Q08722	CD47_HUMAN	Leukocyte surface antigen CD47	Homo sapiens	9606	CD47	1	1	Uniprot_reviewed_Human_IRT_022019_DMM
NaN	3		_GRDIYTFDGALN[+1216]K_	GRDIYTFDGALN[Hex(5)HexNAc(2)]K	GRDIYTFDGALNK	19.3065	NaN	19.3065	Q08722	TRUE	_GRDIYTFDGALN[+1216]K_	GRDIYTFDGALN[Hex(5)HexNAc(2)]K	896.059	NaN	NaN	noloss	8	b	1	968.445	100	FALSE	sp	Q08722	Q08722	CD47_HUMAN	Leukocyte surface antigen CD47	Homo sapiens	9606	CD47	1	1	Uniprot_reviewed_Human_IRT_022019_DMM
NaN	3		_GRDIYTFDGALN[+1216]K_	GRDIYTFDGALN[Hex(5)HexNAc(2)]K	GRDIYTFDGALNK	19.3065	NaN	19.3065	Q08722	TRUE	_GRDIYTFDGALN[+1216]K_	GRDIYTFDGALN[Hex(5)HexNAc(2)]K	896.059	NaN	NaN	noloss	9	b	1	1025.47	23.446	FALSE	sp	Q08722	Q08722	CD47_HUMAN	Leukocyte surface antigen CD47	Homo sapiens	9606	CD47	1	1	Uniprot_reviewed_Human_IRT_022019_DMM
NaN	3		_GRDIYTFDGALN[+1216]K_	GRDIYTFDGALN[Hex(5)HexNAc(2)]K	GRDIYTFDGALNK	19.3065	NaN	19.3065	Q08722	TRUE	_GRDIYTFDGALN[+1216]K_	GRDIYTFDGALN[Hex(5)HexNAc(2)]K	896.059	NaN	NaN	noloss	10	b	1	1096.51	52.7535	FALSE	sp	Q08722	Q08722	CD47_HUMAN	Leukocyte surface antigen CD47	Homo sapiens	9606	CD47	1	1	Uniprot_reviewed_Human_IRT_022019_DMM
NaN	3		_GRDIYTFDGALN[+1216]K_	GRDIYTFDGALN[Hex(5)HexNAc(2)]K	GRDIYTFDGALNK	19.3065	NaN	19.3065	Q08722	TRUE	_GRDIYTFDGALN[+1216]K_	GRDIYTFDGALN[Hex(5)HexNAc(2)]K	896.059	NaN	NaN	noloss	11	b	1	1209.58	41.9086	FALSE	sp	Q08722	Q08722	CD47_HUMAN	Leukocyte surface antigen CD47	Homo sapiens	9606	CD47	1	1	Uniprot_reviewed_Human_IRT_022019_DMM
NaN	3		_GRDIYTFDGALN[+1216]K_	GRDIYTFDGALN[Hex(5)HexNAc(2)]K	GRDIYTFDGALNK	19.3065	NaN	19.3065	Q08722	TRUE	_GRDIYTFDGALN[+1216]K_	GRDIYTFDGALN[Hex(5)HexNAc(2)]K	896.059	NaN	NaN	noloss	12	b	1	1323.63	14.3601	TRUE	sp	Q08722	Q08722	CD47_HUMAN	Leukocyte surface antigen CD47	Homo sapiens	9606	CD47	1	1	Uniprot_reviewed_Human_IRT_022019_DMM
NaN	4		_EDVYRN[+1362]HSIFLADINQER_	EDVYRN[Hex(5)HexNAc(2)dHex(1)]HSIFLADINQER	EDVYRNHSIFLADINQER	30.3885	NaN	30.3885	P50897	TRUE	_EDVYRN[+1362]HSIFLADINQER_	EDVYRN[Hex(5)HexNAc(2)dHex(1)]HSIFLADINQER	896.147	NaN	NaN	noloss	101	y	2	1211.59	100	FALSE	sp	P50897	P50897	PPT1_HUMAN	Palmitoyl-protein thioesterase 1	Homo sapiens	9606	PPT1	1	1	Uniprot_reviewed_Human_IRT_022019_DMM
NaN	4		_EDVYRN[+1362]HSIFLADINQER_	EDVYRN[Hex(5)HexNAc(2)dHex(1)]HSIFLADINQER	EDVYRNHSIFLADINQER	30.3885	NaN	30.3885	P50897	TRUE	_EDVYRN[+1362]HSIFLADINQER_	EDVYRN[Hex(5)HexNAc(2)dHex(1)]HSIFLADINQER	896.147	NaN	NaN	noloss	5	y	1	659.345	62.7818	FALSE	sp	P50897	P50897	PPT1_HUMAN	Palmitoyl-protein thioesterase 1	Homo sapiens	9606	PPT1	1	1	Uniprot_reviewed_Human_IRT_022019_DMM
NaN	4		_EDVYRN[+1362]HSIFLADINQER_	EDVYRN[Hex(5)HexNAc(2)dHex(1)]HSIFLADINQER	EDVYRNHSIFLADINQER	30.3885	NaN	30.3885	P50897	TRUE	_EDVYRN[+1362]HSIFLADINQER_	EDVYRN[Hex(5)HexNAc(2)dHex(1)]HSIFLADINQER	896.147	NaN	NaN	noloss	6	y	1	774.371	15.0527	FALSE	sp	P50897	P50897	PPT1_HUMAN	Palmitoyl-protein thioesterase 1	Homo sapiens	9606	PPT1	1	1	Uniprot_reviewed_Human_IRT_022019_DMM
NaN	4		_EDVYRN[+1362]HSIFLADINQER_	EDVYRN[Hex(5)HexNAc(2)dHex(1)]HSIFLADINQER	EDVYRNHSIFLADINQER	30.3885	NaN	30.3885	P50897	TRUE	_EDVYRN[+1362]HSIFLADINQER_	EDVYRN[Hex(5)HexNAc(2)dHex(1)]HSIFLADINQER	896.147	NaN	NaN	noloss	7	y	1	845.404	28.6781	FALSE	sp	P50897	P50897	PPT1_HUMAN	Palmitoyl-protein thioesterase 1	Homo sapiens	9606	PPT1	1	1	Uniprot_reviewed_Human_IRT_022019_DMM
NaN	4		_EDVYRN[+1362]HSIFLADINQER_	EDVYRN[Hex(5)HexNAc(2)dHex(1)]HSIFLADINQER	EDVYRNHSIFLADINQER	30.3885	NaN	30.3885	P50897	TRUE	_EDVYRN[+1362]HSIFLADINQER_	EDVYRN[Hex(5)HexNAc(2)dHex(1)]HSIFLADINQER	896.147	NaN	NaN	noloss	9	y	1	1105.56	34.8293	FALSE	sp	P50897	P50897	PPT1_HUMAN	Palmitoyl-protein thioesterase 1	Homo sapiens	9606	PPT1	1	1	Uniprot_reviewed_Human_IRT_022019_DMM
NaN	5		_GRDIYTFDGALN[+3007]K_	GRDIYTFDGALN[Hex(6)HexNAc(5)dHex(1)NeuAc(3)]K	GRDIYTFDGALNK	17.7639	NaN	17.7639	Q08722	TRUE	_GRDIYTFDGALN[+3007]K_	GRDIYTFDGALN[Hex(6)HexNAc(5)dHex(1)NeuAc(3)]K	896.165	NaN	NaN	noloss	100	y	2	735.378	100	FALSE	sp	Q08722	Q08722	CD47_HUMAN	Leukocyte surface antigen CD47	Homo sapiens	9606	CD47	1	1	Uniprot_reviewed_Human_IRT_022019_DMM
NaN	5		_GRDIYTFDGALN[+3007]K_	GRDIYTFDGALN[Hex(6)HexNAc(5)dHex(1)NeuAc(3)]K	GRDIYTFDGALNK	17.7639	NaN	17.7639	Q08722	TRUE	_GRDIYTFDGALN[+3007]K_	GRDIYTFDGALN[Hex(6)HexNAc(5)dHex(1)NeuAc(3)]K	896.165	NaN	NaN	noloss	7	b	1	853.433	21.9104	FALSE	sp	Q08722	Q08722	CD47_HUMAN	Leukocyte surface antigen CD47	Homo sapiens	9606	CD47	1	1	Uniprot_reviewed_Human_IRT_022019_DMM
NaN	5		_GRDIYTFDGALN[+3007]K_	GRDIYTFDGALN[Hex(6)HexNAc(5)dHex(1)NeuAc(3)]K	GRDIYTFDGALNK	17.7639	NaN	17.7639	Q08722	TRUE	_GRDIYTFDGALN[+3007]K_	GRDIYTFDGALN[Hex(6)HexNAc(5)dHex(1)NeuAc(3)]K	896.165	NaN	NaN	noloss	8	b	1	968.459	88.9744	FALSE	sp	Q08722	Q08722	CD47_HUMAN	Leukocyte surface antigen CD47	Homo sapiens	9606	CD47	1	1	Uniprot_reviewed_Human_IRT_022019_DMM
NaN	5		_GRDIYTFDGALN[+3007]K_	GRDIYTFDGALN[Hex(6)HexNAc(5)dHex(1)NeuAc(3)]K	GRDIYTFDGALNK	17.7639	NaN	17.7639	Q08722	TRUE	_GRDIYTFDGALN[+3007]K_	GRDIYTFDGALN[Hex(6)HexNAc(5)dHex(1)NeuAc(3)]K	896.165	NaN	NaN	noloss	9	b	1	1025.48	18.1077	FALSE	sp	Q08722	Q08722	CD47_HUMAN	Leukocyte surface antigen CD47	Homo sapiens	9606	CD47	1	1	Uniprot_reviewed_Human_IRT_022019_DMM
NaN	5		_GRDIYTFDGALN[+3007]K_	GRDIYTFDGALN[Hex(6)HexNAc(5)dHex(1)NeuAc(3)]K	GRDIYTFDGALNK	17.7639	NaN	17.7639	Q08722	TRUE	_GRDIYTFDGALN[+3007]K_	GRDIYTFDGALN[Hex(6)HexNAc(5)dHex(1)NeuAc(3)]K	896.165	NaN	NaN	noloss	10	b	1	1096.52	56.5163	FALSE	sp	Q08722	Q08722	CD47_HUMAN	Leukocyte surface antigen CD47	Homo sapiens	9606	CD47	1	1	Uniprot_reviewed_Human_IRT_022019_DMM
NaN	5		_GRDIYTFDGALN[+3007]K_	GRDIYTFDGALN[Hex(6)HexNAc(5)dHex(1)NeuAc(3)]K	GRDIYTFDGALNK	17.7639	NaN	17.7639	Q08722	TRUE	_GRDIYTFDGALN[+3007]K_	GRDIYTFDGALN[Hex(6)HexNAc(5)dHex(1)NeuAc(3)]K	896.165	NaN	NaN	noloss	11	b	1	1209.6	43.5038	FALSE	sp	Q08722	Q08722	CD47_HUMAN	Leukocyte surface antigen CD47	Homo sapiens	9606	CD47	1	1	Uniprot_reviewed_Human_IRT_022019_DMM
NaN	5		_GRDIYTFDGALN[+3007]K_	GRDIYTFDGALN[Hex(6)HexNAc(5)dHex(1)NeuAc(3)]K	GRDIYTFDGALNK	17.7639	NaN	17.7639	Q08722	TRUE	_GRDIYTFDGALN[+3007]K_	GRDIYTFDGALN[Hex(6)HexNAc(5)dHex(1)NeuAc(3)]K	896.165	NaN	NaN	noloss	5	y	1	502.302	13.6009	TRUE	sp	Q08722	Q08722	CD47_HUMAN	Leukocyte surface antigen CD47	Homo sapiens	9606	CD47	1	1	Uniprot_reviewed_Human_IRT_022019_DMM
NaN	3		_N[+1703]YTADYDK_	N[Hex(8)HexNAc(2)]YTADYDK	NYTADYDK	-11.6514	NaN	-11.6514	O75477;O94905	FALSE	_N[+1703]YTADYDK_	N[Hex(8)HexNAc(2)]YTADYDK	898.006	NaN	NaN	noloss	100	y	1	989.42	100	FALSE	sp	O75477;O94905	O75477;O94905	ERLN1_HUMAN;ERLN2_HUMAN	Erlin-1;Erlin-2	Homo sapiens	9606	ERLIN1;ERLIN2	1	1	Uniprot_reviewed_Human_IRT_022019_DMM
NaN	3		_N[+1703]YTADYDK_	N[Hex(8)HexNAc(2)]YTADYDK	NYTADYDK	-11.6514	NaN	-11.6514	O75477;O94905	FALSE	_N[+1703]YTADYDK_	N[Hex(8)HexNAc(2)]YTADYDK	898.006	NaN	NaN	noloss	5	b	1	565.221	7.38725	FALSE	sp	O75477;O94905	O75477;O94905	ERLN1_HUMAN;ERLN2_HUMAN	Erlin-1;Erlin-2	Homo sapiens	9606	ERLIN1;ERLIN2	1	1	Uniprot_reviewed_Human_IRT_022019_DMM
NaN	3		_N[+1703]YTADYDK_	N[Hex(8)HexNAc(2)]YTADYDK	NYTADYDK	-11.6514	NaN	-11.6514	O75477;O94905	FALSE	_N[+1703]YTADYDK_	N[Hex(8)HexNAc(2)]YTADYDK	898.006	NaN	NaN	noloss	3	y	1	425.203	11.8054	FALSE	sp	O75477;O94905	O75477;O94905	ERLN1_HUMAN;ERLN2_HUMAN	Erlin-1;Erlin-2	Homo sapiens	9606	ERLIN1;ERLIN2	1	1	Uniprot_reviewed_Human_IRT_022019_DMM
NaN	3		_N[+1703]YTADYDK_	N[Hex(8)HexNAc(2)]YTADYDK	NYTADYDK	-11.6514	NaN	-11.6514	O75477;O94905	FALSE	_N[+1703]YTADYDK_	N[Hex(8)HexNAc(2)]YTADYDK	898.006	NaN	NaN	noloss	5	y	1	611.266	11.8054	FALSE	sp	O75477;O94905	O75477;O94905	ERLN1_HUMAN;ERLN2_HUMAN	Erlin-1;Erlin-2	Homo sapiens	9606	ERLIN1;ERLIN2	1	1	Uniprot_reviewed_Human_IRT_022019_DMM
NaN	3		_N[+1703]YTADYDK_	N[Hex(8)HexNAc(2)]YTADYDK	NYTADYDK	-11.6514	NaN	-11.6514	O75477;O94905	FALSE	_N[+1703]YTADYDK_	N[Hex(8)HexNAc(2)]YTADYDK	898.006	NaN	NaN	noloss	6	y	1	712.314	20.831	FALSE	sp	O75477;O94905	O75477;O94905	ERLN1_HUMAN;ERLN2_HUMAN	Erlin-1;Erlin-2	Homo sapiens	9606	ERLIN1;ERLIN2	1	1	Uniprot_reviewed_Human_IRT_022019_DMM
NaN	3		_LLNINPN[+1769]K_	LLNINPN[Hex(5)HexNAc(4)dHex(1)]K	LLNINPNK	2.40433	NaN	2.40433	P11279	TRUE	_LLNINPN[+1769]K_	LLNINPN[Hex(5)HexNAc(4)dHex(1)]K	898.734	NaN	NaN	noloss	101	y	1	1128.62	100	FALSE	sp	P11279	P11279	LAMP1_HUMAN	Lysosome-associated membrane glycoprotein 1	Homo sapiens	9606	LAMP1	1	3	Uniprot_reviewed_Human_IRT_022019_DMM
NaN	3		_LLNINPN[+1769]K_	LLNINPN[Hex(5)HexNAc(4)dHex(1)]K	LLNINPNK	2.40433	NaN	2.40433	P11279	TRUE	_LLNINPN[+1769]K_	LLNINPN[Hex(5)HexNAc(4)dHex(1)]K	898.734	NaN	NaN	noloss	4	b	1	454.303	11.6497	FALSE	sp	P11279	P11279	LAMP1_HUMAN	Lysosome-associated membrane glycoprotein 1	Homo sapiens	9606	LAMP1	1	3	Uniprot_reviewed_Human_IRT_022019_DMM
NaN	3		_LLNINPN[+1769]K_	LLNINPN[Hex(5)HexNAc(4)dHex(1)]K	LLNINPNK	2.40433	NaN	2.40433	P11279	TRUE	_LLNINPN[+1769]K_	LLNINPN[Hex(5)HexNAc(4)dHex(1)]K	898.734	NaN	NaN	noloss	5	b	1	568.347	16.0959	FALSE	sp	P11279	P11279	LAMP1_HUMAN	Lysosome-associated membrane glycoprotein 1	Homo sapiens	9606	LAMP1	1	3	Uniprot_reviewed_Human_IRT_022019_DMM
NaN	3		_LLNINPN[+1769]K_	LLNINPN[Hex(5)HexNAc(4)dHex(1)]K	LLNINPNK	2.40433	NaN	2.40433	P11279	TRUE	_LLNINPN[+1769]K_	LLNINPN[Hex(5)HexNAc(4)dHex(1)]K	898.734	NaN	NaN	noloss	3	y	1	358.207	44.1787	FALSE	sp	P11279	P11279	LAMP1_HUMAN	Lysosome-associated membrane glycoprotein 1	Homo sapiens	9606	LAMP1	1	3	Uniprot_reviewed_Human_IRT_022019_DMM
NaN	3		_LLNINPN[+1769]K_	LLNINPN[Hex(5)HexNAc(4)dHex(1)]K	LLNINPNK	2.40433	NaN	2.40433	P11279	TRUE	_LLNINPN[+1769]K_	LLNINPN[Hex(5)HexNAc(4)dHex(1)]K	898.734	NaN	NaN	noloss	4	y	1	472.248	13.7832	FALSE	sp	P11279	P11279	LAMP1_HUMAN	Lysosome-associated membrane glycoprotein 1	Homo sapiens	9606	LAMP1	1	3	Uniprot_reviewed_Human_IRT_022019_DMM
NaN	5		_FTFTSHTPGEHQIC[+57]LHSN[+2061]STK_	FTFTSHTPGEHQIC[Carbamidomethyl]LHSN[Hex(5)HexNAc(4)dHex(3)]STK	FTFTSHTPGEHQICLHSNSTK	5.44832	NaN	5.44832	Q9BVK6	TRUE	_FTFTSHTPGEHQIC[+57]LHSN[+2061]STK_	FTFTSHTPGEHQIC[Carbamidomethyl]LHSN[Hex(5)HexNAc(4)dHex(3)]STK	898.783	NaN	NaN	noloss	101	y	2	1316.6	100	FALSE	sp	Q9BVK6	Q9BVK6	TMED9_HUMAN	Transmembrane emp24 domain-containing protein 9	Homo sapiens	9606	TMED9	1	2	Uniprot_reviewed_Human_IRT_022019_DMM
NaN	5		_FTFTSHTPGEHQIC[+57]LHSN[+2061]STK_	FTFTSHTPGEHQIC[Carbamidomethyl]LHSN[Hex(5)HexNAc(4)dHex(3)]STK	FTFTSHTPGEHQICLHSNSTK	5.44832	NaN	5.44832	Q9BVK6	TRUE	_FTFTSHTPGEHQIC[+57]LHSN[+2061]STK_	FTFTSHTPGEHQIC[Carbamidomethyl]LHSN[Hex(5)HexNAc(4)dHex(3)]STK	898.783	NaN	NaN	noloss	6	b	1	721.328	15.2421	FALSE	sp	Q9BVK6	Q9BVK6	TMED9_HUMAN	Transmembrane emp24 domain-containing protein 9	Homo sapiens	9606	TMED9	1	2	Uniprot_reviewed_Human_IRT_022019_DMM
NaN	5		_FTFTSHTPGEHQIC[+57]LHSN[+2061]STK_	FTFTSHTPGEHQIC[Carbamidomethyl]LHSN[Hex(5)HexNAc(4)dHex(3)]STK	FTFTSHTPGEHQICLHSNSTK	5.44832	NaN	5.44832	Q9BVK6	TRUE	_FTFTSHTPGEHQIC[+57]LHSN[+2061]STK_	FTFTSHTPGEHQIC[Carbamidomethyl]LHSN[Hex(5)HexNAc(4)dHex(3)]STK	898.783	NaN	NaN	noloss	14	y	1	1607.77	14.1912	FALSE	sp	Q9BVK6	Q9BVK6	TMED9_HUMAN	Transmembrane emp24 domain-containing protein 9	Homo sapiens	9606	TMED9	1	2	Uniprot_reviewed_Human_IRT_022019_DMM
NaN	3		_KLN[+1378]YTLSQGHR_	KLN[Hex(6)HexNAc(2)]YTLSQGHR	KLNYTLSQGHR	-9.9388	NaN	-9.9388	P15144	TRUE	_KLN[+1378]YTLSQGHR_	KLN[Hex(6)HexNAc(2)]YTLSQGHR	899.066	NaN	NaN	noloss	101	y	1	1519.79	100	FALSE	sp	P15144	P15144	AMPN_HUMAN	Aminopeptidase N	Homo sapiens	9606	ANPEP	1	4	Uniprot_reviewed_Human_IRT_022019_DMM
NaN	3		_KLN[+1378]YTLSQGHR_	KLN[Hex(6)HexNAc(2)]YTLSQGHR	KLNYTLSQGHR	-9.9388	NaN	-9.9388	P15144	TRUE	_KLN[+1378]YTLSQGHR_	KLN[Hex(6)HexNAc(2)]YTLSQGHR	899.066	NaN	NaN	noloss	11	b	1	1298.68	5.97122	TRUE	sp	P15144	P15144	AMPN_HUMAN	Aminopeptidase N	Homo sapiens	9606	ANPEP	1	4	Uniprot_reviewed_Human_IRT_022019_DMM
NaN	3		_KLN[+1378]YTLSQGHR_	KLN[Hex(6)HexNAc(2)]YTLSQGHR	KLNYTLSQGHR	-9.9388	NaN	-9.9388	P15144	TRUE	_KLN[+1378]YTLSQGHR_	KLN[Hex(6)HexNAc(2)]YTLSQGHR	899.066	NaN	NaN	noloss	3	y	1	369.201	17.4134	FALSE	sp	P15144	P15144	AMPN_HUMAN	Aminopeptidase N	Homo sapiens	9606	ANPEP	1	4	Uniprot_reviewed_Human_IRT_022019_DMM
NaN	3		_KLN[+1378]YTLSQGHR_	KLN[Hex(6)HexNAc(2)]YTLSQGHR	KLNYTLSQGHR	-9.9388	NaN	-9.9388	P15144	TRUE	_KLN[+1378]YTLSQGHR_	KLN[Hex(6)HexNAc(2)]YTLSQGHR	899.066	NaN	NaN	noloss	4	y	1	497.259	12.2237	FALSE	sp	P15144	P15144	AMPN_HUMAN	Aminopeptidase N	Homo sapiens	9606	ANPEP	1	4	Uniprot_reviewed_Human_IRT_022019_DMM
NaN	3		_KLN[+1378]YTLSQGHR_	KLN[Hex(6)HexNAc(2)]YTLSQGHR	KLNYTLSQGHR	-9.9388	NaN	-9.9388	P15144	TRUE	_KLN[+1378]YTLSQGHR_	KLN[Hex(6)HexNAc(2)]YTLSQGHR	899.066	NaN	NaN	noloss	5	y	1	584.292	39.6521	FALSE	sp	P15144	P15144	AMPN_HUMAN	Aminopeptidase N	Homo sapiens	9606	ANPEP	1	4	Uniprot_reviewed_Human_IRT_022019_DMM
NaN	3		_KLN[+1378]YTLSQGHR_	KLN[Hex(6)HexNAc(2)]YTLSQGHR	KLNYTLSQGHR	-9.9388	NaN	-9.9388	P15144	TRUE	_KLN[+1378]YTLSQGHR_	KLN[Hex(6)HexNAc(2)]YTLSQGHR	899.066	NaN	NaN	noloss	6	y	1	697.376	30.5402	FALSE	sp	P15144	P15144	AMPN_HUMAN	Aminopeptidase N	Homo sapiens	9606	ANPEP	1	4	Uniprot_reviewed_Human_IRT_022019_DMM
NaN	3		_KLN[+1378]YTLSQGHR_	KLN[Hex(6)HexNAc(2)]YTLSQGHR	KLNYTLSQGHR	-9.9388	NaN	-9.9388	P15144	TRUE	_KLN[+1378]YTLSQGHR_	KLN[Hex(6)HexNAc(2)]YTLSQGHR	899.066	NaN	NaN	noloss	10	y	1	1188.62	12.3555	FALSE	sp	P15144	P15144	AMPN_HUMAN	Aminopeptidase N	Homo sapiens	9606	ANPEP	1	4	Uniprot_reviewed_Human_IRT_022019_DMM
NaN	4		_EDVYRN[+1378]HSIFLADINQER_	EDVYRN[Hex(6)HexNAc(2)]HSIFLADINQER	EDVYRNHSIFLADINQER	31.0041	NaN	31.0041	P50897	TRUE	_EDVYRN[+1378]HSIFLADINQER_	EDVYRN[Hex(6)HexNAc(2)]HSIFLADINQER	900.145	NaN	NaN	noloss	101	y	2	1211.59	100	FALSE	sp	P50897	P50897	PPT1_HUMAN	Palmitoyl-protein thioesterase 1	Homo sapiens	9606	PPT1	1	1	Uniprot_reviewed_Human_IRT_022019_DMM
NaN	4		_EDVYRN[+1378]HSIFLADINQER_	EDVYRN[Hex(6)HexNAc(2)]HSIFLADINQER	EDVYRNHSIFLADINQER	31.0041	NaN	31.0041	P50897	TRUE	_EDVYRN[+1378]HSIFLADINQER_	EDVYRN[Hex(6)HexNAc(2)]HSIFLADINQER	900.145	NaN	NaN	noloss	4	y	1	546.266	11.1111	TRUE	sp	P50897	P50897	PPT1_HUMAN	Palmitoyl-protein thioesterase 1	Homo sapiens	9606	PPT1	1	1	Uniprot_reviewed_Human_IRT_022019_DMM
NaN	4		_EDVYRN[+1378]HSIFLADINQER_	EDVYRN[Hex(6)HexNAc(2)]HSIFLADINQER	EDVYRNHSIFLADINQER	31.0041	NaN	31.0041	P50897	TRUE	_EDVYRN[+1378]HSIFLADINQER_	EDVYRN[Hex(6)HexNAc(2)]HSIFLADINQER	900.145	NaN	NaN	noloss	6	y	1	774.374	22.3386	FALSE	sp	P50897	P50897	PPT1_HUMAN	Palmitoyl-protein thioesterase 1	Homo sapiens	9606	PPT1	1	1	Uniprot_reviewed_Human_IRT_022019_DMM
NaN	4		_EDVYRN[+1378]HSIFLADINQER_	EDVYRN[Hex(6)HexNAc(2)]HSIFLADINQER	EDVYRNHSIFLADINQER	31.0041	NaN	31.0041	P50897	TRUE	_EDVYRN[+1378]HSIFLADINQER_	EDVYRN[Hex(6)HexNAc(2)]HSIFLADINQER	900.145	NaN	NaN	noloss	7	y	1	845.414	24.7519	FALSE	sp	P50897	P50897	PPT1_HUMAN	Palmitoyl-protein thioesterase 1	Homo sapiens	9606	PPT1	1	1	Uniprot_reviewed_Human_IRT_022019_DMM
NaN	4		_EDVYRN[+1378]HSIFLADINQER_	EDVYRN[Hex(6)HexNAc(2)]HSIFLADINQER	EDVYRNHSIFLADINQER	31.0041	NaN	31.0041	P50897	TRUE	_EDVYRN[+1378]HSIFLADINQER_	EDVYRN[Hex(6)HexNAc(2)]HSIFLADINQER	900.145	NaN	NaN	noloss	8	y	1	958.494	20.95	FALSE	sp	P50897	P50897	PPT1_HUMAN	Palmitoyl-protein thioesterase 1	Homo sapiens	9606	PPT1	1	1	Uniprot_reviewed_Human_IRT_022019_DMM
NaN	4		_EDVYRN[+1378]HSIFLADINQER_	EDVYRN[Hex(6)HexNAc(2)]HSIFLADINQER	EDVYRNHSIFLADINQER	31.0041	NaN	31.0041	P50897	TRUE	_EDVYRN[+1378]HSIFLADINQER_	EDVYRN[Hex(6)HexNAc(2)]HSIFLADINQER	900.145	NaN	NaN	noloss	10	y	1	1218.66	11.7844	FALSE	sp	P50897	P50897	PPT1_HUMAN	Palmitoyl-protein thioesterase 1	Homo sapiens	9606	PPT1	1	1	Uniprot_reviewed_Human_IRT_022019_DMM
NaN	4		_EDVYRN[+1378]HSIFLADINQER_	EDVYRN[Hex(6)HexNAc(2)]HSIFLADINQER	EDVYRNHSIFLADINQER	31.0041	NaN	31.0041	P50897	TRUE	_EDVYRN[+1378]HSIFLADINQER_	EDVYRN[Hex(6)HexNAc(2)]HSIFLADINQER	900.145	NaN	NaN	noloss	11	y	1	1305.67	11.4453	FALSE	sp	P50897	P50897	PPT1_HUMAN	Palmitoyl-protein thioesterase 1	Homo sapiens	9606	PPT1	1	1	Uniprot_reviewed_Human_IRT_022019_DMM
NaN	3		_VQPFN[+1582]VTQGK_	VQPFN[Hex(6)HexNAc(3)]VTQGK	VQPFNVTQGK	1.28248	NaN	1.28248	P13473	TRUE	_VQPFN[+1582]VTQGK_	VQPFN[Hex(6)HexNAc(3)]VTQGK	900.39	NaN	NaN	noloss	101	y	1	1320.68	100	FALSE	sp	P13473	P13473	LAMP2_HUMAN	Lysosome-associated membrane glycoprotein 2	Homo sapiens	9606	LAMP2	1	2	Uniprot_reviewed_Human_IRT_022019_DMM
NaN	3		_VQPFN[+1582]VTQGK_	VQPFN[Hex(6)HexNAc(3)]VTQGK	VQPFNVTQGK	1.28248	NaN	1.28248	P13473	TRUE	_VQPFN[+1582]VTQGK_	VQPFN[Hex(6)HexNAc(3)]VTQGK	900.39	NaN	NaN	noloss	6	b	1	685.367	13.6111	FALSE	sp	P13473	P13473	LAMP2_HUMAN	Lysosome-associated membrane glycoprotein 2	Homo sapiens	9606	LAMP2	1	2	Uniprot_reviewed_Human_IRT_022019_DMM
NaN	3		_VQPFN[+1582]VTQGK_	VQPFN[Hex(6)HexNAc(3)]VTQGK	VQPFNVTQGK	1.28248	NaN	1.28248	P13473	TRUE	_VQPFN[+1582]VTQGK_	VQPFN[Hex(6)HexNAc(3)]VTQGK	900.39	NaN	NaN	noloss	8	b	1	914.48	7.65623	FALSE	sp	P13473	P13473	LAMP2_HUMAN	Lysosome-associated membrane glycoprotein 2	Homo sapiens	9606	LAMP2	1	2	Uniprot_reviewed_Human_IRT_022019_DMM
NaN	3		_VQPFN[+1582]VTQGK_	VQPFN[Hex(6)HexNAc(3)]VTQGK	VQPFNVTQGK	1.28248	NaN	1.28248	P13473	TRUE	_VQPFN[+1582]VTQGK_	VQPFN[Hex(6)HexNAc(3)]VTQGK	900.39	NaN	NaN	noloss	4	y	1	433.24	28.5135	FALSE	sp	P13473	P13473	LAMP2_HUMAN	Lysosome-associated membrane glycoprotein 2	Homo sapiens	9606	LAMP2	1	2	Uniprot_reviewed_Human_IRT_022019_DMM
NaN	3		_VQPFN[+1582]VTQGK_	VQPFN[Hex(6)HexNAc(3)]VTQGK	VQPFNVTQGK	1.28248	NaN	1.28248	P13473	TRUE	_VQPFN[+1582]VTQGK_	VQPFN[Hex(6)HexNAc(3)]VTQGK	900.39	NaN	NaN	noloss	5	y	1	532.307	13.2553	FALSE	sp	P13473	P13473	LAMP2_HUMAN	Lysosome-associated membrane glycoprotein 2	Homo sapiens	9606	LAMP2	1	2	Uniprot_reviewed_Human_IRT_022019_DMM
NaN	3		_VQPFN[+1582]VTQGK_	VQPFN[Hex(6)HexNAc(3)]VTQGK	VQPFNVTQGK	1.28248	NaN	1.28248	P13473	TRUE	_VQPFN[+1582]VTQGK_	VQPFN[Hex(6)HexNAc(3)]VTQGK	900.39	NaN	NaN	noloss	6	y	1	646.348	12.9041	FALSE	sp	P13473	P13473	LAMP2_HUMAN	Lysosome-associated membrane glycoprotein 2	Homo sapiens	9606	LAMP2	1	2	Uniprot_reviewed_Human_IRT_022019_DMM
NaN	3		_PFN[+1810]VTQGK_	PFN[Hex(4)HexNAc(5)dHex(1)]VTQGK	PFNVTQGK	1.26238	NaN	1.26238		NaN	_PFN[+1810]VTQGK_	PFN[Hex(4)HexNAc(5)dHex(1)]VTQGK	900.718	NaN	NaN	noloss	101	y	1	1093.55	100	FALSE
NaN	3		_PFN[+1810]VTQGK_	PFN[Hex(4)HexNAc(5)dHex(1)]VTQGK	PFNVTQGK	1.26238	NaN	1.26238		NaN	_PFN[+1810]VTQGK_	PFN[Hex(4)HexNAc(5)dHex(1)]VTQGK	900.718	NaN	NaN	noloss	3	b	1	359.168	26.5194	FALSE
NaN	3		_PFN[+1810]VTQGK_	PFN[Hex(4)HexNAc(5)dHex(1)]VTQGK	PFNVTQGK	1.26238	NaN	1.26238		NaN	_PFN[+1810]VTQGK_	PFN[Hex(4)HexNAc(5)dHex(1)]VTQGK	900.718	NaN	NaN	noloss	4	b	1	458.237	31.0122	FALSE
NaN	3		_PFN[+1810]VTQGK_	PFN[Hex(4)HexNAc(5)dHex(1)]VTQGK	PFNVTQGK	1.26238	NaN	1.26238		NaN	_PFN[+1810]VTQGK_	PFN[Hex(4)HexNAc(5)dHex(1)]VTQGK	900.718	NaN	NaN	noloss	5	b	1	559.283	10.4557	TRUE
NaN	3		_PFN[+1810]VTQGK_	PFN[Hex(4)HexNAc(5)dHex(1)]VTQGK	PFNVTQGK	1.26238	NaN	1.26238		NaN	_PFN[+1810]VTQGK_	PFN[Hex(4)HexNAc(5)dHex(1)]VTQGK	900.718	NaN	NaN	noloss	6	b	1	687.353	23.5254	FALSE
NaN	3		_PFN[+1810]VTQGK_	PFN[Hex(4)HexNAc(5)dHex(1)]VTQGK	PFNVTQGK	1.26238	NaN	1.26238		NaN	_PFN[+1810]VTQGK_	PFN[Hex(4)HexNAc(5)dHex(1)]VTQGK	900.718	NaN	NaN	noloss	5	y	1	532.309	24.7015	FALSE
NaN	3		_PFN[+1810]VTQGK_	PFN[Hex(4)HexNAc(5)dHex(1)]VTQGK	PFNVTQGK	1.26238	NaN	1.26238		NaN	_PFN[+1810]VTQGK_	PFN[Hex(4)HexNAc(5)dHex(1)]VTQGK	900.718	NaN	NaN	noloss	6	y	1	646.348	17.5696	FALSE
NaN	3		_GHTLTLN[+1541]FTR_	GHTLTLN[Hex(7)HexNAc(2)]FTR	GHTLTLNFTR	16.144	NaN	16.144	P11279	TRUE	_GHTLTLN[+1541]FTR_	GHTLTLN[Hex(7)HexNAc(2)]FTR	900.722	NaN	NaN	noloss	101	y	1	1362.7	100	FALSE	sp	P11279	P11279	LAMP1_HUMAN	Lysosome-associated membrane glycoprotein 1	Homo sapiens	9606	LAMP1	1	3	Uniprot_reviewed_Human_IRT_022019_DMM
NaN	3		_GHTLTLN[+1541]FTR_	GHTLTLN[Hex(7)HexNAc(2)]FTR	GHTLTLNFTR	16.144	NaN	16.144	P11279	TRUE	_GHTLTLN[+1541]FTR_	GHTLTLN[Hex(7)HexNAc(2)]FTR	900.722	NaN	NaN	noloss	4	b	1	409.221	5.23706	FALSE	sp	P11279	P11279	LAMP1_HUMAN	Lysosome-associated membrane glycoprotein 1	Homo sapiens	9606	LAMP1	1	3	Uniprot_reviewed_Human_IRT_022019_DMM
NaN	3		_GHTLTLN[+1541]FTR_	GHTLTLN[Hex(7)HexNAc(2)]FTR	GHTLTLNFTR	16.144	NaN	16.144	P11279	TRUE	_GHTLTLN[+1541]FTR_	GHTLTLN[Hex(7)HexNAc(2)]FTR	900.722	NaN	NaN	noloss	5	b	1	510.268	4.8909	FALSE	sp	P11279	P11279	LAMP1_HUMAN	Lysosome-associated membrane glycoprotein 1	Homo sapiens	9606	LAMP1	1	3	Uniprot_reviewed_Human_IRT_022019_DMM
NaN	3		_GHTLTLN[+1541]FTR_	GHTLTLN[Hex(7)HexNAc(2)]FTR	GHTLTLNFTR	16.144	NaN	16.144	P11279	TRUE	_GHTLTLN[+1541]FTR_	GHTLTLN[Hex(7)HexNAc(2)]FTR	900.722	NaN	NaN	noloss	3	y	1	423.236	5.23706	FALSE	sp	P11279	P11279	LAMP1_HUMAN	Lysosome-associated membrane glycoprotein 1	Homo sapiens	9606	LAMP1	1	3	Uniprot_reviewed_Human_IRT_022019_DMM
NaN	3		_DN[+1038]ATEEEILVYLEK_	DN[Hex(3)HexNAc(2)dHex(1)]ATEEEILVYLEK	DNATEEEILVYLEK	79.9046	NaN	79.9046	P07602	TRUE	_DN[+1038]ATEEEILVYLEK_	DN[Hex(3)HexNAc(2)dHex(1)]ATEEEILVYLEK	902.07	NaN	NaN	noloss	101	y	1	1868.9	32.7388	FALSE	sp	P07602	P07602	SAP_HUMAN	Prosaposin	Homo sapiens	9606	PSAP	1	2	Uniprot_reviewed_Human_IRT_022019_DMM
NaN	3		_DN[+1038]ATEEEILVYLEK_	DN[Hex(3)HexNAc(2)dHex(1)]ATEEEILVYLEK	DNATEEEILVYLEK	79.9046	NaN	79.9046	P07602	TRUE	_DN[+1038]ATEEEILVYLEK_	DN[Hex(3)HexNAc(2)dHex(1)]ATEEEILVYLEK	902.07	NaN	NaN	noloss	7	b	1	789.29	22.8188	FALSE	sp	P07602	P07602	SAP_HUMAN	Prosaposin	Homo sapiens	9606	PSAP	1	2	Uniprot_reviewed_Human_IRT_022019_DMM
NaN	3		_DN[+1038]ATEEEILVYLEK_	DN[Hex(3)HexNAc(2)dHex(1)]ATEEEILVYLEK	DNATEEEILVYLEK	79.9046	NaN	79.9046	P07602	TRUE	_DN[+1038]ATEEEILVYLEK_	DN[Hex(3)HexNAc(2)dHex(1)]ATEEEILVYLEK	902.07	NaN	NaN	noloss	8	b	1	902.381	27.2807	FALSE	sp	P07602	P07602	SAP_HUMAN	Prosaposin	Homo sapiens	9606	PSAP	1	2	Uniprot_reviewed_Human_IRT_022019_DMM
NaN	3		_DN[+1038]ATEEEILVYLEK_	DN[Hex(3)HexNAc(2)dHex(1)]ATEEEILVYLEK	DNATEEEILVYLEK	79.9046	NaN	79.9046	P07602	TRUE	_DN[+1038]ATEEEILVYLEK_	DN[Hex(3)HexNAc(2)dHex(1)]ATEEEILVYLEK	902.07	NaN	NaN	noloss	9	b	1	1015.46	23.0703	FALSE	sp	P07602	P07602	SAP_HUMAN	Prosaposin	Homo sapiens	9606	PSAP	1	2	Uniprot_reviewed_Human_IRT_022019_DMM
NaN	3		_DN[+1038]ATEEEILVYLEK_	DN[Hex(3)HexNAc(2)dHex(1)]ATEEEILVYLEK	DNATEEEILVYLEK	79.9046	NaN	79.9046	P07602	TRUE	_DN[+1038]ATEEEILVYLEK_	DN[Hex(3)HexNAc(2)dHex(1)]ATEEEILVYLEK	902.07	NaN	NaN	noloss	3	y	1	389.239	30.0914	FALSE	sp	P07602	P07602	SAP_HUMAN	Prosaposin	Homo sapiens	9606	PSAP	1	2	Uniprot_reviewed_Human_IRT_022019_DMM
NaN	3		_DN[+1038]ATEEEILVYLEK_	DN[Hex(3)HexNAc(2)dHex(1)]ATEEEILVYLEK	DNATEEEILVYLEK	79.9046	NaN	79.9046	P07602	TRUE	_DN[+1038]ATEEEILVYLEK_	DN[Hex(3)HexNAc(2)dHex(1)]ATEEEILVYLEK	902.07	NaN	NaN	noloss	4	y	1	552.302	100	FALSE	sp	P07602	P07602	SAP_HUMAN	Prosaposin	Homo sapiens	9606	PSAP	1	2	Uniprot_reviewed_Human_IRT_022019_DMM
NaN	3		_DN[+1038]ATEEEILVYLEK_	DN[Hex(3)HexNAc(2)dHex(1)]ATEEEILVYLEK	DNATEEEILVYLEK	79.9046	NaN	79.9046	P07602	TRUE	_DN[+1038]ATEEEILVYLEK_	DN[Hex(3)HexNAc(2)dHex(1)]ATEEEILVYLEK	902.07	NaN	NaN	noloss	12	y	1	1436.75	12.9298	TRUE	sp	P07602	P07602	SAP_HUMAN	Prosaposin	Homo sapiens	9606	PSAP	1	2	Uniprot_reviewed_Human_IRT_022019_DMM
NaN	3		_YHYN[+1378]GTFEDGK_	YHYN[Hex(6)HexNAc(2)]GTFEDGK	YHYNGTFEDGK	-7.70776	NaN	-7.70776	Q96AY3	TRUE	_YHYN[+1378]GTFEDGK_	YHYN[Hex(6)HexNAc(2)]GTFEDGK	903.687	NaN	NaN	noloss	100	y	1	1330.57	100	FALSE	sp	Q96AY3	Q96AY3	FKB10_HUMAN	Peptidyl-prolyl cis-trans isomerase FKBP10	Homo sapiens	9606	FKBP10	1	1	Uniprot_reviewed_Human_IRT_022019_DMM
NaN	3		_YHYN[+1378]GTFEDGK_	YHYN[Hex(6)HexNAc(2)]GTFEDGK	YHYNGTFEDGK	-7.70776	NaN	-7.70776	Q96AY3	TRUE	_YHYN[+1378]GTFEDGK_	YHYN[Hex(6)HexNAc(2)]GTFEDGK	903.687	NaN	NaN	noloss	4	b	1	578.239	11.4197	FALSE	sp	Q96AY3	Q96AY3	FKB10_HUMAN	Peptidyl-prolyl cis-trans isomerase FKBP10	Homo sapiens	9606	FKBP10	1	1	Uniprot_reviewed_Human_IRT_022019_DMM
NaN	3		_YHYN[+1378]GTFEDGK_	YHYN[Hex(6)HexNAc(2)]GTFEDGK	YHYNGTFEDGK	-7.70776	NaN	-7.70776	Q96AY3	TRUE	_YHYN[+1378]GTFEDGK_	YHYN[Hex(6)HexNAc(2)]GTFEDGK	903.687	NaN	NaN	noloss	9	b	1	1127.45	22.209	FALSE	sp	Q96AY3	Q96AY3	FKB10_HUMAN	Peptidyl-prolyl cis-trans isomerase FKBP10	Homo sapiens	9606	FKBP10	1	1	Uniprot_reviewed_Human_IRT_022019_DMM
NaN	3		_YHYN[+1378]GTFEDGK_	YHYN[Hex(6)HexNAc(2)]GTFEDGK	YHYNGTFEDGK	-7.70776	NaN	-7.70776	Q96AY3	TRUE	_YHYN[+1378]GTFEDGK_	YHYN[Hex(6)HexNAc(2)]GTFEDGK	903.687	NaN	NaN	noloss	11	b	1	1312.56	13.3603	FALSE	sp	Q96AY3	Q96AY3	FKB10_HUMAN	Peptidyl-prolyl cis-trans isomerase FKBP10	Homo sapiens	9606	FKBP10	1	1	Uniprot_reviewed_Human_IRT_022019_DMM
NaN	3		_YHYN[+1378]GTFEDGK_	YHYN[Hex(6)HexNAc(2)]GTFEDGK	YHYNGTFEDGK	-7.70776	NaN	-7.70776	Q96AY3	TRUE	_YHYN[+1378]GTFEDGK_	YHYN[Hex(6)HexNAc(2)]GTFEDGK	903.687	NaN	NaN	noloss	5	y	1	595.275	16.3699	FALSE	sp	Q96AY3	Q96AY3	FKB10_HUMAN	Peptidyl-prolyl cis-trans isomerase FKBP10	Homo sapiens	9606	FKBP10	1	1	Uniprot_reviewed_Human_IRT_022019_DMM
NaN	3		_YHYN[+1378]GTFEDGK_	YHYN[Hex(6)HexNAc(2)]GTFEDGK	YHYNGTFEDGK	-7.70776	NaN	-7.70776	Q96AY3	TRUE	_YHYN[+1378]GTFEDGK_	YHYN[Hex(6)HexNAc(2)]GTFEDGK	903.687	NaN	NaN	noloss	6	y	1	696.319	9.20809	FALSE	sp	Q96AY3	Q96AY3	FKB10_HUMAN	Peptidyl-prolyl cis-trans isomerase FKBP10	Homo sapiens	9606	FKBP10	1	1	Uniprot_reviewed_Human_IRT_022019_DMM
NaN	3		_YHYN[+1378]GTFEDGK_	YHYN[Hex(6)HexNAc(2)]GTFEDGK	YHYNGTFEDGK	-7.70776	NaN	-7.70776	Q96AY3	TRUE	_YHYN[+1378]GTFEDGK_	YHYN[Hex(6)HexNAc(2)]GTFEDGK	903.687	NaN	NaN	noloss	10	y	1	1167.49	8.52371	TRUE	sp	Q96AY3	Q96AY3	FKB10_HUMAN	Peptidyl-prolyl cis-trans isomerase FKBP10	Homo sapiens	9606	FKBP10	1	1	Uniprot_reviewed_Human_IRT_022019_DMM
NaN	3		_N[+1874]TTIFLK_	N[Hex(6)HexNAc(3)dHex(2)]TTIFLK	NTTIFLK	6.24213	NaN	6.24213	Q8NBN3	TRUE	_N[+1874]TTIFLK_	N[Hex(6)HexNAc(3)dHex(2)]TTIFLK	904.058	NaN	NaN	noloss	101	y	1	1039.57	100	FALSE	sp	Q8NBN3	Q8NBN3	TM87A_HUMAN	Transmembrane protein 87A	Homo sapiens	9606	TMEM87A	1	3	Uniprot_reviewed_Human_IRT_022019_DMM
NaN	3		_N[+1874]TTIFLK_	N[Hex(6)HexNAc(3)dHex(2)]TTIFLK	NTTIFLK	6.24213	NaN	6.24213	Q8NBN3	TRUE	_N[+1874]TTIFLK_	N[Hex(6)HexNAc(3)dHex(2)]TTIFLK	904.058	NaN	NaN	noloss	4	b	1	430.232	5.28258	FALSE	sp	Q8NBN3	Q8NBN3	TM87A_HUMAN	Transmembrane protein 87A	Homo sapiens	9606	TMEM87A	1	3	Uniprot_reviewed_Human_IRT_022019_DMM
NaN	3		_N[+1874]TTIFLK_	N[Hex(6)HexNAc(3)dHex(2)]TTIFLK	NTTIFLK	6.24213	NaN	6.24213	Q8NBN3	TRUE	_N[+1874]TTIFLK_	N[Hex(6)HexNAc(3)dHex(2)]TTIFLK	904.058	NaN	NaN	noloss	5	b	1	577.298	7.96696	FALSE	sp	Q8NBN3	Q8NBN3	TM87A_HUMAN	Transmembrane protein 87A	Homo sapiens	9606	TMEM87A	1	3	Uniprot_reviewed_Human_IRT_022019_DMM
NaN	3		_N[+1874]TTIFLK_	N[Hex(6)HexNAc(3)dHex(2)]TTIFLK	NTTIFLK	6.24213	NaN	6.24213	Q8NBN3	TRUE	_N[+1874]TTIFLK_	N[Hex(6)HexNAc(3)dHex(2)]TTIFLK	904.058	NaN	NaN	noloss	3	y	1	407.267	16.5859	FALSE	sp	Q8NBN3	Q8NBN3	TM87A_HUMAN	Transmembrane protein 87A	Homo sapiens	9606	TMEM87A	1	3	Uniprot_reviewed_Human_IRT_022019_DMM
NaN	3		_N[+1874]TTIFLK_	N[Hex(6)HexNAc(3)dHex(2)]TTIFLK	NTTIFLK	6.24213	NaN	6.24213	Q8NBN3	TRUE	_N[+1874]TTIFLK_	N[Hex(6)HexNAc(3)dHex(2)]TTIFLK	904.058	NaN	NaN	noloss	5	y	1	621.403	4.22899	FALSE	sp	Q8NBN3	Q8NBN3	TM87A_HUMAN	Transmembrane protein 87A	Homo sapiens	9606	TMEM87A	1	3	Uniprot_reviewed_Human_IRT_022019_DMM
NaN	3		_EQYIHEN[+1378]YSR_	EQYIHEN[Hex(6)HexNAc(2)]YSR	EQYIHENYSR	-9.37974	NaN	-9.37974	O60568	TRUE	_EQYIHEN[+1378]YSR_	EQYIHEN[Hex(6)HexNAc(2)]YSR	906.366	NaN	NaN	noloss	101	y	1	1541.69	100	FALSE	sp	O60568	O60568	PLOD3_HUMAN	Multifunctional procollagen lysine hydroxylase and glycosyltransferase LH3	Homo sapiens	9606	PLOD3	1	1	Uniprot_reviewed_Human_IRT_022019_DMM
NaN	3		_EQYIHEN[+1378]YSR_	EQYIHEN[Hex(6)HexNAc(2)]YSR	EQYIHENYSR	-9.37974	NaN	-9.37974	O60568	TRUE	_EQYIHEN[+1378]YSR_	EQYIHEN[Hex(6)HexNAc(2)]YSR	906.366	NaN	NaN	noloss	3	b	1	421.173	38.2242	FALSE	sp	O60568	O60568	PLOD3_HUMAN	Multifunctional procollagen lysine hydroxylase and glycosyltransferase LH3	Homo sapiens	9606	PLOD3	1	1	Uniprot_reviewed_Human_IRT_022019_DMM
NaN	3		_EQYIHEN[+1378]YSR_	EQYIHEN[Hex(6)HexNAc(2)]YSR	EQYIHENYSR	-9.37974	NaN	-9.37974	O60568	TRUE	_EQYIHEN[+1378]YSR_	EQYIHEN[Hex(6)HexNAc(2)]YSR	906.366	NaN	NaN	noloss	5	b	1	671.315	9.94473	FALSE	sp	O60568	O60568	PLOD3_HUMAN	Multifunctional procollagen lysine hydroxylase and glycosyltransferase LH3	Homo sapiens	9606	PLOD3	1	1	Uniprot_reviewed_Human_IRT_022019_DMM
NaN	3		_EQYIHEN[+1378]YSR_	EQYIHEN[Hex(6)HexNAc(2)]YSR	EQYIHENYSR	-9.37974	NaN	-9.37974	O60568	TRUE	_EQYIHEN[+1378]YSR_	EQYIHEN[Hex(6)HexNAc(2)]YSR	906.366	NaN	NaN	noloss	10	b	1	1320.6	11.2963	FALSE	sp	O60568	O60568	PLOD3_HUMAN	Multifunctional procollagen lysine hydroxylase and glycosyltransferase LH3	Homo sapiens	9606	PLOD3	1	1	Uniprot_reviewed_Human_IRT_022019_DMM
NaN	3		_EQYIHEN[+1378]YSR_	EQYIHEN[Hex(6)HexNAc(2)]YSR	EQYIHENYSR	-9.37974	NaN	-9.37974	O60568	TRUE	_EQYIHEN[+1378]YSR_	EQYIHEN[Hex(6)HexNAc(2)]YSR	906.366	NaN	NaN	noloss	3	y	1	425.216	9.42821	FALSE	sp	O60568	O60568	PLOD3_HUMAN	Multifunctional procollagen lysine hydroxylase and glycosyltransferase LH3	Homo sapiens	9606	PLOD3	1	1	Uniprot_reviewed_Human_IRT_022019_DMM
NaN	3		_EQYIHEN[+1378]YSR_	EQYIHEN[Hex(6)HexNAc(2)]YSR	EQYIHENYSR	-9.37974	NaN	-9.37974	O60568	TRUE	_EQYIHEN[+1378]YSR_	EQYIHEN[Hex(6)HexNAc(2)]YSR	906.366	NaN	NaN	noloss	6	y	1	805.362	9.94473	FALSE	sp	O60568	O60568	PLOD3_HUMAN	Multifunctional procollagen lysine hydroxylase and glycosyltransferase LH3	Homo sapiens	9606	PLOD3	1	1	Uniprot_reviewed_Human_IRT_022019_DMM
NaN	4		_YHYN[+1378]GTFLDGTLFDSSHNR_	YHYN[Hex(6)HexNAc(2)]GTFLDGTLFDSSHNR	YHYNGTFLDGTLFDSSHNR	48.1918	NaN	48.1918	O95302	TRUE	_YHYN[+1378]GTFLDGTLFDSSHNR_	YHYN[Hex(6)HexNAc(2)]GTFLDGTLFDSSHNR	906.377	NaN	NaN	noloss	100	y	2	1122.51	91.6796	FALSE	sp	O95302	O95302	FKBP9_HUMAN	Peptidyl-prolyl cis-trans isomerase FKBP9	Homo sapiens	9606	FKBP9	1	2	Uniprot_reviewed_Human_IRT_022019_DMM
NaN	4		_YHYN[+1378]GTFLDGTLFDSSHNR_	YHYN[Hex(6)HexNAc(2)]GTFLDGTLFDSSHNR	YHYNGTFLDGTLFDSSHNR	48.1918	NaN	48.1918	O95302	TRUE	_YHYN[+1378]GTFLDGTLFDSSHNR_	YHYN[Hex(6)HexNAc(2)]GTFLDGTLFDSSHNR	906.377	NaN	NaN	noloss	9	b	1	1111.49	17.3145	TRUE	sp	O95302	O95302	FKBP9_HUMAN	Peptidyl-prolyl cis-trans isomerase FKBP9	Homo sapiens	9606	FKBP9	1	2	Uniprot_reviewed_Human_IRT_022019_DMM
NaN	4		_YHYN[+1378]GTFLDGTLFDSSHNR_	YHYN[Hex(6)HexNAc(2)]GTFLDGTLFDSSHNR	YHYNGTFLDGTLFDSSHNR	48.1918	NaN	48.1918	O95302	TRUE	_YHYN[+1378]GTFLDGTLFDSSHNR_	YHYN[Hex(6)HexNAc(2)]GTFLDGTLFDSSHNR	906.377	NaN	NaN	noloss	7	y	1	862.383	78.483	FALSE	sp	O95302	O95302	FKBP9_HUMAN	Peptidyl-prolyl cis-trans isomerase FKBP9	Homo sapiens	9606	FKBP9	1	2	Uniprot_reviewed_Human_IRT_022019_DMM
NaN	4		_YHYN[+1378]GTFLDGTLFDSSHNR_	YHYN[Hex(6)HexNAc(2)]GTFLDGTLFDSSHNR	YHYNGTFLDGTLFDSSHNR	48.1918	NaN	48.1918	O95302	TRUE	_YHYN[+1378]GTFLDGTLFDSSHNR_	YHYN[Hex(6)HexNAc(2)]GTFLDGTLFDSSHNR	906.377	NaN	NaN	noloss	8	y	1	975.465	35.6786	FALSE	sp	O95302	O95302	FKBP9_HUMAN	Peptidyl-prolyl cis-trans isomerase FKBP9	Homo sapiens	9606	FKBP9	1	2	Uniprot_reviewed_Human_IRT_022019_DMM
NaN	4		_YHYN[+1378]GTFLDGTLFDSSHNR_	YHYN[Hex(6)HexNAc(2)]GTFLDGTLFDSSHNR	YHYNGTFLDGTLFDSSHNR	48.1918	NaN	48.1918	O95302	TRUE	_YHYN[+1378]GTFLDGTLFDSSHNR_	YHYN[Hex(6)HexNAc(2)]GTFLDGTLFDSSHNR	906.377	NaN	NaN	noloss	10	y	1	1133.53	100	FALSE	sp	O95302	O95302	FKBP9_HUMAN	Peptidyl-prolyl cis-trans isomerase FKBP9	Homo sapiens	9606	FKBP9	1	2	Uniprot_reviewed_Human_IRT_022019_DMM
NaN	4		_YHYN[+1378]GTFLDGTLFDSSHNR_	YHYN[Hex(6)HexNAc(2)]GTFLDGTLFDSSHNR	YHYNGTFLDGTLFDSSHNR	48.1918	NaN	48.1918	O95302	TRUE	_YHYN[+1378]GTFLDGTLFDSSHNR_	YHYN[Hex(6)HexNAc(2)]GTFLDGTLFDSSHNR	906.377	NaN	NaN	noloss	11	y	1	1248.56	40.3665	FALSE	sp	O95302	O95302	FKBP9_HUMAN	Peptidyl-prolyl cis-trans isomerase FKBP9	Homo sapiens	9606	FKBP9	1	2	Uniprot_reviewed_Human_IRT_022019_DMM
NaN	4		_YHYN[+1378]GTFLDGTLFDSSHNR_	YHYN[Hex(6)HexNAc(2)]GTFLDGTLFDSSHNR	YHYNGTFLDGTLFDSSHNR	48.1918	NaN	48.1918	O95302	TRUE	_YHYN[+1378]GTFLDGTLFDSSHNR_	YHYN[Hex(6)HexNAc(2)]GTFLDGTLFDSSHNR	906.377	NaN	NaN	noloss	12	y	1	1361.65	20.2198	FALSE	sp	O95302	O95302	FKBP9_HUMAN	Peptidyl-prolyl cis-trans isomerase FKBP9	Homo sapiens	9606	FKBP9	1	2	Uniprot_reviewed_Human_IRT_022019_DMM
NaN	3		_VLQC[+57]LN[+1216]ISVLSQK_	VLQC[Carbamidomethyl]LN[Hex(5)HexNAc(2)]ISVLSQK	VLQCLNISVLSQK	60.7003	NaN	60.7003	Q9Y337	TRUE	_VLQC[+57]LN[+1216]ISVLSQK_	VLQC[Carbamidomethyl]LN[Hex(5)HexNAc(2)]ISVLSQK	906.759	NaN	NaN	noloss	100	y	1	1501.84	38.3519	FALSE	sp	Q9Y337	Q9Y337	KLK5_HUMAN	Kallikrein-5	Homo sapiens	9606	KLK5	1	3	Uniprot_reviewed_Human_IRT_022019_DMM
NaN	3		_VLQC[+57]LN[+1216]ISVLSQK_	VLQC[Carbamidomethyl]LN[Hex(5)HexNAc(2)]ISVLSQK	VLQCLNISVLSQK	60.7003	NaN	60.7003	Q9Y337	TRUE	_VLQC[+57]LN[+1216]ISVLSQK_	VLQC[Carbamidomethyl]LN[Hex(5)HexNAc(2)]ISVLSQK	906.759	NaN	NaN	noloss	4	b	1	501.248	25.7672	TRUE	sp	Q9Y337	Q9Y337	KLK5_HUMAN	Kallikrein-5	Homo sapiens	9606	KLK5	1	3	Uniprot_reviewed_Human_IRT_022019_DMM
NaN	3		_VLQC[+57]LN[+1216]ISVLSQK_	VLQC[Carbamidomethyl]LN[Hex(5)HexNAc(2)]ISVLSQK	VLQCLNISVLSQK	60.7003	NaN	60.7003	Q9Y337	TRUE	_VLQC[+57]LN[+1216]ISVLSQK_	VLQC[Carbamidomethyl]LN[Hex(5)HexNAc(2)]ISVLSQK	906.759	NaN	NaN	noloss	3	y	1	362.203	54.9254	FALSE	sp	Q9Y337	Q9Y337	KLK5_HUMAN	Kallikrein-5	Homo sapiens	9606	KLK5	1	3	Uniprot_reviewed_Human_IRT_022019_DMM
NaN	3		_VLQC[+57]LN[+1216]ISVLSQK_	VLQC[Carbamidomethyl]LN[Hex(5)HexNAc(2)]ISVLSQK	VLQCLNISVLSQK	60.7003	NaN	60.7003	Q9Y337	TRUE	_VLQC[+57]LN[+1216]ISVLSQK_	VLQC[Carbamidomethyl]LN[Hex(5)HexNAc(2)]ISVLSQK	906.759	NaN	NaN	noloss	4	y	1	475.286	38.9832	FALSE	sp	Q9Y337	Q9Y337	KLK5_HUMAN	Kallikrein-5	Homo sapiens	9606	KLK5	1	3	Uniprot_reviewed_Human_IRT_022019_DMM
NaN	3		_VLQC[+57]LN[+1216]ISVLSQK_	VLQC[Carbamidomethyl]LN[Hex(5)HexNAc(2)]ISVLSQK	VLQCLNISVLSQK	60.7003	NaN	60.7003	Q9Y337	TRUE	_VLQC[+57]LN[+1216]ISVLSQK_	VLQC[Carbamidomethyl]LN[Hex(5)HexNAc(2)]ISVLSQK	906.759	NaN	NaN	noloss	6	y	1	661.388	100	FALSE	sp	Q9Y337	Q9Y337	KLK5_HUMAN	Kallikrein-5	Homo sapiens	9606	KLK5	1	3	Uniprot_reviewed_Human_IRT_022019_DMM
NaN	3		_VLQC[+57]LN[+1216]ISVLSQK_	VLQC[Carbamidomethyl]LN[Hex(5)HexNAc(2)]ISVLSQK	VLQCLNISVLSQK	60.7003	NaN	60.7003	Q9Y337	TRUE	_VLQC[+57]LN[+1216]ISVLSQK_	VLQC[Carbamidomethyl]LN[Hex(5)HexNAc(2)]ISVLSQK	906.759	NaN	NaN	noloss	7	y	1	774.471	28.4084	FALSE	sp	Q9Y337	Q9Y337	KLK5_HUMAN	Kallikrein-5	Homo sapiens	9606	KLK5	1	3	Uniprot_reviewed_Human_IRT_022019_DMM
NaN	3		_VLQC[+57]LN[+1216]ISVLSQK_	VLQC[Carbamidomethyl]LN[Hex(5)HexNAc(2)]ISVLSQK	VLQCLNISVLSQK	60.7003	NaN	60.7003	Q9Y337	TRUE	_VLQC[+57]LN[+1216]ISVLSQK_	VLQC[Carbamidomethyl]LN[Hex(5)HexNAc(2)]ISVLSQK	906.759	NaN	NaN	noloss	10	y	1	1161.63	33.4871	FALSE	sp	Q9Y337	Q9Y337	KLK5_HUMAN	Kallikrein-5	Homo sapiens	9606	KLK5	1	3	Uniprot_reviewed_Human_IRT_022019_DMM
NaN	3		_AN[+1582]ATLLLGPLR_	AN[Hex(6)HexNAc(3)]ATLLLGPLR	ANATLLLGPLR	52.0767	NaN	52.0767	O14594	TRUE	_AN[+1582]ATLLLGPLR_	AN[Hex(6)HexNAc(3)]ATLLLGPLR	907.421	NaN	NaN	noloss	101	y	1	1341.77	100	FALSE	sp	O14594	O14594	NCAN_HUMAN	Neurocan core protein	Homo sapiens	9606	NCAN	1	3	Uniprot_reviewed_Human_IRT_022019_DMM
NaN	3		_AN[+1582]ATLLLGPLR_	AN[Hex(6)HexNAc(3)]ATLLLGPLR	ANATLLLGPLR	52.0767	NaN	52.0767	O14594	TRUE	_AN[+1582]ATLLLGPLR_	AN[Hex(6)HexNAc(3)]ATLLLGPLR	907.421	NaN	NaN	noloss	4	y	1	442.277	9.74857	FALSE	sp	O14594	O14594	NCAN_HUMAN	Neurocan core protein	Homo sapiens	9606	NCAN	1	3	Uniprot_reviewed_Human_IRT_022019_DMM
NaN	3		_AN[+1582]ATLLLGPLR_	AN[Hex(6)HexNAc(3)]ATLLLGPLR	ANATLLLGPLR	52.0767	NaN	52.0767	O14594	TRUE	_AN[+1582]ATLLLGPLR_	AN[Hex(6)HexNAc(3)]ATLLLGPLR	907.421	NaN	NaN	noloss	5	y	1	555.36	4.48552	FALSE	sp	O14594	O14594	NCAN_HUMAN	Neurocan core protein	Homo sapiens	9606	NCAN	1	3	Uniprot_reviewed_Human_IRT_022019_DMM
NaN	3		_AN[+1582]ATLLLGPLR_	AN[Hex(6)HexNAc(3)]ATLLLGPLR	ANATLLLGPLR	52.0767	NaN	52.0767	O14594	TRUE	_AN[+1582]ATLLLGPLR_	AN[Hex(6)HexNAc(3)]ATLLLGPLR	907.421	NaN	NaN	noloss	6	y	1	668.444	5.3565	FALSE	sp	O14594	O14594	NCAN_HUMAN	Neurocan core protein	Homo sapiens	9606	NCAN	1	3	Uniprot_reviewed_Human_IRT_022019_DMM
NaN	3		_N[+1769]TTSYVLR_	N[Hex(5)HexNAc(4)dHex(1)]TTSYVLR	NTTSYVLR	-4.99456	NaN	-4.99456	P24821	TRUE	_N[+1769]TTSYVLR_	N[Hex(5)HexNAc(4)dHex(1)]TTSYVLR	908.053	NaN	NaN	noloss	101	y	1	1156.58	100	FALSE	sp	P24821	P24821	TENA_HUMAN	Tenascin	Homo sapiens	9606	TNC	1	3	Uniprot_reviewed_Human_IRT_022019_DMM
NaN	3		_N[+1769]TTSYVLR_	N[Hex(5)HexNAc(4)dHex(1)]TTSYVLR	NTTSYVLR	-4.99456	NaN	-4.99456	P24821	TRUE	_N[+1769]TTSYVLR_	N[Hex(5)HexNAc(4)dHex(1)]TTSYVLR	908.053	NaN	NaN	noloss	4	y	1	550.328	3.78812	FALSE	sp	P24821	P24821	TENA_HUMAN	Tenascin	Homo sapiens	9606	TNC	1	3	Uniprot_reviewed_Human_IRT_022019_DMM
NaN	3		_N[+1769]TTSYVLR_	N[Hex(5)HexNAc(4)dHex(1)]TTSYVLR	NTTSYVLR	-4.99456	NaN	-4.99456	P24821	TRUE	_N[+1769]TTSYVLR_	N[Hex(5)HexNAc(4)dHex(1)]TTSYVLR	908.053	NaN	NaN	noloss	5	y	1	637.364	3.91987	FALSE	sp	P24821	P24821	TENA_HUMAN	Tenascin	Homo sapiens	9606	TNC	1	3	Uniprot_reviewed_Human_IRT_022019_DMM
NaN	3		_N[+1769]TTSYVLR_	N[Hex(5)HexNAc(4)dHex(1)]TTSYVLR	NTTSYVLR	-4.99456	NaN	-4.99456	P24821	TRUE	_N[+1769]TTSYVLR_	N[Hex(5)HexNAc(4)dHex(1)]TTSYVLR	908.053	NaN	NaN	noloss	6	y	1	738.409	6.50421	FALSE	sp	P24821	P24821	TENA_HUMAN	Tenascin	Homo sapiens	9606	TNC	1	3	Uniprot_reviewed_Human_IRT_022019_DMM
NaN	3		_N[+1769]TTSYVLR_	N[Hex(5)HexNAc(4)dHex(1)]TTSYVLR	NTTSYVLR	-4.99456	NaN	-4.99456	P24821	TRUE	_N[+1769]TTSYVLR_	N[Hex(5)HexNAc(4)dHex(1)]TTSYVLR	908.053	NaN	NaN	noloss	7	y	1	839.469	4.6124	FALSE	sp	P24821	P24821	TENA_HUMAN	Tenascin	Homo sapiens	9606	TNC	1	3	Uniprot_reviewed_Human_IRT_022019_DMM
NaN	3		_DVN[+1362]C[+57]SVMGPQEK_	DVN[Hex(5)HexNAc(2)dHex(1)]C[Carbamidomethyl]SVMGPQEK	DVNCSVMGPQEK	-5.28299	NaN	-5.28299	P53634	TRUE	_DVN[+1362]C[+57]SVMGPQEK_	DVN[Hex(5)HexNAc(2)dHex(1)]C[Carbamidomethyl]SVMGPQEK	909.364	NaN	NaN	noloss	100	y	1	1363.6	62.7751	FALSE	sp	P53634	P53634	CATC_HUMAN	Dipeptidyl peptidase 1	Homo sapiens	9606	CTSC	1	2	Uniprot_reviewed_Human_IRT_022019_DMM
NaN	3		_DVN[+1362]C[+57]SVMGPQEK_	DVN[Hex(5)HexNAc(2)dHex(1)]C[Carbamidomethyl]SVMGPQEK	DVNCSVMGPQEK	-5.28299	NaN	-5.28299	P53634	TRUE	_DVN[+1362]C[+57]SVMGPQEK_	DVN[Hex(5)HexNAc(2)dHex(1)]C[Carbamidomethyl]SVMGPQEK	909.364	NaN	NaN	noloss	4	b	1	489.173	22.7456	FALSE	sp	P53634	P53634	CATC_HUMAN	Dipeptidyl peptidase 1	Homo sapiens	9606	CTSC	1	2	Uniprot_reviewed_Human_IRT_022019_DMM
NaN	3		_DVN[+1362]C[+57]SVMGPQEK_	DVN[Hex(5)HexNAc(2)dHex(1)]C[Carbamidomethyl]SVMGPQEK	DVNCSVMGPQEK	-5.28299	NaN	-5.28299	P53634	TRUE	_DVN[+1362]C[+57]SVMGPQEK_	DVN[Hex(5)HexNAc(2)dHex(1)]C[Carbamidomethyl]SVMGPQEK	909.364	NaN	NaN	noloss	4	y	1	501.269	57.9941	FALSE	sp	P53634	P53634	CATC_HUMAN	Dipeptidyl peptidase 1	Homo sapiens	9606	CTSC	1	2	Uniprot_reviewed_Human_IRT_022019_DMM
NaN	3		_DVN[+1362]C[+57]SVMGPQEK_	DVN[Hex(5)HexNAc(2)dHex(1)]C[Carbamidomethyl]SVMGPQEK	DVNCSVMGPQEK	-5.28299	NaN	-5.28299	P53634	TRUE	_DVN[+1362]C[+57]SVMGPQEK_	DVN[Hex(5)HexNAc(2)dHex(1)]C[Carbamidomethyl]SVMGPQEK	909.364	NaN	NaN	noloss	5	y	1	558.287	100	FALSE	sp	P53634	P53634	CATC_HUMAN	Dipeptidyl peptidase 1	Homo sapiens	9606	CTSC	1	2	Uniprot_reviewed_Human_IRT_022019_DMM
NaN	3		_DVN[+1362]C[+57]SVMGPQEK_	DVN[Hex(5)HexNAc(2)dHex(1)]C[Carbamidomethyl]SVMGPQEK	DVNCSVMGPQEK	-5.28299	NaN	-5.28299	P53634	TRUE	_DVN[+1362]C[+57]SVMGPQEK_	DVN[Hex(5)HexNAc(2)dHex(1)]C[Carbamidomethyl]SVMGPQEK	909.364	NaN	NaN	noloss	6	y	1	689.327	100	FALSE	sp	P53634	P53634	CATC_HUMAN	Dipeptidyl peptidase 1	Homo sapiens	9606	CTSC	1	2	Uniprot_reviewed_Human_IRT_022019_DMM
NaN	3		_DVN[+1362]C[+57]SVMGPQEK_	DVN[Hex(5)HexNAc(2)dHex(1)]C[Carbamidomethyl]SVMGPQEK	DVNCSVMGPQEK	-5.28299	NaN	-5.28299	P53634	TRUE	_DVN[+1362]C[+57]SVMGPQEK_	DVN[Hex(5)HexNAc(2)dHex(1)]C[Carbamidomethyl]SVMGPQEK	909.364	NaN	NaN	noloss	8	y	1	875.423	33.284	FALSE	sp	P53634	P53634	CATC_HUMAN	Dipeptidyl peptidase 1	Homo sapiens	9606	CTSC	1	2	Uniprot_reviewed_Human_IRT_022019_DMM
NaN	3		_DVN[+1362]C[+57]SVMGPQEK_	DVN[Hex(5)HexNAc(2)dHex(1)]C[Carbamidomethyl]SVMGPQEK	DVNCSVMGPQEK	-5.28299	NaN	-5.28299	P53634	TRUE	_DVN[+1362]C[+57]SVMGPQEK_	DVN[Hex(5)HexNAc(2)dHex(1)]C[Carbamidomethyl]SVMGPQEK	909.364	NaN	NaN	noloss	9	y	1	1035.47	18.5562	TRUE	sp	P53634	P53634	CATC_HUMAN	Dipeptidyl peptidase 1	Homo sapiens	9606	CTSC	1	2	Uniprot_reviewed_Human_IRT_022019_DMM
NaN	2		_LLNINPN[+892]K_	LLNINPN[Hex(3)HexNAc(2)]K	LLNINPNK	1.70279	NaN	1.70279	P11279	TRUE	_LLNINPN[+892]K_	LLNINPN[Hex(3)HexNAc(2)]K	909.436	NaN	NaN	noloss	100	y	1	925.545	97.059	FALSE	sp	P11279	P11279	LAMP1_HUMAN	Lysosome-associated membrane glycoprotein 1	Homo sapiens	9606	LAMP1	1	3	Uniprot_reviewed_Human_IRT_022019_DMM
NaN	2		_LLNINPN[+892]K_	LLNINPN[Hex(3)HexNAc(2)]K	LLNINPNK	1.70279	NaN	1.70279	P11279	TRUE	_LLNINPN[+892]K_	LLNINPN[Hex(3)HexNAc(2)]K	909.436	NaN	NaN	noloss	4	b	1	454.302	14.5528	FALSE	sp	P11279	P11279	LAMP1_HUMAN	Lysosome-associated membrane glycoprotein 1	Homo sapiens	9606	LAMP1	1	3	Uniprot_reviewed_Human_IRT_022019_DMM
NaN	2		_LLNINPN[+892]K_	LLNINPN[Hex(3)HexNAc(2)]K	LLNINPNK	1.70279	NaN	1.70279	P11279	TRUE	_LLNINPN[+892]K_	LLNINPN[Hex(3)HexNAc(2)]K	909.436	NaN	NaN	noloss	5	b	1	568.343	20.417	FALSE	sp	P11279	P11279	LAMP1_HUMAN	Lysosome-associated membrane glycoprotein 1	Homo sapiens	9606	LAMP1	1	3	Uniprot_reviewed_Human_IRT_022019_DMM
NaN	2		_LLNINPN[+892]K_	LLNINPN[Hex(3)HexNAc(2)]K	LLNINPNK	1.70279	NaN	1.70279	P11279	TRUE	_LLNINPN[+892]K_	LLNINPN[Hex(3)HexNAc(2)]K	909.436	NaN	NaN	noloss	3	y	1	358.208	100	FALSE	sp	P11279	P11279	LAMP1_HUMAN	Lysosome-associated membrane glycoprotein 1	Homo sapiens	9606	LAMP1	1	3	Uniprot_reviewed_Human_IRT_022019_DMM
NaN	2		_LLNINPN[+892]K_	LLNINPN[Hex(3)HexNAc(2)]K	LLNINPNK	1.70279	NaN	1.70279	P11279	TRUE	_LLNINPN[+892]K_	LLNINPN[Hex(3)HexNAc(2)]K	909.436	NaN	NaN	noloss	4	y	1	472.251	37.7997	FALSE	sp	P11279	P11279	LAMP1_HUMAN	Lysosome-associated membrane glycoprotein 1	Homo sapiens	9606	LAMP1	1	3	Uniprot_reviewed_Human_IRT_022019_DMM
NaN	2		_LLNINPN[+892]K_	LLNINPN[Hex(3)HexNAc(2)]K	LLNINPNK	1.70279	NaN	1.70279	P11279	TRUE	_LLNINPN[+892]K_	LLNINPN[Hex(3)HexNAc(2)]K	909.436	NaN	NaN	noloss	5	y	1	585.335	4.45679	TRUE	sp	P11279	P11279	LAMP1_HUMAN	Lysosome-associated membrane glycoprotein 1	Homo sapiens	9606	LAMP1	1	3	Uniprot_reviewed_Human_IRT_022019_DMM
NaN	2		_LLNINPN[+892]K_	LLNINPN[Hex(3)HexNAc(2)]K	LLNINPNK	1.70279	NaN	1.70279	P11279	TRUE	_LLNINPN[+892]K_	LLNINPN[Hex(3)HexNAc(2)]K	909.436	NaN	NaN	noloss	6	y	1	699.378	7.51166	FALSE	sp	P11279	P11279	LAMP1_HUMAN	Lysosome-associated membrane glycoprotein 1	Homo sapiens	9606	LAMP1	1	3	Uniprot_reviewed_Human_IRT_022019_DMM
NaN	3		_LN[+1541]YTLSQGHR_	LN[Hex(7)HexNAc(2)]YTLSQGHR	LNYTLSQGHR	-7.38833	NaN	-7.38833	P15144	TRUE	_LN[+1541]YTLSQGHR_	LN[Hex(7)HexNAc(2)]YTLSQGHR	910.385	NaN	NaN	noloss	101	y	1	1391.68	100	FALSE	sp	P15144	P15144	AMPN_HUMAN	Aminopeptidase N	Homo sapiens	9606	ANPEP	1	4	Uniprot_reviewed_Human_IRT_022019_DMM
NaN	3		_LN[+1541]YTLSQGHR_	LN[Hex(7)HexNAc(2)]YTLSQGHR	LNYTLSQGHR	-7.38833	NaN	-7.38833	P15144	TRUE	_LN[+1541]YTLSQGHR_	LN[Hex(7)HexNAc(2)]YTLSQGHR	910.385	NaN	NaN	noloss	3	y	1	369.197	11.8791	FALSE	sp	P15144	P15144	AMPN_HUMAN	Aminopeptidase N	Homo sapiens	9606	ANPEP	1	4	Uniprot_reviewed_Human_IRT_022019_DMM
NaN	3		_LN[+1541]YTLSQGHR_	LN[Hex(7)HexNAc(2)]YTLSQGHR	LNYTLSQGHR	-7.38833	NaN	-7.38833	P15144	TRUE	_LN[+1541]YTLSQGHR_	LN[Hex(7)HexNAc(2)]YTLSQGHR	910.385	NaN	NaN	noloss	5	y	1	584.289	29.5598	FALSE	sp	P15144	P15144	AMPN_HUMAN	Aminopeptidase N	Homo sapiens	9606	ANPEP	1	4	Uniprot_reviewed_Human_IRT_022019_DMM
NaN	3		_LN[+1541]YTLSQGHR_	LN[Hex(7)HexNAc(2)]YTLSQGHR	LNYTLSQGHR	-7.38833	NaN	-7.38833	P15144	TRUE	_LN[+1541]YTLSQGHR_	LN[Hex(7)HexNAc(2)]YTLSQGHR	910.385	NaN	NaN	noloss	6	y	1	697.361	42.3131	FALSE	sp	P15144	P15144	AMPN_HUMAN	Aminopeptidase N	Homo sapiens	9606	ANPEP	1	4	Uniprot_reviewed_Human_IRT_022019_DMM
NaN	3		_LN[+1541]YTLSQGHR_	LN[Hex(7)HexNAc(2)]YTLSQGHR	LNYTLSQGHR	-7.38833	NaN	-7.38833	P15144	TRUE	_LN[+1541]YTLSQGHR_	LN[Hex(7)HexNAc(2)]YTLSQGHR	910.385	NaN	NaN	noloss	7	y	1	798.415	29.5598	FALSE	sp	P15144	P15144	AMPN_HUMAN	Aminopeptidase N	Homo sapiens	9606	ANPEP	1	4	Uniprot_reviewed_Human_IRT_022019_DMM
NaN	3		_LN[+1541]YTLSQGHR_	LN[Hex(7)HexNAc(2)]YTLSQGHR	LNYTLSQGHR	-7.38833	NaN	-7.38833	P15144	TRUE	_LN[+1541]YTLSQGHR_	LN[Hex(7)HexNAc(2)]YTLSQGHR	910.385	NaN	NaN	noloss	8	y	1	961.481	28.5135	FALSE	sp	P15144	P15144	AMPN_HUMAN	Aminopeptidase N	Homo sapiens	9606	ANPEP	1	4	Uniprot_reviewed_Human_IRT_022019_DMM
NaN	3		_N[+1695]SSDETFLK_	N[Hex(4)HexNAc(3)dHex(1)NeuAc(1)]SSDETFLK	NSSDETFLK	1.35785	NaN	1.35785	Q14956	TRUE	_N[+1695]SSDETFLK_	N[Hex(4)HexNAc(3)dHex(1)NeuAc(1)]SSDETFLK	912.369	NaN	NaN	noloss	100	y	1	1040.49	100	FALSE	sp	Q14956	Q14956	GPNMB_HUMAN	Transmembrane glycoprotein NMB	Homo sapiens	9606	GPNMB	1	2	Uniprot_reviewed_Human_IRT_022019_DMM
NaN	3		_N[+1695]SSDETFLK_	N[Hex(4)HexNAc(3)dHex(1)NeuAc(1)]SSDETFLK	NSSDETFLK	1.35785	NaN	1.35785	Q14956	TRUE	_N[+1695]SSDETFLK_	N[Hex(4)HexNAc(3)dHex(1)NeuAc(1)]SSDETFLK	912.369	NaN	NaN	noloss	9	b	1	1022.47	4.70507	FALSE	sp	Q14956	Q14956	GPNMB_HUMAN	Transmembrane glycoprotein NMB	Homo sapiens	9606	GPNMB	1	2	Uniprot_reviewed_Human_IRT_022019_DMM
NaN	3		_N[+1695]SSDETFLK_	N[Hex(4)HexNAc(3)dHex(1)NeuAc(1)]SSDETFLK	NSSDETFLK	1.35785	NaN	1.35785	Q14956	TRUE	_N[+1695]SSDETFLK_	N[Hex(4)HexNAc(3)dHex(1)NeuAc(1)]SSDETFLK	912.369	NaN	NaN	noloss	3	y	1	407.267	4.70507	TRUE	sp	Q14956	Q14956	GPNMB_HUMAN	Transmembrane glycoprotein NMB	Homo sapiens	9606	GPNMB	1	2	Uniprot_reviewed_Human_IRT_022019_DMM
NaN	3		_N[+1695]SSDETFLK_	N[Hex(4)HexNAc(3)dHex(1)NeuAc(1)]SSDETFLK	NSSDETFLK	1.35785	NaN	1.35785	Q14956	TRUE	_N[+1695]SSDETFLK_	N[Hex(4)HexNAc(3)dHex(1)NeuAc(1)]SSDETFLK	912.369	NaN	NaN	noloss	4	y	1	508.31	10.2306	FALSE	sp	Q14956	Q14956	GPNMB_HUMAN	Transmembrane glycoprotein NMB	Homo sapiens	9606	GPNMB	1	2	Uniprot_reviewed_Human_IRT_022019_DMM
NaN	3		_N[+1695]SSDETFLK_	N[Hex(4)HexNAc(3)dHex(1)NeuAc(1)]SSDETFLK	NSSDETFLK	1.35785	NaN	1.35785	Q14956	TRUE	_N[+1695]SSDETFLK_	N[Hex(4)HexNAc(3)dHex(1)NeuAc(1)]SSDETFLK	912.369	NaN	NaN	noloss	5	y	1	637.357	11.193	FALSE	sp	Q14956	Q14956	GPNMB_HUMAN	Transmembrane glycoprotein NMB	Homo sapiens	9606	GPNMB	1	2	Uniprot_reviewed_Human_IRT_022019_DMM
NaN	3		_N[+1695]SSDETFLK_	N[Hex(4)HexNAc(3)dHex(1)NeuAc(1)]SSDETFLK	NSSDETFLK	1.35785	NaN	1.35785	Q14956	TRUE	_N[+1695]SSDETFLK_	N[Hex(4)HexNAc(3)dHex(1)NeuAc(1)]SSDETFLK	912.369	NaN	NaN	noloss	7	y	1	839.42	6.06753	FALSE	sp	Q14956	Q14956	GPNMB_HUMAN	Transmembrane glycoprotein NMB	Homo sapiens	9606	GPNMB	1	2	Uniprot_reviewed_Human_IRT_022019_DMM
NaN	3		_N[+1695]SSDETFLK_	N[Hex(4)HexNAc(3)dHex(1)NeuAc(1)]SSDETFLK	NSSDETFLK	1.35785	NaN	1.35785	Q14956	TRUE	_N[+1695]SSDETFLK_	N[Hex(4)HexNAc(3)dHex(1)NeuAc(1)]SSDETFLK	912.369	NaN	NaN	noloss	8	y	1	926.442	8.01389	FALSE	sp	Q14956	Q14956	GPNMB_HUMAN	Transmembrane glycoprotein NMB	Homo sapiens	9606	GPNMB	1	2	Uniprot_reviewed_Human_IRT_022019_DMM
NaN	3		_AN[+1915]YTILK_	AN[Hex(5)HexNAc(4)dHex(2)]YTILK	ANYTILK	5.68292	NaN	5.68292	Q02487	TRUE	_AN[+1915]YTILK_	AN[Hex(5)HexNAc(4)dHex(2)]YTILK	913.061	NaN	NaN	noloss	101	y	1	1025.55	100	FALSE	sp	Q02487	Q02487	DSC2_HUMAN	Desmocollin-2	Homo sapiens	9606	DSC2	1	1	Uniprot_reviewed_Human_IRT_022019_DMM
NaN	3		_AN[+1915]YTILK_	AN[Hex(5)HexNAc(4)dHex(2)]YTILK	ANYTILK	5.68292	NaN	5.68292	Q02487	TRUE	_AN[+1915]YTILK_	AN[Hex(5)HexNAc(4)dHex(2)]YTILK	913.061	NaN	NaN	noloss	4	b	1	450.201	9.69721	FALSE	sp	Q02487	Q02487	DSC2_HUMAN	Desmocollin-2	Homo sapiens	9606	DSC2	1	1	Uniprot_reviewed_Human_IRT_022019_DMM
NaN	3		_AN[+1915]YTILK_	AN[Hex(5)HexNAc(4)dHex(2)]YTILK	ANYTILK	5.68292	NaN	5.68292	Q02487	TRUE	_AN[+1915]YTILK_	AN[Hex(5)HexNAc(4)dHex(2)]YTILK	913.061	NaN	NaN	noloss	5	b	1	563.281	7.63504	FALSE	sp	Q02487	Q02487	DSC2_HUMAN	Desmocollin-2	Homo sapiens	9606	DSC2	1	1	Uniprot_reviewed_Human_IRT_022019_DMM
NaN	3		_AN[+1915]YTILK_	AN[Hex(5)HexNAc(4)dHex(2)]YTILK	ANYTILK	5.68292	NaN	5.68292	Q02487	TRUE	_AN[+1915]YTILK_	AN[Hex(5)HexNAc(4)dHex(2)]YTILK	913.061	NaN	NaN	noloss	3	y	1	373.282	6.92521	FALSE	sp	Q02487	Q02487	DSC2_HUMAN	Desmocollin-2	Homo sapiens	9606	DSC2	1	1	Uniprot_reviewed_Human_IRT_022019_DMM
NaN	3		_AN[+1915]YTILK_	AN[Hex(5)HexNAc(4)dHex(2)]YTILK	ANYTILK	5.68292	NaN	5.68292	Q02487	TRUE	_AN[+1915]YTILK_	AN[Hex(5)HexNAc(4)dHex(2)]YTILK	913.061	NaN	NaN	noloss	4	y	1	474.329	6.25	FALSE	sp	Q02487	Q02487	DSC2_HUMAN	Desmocollin-2	Homo sapiens	9606	DSC2	1	1	Uniprot_reviewed_Human_IRT_022019_DMM
NaN	3		_AN[+1915]YTILK_	AN[Hex(5)HexNAc(4)dHex(2)]YTILK	ANYTILK	5.68292	NaN	5.68292	Q02487	TRUE	_AN[+1915]YTILK_	AN[Hex(5)HexNAc(4)dHex(2)]YTILK	913.061	NaN	NaN	noloss	5	y	1	637.392	5.40359	FALSE	sp	Q02487	Q02487	DSC2_HUMAN	Desmocollin-2	Homo sapiens	9606	DSC2	1	1	Uniprot_reviewed_Human_IRT_022019_DMM
NaN	3		_VQPFN[+1623]VTQGK_	VQPFN[Hex(5)HexNAc(4)]VTQGK	VQPFNVTQGK	1.92846	NaN	1.92846	P13473	TRUE	_VQPFN[+1623]VTQGK_	VQPFN[Hex(5)HexNAc(4)]VTQGK	914.065	NaN	NaN	noloss	100	y	1	1117.6	100	FALSE	sp	P13473	P13473	LAMP2_HUMAN	Lysosome-associated membrane glycoprotein 2	Homo sapiens	9606	LAMP2	1	2	Uniprot_reviewed_Human_IRT_022019_DMM
NaN	3		_VQPFN[+1623]VTQGK_	VQPFN[Hex(5)HexNAc(4)]VTQGK	VQPFNVTQGK	1.92846	NaN	1.92846	P13473	TRUE	_VQPFN[+1623]VTQGK_	VQPFN[Hex(5)HexNAc(4)]VTQGK	914.065	NaN	NaN	noloss	6	b	1	685.362	25	FALSE	sp	P13473	P13473	LAMP2_HUMAN	Lysosome-associated membrane glycoprotein 2	Homo sapiens	9606	LAMP2	1	2	Uniprot_reviewed_Human_IRT_022019_DMM
NaN	3		_VQPFN[+1623]VTQGK_	VQPFN[Hex(5)HexNAc(4)]VTQGK	VQPFNVTQGK	1.92846	NaN	1.92846	P13473	TRUE	_VQPFN[+1623]VTQGK_	VQPFN[Hex(5)HexNAc(4)]VTQGK	914.065	NaN	NaN	noloss	7	b	1	786.401	10.0939	FALSE	sp	P13473	P13473	LAMP2_HUMAN	Lysosome-associated membrane glycoprotein 2	Homo sapiens	9606	LAMP2	1	2	Uniprot_reviewed_Human_IRT_022019_DMM
NaN	3		_VQPFN[+1623]VTQGK_	VQPFN[Hex(5)HexNAc(4)]VTQGK	VQPFNVTQGK	1.92846	NaN	1.92846	P13473	TRUE	_VQPFN[+1623]VTQGK_	VQPFN[Hex(5)HexNAc(4)]VTQGK	914.065	NaN	NaN	noloss	4	y	1	433.24	41.7101	FALSE	sp	P13473	P13473	LAMP2_HUMAN	Lysosome-associated membrane glycoprotein 2	Homo sapiens	9606	LAMP2	1	2	Uniprot_reviewed_Human_IRT_022019_DMM
NaN	3		_VQPFN[+1623]VTQGK_	VQPFN[Hex(5)HexNAc(4)]VTQGK	VQPFNVTQGK	1.92846	NaN	1.92846	P13473	TRUE	_VQPFN[+1623]VTQGK_	VQPFN[Hex(5)HexNAc(4)]VTQGK	914.065	NaN	NaN	noloss	5	y	1	532.309	16.9298	FALSE	sp	P13473	P13473	LAMP2_HUMAN	Lysosome-associated membrane glycoprotein 2	Homo sapiens	9606	LAMP2	1	2	Uniprot_reviewed_Human_IRT_022019_DMM
NaN	3		_VQPFN[+1623]VTQGK_	VQPFN[Hex(5)HexNAc(4)]VTQGK	VQPFNVTQGK	1.92846	NaN	1.92846	P13473	TRUE	_VQPFN[+1623]VTQGK_	VQPFN[Hex(5)HexNAc(4)]VTQGK	914.065	NaN	NaN	noloss	6	y	1	646.354	8.81348	TRUE	sp	P13473	P13473	LAMP2_HUMAN	Lysosome-associated membrane glycoprotein 2	Homo sapiens	9606	LAMP2	1	2	Uniprot_reviewed_Human_IRT_022019_DMM
NaN	3		_VQPFN[+1623]VTQGK_	VQPFN[Hex(5)HexNAc(4)]VTQGK	VQPFNVTQGK	1.92846	NaN	1.92846	P13473	TRUE	_VQPFN[+1623]VTQGK_	VQPFN[Hex(5)HexNAc(4)]VTQGK	914.065	NaN	NaN	noloss	8	y	1	890.472	86.9168	FALSE	sp	P13473	P13473	LAMP2_HUMAN	Lysosome-associated membrane glycoprotein 2	Homo sapiens	9606	LAMP2	1	2	Uniprot_reviewed_Human_IRT_022019_DMM
NaN	3		_PFN[+1851]VTQGK_	PFN[Hex(3)HexNAc(6)dHex(1)]VTQGK	PFNVTQGK	2.1356	NaN	2.1356		NaN	_PFN[+1851]VTQGK_	PFN[Hex(3)HexNAc(6)dHex(1)]VTQGK	914.393	NaN	NaN	noloss	100	y	1	890.472	100	FALSE
NaN	3		_PFN[+1851]VTQGK_	PFN[Hex(3)HexNAc(6)dHex(1)]VTQGK	PFNVTQGK	2.1356	NaN	2.1356		NaN	_PFN[+1851]VTQGK_	PFN[Hex(3)HexNAc(6)dHex(1)]VTQGK	914.393	NaN	NaN	noloss	3	b	1	359.171	36.595	FALSE
NaN	3		_PFN[+1851]VTQGK_	PFN[Hex(3)HexNAc(6)dHex(1)]VTQGK	PFNVTQGK	2.1356	NaN	2.1356		NaN	_PFN[+1851]VTQGK_	PFN[Hex(3)HexNAc(6)dHex(1)]VTQGK	914.393	NaN	NaN	noloss	4	b	1	458.241	40.4245	FALSE
NaN	3		_PFN[+1851]VTQGK_	PFN[Hex(3)HexNAc(6)dHex(1)]VTQGK	PFNVTQGK	2.1356	NaN	2.1356		NaN	_PFN[+1851]VTQGK_	PFN[Hex(3)HexNAc(6)dHex(1)]VTQGK	914.393	NaN	NaN	noloss	6	b	1	687.356	16.0989	TRUE
NaN	3		_PFN[+1851]VTQGK_	PFN[Hex(3)HexNAc(6)dHex(1)]VTQGK	PFNVTQGK	2.1356	NaN	2.1356		NaN	_PFN[+1851]VTQGK_	PFN[Hex(3)HexNAc(6)dHex(1)]VTQGK	914.393	NaN	NaN	noloss	4	y	1	433.241	52.1605	FALSE
NaN	3		_PFN[+1851]VTQGK_	PFN[Hex(3)HexNAc(6)dHex(1)]VTQGK	PFNVTQGK	2.1356	NaN	2.1356		NaN	_PFN[+1851]VTQGK_	PFN[Hex(3)HexNAc(6)dHex(1)]VTQGK	914.393	NaN	NaN	noloss	5	y	1	532.309	23.1824	FALSE
NaN	3		_PFN[+1851]VTQGK_	PFN[Hex(3)HexNAc(6)dHex(1)]VTQGK	PFNVTQGK	2.1356	NaN	2.1356		NaN	_PFN[+1851]VTQGK_	PFN[Hex(3)HexNAc(6)dHex(1)]VTQGK	914.393	NaN	NaN	noloss	6	y	1	646.351	17.6193	FALSE
NaN	3		_GHTLTLN[+1582]FTR_	GHTLTLN[Hex(6)HexNAc(3)]FTR	GHTLTLNFTR	14.9228	NaN	14.9228	P11279	TRUE	_GHTLTLN[+1582]FTR_	GHTLTLN[Hex(6)HexNAc(3)]FTR	914.397	NaN	NaN	noloss	101	y	1	1362.7	100	FALSE	sp	P11279	P11279	LAMP1_HUMAN	Lysosome-associated membrane glycoprotein 1	Homo sapiens	9606	LAMP1	1	3	Uniprot_reviewed_Human_IRT_022019_DMM
NaN	3		_GHTLTLN[+1582]FTR_	GHTLTLN[Hex(6)HexNAc(3)]FTR	GHTLTLNFTR	14.9228	NaN	14.9228	P11279	TRUE	_GHTLTLN[+1582]FTR_	GHTLTLN[Hex(6)HexNAc(3)]FTR	914.397	NaN	NaN	noloss	5	b	1	510.272	2.84275	FALSE	sp	P11279	P11279	LAMP1_HUMAN	Lysosome-associated membrane glycoprotein 1	Homo sapiens	9606	LAMP1	1	3	Uniprot_reviewed_Human_IRT_022019_DMM
NaN	3		_GHTLTLN[+1582]FTR_	GHTLTLN[Hex(6)HexNAc(3)]FTR	GHTLTLNFTR	14.9228	NaN	14.9228	P11279	TRUE	_GHTLTLN[+1582]FTR_	GHTLTLN[Hex(6)HexNAc(3)]FTR	914.397	NaN	NaN	noloss	3	y	1	423.237	3.14444	FALSE	sp	P11279	P11279	LAMP1_HUMAN	Lysosome-associated membrane glycoprotein 1	Homo sapiens	9606	LAMP1	1	3	Uniprot_reviewed_Human_IRT_022019_DMM
NaN	3		_GN[+1038]ETQLM[+16]LNSLQPNK_	GN[Hex(3)HexNAc(2)dHex(1)]ETQLM[Oxidation]LNSLQPNK	GNETQLMLNSLQPNK	55.7209	NaN	55.7209	Q8TDY8	TRUE	_GN[+1038]ETQLM[+16]LNSLQPNK_	GN[Hex(3)HexNAc(2)dHex(1)]ETQLM[Oxidation]LNSLQPNK	914.411	NaN	NaN	noloss	100	y	2	851.922	100	FALSE	sp	Q8TDY8	Q8TDY8	IGDC4_HUMAN	Immunoglobulin superfamily DCC subclass member 4	Homo sapiens	9606	IGDCC4	1	1	Uniprot_reviewed_Human_IRT_022019_DMM
NaN	3		_GN[+1038]ETQLM[+16]LNSLQPNK_	GN[Hex(3)HexNAc(2)dHex(1)]ETQLM[Oxidation]LNSLQPNK	GNETQLMLNSLQPNK	55.7209	NaN	55.7209	Q8TDY8	TRUE	_GN[+1038]ETQLM[+16]LNSLQPNK_	GN[Hex(3)HexNAc(2)dHex(1)]ETQLM[Oxidation]LNSLQPNK	914.411	NaN	NaN	noloss	4	b	1	402.164	22.4764	FALSE	sp	Q8TDY8	Q8TDY8	IGDC4_HUMAN	Immunoglobulin superfamily DCC subclass member 4	Homo sapiens	9606	IGDCC4	1	1	Uniprot_reviewed_Human_IRT_022019_DMM
NaN	3		_GN[+1038]ETQLM[+16]LNSLQPNK_	GN[Hex(3)HexNAc(2)dHex(1)]ETQLM[Oxidation]LNSLQPNK	GNETQLMLNSLQPNK	55.7209	NaN	55.7209	Q8TDY8	TRUE	_GN[+1038]ETQLM[+16]LNSLQPNK_	GN[Hex(3)HexNAc(2)dHex(1)]ETQLM[Oxidation]LNSLQPNK	914.411	NaN	NaN	noloss	14	b	1	1556.73	17.832	FALSE	sp	Q8TDY8	Q8TDY8	IGDC4_HUMAN	Immunoglobulin superfamily DCC subclass member 4	Homo sapiens	9606	IGDCC4	1	1	Uniprot_reviewed_Human_IRT_022019_DMM
NaN	3		_GN[+1038]ETQLM[+16]LNSLQPNK_	GN[Hex(3)HexNAc(2)dHex(1)]ETQLM[Oxidation]LNSLQPNK	GNETQLMLNSLQPNK	55.7209	NaN	55.7209	Q8TDY8	TRUE	_GN[+1038]ETQLM[+16]LNSLQPNK_	GN[Hex(3)HexNAc(2)dHex(1)]ETQLM[Oxidation]LNSLQPNK	914.411	NaN	NaN	noloss	15	b	1	1684.82	12.597	TRUE	sp	Q8TDY8	Q8TDY8	IGDC4_HUMAN	Immunoglobulin superfamily DCC subclass member 4	Homo sapiens	9606	IGDCC4	1	1	Uniprot_reviewed_Human_IRT_022019_DMM
NaN	3		_GN[+1038]ETQLM[+16]LNSLQPNK_	GN[Hex(3)HexNAc(2)dHex(1)]ETQLM[Oxidation]LNSLQPNK	GNETQLMLNSLQPNK	55.7209	NaN	55.7209	Q8TDY8	TRUE	_GN[+1038]ETQLM[+16]LNSLQPNK_	GN[Hex(3)HexNAc(2)dHex(1)]ETQLM[Oxidation]LNSLQPNK	914.411	NaN	NaN	noloss	10	y	1	1173.62	92.8777	FALSE	sp	Q8TDY8	Q8TDY8	IGDC4_HUMAN	Immunoglobulin superfamily DCC subclass member 4	Homo sapiens	9606	IGDCC4	1	1	Uniprot_reviewed_Human_IRT_022019_DMM
NaN	3		_GN[+1038]ETQLM[+16]LNSLQPNK_	GN[Hex(3)HexNAc(2)dHex(1)]ETQLM[Oxidation]LNSLQPNK	GNETQLMLNSLQPNK	55.7209	NaN	55.7209	Q8TDY8	TRUE	_GN[+1038]ETQLM[+16]LNSLQPNK_	GN[Hex(3)HexNAc(2)dHex(1)]ETQLM[Oxidation]LNSLQPNK	914.411	NaN	NaN	noloss	11	y	1	1301.68	54.133	FALSE	sp	Q8TDY8	Q8TDY8	IGDC4_HUMAN	Immunoglobulin superfamily DCC subclass member 4	Homo sapiens	9606	IGDCC4	1	1	Uniprot_reviewed_Human_IRT_022019_DMM
NaN	3		_GN[+1038]ETQLM[+16]LNSLQPNK_	GN[Hex(3)HexNAc(2)dHex(1)]ETQLM[Oxidation]LNSLQPNK	GNETQLMLNSLQPNK	55.7209	NaN	55.7209	Q8TDY8	TRUE	_GN[+1038]ETQLM[+16]LNSLQPNK_	GN[Hex(3)HexNAc(2)dHex(1)]ETQLM[Oxidation]LNSLQPNK	914.411	NaN	NaN	noloss	12	y	1	1402.73	70.4556	FALSE	sp	Q8TDY8	Q8TDY8	IGDC4_HUMAN	Immunoglobulin superfamily DCC subclass member 4	Homo sapiens	9606	IGDCC4	1	1	Uniprot_reviewed_Human_IRT_022019_DMM
NaN	3		_DVN[+1378]C[+57]SVMGPQEK_	DVN[Hex(6)HexNAc(2)]C[Carbamidomethyl]SVMGPQEK	DVNCSVMGPQEK	-7.06123	NaN	-7.06123	P53634	TRUE	_DVN[+1378]C[+57]SVMGPQEK_	DVN[Hex(6)HexNAc(2)]C[Carbamidomethyl]SVMGPQEK	914.696	NaN	NaN	noloss	101	y	1	1566.67	67.6391	FALSE	sp	P53634	P53634	CATC_HUMAN	Dipeptidyl peptidase 1	Homo sapiens	9606	CTSC	1	2	Uniprot_reviewed_Human_IRT_022019_DMM
NaN	3		_DVN[+1378]C[+57]SVMGPQEK_	DVN[Hex(6)HexNAc(2)]C[Carbamidomethyl]SVMGPQEK	DVNCSVMGPQEK	-7.06123	NaN	-7.06123	P53634	TRUE	_DVN[+1378]C[+57]SVMGPQEK_	DVN[Hex(6)HexNAc(2)]C[Carbamidomethyl]SVMGPQEK	914.696	NaN	NaN	noloss	4	y	1	501.274	49.1309	FALSE	sp	P53634	P53634	CATC_HUMAN	Dipeptidyl peptidase 1	Homo sapiens	9606	CTSC	1	2	Uniprot_reviewed_Human_IRT_022019_DMM
NaN	3		_DVN[+1378]C[+57]SVMGPQEK_	DVN[Hex(6)HexNAc(2)]C[Carbamidomethyl]SVMGPQEK	DVNCSVMGPQEK	-7.06123	NaN	-7.06123	P53634	TRUE	_DVN[+1378]C[+57]SVMGPQEK_	DVN[Hex(6)HexNAc(2)]C[Carbamidomethyl]SVMGPQEK	914.696	NaN	NaN	noloss	5	y	1	558.288	100	FALSE	sp	P53634	P53634	CATC_HUMAN	Dipeptidyl peptidase 1	Homo sapiens	9606	CTSC	1	2	Uniprot_reviewed_Human_IRT_022019_DMM
NaN	3		_DVN[+1378]C[+57]SVMGPQEK_	DVN[Hex(6)HexNAc(2)]C[Carbamidomethyl]SVMGPQEK	DVNCSVMGPQEK	-7.06123	NaN	-7.06123	P53634	TRUE	_DVN[+1378]C[+57]SVMGPQEK_	DVN[Hex(6)HexNAc(2)]C[Carbamidomethyl]SVMGPQEK	914.696	NaN	NaN	noloss	6	y	1	689.332	96.2966	FALSE	sp	P53634	P53634	CATC_HUMAN	Dipeptidyl peptidase 1	Homo sapiens	9606	CTSC	1	2	Uniprot_reviewed_Human_IRT_022019_DMM
NaN	3		_DVN[+1378]C[+57]SVMGPQEK_	DVN[Hex(6)HexNAc(2)]C[Carbamidomethyl]SVMGPQEK	DVNCSVMGPQEK	-7.06123	NaN	-7.06123	P53634	TRUE	_DVN[+1378]C[+57]SVMGPQEK_	DVN[Hex(6)HexNAc(2)]C[Carbamidomethyl]SVMGPQEK	914.696	NaN	NaN	noloss	7	y	1	788.39	34.6668	FALSE	sp	P53634	P53634	CATC_HUMAN	Dipeptidyl peptidase 1	Homo sapiens	9606	CTSC	1	2	Uniprot_reviewed_Human_IRT_022019_DMM
NaN	3		_DVN[+1378]C[+57]SVMGPQEK_	DVN[Hex(6)HexNAc(2)]C[Carbamidomethyl]SVMGPQEK	DVNCSVMGPQEK	-7.06123	NaN	-7.06123	P53634	TRUE	_DVN[+1378]C[+57]SVMGPQEK_	DVN[Hex(6)HexNAc(2)]C[Carbamidomethyl]SVMGPQEK	914.696	NaN	NaN	noloss	8	y	1	875.431	21.836	TRUE	sp	P53634	P53634	CATC_HUMAN	Dipeptidyl peptidase 1	Homo sapiens	9606	CTSC	1	2	Uniprot_reviewed_Human_IRT_022019_DMM
NaN	3		_DVN[+1378]C[+57]SVMGPQEK_	DVN[Hex(6)HexNAc(2)]C[Carbamidomethyl]SVMGPQEK	DVNCSVMGPQEK	-7.06123	NaN	-7.06123	P53634	TRUE	_DVN[+1378]C[+57]SVMGPQEK_	DVN[Hex(6)HexNAc(2)]C[Carbamidomethyl]SVMGPQEK	914.696	NaN	NaN	noloss	9	y	1	1035.46	27.391	FALSE	sp	P53634	P53634	CATC_HUMAN	Dipeptidyl peptidase 1	Homo sapiens	9606	CTSC	1	2	Uniprot_reviewed_Human_IRT_022019_DMM
NaN	3		_LN[+892]ITNIWVLDYFGGPK_	LN[Hex(3)HexNAc(2)]ITNIWVLDYFGGPK	LNITNIWVLDYFGGPK	130.943	NaN	130.943	O75629	TRUE	_LN[+892]ITNIWVLDYFGGPK_	LN[Hex(3)HexNAc(2)]ITNIWVLDYFGGPK	914.772	NaN	NaN	noloss	4	b	1	442.267	11.7175	FALSE	sp	O75629	O75629	CREG1_HUMAN	Protein CREG1	Homo sapiens	9606	CREG1	1	1	Uniprot_reviewed_Human_IRT_022019_DMM
NaN	3		_LN[+892]ITNIWVLDYFGGPK_	LN[Hex(3)HexNAc(2)]ITNIWVLDYFGGPK	LNITNIWVLDYFGGPK	130.943	NaN	130.943	O75629	TRUE	_LN[+892]ITNIWVLDYFGGPK_	LN[Hex(3)HexNAc(2)]ITNIWVLDYFGGPK	914.772	NaN	NaN	noloss	5	b	1	556.305	13.9186	FALSE	sp	O75629	O75629	CREG1_HUMAN	Protein CREG1	Homo sapiens	9606	CREG1	1	1	Uniprot_reviewed_Human_IRT_022019_DMM
NaN	3		_LN[+892]ITNIWVLDYFGGPK_	LN[Hex(3)HexNAc(2)]ITNIWVLDYFGGPK	LNITNIWVLDYFGGPK	130.943	NaN	130.943	O75629	TRUE	_LN[+892]ITNIWVLDYFGGPK_	LN[Hex(3)HexNAc(2)]ITNIWVLDYFGGPK	914.772	NaN	NaN	noloss	9	y	1	995.518	74.2249	FALSE	sp	O75629	O75629	CREG1_HUMAN	Protein CREG1	Homo sapiens	9606	CREG1	1	1	Uniprot_reviewed_Human_IRT_022019_DMM
NaN	3		_LN[+892]ITNIWVLDYFGGPK_	LN[Hex(3)HexNAc(2)]ITNIWVLDYFGGPK	LNITNIWVLDYFGGPK	130.943	NaN	130.943	O75629	TRUE	_LN[+892]ITNIWVLDYFGGPK_	LN[Hex(3)HexNAc(2)]ITNIWVLDYFGGPK	914.772	NaN	NaN	noloss	10	y	1	1181.6	100	FALSE	sp	O75629	O75629	CREG1_HUMAN	Protein CREG1	Homo sapiens	9606	CREG1	1	1	Uniprot_reviewed_Human_IRT_022019_DMM
NaN	3		_LN[+892]ITNIWVLDYFGGPK_	LN[Hex(3)HexNAc(2)]ITNIWVLDYFGGPK	LNITNIWVLDYFGGPK	130.943	NaN	130.943	O75629	TRUE	_LN[+892]ITNIWVLDYFGGPK_	LN[Hex(3)HexNAc(2)]ITNIWVLDYFGGPK	914.772	NaN	NaN	noloss	12	y	1	1408.73	14.4985	FALSE	sp	O75629	O75629	CREG1_HUMAN	Protein CREG1	Homo sapiens	9606	CREG1	1	1	Uniprot_reviewed_Human_IRT_022019_DMM
NaN	3		_LN[+892]ITNIWVLDYFGGPK_	LN[Hex(3)HexNAc(2)]ITNIWVLDYFGGPK	LNITNIWVLDYFGGPK	130.943	NaN	130.943	O75629	TRUE	_LN[+892]ITNIWVLDYFGGPK_	LN[Hex(3)HexNAc(2)]ITNIWVLDYFGGPK	914.772	NaN	NaN	noloss	13	y	1	1509.77	15.3905	FALSE	sp	O75629	O75629	CREG1_HUMAN	Protein CREG1	Homo sapiens	9606	CREG1	1	1	Uniprot_reviewed_Human_IRT_022019_DMM
NaN	5		_VVRPDSELGERPPEDN[+1216]QSFQYDHEAFLGK_	VVRPDSELGERPPEDN[Hex(5)HexNAc(2)]QSFQYDHEAFLGK	VVRPDSELGERPPEDNQSFQYDHEAFLGK	34.3282	NaN	34.3282	Q15293	TRUE	_VVRPDSELGERPPEDN[+1216]QSFQYDHEAFLGK_	VVRPDSELGERPPEDN[Hex(5)HexNAc(2)]QSFQYDHEAFLGK	916.009	NaN	NaN	noloss	3	b	1	355.246	38.873	FALSE	sp	Q15293	Q15293	RCN1_HUMAN	Reticulocalbin-1	Homo sapiens	9606	RCN1	1	1	Uniprot_reviewed_Human_IRT_022019_DMM
NaN	5		_VVRPDSELGERPPEDN[+1216]QSFQYDHEAFLGK_	VVRPDSELGERPPEDN[Hex(5)HexNAc(2)]QSFQYDHEAFLGK	VVRPDSELGERPPEDNQSFQYDHEAFLGK	34.3282	NaN	34.3282	Q15293	TRUE	_VVRPDSELGERPPEDN[+1216]QSFQYDHEAFLGK_	VVRPDSELGERPPEDN[Hex(5)HexNAc(2)]QSFQYDHEAFLGK	916.009	NaN	NaN	noloss	5	b	1	567.326	100	FALSE	sp	Q15293	Q15293	RCN1_HUMAN	Reticulocalbin-1	Homo sapiens	9606	RCN1	1	1	Uniprot_reviewed_Human_IRT_022019_DMM
NaN	5		_VVRPDSELGERPPEDN[+1216]QSFQYDHEAFLGK_	VVRPDSELGERPPEDN[Hex(5)HexNAc(2)]QSFQYDHEAFLGK	VVRPDSELGERPPEDNQSFQYDHEAFLGK	34.3282	NaN	34.3282	Q15293	TRUE	_VVRPDSELGERPPEDN[+1216]QSFQYDHEAFLGK_	VVRPDSELGERPPEDN[Hex(5)HexNAc(2)]QSFQYDHEAFLGK	916.009	NaN	NaN	noloss	7	b	1	783.399	46.262	FALSE	sp	Q15293	Q15293	RCN1_HUMAN	Reticulocalbin-1	Homo sapiens	9606	RCN1	1	1	Uniprot_reviewed_Human_IRT_022019_DMM
NaN	5		_VVRPDSELGERPPEDN[+1216]QSFQYDHEAFLGK_	VVRPDSELGERPPEDN[Hex(5)HexNAc(2)]QSFQYDHEAFLGK	VVRPDSELGERPPEDNQSFQYDHEAFLGK	34.3282	NaN	34.3282	Q15293	TRUE	_VVRPDSELGERPPEDN[+1216]QSFQYDHEAFLGK_	VVRPDSELGERPPEDN[Hex(5)HexNAc(2)]QSFQYDHEAFLGK	916.009	NaN	NaN	noloss	5	y	1	535.325	34.9391	FALSE	sp	Q15293	Q15293	RCN1_HUMAN	Reticulocalbin-1	Homo sapiens	9606	RCN1	1	1	Uniprot_reviewed_Human_IRT_022019_DMM
NaN	5		_VVRPDSELGERPPEDN[+1216]QSFQYDHEAFLGK_	VVRPDSELGERPPEDN[Hex(5)HexNAc(2)]QSFQYDHEAFLGK	VVRPDSELGERPPEDNQSFQYDHEAFLGK	34.3282	NaN	34.3282	Q15293	TRUE	_VVRPDSELGERPPEDN[+1216]QSFQYDHEAFLGK_	VVRPDSELGERPPEDN[Hex(5)HexNAc(2)]QSFQYDHEAFLGK	916.009	NaN	NaN	noloss	7	y	1	801.425	47.3701	FALSE	sp	Q15293	Q15293	RCN1_HUMAN	Reticulocalbin-1	Homo sapiens	9606	RCN1	1	1	Uniprot_reviewed_Human_IRT_022019_DMM
NaN	5		_VVRPDSELGERPPEDN[+1216]QSFQYDHEAFLGK_	VVRPDSELGERPPEDN[Hex(5)HexNAc(2)]QSFQYDHEAFLGK	VVRPDSELGERPPEDNQSFQYDHEAFLGK	34.3282	NaN	34.3282	Q15293	TRUE	_VVRPDSELGERPPEDN[+1216]QSFQYDHEAFLGK_	VVRPDSELGERPPEDN[Hex(5)HexNAc(2)]QSFQYDHEAFLGK	916.009	NaN	NaN	noloss	9	y	1	1079.51	43.0166	FALSE	sp	Q15293	Q15293	RCN1_HUMAN	Reticulocalbin-1	Homo sapiens	9606	RCN1	1	1	Uniprot_reviewed_Human_IRT_022019_DMM
NaN	4		_IAPASN[+1865]VSHTVVLRPLK_	IAPASN[Hex(9)HexNAc(2)]VSHTVVLRPLK	IAPASNVSHTVVLRPLK	15.426	NaN	15.426	P43308	TRUE	_IAPASN[+1865]VSHTVVLRPLK_	IAPASN[Hex(9)HexNAc(2)]VSHTVVLRPLK	917.43	NaN	NaN	noloss	101	y	2	1003.07	100	FALSE	sp	P43308	P43308	SSRB_HUMAN	Translocon-associated protein subunit beta	Homo sapiens	9606	SSR2	1	1	Uniprot_reviewed_Human_IRT_022019_DMM
NaN	4		_IAPASN[+1865]VSHTVVLRPLK_	IAPASN[Hex(9)HexNAc(2)]VSHTVVLRPLK	IAPASNVSHTVVLRPLK	15.426	NaN	15.426	P43308	TRUE	_IAPASN[+1865]VSHTVVLRPLK_	IAPASN[Hex(9)HexNAc(2)]VSHTVVLRPLK	917.43	NaN	NaN	noloss	3	y	1	357.249	13.9728	FALSE	sp	P43308	P43308	SSRB_HUMAN	Translocon-associated protein subunit beta	Homo sapiens	9606	SSR2	1	1	Uniprot_reviewed_Human_IRT_022019_DMM
NaN	4		_IAPASN[+1865]VSHTVVLRPLK_	IAPASN[Hex(9)HexNAc(2)]VSHTVVLRPLK	IAPASNVSHTVVLRPLK	15.426	NaN	15.426	P43308	TRUE	_IAPASN[+1865]VSHTVVLRPLK_	IAPASN[Hex(9)HexNAc(2)]VSHTVVLRPLK	917.43	NaN	NaN	noloss	5	y	1	626.433	13.2654	TRUE	sp	P43308	P43308	SSRB_HUMAN	Translocon-associated protein subunit beta	Homo sapiens	9606	SSR2	1	1	Uniprot_reviewed_Human_IRT_022019_DMM
NaN	4		_IAPASN[+1865]VSHTVVLRPLK_	IAPASN[Hex(9)HexNAc(2)]VSHTVVLRPLK	IAPASNVSHTVVLRPLK	15.426	NaN	15.426	P43308	TRUE	_IAPASN[+1865]VSHTVVLRPLK_	IAPASN[Hex(9)HexNAc(2)]VSHTVVLRPLK	917.43	NaN	NaN	noloss	6	y	1	725.502	16.4634	FALSE	sp	P43308	P43308	SSRB_HUMAN	Translocon-associated protein subunit beta	Homo sapiens	9606	SSR2	1	1	Uniprot_reviewed_Human_IRT_022019_DMM
NaN	4		_IAPASN[+1865]VSHTVVLRPLK_	IAPASN[Hex(9)HexNAc(2)]VSHTVVLRPLK	IAPASNVSHTVVLRPLK	15.426	NaN	15.426	P43308	TRUE	_IAPASN[+1865]VSHTVVLRPLK_	IAPASN[Hex(9)HexNAc(2)]VSHTVVLRPLK	917.43	NaN	NaN	noloss	7	y	1	824.57	13.735	FALSE	sp	P43308	P43308	SSRB_HUMAN	Translocon-associated protein subunit beta	Homo sapiens	9606	SSR2	1	1	Uniprot_reviewed_Human_IRT_022019_DMM
NaN	4		_IAPASN[+1865]VSHTVVLRPLK_	IAPASN[Hex(9)HexNAc(2)]VSHTVVLRPLK	IAPASNVSHTVVLRPLK	15.426	NaN	15.426	P43308	TRUE	_IAPASN[+1865]VSHTVVLRPLK_	IAPASN[Hex(9)HexNAc(2)]VSHTVVLRPLK	917.43	NaN	NaN	noloss	8	y	1	925.618	18.0557	FALSE	sp	P43308	P43308	SSRB_HUMAN	Translocon-associated protein subunit beta	Homo sapiens	9606	SSR2	1	1	Uniprot_reviewed_Human_IRT_022019_DMM
NaN	4		_IAPASN[+1865]VSHTVVLRPLK_	IAPASN[Hex(9)HexNAc(2)]VSHTVVLRPLK	IAPASNVSHTVVLRPLK	15.426	NaN	15.426	P43308	TRUE	_IAPASN[+1865]VSHTVVLRPLK_	IAPASN[Hex(9)HexNAc(2)]VSHTVVLRPLK	917.43	NaN	NaN	noloss	9	y	1	1062.68	14.9445	FALSE	sp	P43308	P43308	SSRB_HUMAN	Translocon-associated protein subunit beta	Homo sapiens	9606	SSR2	1	1	Uniprot_reviewed_Human_IRT_022019_DMM
NaN	3		_GELN[+1095]TSIFSSRPIDK_	GELN[Hex(3)HexNAc(3)]TSIFSSRPIDK	GELNTSIFSSRPIDK	32.657	NaN	32.657	Q9UHG3	TRUE	_GELN[+1095]TSIFSSRPIDK_	GELN[Hex(3)HexNAc(3)]TSIFSSRPIDK	920.425	NaN	NaN	noloss	100	y	2	832.434	42.136	FALSE	sp	Q9UHG3	Q9UHG3	PCYOX_HUMAN	Prenylcysteine oxidase 1	Homo sapiens	9606	PCYOX1	1	3	Uniprot_reviewed_Human_IRT_022019_DMM
NaN	3		_GELN[+1095]TSIFSSRPIDK_	GELN[Hex(3)HexNAc(3)]TSIFSSRPIDK	GELNTSIFSSRPIDK	32.657	NaN	32.657	Q9UHG3	TRUE	_GELN[+1095]TSIFSSRPIDK_	GELN[Hex(3)HexNAc(3)]TSIFSSRPIDK	920.425	NaN	NaN	noloss	4	y	1	472.276	38.7889	FALSE	sp	Q9UHG3	Q9UHG3	PCYOX_HUMAN	Prenylcysteine oxidase 1	Homo sapiens	9606	PCYOX1	1	3	Uniprot_reviewed_Human_IRT_022019_DMM
NaN	3		_GELN[+1095]TSIFSSRPIDK_	GELN[Hex(3)HexNAc(3)]TSIFSSRPIDK	GELNTSIFSSRPIDK	32.657	NaN	32.657	Q9UHG3	TRUE	_GELN[+1095]TSIFSSRPIDK_	GELN[Hex(3)HexNAc(3)]TSIFSSRPIDK	920.425	NaN	NaN	noloss	6	y	1	715.399	24.1305	TRUE	sp	Q9UHG3	Q9UHG3	PCYOX_HUMAN	Prenylcysteine oxidase 1	Homo sapiens	9606	PCYOX1	1	3	Uniprot_reviewed_Human_IRT_022019_DMM
NaN	3		_GELN[+1095]TSIFSSRPIDK_	GELN[Hex(3)HexNAc(3)]TSIFSSRPIDK	GELNTSIFSSRPIDK	32.657	NaN	32.657	Q9UHG3	TRUE	_GELN[+1095]TSIFSSRPIDK_	GELN[Hex(3)HexNAc(3)]TSIFSSRPIDK	920.425	NaN	NaN	noloss	7	y	1	802.438	59.5876	FALSE	sp	Q9UHG3	Q9UHG3	PCYOX_HUMAN	Prenylcysteine oxidase 1	Homo sapiens	9606	PCYOX1	1	3	Uniprot_reviewed_Human_IRT_022019_DMM
NaN	3		_GELN[+1095]TSIFSSRPIDK_	GELN[Hex(3)HexNAc(3)]TSIFSSRPIDK	GELNTSIFSSRPIDK	32.657	NaN	32.657	Q9UHG3	TRUE	_GELN[+1095]TSIFSSRPIDK_	GELN[Hex(3)HexNAc(3)]TSIFSSRPIDK	920.425	NaN	NaN	noloss	8	y	1	949.51	100	FALSE	sp	Q9UHG3	Q9UHG3	PCYOX_HUMAN	Prenylcysteine oxidase 1	Homo sapiens	9606	PCYOX1	1	3	Uniprot_reviewed_Human_IRT_022019_DMM
NaN	3		_GELN[+1095]TSIFSSRPIDK_	GELN[Hex(3)HexNAc(3)]TSIFSSRPIDK	GELNTSIFSSRPIDK	32.657	NaN	32.657	Q9UHG3	TRUE	_GELN[+1095]TSIFSSRPIDK_	GELN[Hex(3)HexNAc(3)]TSIFSSRPIDK	920.425	NaN	NaN	noloss	9	y	1	1062.61	34.5414	FALSE	sp	Q9UHG3	Q9UHG3	PCYOX_HUMAN	Prenylcysteine oxidase 1	Homo sapiens	9606	PCYOX1	1	3	Uniprot_reviewed_Human_IRT_022019_DMM
NaN	3		_GELN[+1095]TSIFSSRPIDK_	GELN[Hex(3)HexNAc(3)]TSIFSSRPIDK	GELNTSIFSSRPIDK	32.657	NaN	32.657	Q9UHG3	TRUE	_GELN[+1095]TSIFSSRPIDK_	GELN[Hex(3)HexNAc(3)]TSIFSSRPIDK	920.425	NaN	NaN	noloss	10	y	1	1149.63	53.0086	FALSE	sp	Q9UHG3	Q9UHG3	PCYOX_HUMAN	Prenylcysteine oxidase 1	Homo sapiens	9606	PCYOX1	1	3	Uniprot_reviewed_Human_IRT_022019_DMM
NaN	3		_ASQN[+1541]ITYHC[+57]K_	ASQN[Hex(7)HexNAc(2)]ITYHC[Carbamidomethyl]K	ASQNITYHCK	-12.1929	NaN	-12.1929	P02461	TRUE	_ASQN[+1541]ITYHC[+57]K_	ASQN[Hex(7)HexNAc(2)]ITYHC[Carbamidomethyl]K	921.37	NaN	NaN	noloss	101	y	1	1424.64	100	FALSE	sp	P02461	P02461	CO3A1_HUMAN	Collagen alpha-1(III) chain	Homo sapiens	9606	COL3A1	1	4	Uniprot_reviewed_Human_IRT_022019_DMM
NaN	3		_ASQN[+1541]ITYHC[+57]K_	ASQN[Hex(7)HexNAc(2)]ITYHC[Carbamidomethyl]K	ASQNITYHCK	-12.1929	NaN	-12.1929	P02461	TRUE	_ASQN[+1541]ITYHC[+57]K_	ASQN[Hex(7)HexNAc(2)]ITYHC[Carbamidomethyl]K	921.37	NaN	NaN	noloss	5	b	1	514.26	8.4586	FALSE	sp	P02461	P02461	CO3A1_HUMAN	Collagen alpha-1(III) chain	Homo sapiens	9606	COL3A1	1	4	Uniprot_reviewed_Human_IRT_022019_DMM
NaN	3		_ASQN[+1541]ITYHC[+57]K_	ASQN[Hex(7)HexNAc(2)]ITYHC[Carbamidomethyl]K	ASQNITYHCK	-12.1929	NaN	-12.1929	P02461	TRUE	_ASQN[+1541]ITYHC[+57]K_	ASQN[Hex(7)HexNAc(2)]ITYHC[Carbamidomethyl]K	921.37	NaN	NaN	noloss	8	b	1	915.432	8.00146	TRUE	sp	P02461	P02461	CO3A1_HUMAN	Collagen alpha-1(III) chain	Homo sapiens	9606	COL3A1	1	4	Uniprot_reviewed_Human_IRT_022019_DMM
NaN	3		_ASQN[+1541]ITYHC[+57]K_	ASQN[Hex(7)HexNAc(2)]ITYHC[Carbamidomethyl]K	ASQNITYHCK	-12.1929	NaN	-12.1929	P02461	TRUE	_ASQN[+1541]ITYHC[+57]K_	ASQN[Hex(7)HexNAc(2)]ITYHC[Carbamidomethyl]K	921.37	NaN	NaN	noloss	3	y	1	444.201	41.6565	FALSE	sp	P02461	P02461	CO3A1_HUMAN	Collagen alpha-1(III) chain	Homo sapiens	9606	COL3A1	1	4	Uniprot_reviewed_Human_IRT_022019_DMM
NaN	3		_ASQN[+1541]ITYHC[+57]K_	ASQN[Hex(7)HexNAc(2)]ITYHC[Carbamidomethyl]K	ASQNITYHCK	-12.1929	NaN	-12.1929	P02461	TRUE	_ASQN[+1541]ITYHC[+57]K_	ASQN[Hex(7)HexNAc(2)]ITYHC[Carbamidomethyl]K	921.37	NaN	NaN	noloss	4	y	1	607.268	18.514	FALSE	sp	P02461	P02461	CO3A1_HUMAN	Collagen alpha-1(III) chain	Homo sapiens	9606	COL3A1	1	4	Uniprot_reviewed_Human_IRT_022019_DMM
NaN	3		_ASQN[+1541]ITYHC[+57]K_	ASQN[Hex(7)HexNAc(2)]ITYHC[Carbamidomethyl]K	ASQNITYHCK	-12.1929	NaN	-12.1929	P02461	TRUE	_ASQN[+1541]ITYHC[+57]K_	ASQN[Hex(7)HexNAc(2)]ITYHC[Carbamidomethyl]K	921.37	NaN	NaN	noloss	5	y	1	708.311	39.6248	FALSE	sp	P02461	P02461	CO3A1_HUMAN	Collagen alpha-1(III) chain	Homo sapiens	9606	COL3A1	1	4	Uniprot_reviewed_Human_IRT_022019_DMM
NaN	3		_ASQN[+1541]ITYHC[+57]K_	ASQN[Hex(7)HexNAc(2)]ITYHC[Carbamidomethyl]K	ASQNITYHCK	-12.1929	NaN	-12.1929	P02461	TRUE	_ASQN[+1541]ITYHC[+57]K_	ASQN[Hex(7)HexNAc(2)]ITYHC[Carbamidomethyl]K	921.37	NaN	NaN	noloss	6	y	1	821.395	10.4141	FALSE	sp	P02461	P02461	CO3A1_HUMAN	Collagen alpha-1(III) chain	Homo sapiens	9606	COL3A1	1	4	Uniprot_reviewed_Human_IRT_022019_DMM
NaN	4		_FQVN[+1865]NTRPPHVQLLR_	FQVN[Hex(9)HexNAc(2)]NTRPPHVQLLR	FQVNNTRPPHVQLLR	21.872	NaN	21.872	P35475	TRUE	_FQVN[+1865]NTRPPHVQLLR_	FQVN[Hex(9)HexNAc(2)]NTRPPHVQLLR	921.666	NaN	NaN	noloss	101	y	2	1011.55	100	FALSE	sp	P35475	P35475	IDUA_HUMAN	Alpha-L-iduronidase	Homo sapiens	9606	IDUA	1	2	Uniprot_reviewed_Human_IRT_022019_DMM
NaN	4		_FQVN[+1865]NTRPPHVQLLR_	FQVN[Hex(9)HexNAc(2)]NTRPPHVQLLR	FQVNNTRPPHVQLLR	21.872	NaN	21.872	P35475	TRUE	_FQVN[+1865]NTRPPHVQLLR_	FQVN[Hex(9)HexNAc(2)]NTRPPHVQLLR	921.666	NaN	NaN	noloss	5	y	1	628.419	0.946547	FALSE	sp	P35475	P35475	IDUA_HUMAN	Alpha-L-iduronidase	Homo sapiens	9606	IDUA	1	2	Uniprot_reviewed_Human_IRT_022019_DMM
NaN	4		_FQVN[+1865]NTRPPHVQLLR_	FQVN[Hex(9)HexNAc(2)]NTRPPHVQLLR	FQVNNTRPPHVQLLR	21.872	NaN	21.872	P35475	TRUE	_FQVN[+1865]NTRPPHVQLLR_	FQVN[Hex(9)HexNAc(2)]NTRPPHVQLLR	921.666	NaN	NaN	noloss	8	y	1	959.582	7.67809	FALSE	sp	P35475	P35475	IDUA_HUMAN	Alpha-L-iduronidase	Homo sapiens	9606	IDUA	1	2	Uniprot_reviewed_Human_IRT_022019_DMM
NaN	3		_YIHQN[+1703]YTK_	YIHQN[Hex(8)HexNAc(2)]YTK	YIHQNYTK	-12.3749	NaN	-12.3749	Q02809	TRUE	_YIHQN[+1703]YTK_	YIHQN[Hex(8)HexNAc(2)]YTK	923.709	NaN	NaN	noloss	101	y	1	1269.61	100	FALSE	sp	Q02809	Q02809	PLOD1_HUMAN	Procollagen-lysine,2-oxoglutarate 5-dioxygenase 1	Homo sapiens	9606	PLOD1	1	2	Uniprot_reviewed_Human_IRT_022019_DMM
NaN	3		_YIHQN[+1703]YTK_	YIHQN[Hex(8)HexNAc(2)]YTK	YIHQNYTK	-12.3749	NaN	-12.3749	Q02809	TRUE	_YIHQN[+1703]YTK_	YIHQN[Hex(8)HexNAc(2)]YTK	923.709	NaN	NaN	noloss	3	b	1	414.213	22.4746	FALSE	sp	Q02809	Q02809	PLOD1_HUMAN	Procollagen-lysine,2-oxoglutarate 5-dioxygenase 1	Homo sapiens	9606	PLOD1	1	2	Uniprot_reviewed_Human_IRT_022019_DMM
NaN	3		_YIHQN[+1703]YTK_	YIHQN[Hex(8)HexNAc(2)]YTK	YIHQNYTK	-12.3749	NaN	-12.3749	Q02809	TRUE	_YIHQN[+1703]YTK_	YIHQN[Hex(8)HexNAc(2)]YTK	923.709	NaN	NaN	noloss	4	b	1	542.271	16	FALSE	sp	Q02809	Q02809	PLOD1_HUMAN	Procollagen-lysine,2-oxoglutarate 5-dioxygenase 1	Homo sapiens	9606	PLOD1	1	2	Uniprot_reviewed_Human_IRT_022019_DMM
NaN	3		_YIHQN[+1703]YTK_	YIHQN[Hex(8)HexNAc(2)]YTK	YIHQNYTK	-12.3749	NaN	-12.3749	Q02809	TRUE	_YIHQN[+1703]YTK_	YIHQN[Hex(8)HexNAc(2)]YTK	923.709	NaN	NaN	noloss	5	b	1	656.311	9.22359	FALSE	sp	Q02809	Q02809	PLOD1_HUMAN	Procollagen-lysine,2-oxoglutarate 5-dioxygenase 1	Homo sapiens	9606	PLOD1	1	2	Uniprot_reviewed_Human_IRT_022019_DMM
NaN	3		_YIHQN[+1703]YTK_	YIHQN[Hex(8)HexNAc(2)]YTK	YIHQNYTK	-12.3749	NaN	-12.3749	Q02809	TRUE	_YIHQN[+1703]YTK_	YIHQN[Hex(8)HexNAc(2)]YTK	923.709	NaN	NaN	noloss	6	b	1	819.375	12.1207	FALSE	sp	Q02809	Q02809	PLOD1_HUMAN	Procollagen-lysine,2-oxoglutarate 5-dioxygenase 1	Homo sapiens	9606	PLOD1	1	2	Uniprot_reviewed_Human_IRT_022019_DMM
NaN	3		_YIHQN[+1703]YTK_	YIHQN[Hex(8)HexNAc(2)]YTK	YIHQNYTK	-12.3749	NaN	-12.3749	Q02809	TRUE	_YIHQN[+1703]YTK_	YIHQN[Hex(8)HexNAc(2)]YTK	923.709	NaN	NaN	noloss	4	y	1	525.261	8.77915	TRUE	sp	Q02809	Q02809	PLOD1_HUMAN	Procollagen-lysine,2-oxoglutarate 5-dioxygenase 1	Homo sapiens	9606	PLOD1	1	2	Uniprot_reviewed_Human_IRT_022019_DMM
NaN	3		_YIHQN[+1703]YTK_	YIHQN[Hex(8)HexNAc(2)]YTK	YIHQNYTK	-12.3749	NaN	-12.3749	Q02809	TRUE	_YIHQN[+1703]YTK_	YIHQN[Hex(8)HexNAc(2)]YTK	923.709	NaN	NaN	noloss	6	y	1	790.381	11.1111	FALSE	sp	Q02809	Q02809	PLOD1_HUMAN	Procollagen-lysine,2-oxoglutarate 5-dioxygenase 1	Homo sapiens	9606	PLOD1	1	2	Uniprot_reviewed_Human_IRT_022019_DMM
NaN	3		_N[+1216]HSIFLADINQER_	N[Hex(5)HexNAc(2)]HSIFLADINQER	NHSIFLADINQER	22.3443	NaN	22.3443	P50897	TRUE	_N[+1216]HSIFLADINQER_	N[Hex(5)HexNAc(2)]HSIFLADINQER	925.073	NaN	NaN	noloss	100	y	1	1556.79	20.8698	FALSE	sp	P50897	P50897	PPT1_HUMAN	Palmitoyl-protein thioesterase 1	Homo sapiens	9606	PPT1	1	1	Uniprot_reviewed_Human_IRT_022019_DMM
NaN	3		_N[+1216]HSIFLADINQER_	N[Hex(5)HexNAc(2)]HSIFLADINQER	NHSIFLADINQER	22.3443	NaN	22.3443	P50897	TRUE	_N[+1216]HSIFLADINQER_	N[Hex(5)HexNAc(2)]HSIFLADINQER	925.073	NaN	NaN	noloss	4	b	1	452.227	11.6777	TRUE	sp	P50897	P50897	PPT1_HUMAN	Palmitoyl-protein thioesterase 1	Homo sapiens	9606	PPT1	1	1	Uniprot_reviewed_Human_IRT_022019_DMM
NaN	3		_N[+1216]HSIFLADINQER_	N[Hex(5)HexNAc(2)]HSIFLADINQER	NHSIFLADINQER	22.3443	NaN	22.3443	P50897	TRUE	_N[+1216]HSIFLADINQER_	N[Hex(5)HexNAc(2)]HSIFLADINQER	925.073	NaN	NaN	noloss	5	b	1	599.295	15.0924	FALSE	sp	P50897	P50897	PPT1_HUMAN	Palmitoyl-protein thioesterase 1	Homo sapiens	9606	PPT1	1	1	Uniprot_reviewed_Human_IRT_022019_DMM
NaN	3		_N[+1216]HSIFLADINQER_	N[Hex(5)HexNAc(2)]HSIFLADINQER	NHSIFLADINQER	22.3443	NaN	22.3443	P50897	TRUE	_N[+1216]HSIFLADINQER_	N[Hex(5)HexNAc(2)]HSIFLADINQER	925.073	NaN	NaN	noloss	4	y	1	546.263	23.9325	FALSE	sp	P50897	P50897	PPT1_HUMAN	Palmitoyl-protein thioesterase 1	Homo sapiens	9606	PPT1	1	1	Uniprot_reviewed_Human_IRT_022019_DMM
NaN	3		_N[+1216]HSIFLADINQER_	N[Hex(5)HexNAc(2)]HSIFLADINQER	NHSIFLADINQER	22.3443	NaN	22.3443	P50897	TRUE	_N[+1216]HSIFLADINQER_	N[Hex(5)HexNAc(2)]HSIFLADINQER	925.073	NaN	NaN	noloss	6	y	1	774.375	40.9968	FALSE	sp	P50897	P50897	PPT1_HUMAN	Palmitoyl-protein thioesterase 1	Homo sapiens	9606	PPT1	1	1	Uniprot_reviewed_Human_IRT_022019_DMM
NaN	3		_N[+1216]HSIFLADINQER_	N[Hex(5)HexNAc(2)]HSIFLADINQER	NHSIFLADINQER	22.3443	NaN	22.3443	P50897	TRUE	_N[+1216]HSIFLADINQER_	N[Hex(5)HexNAc(2)]HSIFLADINQER	925.073	NaN	NaN	noloss	9	y	1	1105.57	100	FALSE	sp	P50897	P50897	PPT1_HUMAN	Palmitoyl-protein thioesterase 1	Homo sapiens	9606	PPT1	1	1	Uniprot_reviewed_Human_IRT_022019_DMM
NaN	3		_N[+1216]HSIFLADINQER_	N[Hex(5)HexNAc(2)]HSIFLADINQER	NHSIFLADINQER	22.3443	NaN	22.3443	P50897	TRUE	_N[+1216]HSIFLADINQER_	N[Hex(5)HexNAc(2)]HSIFLADINQER	925.073	NaN	NaN	noloss	10	y	1	1218.65	39.175	FALSE	sp	P50897	P50897	PPT1_HUMAN	Palmitoyl-protein thioesterase 1	Homo sapiens	9606	PPT1	1	1	Uniprot_reviewed_Human_IRT_022019_DMM
NaN	3		_YHYN[+1445]GTFEDGK_	YHYN[Hex(3)HexNAc(4)dHex(1)]GTFEDGK	YHYNGTFEDGK	-7.79871	NaN	-7.79871	Q96AY3	TRUE	_YHYN[+1445]GTFEDGK_	YHYN[Hex(3)HexNAc(4)dHex(1)]GTFEDGK	925.706	NaN	NaN	noloss	100	y	1	1330.56	100	FALSE	sp	Q96AY3	Q96AY3	FKB10_HUMAN	Peptidyl-prolyl cis-trans isomerase FKBP10	Homo sapiens	9606	FKBP10	1	1	Uniprot_reviewed_Human_IRT_022019_DMM
NaN	3		_YHYN[+1445]GTFEDGK_	YHYN[Hex(3)HexNAc(4)dHex(1)]GTFEDGK	YHYNGTFEDGK	-7.79871	NaN	-7.79871	Q96AY3	TRUE	_YHYN[+1445]GTFEDGK_	YHYN[Hex(3)HexNAc(4)dHex(1)]GTFEDGK	925.706	NaN	NaN	noloss	3	b	1	464.193	41.3265	FALSE	sp	Q96AY3	Q96AY3	FKB10_HUMAN	Peptidyl-prolyl cis-trans isomerase FKBP10	Homo sapiens	9606	FKBP10	1	1	Uniprot_reviewed_Human_IRT_022019_DMM
NaN	3		_YHYN[+1445]GTFEDGK_	YHYN[Hex(3)HexNAc(4)dHex(1)]GTFEDGK	YHYNGTFEDGK	-7.79871	NaN	-7.79871	Q96AY3	TRUE	_YHYN[+1445]GTFEDGK_	YHYN[Hex(3)HexNAc(4)dHex(1)]GTFEDGK	925.706	NaN	NaN	noloss	7	y	1	753.348	49.5731	FALSE	sp	Q96AY3	Q96AY3	FKB10_HUMAN	Peptidyl-prolyl cis-trans isomerase FKBP10	Homo sapiens	9606	FKBP10	1	1	Uniprot_reviewed_Human_IRT_022019_DMM
NaN	3		_YHYN[+1445]GTFEDGK_	YHYN[Hex(3)HexNAc(4)dHex(1)]GTFEDGK	YHYNGTFEDGK	-7.79871	NaN	-7.79871	Q96AY3	TRUE	_YHYN[+1445]GTFEDGK_	YHYN[Hex(3)HexNAc(4)dHex(1)]GTFEDGK	925.706	NaN	NaN	noloss	8	y	1	867.375	61.7347	FALSE	sp	Q96AY3	Q96AY3	FKB10_HUMAN	Peptidyl-prolyl cis-trans isomerase FKBP10	Homo sapiens	9606	FKBP10	1	1	Uniprot_reviewed_Human_IRT_022019_DMM
NaN	3		_YHYN[+1445]GTFEDGK_	YHYN[Hex(3)HexNAc(4)dHex(1)]GTFEDGK	YHYNGTFEDGK	-7.79871	NaN	-7.79871	Q96AY3	TRUE	_YHYN[+1445]GTFEDGK_	YHYN[Hex(3)HexNAc(4)dHex(1)]GTFEDGK	925.706	NaN	NaN	noloss	9	y	1	1030.44	46.7409	FALSE	sp	Q96AY3	Q96AY3	FKB10_HUMAN	Peptidyl-prolyl cis-trans isomerase FKBP10	Homo sapiens	9606	FKBP10	1	1	Uniprot_reviewed_Human_IRT_022019_DMM
NaN	4		_ADGSFRLEN[+1378]ITTGTYTIHAQK_	ADGSFRLEN[Hex(6)HexNAc(2)]ITTGTYTIHAQK	ADGSFRLENITTGTYTIHAQK	36.1755	NaN	36.1755	P69849;Q15155;Q5JPE7	FALSE	_ADGSFRLEN[+1378]ITTGTYTIHAQK_	ADGSFRLEN[Hex(6)HexNAc(2)]ITTGTYTIHAQK	926.166	NaN	NaN	noloss	101	y	2	1263.62	100	FALSE	sp	P69849;Q15155;Q5JPE7	P69849;Q15155;Q5JPE7	NOMO3_HUMAN;NOMO1_HUMAN;NOMO2_HUMAN	Nodal modulator 3;Nodal modulator 1;Nodal modulator 2	Homo sapiens	9606	NOMO3;NOMO1;NOMO2	3;1;1	2;5;1	Uniprot_reviewed_Human_IRT_022019_DMM
NaN	4		_ADGSFRLEN[+1378]ITTGTYTIHAQK_	ADGSFRLEN[Hex(6)HexNAc(2)]ITTGTYTIHAQK	ADGSFRLENITTGTYTIHAQK	36.1755	NaN	36.1755	P69849;Q15155;Q5JPE7	FALSE	_ADGSFRLEN[+1378]ITTGTYTIHAQK_	ADGSFRLEN[Hex(6)HexNAc(2)]ITTGTYTIHAQK	926.166	NaN	NaN	noloss	9	b	1	990.466	28.0689	TRUE	sp	P69849;Q15155;Q5JPE7	P69849;Q15155;Q5JPE7	NOMO3_HUMAN;NOMO1_HUMAN;NOMO2_HUMAN	Nodal modulator 3;Nodal modulator 1;Nodal modulator 2	Homo sapiens	9606	NOMO3;NOMO1;NOMO2	3;1;1	2;5;1	Uniprot_reviewed_Human_IRT_022019_DMM
NaN	4		_ADGSFRLEN[+1378]ITTGTYTIHAQK_	ADGSFRLEN[Hex(6)HexNAc(2)]ITTGTYTIHAQK	ADGSFRLENITTGTYTIHAQK	36.1755	NaN	36.1755	P69849;Q15155;Q5JPE7	FALSE	_ADGSFRLEN[+1378]ITTGTYTIHAQK_	ADGSFRLEN[Hex(6)HexNAc(2)]ITTGTYTIHAQK	926.166	NaN	NaN	noloss	11	b	1	1204.59	30.946	FALSE	sp	P69849;Q15155;Q5JPE7	P69849;Q15155;Q5JPE7	NOMO3_HUMAN;NOMO1_HUMAN;NOMO2_HUMAN	Nodal modulator 3;Nodal modulator 1;Nodal modulator 2	Homo sapiens	9606	NOMO3;NOMO1;NOMO2	3;1;1	2;5;1	Uniprot_reviewed_Human_IRT_022019_DMM
NaN	4		_ADGSFRLEN[+1378]ITTGTYTIHAQK_	ADGSFRLEN[Hex(6)HexNAc(2)]ITTGTYTIHAQK	ADGSFRLENITTGTYTIHAQK	36.1755	NaN	36.1755	P69849;Q15155;Q5JPE7	FALSE	_ADGSFRLEN[+1378]ITTGTYTIHAQK_	ADGSFRLEN[Hex(6)HexNAc(2)]ITTGTYTIHAQK	926.166	NaN	NaN	noloss	4	y	1	483.268	81.1192	FALSE	sp	P69849;Q15155;Q5JPE7	P69849;Q15155;Q5JPE7	NOMO3_HUMAN;NOMO1_HUMAN;NOMO2_HUMAN	Nodal modulator 3;Nodal modulator 1;Nodal modulator 2	Homo sapiens	9606	NOMO3;NOMO1;NOMO2	3;1;1	2;5;1	Uniprot_reviewed_Human_IRT_022019_DMM
NaN	4		_ADGSFRLEN[+1378]ITTGTYTIHAQK_	ADGSFRLEN[Hex(6)HexNAc(2)]ITTGTYTIHAQK	ADGSFRLENITTGTYTIHAQK	36.1755	NaN	36.1755	P69849;Q15155;Q5JPE7	FALSE	_ADGSFRLEN[+1378]ITTGTYTIHAQK_	ADGSFRLEN[Hex(6)HexNAc(2)]ITTGTYTIHAQK	926.166	NaN	NaN	noloss	9	y	1	1018.53	39.5816	FALSE	sp	P69849;Q15155;Q5JPE7	P69849;Q15155;Q5JPE7	NOMO3_HUMAN;NOMO1_HUMAN;NOMO2_HUMAN	Nodal modulator 3;Nodal modulator 1;Nodal modulator 2	Homo sapiens	9606	NOMO3;NOMO1;NOMO2	3;1;1	2;5;1	Uniprot_reviewed_Human_IRT_022019_DMM
NaN	4		_ADGSFRLEN[+1378]ITTGTYTIHAQK_	ADGSFRLEN[Hex(6)HexNAc(2)]ITTGTYTIHAQK	ADGSFRLENITTGTYTIHAQK	36.1755	NaN	36.1755	P69849;Q15155;Q5JPE7	FALSE	_ADGSFRLEN[+1378]ITTGTYTIHAQK_	ADGSFRLEN[Hex(6)HexNAc(2)]ITTGTYTIHAQK	926.166	NaN	NaN	noloss	10	y	1	1119.57	32.4372	FALSE	sp	P69849;Q15155;Q5JPE7	P69849;Q15155;Q5JPE7	NOMO3_HUMAN;NOMO1_HUMAN;NOMO2_HUMAN	Nodal modulator 3;Nodal modulator 1;Nodal modulator 2	Homo sapiens	9606	NOMO3;NOMO1;NOMO2	3;1;1	2;5;1	Uniprot_reviewed_Human_IRT_022019_DMM
NaN	4		_ADGSFRLEN[+1378]ITTGTYTIHAQK_	ADGSFRLEN[Hex(6)HexNAc(2)]ITTGTYTIHAQK	ADGSFRLENITTGTYTIHAQK	36.1755	NaN	36.1755	P69849;Q15155;Q5JPE7	FALSE	_ADGSFRLEN[+1378]ITTGTYTIHAQK_	ADGSFRLEN[Hex(6)HexNAc(2)]ITTGTYTIHAQK	926.166	NaN	NaN	noloss	11	y	1	1220.61	72.9836	FALSE	sp	P69849;Q15155;Q5JPE7	P69849;Q15155;Q5JPE7	NOMO3_HUMAN;NOMO1_HUMAN;NOMO2_HUMAN	Nodal modulator 3;Nodal modulator 1;Nodal modulator 2	Homo sapiens	9606	NOMO3;NOMO1;NOMO2	3;1;1	2;5;1	Uniprot_reviewed_Human_IRT_022019_DMM
NaN	3		_LLNINPN[+1857]K_	LLNINPN[Hex(5)HexNAc(3)dHex(1)NeuAc(1)]K	LLNINPNK	8.80478	NaN	8.80478	P11279	TRUE	_LLNINPN[+1857]K_	LLNINPN[Hex(5)HexNAc(3)dHex(1)NeuAc(1)]K	928.072	NaN	NaN	noloss	101	y	1	1128.63	100	FALSE	sp	P11279	P11279	LAMP1_HUMAN	Lysosome-associated membrane glycoprotein 1	Homo sapiens	9606	LAMP1	1	3	Uniprot_reviewed_Human_IRT_022019_DMM
NaN	3		_LLNINPN[+1857]K_	LLNINPN[Hex(5)HexNAc(3)dHex(1)NeuAc(1)]K	LLNINPNK	8.80478	NaN	8.80478	P11279	TRUE	_LLNINPN[+1857]K_	LLNINPN[Hex(5)HexNAc(3)dHex(1)NeuAc(1)]K	928.072	NaN	NaN	noloss	5	b	1	568.341	8.51738	FALSE	sp	P11279	P11279	LAMP1_HUMAN	Lysosome-associated membrane glycoprotein 1	Homo sapiens	9606	LAMP1	1	3	Uniprot_reviewed_Human_IRT_022019_DMM
NaN	3		_LLNINPN[+1857]K_	LLNINPN[Hex(5)HexNAc(3)dHex(1)NeuAc(1)]K	LLNINPNK	8.80478	NaN	8.80478	P11279	TRUE	_LLNINPN[+1857]K_	LLNINPN[Hex(5)HexNAc(3)dHex(1)NeuAc(1)]K	928.072	NaN	NaN	noloss	3	y	1	358.209	24.7859	FALSE	sp	P11279	P11279	LAMP1_HUMAN	Lysosome-associated membrane glycoprotein 1	Homo sapiens	9606	LAMP1	1	3	Uniprot_reviewed_Human_IRT_022019_DMM
NaN	3		_LLNINPN[+1857]K_	LLNINPN[Hex(5)HexNAc(3)dHex(1)NeuAc(1)]K	LLNINPNK	8.80478	NaN	8.80478	P11279	TRUE	_LLNINPN[+1857]K_	LLNINPN[Hex(5)HexNAc(3)dHex(1)NeuAc(1)]K	928.072	NaN	NaN	noloss	4	y	1	472.249	9.81598	FALSE	sp	P11279	P11279	LAMP1_HUMAN	Lysosome-associated membrane glycoprotein 1	Homo sapiens	9606	LAMP1	1	3	Uniprot_reviewed_Human_IRT_022019_DMM
NaN	3		_EQYIHEN[+1445]YSR_	EQYIHEN[Hex(3)HexNAc(4)dHex(1)]YSR	EQYIHENYSR	-9.21217	NaN	-9.21217	O60568	TRUE	_EQYIHEN[+1445]YSR_	EQYIHEN[Hex(3)HexNAc(4)dHex(1)]YSR	928.385	NaN	NaN	noloss	101	y	1	1541.69	100	FALSE	sp	O60568	O60568	PLOD3_HUMAN	Multifunctional procollagen lysine hydroxylase and glycosyltransferase LH3	Homo sapiens	9606	PLOD3	1	1	Uniprot_reviewed_Human_IRT_022019_DMM
NaN	3		_EQYIHEN[+1445]YSR_	EQYIHEN[Hex(3)HexNAc(4)dHex(1)]YSR	EQYIHENYSR	-9.21217	NaN	-9.21217	O60568	TRUE	_EQYIHEN[+1445]YSR_	EQYIHEN[Hex(3)HexNAc(4)dHex(1)]YSR	928.385	NaN	NaN	noloss	3	b	1	421.169	21.2624	FALSE	sp	O60568	O60568	PLOD3_HUMAN	Multifunctional procollagen lysine hydroxylase and glycosyltransferase LH3	Homo sapiens	9606	PLOD3	1	1	Uniprot_reviewed_Human_IRT_022019_DMM
NaN	3		_EQYIHEN[+1445]YSR_	EQYIHEN[Hex(3)HexNAc(4)dHex(1)]YSR	EQYIHENYSR	-9.21217	NaN	-9.21217	O60568	TRUE	_EQYIHEN[+1445]YSR_	EQYIHEN[Hex(3)HexNAc(4)dHex(1)]YSR	928.385	NaN	NaN	noloss	5	b	1	671.318	12.642	FALSE	sp	O60568	O60568	PLOD3_HUMAN	Multifunctional procollagen lysine hydroxylase and glycosyltransferase LH3	Homo sapiens	9606	PLOD3	1	1	Uniprot_reviewed_Human_IRT_022019_DMM
NaN	3		_EQYIHEN[+1445]YSR_	EQYIHEN[Hex(3)HexNAc(4)dHex(1)]YSR	EQYIHENYSR	-9.21217	NaN	-9.21217	O60568	TRUE	_EQYIHEN[+1445]YSR_	EQYIHEN[Hex(3)HexNAc(4)dHex(1)]YSR	928.385	NaN	NaN	noloss	6	b	1	800.36	20.7531	FALSE	sp	O60568	O60568	PLOD3_HUMAN	Multifunctional procollagen lysine hydroxylase and glycosyltransferase LH3	Homo sapiens	9606	PLOD3	1	1	Uniprot_reviewed_Human_IRT_022019_DMM
NaN	3		_LLNINPN[+1858]K_	LLNINPN[Hex(5)HexNAc(3)dHex(3)]K	LLNINPNK	8.88823	NaN	8.88823	P11279	TRUE	_LLNINPN[+1858]K_	LLNINPN[Hex(5)HexNAc(3)dHex(3)]K	928.412	NaN	NaN	noloss	101	y	1	1128.63	100	FALSE	sp	P11279	P11279	LAMP1_HUMAN	Lysosome-associated membrane glycoprotein 1	Homo sapiens	9606	LAMP1	1	3	Uniprot_reviewed_Human_IRT_022019_DMM
NaN	3		_LLNINPN[+1858]K_	LLNINPN[Hex(5)HexNAc(3)dHex(3)]K	LLNINPNK	8.88823	NaN	8.88823	P11279	TRUE	_LLNINPN[+1858]K_	LLNINPN[Hex(5)HexNAc(3)dHex(3)]K	928.412	NaN	NaN	noloss	4	b	1	454.306	2.0005	FALSE	sp	P11279	P11279	LAMP1_HUMAN	Lysosome-associated membrane glycoprotein 1	Homo sapiens	9606	LAMP1	1	3	Uniprot_reviewed_Human_IRT_022019_DMM
NaN	3		_LLNINPN[+1858]K_	LLNINPN[Hex(5)HexNAc(3)dHex(3)]K	LLNINPNK	8.88823	NaN	8.88823	P11279	TRUE	_LLNINPN[+1858]K_	LLNINPN[Hex(5)HexNAc(3)dHex(3)]K	928.412	NaN	NaN	noloss	5	b	1	568.344	8.14302	FALSE	sp	P11279	P11279	LAMP1_HUMAN	Lysosome-associated membrane glycoprotein 1	Homo sapiens	9606	LAMP1	1	3	Uniprot_reviewed_Human_IRT_022019_DMM
NaN	3		_LLNINPN[+1858]K_	LLNINPN[Hex(5)HexNAc(3)dHex(3)]K	LLNINPNK	8.88823	NaN	8.88823	P11279	TRUE	_LLNINPN[+1858]K_	LLNINPN[Hex(5)HexNAc(3)dHex(3)]K	928.412	NaN	NaN	noloss	3	y	1	358.209	12.2413	FALSE	sp	P11279	P11279	LAMP1_HUMAN	Lysosome-associated membrane glycoprotein 1	Homo sapiens	9606	LAMP1	1	3	Uniprot_reviewed_Human_IRT_022019_DMM
NaN	3		_LLNINPN[+1858]K_	LLNINPN[Hex(5)HexNAc(3)dHex(3)]K	LLNINPNK	8.88823	NaN	8.88823	P11279	TRUE	_LLNINPN[+1858]K_	LLNINPN[Hex(5)HexNAc(3)dHex(3)]K	928.412	NaN	NaN	noloss	4	y	1	472.252	5.7934	FALSE	sp	P11279	P11279	LAMP1_HUMAN	Lysosome-associated membrane glycoprotein 1	Homo sapiens	9606	LAMP1	1	3	Uniprot_reviewed_Human_IRT_022019_DMM
NaN	3		_LLNINPN[+1858]K_	LLNINPN[Hex(5)HexNAc(3)dHex(3)]K	LLNINPNK	8.88823	NaN	8.88823	P11279	TRUE	_LLNINPN[+1858]K_	LLNINPN[Hex(5)HexNAc(3)dHex(3)]K	928.412	NaN	NaN	noloss	5	y	1	585.338	2.07131	FALSE	sp	P11279	P11279	LAMP1_HUMAN	Lysosome-associated membrane glycoprotein 1	Homo sapiens	9606	LAMP1	1	3	Uniprot_reviewed_Human_IRT_022019_DMM
NaN	4		_RHEEGHMLN[+1623]C[+57]TC[+57]FGQGR_	RHEEGHMLN[Hex(5)HexNAc(4)]C[Carbamidomethyl]TC[Carbamidomethyl]FGQGR	RHEEGHMLNCTCFGQGR	-6.5462	NaN	-6.5462	P02751	TRUE	_RHEEGHMLN[+1623]C[+57]TC[+57]FGQGR_	RHEEGHMLN[Hex(5)HexNAc(4)]C[Carbamidomethyl]TC[Carbamidomethyl]FGQGR	928.624	NaN	NaN	noloss	101	y	2	1146.49	100	FALSE	sp	P02751	P02751	FINC_HUMAN	Fibronectin	Homo sapiens	9606	FN1	1	4	Uniprot_reviewed_Human_IRT_022019_DMM
NaN	4		_RHEEGHMLN[+1623]C[+57]TC[+57]FGQGR_	RHEEGHMLN[Hex(5)HexNAc(4)]C[Carbamidomethyl]TC[Carbamidomethyl]FGQGR	RHEEGHMLNCTCFGQGR	-6.5462	NaN	-6.5462	P02751	TRUE	_RHEEGHMLN[+1623]C[+57]TC[+57]FGQGR_	RHEEGHMLN[Hex(5)HexNAc(4)]C[Carbamidomethyl]TC[Carbamidomethyl]FGQGR	928.624	NaN	NaN	noloss	5	b	1	609.272	4.51748	TRUE	sp	P02751	P02751	FINC_HUMAN	Fibronectin	Homo sapiens	9606	FN1	1	4	Uniprot_reviewed_Human_IRT_022019_DMM
NaN	4		_RHEEGHMLN[+1623]C[+57]TC[+57]FGQGR_	RHEEGHMLN[Hex(5)HexNAc(4)]C[Carbamidomethyl]TC[Carbamidomethyl]FGQGR	RHEEGHMLNCTCFGQGR	-6.5462	NaN	-6.5462	P02751	TRUE	_RHEEGHMLN[+1623]C[+57]TC[+57]FGQGR_	RHEEGHMLN[Hex(5)HexNAc(4)]C[Carbamidomethyl]TC[Carbamidomethyl]FGQGR	928.624	NaN	NaN	noloss	6	b	1	746.332	6.82902	FALSE	sp	P02751	P02751	FINC_HUMAN	Fibronectin	Homo sapiens	9606	FN1	1	4	Uniprot_reviewed_Human_IRT_022019_DMM
NaN	4		_RHEEGHMLN[+1623]C[+57]TC[+57]FGQGR_	RHEEGHMLN[Hex(5)HexNAc(4)]C[Carbamidomethyl]TC[Carbamidomethyl]FGQGR	RHEEGHMLNCTCFGQGR	-6.5462	NaN	-6.5462	P02751	TRUE	_RHEEGHMLN[+1623]C[+57]TC[+57]FGQGR_	RHEEGHMLN[Hex(5)HexNAc(4)]C[Carbamidomethyl]TC[Carbamidomethyl]FGQGR	928.624	NaN	NaN	noloss	8	b	1	990.451	5.61376	FALSE	sp	P02751	P02751	FINC_HUMAN	Fibronectin	Homo sapiens	9606	FN1	1	4	Uniprot_reviewed_Human_IRT_022019_DMM
NaN	4		_RHEEGHMLN[+1623]C[+57]TC[+57]FGQGR_	RHEEGHMLN[Hex(5)HexNAc(4)]C[Carbamidomethyl]TC[Carbamidomethyl]FGQGR	RHEEGHMLNCTCFGQGR	-6.5462	NaN	-6.5462	P02751	TRUE	_RHEEGHMLN[+1623]C[+57]TC[+57]FGQGR_	RHEEGHMLN[Hex(5)HexNAc(4)]C[Carbamidomethyl]TC[Carbamidomethyl]FGQGR	928.624	NaN	NaN	noloss	4	y	1	417.218	6.03413	FALSE	sp	P02751	P02751	FINC_HUMAN	Fibronectin	Homo sapiens	9606	FN1	1	4	Uniprot_reviewed_Human_IRT_022019_DMM
NaN	4		_RHEEGHMLN[+1623]C[+57]TC[+57]FGQGR_	RHEEGHMLN[Hex(5)HexNAc(4)]C[Carbamidomethyl]TC[Carbamidomethyl]FGQGR	RHEEGHMLNCTCFGQGR	-6.5462	NaN	-6.5462	P02751	TRUE	_RHEEGHMLN[+1623]C[+57]TC[+57]FGQGR_	RHEEGHMLN[Hex(5)HexNAc(4)]C[Carbamidomethyl]TC[Carbamidomethyl]FGQGR	928.624	NaN	NaN	noloss	5	y	1	564.286	4.89535	FALSE	sp	P02751	P02751	FINC_HUMAN	Fibronectin	Homo sapiens	9606	FN1	1	4	Uniprot_reviewed_Human_IRT_022019_DMM
NaN	4		_RHEEGHMLN[+1623]C[+57]TC[+57]FGQGR_	RHEEGHMLN[Hex(5)HexNAc(4)]C[Carbamidomethyl]TC[Carbamidomethyl]FGQGR	RHEEGHMLNCTCFGQGR	-6.5462	NaN	-6.5462	P02751	TRUE	_RHEEGHMLN[+1623]C[+57]TC[+57]FGQGR_	RHEEGHMLN[Hex(5)HexNAc(4)]C[Carbamidomethyl]TC[Carbamidomethyl]FGQGR	928.624	NaN	NaN	noloss	8	y	1	985.396	6.92038	FALSE	sp	P02751	P02751	FINC_HUMAN	Fibronectin	Homo sapiens	9606	FN1	1	4	Uniprot_reviewed_Human_IRT_022019_DMM
NaN	4		_PGN[+1865]LSRPPPVVVPHQPR_	PGN[Hex(9)HexNAc(2)]LSRPPPVVVPHQPR	PGNLSRPPPVVVPHQPR	6.35073	NaN	6.35073	Q9BU23	TRUE	_PGN[+1865]LSRPPPVVVPHQPR_	PGN[Hex(9)HexNAc(2)]LSRPPPVVVPHQPR	928.674	NaN	NaN	noloss	101	y	2	1025.56	100	FALSE	sp	Q9BU23	Q9BU23	LMF2_HUMAN	Lipase maturation factor 2	Homo sapiens	9606	LMF2	1	2	Uniprot_reviewed_Human_IRT_022019_DMM
NaN	4		_PGN[+1865]LSRPPPVVVPHQPR_	PGN[Hex(9)HexNAc(2)]LSRPPPVVVPHQPR	PGNLSRPPPVVVPHQPR	6.35073	NaN	6.35073	Q9BU23	TRUE	_PGN[+1865]LSRPPPVVVPHQPR_	PGN[Hex(9)HexNAc(2)]LSRPPPVVVPHQPR	928.674	NaN	NaN	noloss	9	b	1	916.515	11.8301	FALSE	sp	Q9BU23	Q9BU23	LMF2_HUMAN	Lipase maturation factor 2	Homo sapiens	9606	LMF2	1	2	Uniprot_reviewed_Human_IRT_022019_DMM
NaN	4		_PGN[+1865]LSRPPPVVVPHQPR_	PGN[Hex(9)HexNAc(2)]LSRPPPVVVPHQPR	PGNLSRPPPVVVPHQPR	6.35073	NaN	6.35073	Q9BU23	TRUE	_PGN[+1865]LSRPPPVVVPHQPR_	PGN[Hex(9)HexNAc(2)]LSRPPPVVVPHQPR	928.674	NaN	NaN	noloss	5	y	1	634.342	32.1352	FALSE	sp	Q9BU23	Q9BU23	LMF2_HUMAN	Lipase maturation factor 2	Homo sapiens	9606	LMF2	1	2	Uniprot_reviewed_Human_IRT_022019_DMM
NaN	4		_PGN[+1865]LSRPPPVVVPHQPR_	PGN[Hex(9)HexNAc(2)]LSRPPPVVVPHQPR	PGNLSRPPPVVVPHQPR	6.35073	NaN	6.35073	Q9BU23	TRUE	_PGN[+1865]LSRPPPVVVPHQPR_	PGN[Hex(9)HexNAc(2)]LSRPPPVVVPHQPR	928.674	NaN	NaN	noloss	6	y	1	733.415	9.74076	FALSE	sp	Q9BU23	Q9BU23	LMF2_HUMAN	Lipase maturation factor 2	Homo sapiens	9606	LMF2	1	2	Uniprot_reviewed_Human_IRT_022019_DMM
NaN	4		_PGN[+1865]LSRPPPVVVPHQPR_	PGN[Hex(9)HexNAc(2)]LSRPPPVVVPHQPR	PGNLSRPPPVVVPHQPR	6.35073	NaN	6.35073	Q9BU23	TRUE	_PGN[+1865]LSRPPPVVVPHQPR_	PGN[Hex(9)HexNAc(2)]LSRPPPVVVPHQPR	928.674	NaN	NaN	noloss	7	y	1	832.485	5.7051	FALSE	sp	Q9BU23	Q9BU23	LMF2_HUMAN	Lipase maturation factor 2	Homo sapiens	9606	LMF2	1	2	Uniprot_reviewed_Human_IRT_022019_DMM
NaN	4		_PGN[+1865]LSRPPPVVVPHQPR_	PGN[Hex(9)HexNAc(2)]LSRPPPVVVPHQPR	PGNLSRPPPVVVPHQPR	6.35073	NaN	6.35073	Q9BU23	TRUE	_PGN[+1865]LSRPPPVVVPHQPR_	PGN[Hex(9)HexNAc(2)]LSRPPPVVVPHQPR	928.674	NaN	NaN	noloss	11	y	1	1222.7	20.1641	FALSE	sp	Q9BU23	Q9BU23	LMF2_HUMAN	Lipase maturation factor 2	Homo sapiens	9606	LMF2	1	2	Uniprot_reviewed_Human_IRT_022019_DMM
NaN	4		_PGN[+1867]LSRPPPVVVPHQPR_	PGN[Hex(4)HexNAc(6)]LSRPPPVVVPHQPR	PGNLSRPPPVVVPHQPR	5.88888	NaN	5.88888	Q9BU23	TRUE	_PGN[+1867]LSRPPPVVVPHQPR_	PGN[Hex(4)HexNAc(6)]LSRPPPVVVPHQPR	929.187	NaN	NaN	noloss	101	y	2	1025.57	100	FALSE	sp	Q9BU23	Q9BU23	LMF2_HUMAN	Lipase maturation factor 2	Homo sapiens	9606	LMF2	1	2	Uniprot_reviewed_Human_IRT_022019_DMM
NaN	4		_PGN[+1867]LSRPPPVVVPHQPR_	PGN[Hex(4)HexNAc(6)]LSRPPPVVVPHQPR	PGNLSRPPPVVVPHQPR	5.88888	NaN	5.88888	Q9BU23	TRUE	_PGN[+1867]LSRPPPVVVPHQPR_	PGN[Hex(4)HexNAc(6)]LSRPPPVVVPHQPR	929.187	NaN	NaN	noloss	9	b	1	916.517	12.4096	FALSE	sp	Q9BU23	Q9BU23	LMF2_HUMAN	Lipase maturation factor 2	Homo sapiens	9606	LMF2	1	2	Uniprot_reviewed_Human_IRT_022019_DMM
NaN	4		_PGN[+1867]LSRPPPVVVPHQPR_	PGN[Hex(4)HexNAc(6)]LSRPPPVVVPHQPR	PGNLSRPPPVVVPHQPR	5.88888	NaN	5.88888	Q9BU23	TRUE	_PGN[+1867]LSRPPPVVVPHQPR_	PGN[Hex(4)HexNAc(6)]LSRPPPVVVPHQPR	929.187	NaN	NaN	noloss	5	y	1	634.344	38.5904	FALSE	sp	Q9BU23	Q9BU23	LMF2_HUMAN	Lipase maturation factor 2	Homo sapiens	9606	LMF2	1	2	Uniprot_reviewed_Human_IRT_022019_DMM
NaN	4		_PGN[+1867]LSRPPPVVVPHQPR_	PGN[Hex(4)HexNAc(6)]LSRPPPVVVPHQPR	PGNLSRPPPVVVPHQPR	5.88888	NaN	5.88888	Q9BU23	TRUE	_PGN[+1867]LSRPPPVVVPHQPR_	PGN[Hex(4)HexNAc(6)]LSRPPPVVVPHQPR	929.187	NaN	NaN	noloss	7	y	1	832.483	8.07076	FALSE	sp	Q9BU23	Q9BU23	LMF2_HUMAN	Lipase maturation factor 2	Homo sapiens	9606	LMF2	1	2	Uniprot_reviewed_Human_IRT_022019_DMM
NaN	4		_PGN[+1867]LSRPPPVVVPHQPR_	PGN[Hex(4)HexNAc(6)]LSRPPPVVVPHQPR	PGNLSRPPPVVVPHQPR	5.88888	NaN	5.88888	Q9BU23	TRUE	_PGN[+1867]LSRPPPVVVPHQPR_	PGN[Hex(4)HexNAc(6)]LSRPPPVVVPHQPR	929.187	NaN	NaN	noloss	11	y	1	1222.71	22.4188	FALSE	sp	Q9BU23	Q9BU23	LMF2_HUMAN	Lipase maturation factor 2	Homo sapiens	9606	LMF2	1	2	Uniprot_reviewed_Human_IRT_022019_DMM
NaN	3		_TSN[+1378]SSQVSNEQDK_	TSN[Hex(6)HexNAc(2)]SSQVSNEQDK	TSNSSQVSNEQDK	-14.7769	NaN	-14.7769	Q5JRA6	TRUE	_TSN[+1378]SSQVSNEQDK_	TSN[Hex(6)HexNAc(2)]SSQVSNEQDK	934.707	NaN	NaN	noloss	100	y	1	1423.63	72.8976	FALSE	sp	Q5JRA6	Q5JRA6	TGO1_HUMAN	Transport and Golgi organization protein 1 homolog	Homo sapiens	9606	MIA3	1	1	Uniprot_reviewed_Human_IRT_022019_DMM
NaN	3		_TSN[+1378]SSQVSNEQDK_	TSN[Hex(6)HexNAc(2)]SSQVSNEQDK	TSNSSQVSNEQDK	-14.7769	NaN	-14.7769	Q5JRA6	TRUE	_TSN[+1378]SSQVSNEQDK_	TSN[Hex(6)HexNAc(2)]SSQVSNEQDK	934.707	NaN	NaN	noloss	4	y	1	519.24	16.7573	TRUE	sp	Q5JRA6	Q5JRA6	TGO1_HUMAN	Transport and Golgi organization protein 1 homolog	Homo sapiens	9606	MIA3	1	1	Uniprot_reviewed_Human_IRT_022019_DMM
NaN	3		_TSN[+1378]SSQVSNEQDK_	TSN[Hex(6)HexNAc(2)]SSQVSNEQDK	TSNSSQVSNEQDK	-14.7769	NaN	-14.7769	Q5JRA6	TRUE	_TSN[+1378]SSQVSNEQDK_	TSN[Hex(6)HexNAc(2)]SSQVSNEQDK	934.707	NaN	NaN	noloss	5	y	1	633.286	20.8064	FALSE	sp	Q5JRA6	Q5JRA6	TGO1_HUMAN	Transport and Golgi organization protein 1 homolog	Homo sapiens	9606	MIA3	1	1	Uniprot_reviewed_Human_IRT_022019_DMM
NaN	3		_TSN[+1378]SSQVSNEQDK_	TSN[Hex(6)HexNAc(2)]SSQVSNEQDK	TSNSSQVSNEQDK	-14.7769	NaN	-14.7769	Q5JRA6	TRUE	_TSN[+1378]SSQVSNEQDK_	TSN[Hex(6)HexNAc(2)]SSQVSNEQDK	934.707	NaN	NaN	noloss	6	y	1	720.314	100	FALSE	sp	Q5JRA6	Q5JRA6	TGO1_HUMAN	Transport and Golgi organization protein 1 homolog	Homo sapiens	9606	MIA3	1	1	Uniprot_reviewed_Human_IRT_022019_DMM
NaN	3		_TSN[+1378]SSQVSNEQDK_	TSN[Hex(6)HexNAc(2)]SSQVSNEQDK	TSNSSQVSNEQDK	-14.7769	NaN	-14.7769	Q5JRA6	TRUE	_TSN[+1378]SSQVSNEQDK_	TSN[Hex(6)HexNAc(2)]SSQVSNEQDK	934.707	NaN	NaN	noloss	7	y	1	819.384	51.739	FALSE	sp	Q5JRA6	Q5JRA6	TGO1_HUMAN	Transport and Golgi organization protein 1 homolog	Homo sapiens	9606	MIA3	1	1	Uniprot_reviewed_Human_IRT_022019_DMM
NaN	3		_TSN[+1378]SSQVSNEQDK_	TSN[Hex(6)HexNAc(2)]SSQVSNEQDK	TSNSSQVSNEQDK	-14.7769	NaN	-14.7769	Q5JRA6	TRUE	_TSN[+1378]SSQVSNEQDK_	TSN[Hex(6)HexNAc(2)]SSQVSNEQDK	934.707	NaN	NaN	noloss	9	y	1	1034.47	32.1774	FALSE	sp	Q5JRA6	Q5JRA6	TGO1_HUMAN	Transport and Golgi organization protein 1 homolog	Homo sapiens	9606	MIA3	1	1	Uniprot_reviewed_Human_IRT_022019_DMM
NaN	3		_TSN[+1378]SSQVSNEQDK_	TSN[Hex(6)HexNAc(2)]SSQVSNEQDK	TSNSSQVSNEQDK	-14.7769	NaN	-14.7769	Q5JRA6	TRUE	_TSN[+1378]SSQVSNEQDK_	TSN[Hex(6)HexNAc(2)]SSQVSNEQDK	934.707	NaN	NaN	noloss	10	y	1	1121.51	21.3433	FALSE	sp	Q5JRA6	Q5JRA6	TGO1_HUMAN	Transport and Golgi organization protein 1 homolog	Homo sapiens	9606	MIA3	1	1	Uniprot_reviewed_Human_IRT_022019_DMM
NaN	3		_AGPN[+1378]GTLFVADAYK_	AGPN[Hex(6)HexNAc(2)]GTLFVADAYK	AGPNGTLFVADAYK	34.0782	NaN	34.0782	Q9HDC9	TRUE	_AGPN[+1378]GTLFVADAYK_	AGPN[Hex(6)HexNAc(2)]GTLFVADAYK	934.737	NaN	NaN	noloss	100	y	2	712.365	22.0218	TRUE	sp	Q9HDC9	Q9HDC9	APMAP_HUMAN	Adipocyte plasma membrane-associated protein	Homo sapiens	9606	APMAP	1	2	Uniprot_reviewed_Human_IRT_022019_DMM
NaN	3		_AGPN[+1378]GTLFVADAYK_	AGPN[Hex(6)HexNAc(2)]GTLFVADAYK	AGPNGTLFVADAYK	34.0782	NaN	34.0782	Q9HDC9	TRUE	_AGPN[+1378]GTLFVADAYK_	AGPN[Hex(6)HexNAc(2)]GTLFVADAYK	934.737	NaN	NaN	noloss	3	y	1	381.213	41.9962	FALSE	sp	Q9HDC9	Q9HDC9	APMAP_HUMAN	Adipocyte plasma membrane-associated protein	Homo sapiens	9606	APMAP	1	2	Uniprot_reviewed_Human_IRT_022019_DMM
NaN	3		_AGPN[+1378]GTLFVADAYK_	AGPN[Hex(6)HexNAc(2)]GTLFVADAYK	AGPNGTLFVADAYK	34.0782	NaN	34.0782	Q9HDC9	TRUE	_AGPN[+1378]GTLFVADAYK_	AGPN[Hex(6)HexNAc(2)]GTLFVADAYK	934.737	NaN	NaN	noloss	4	y	1	496.239	28.167	FALSE	sp	Q9HDC9	Q9HDC9	APMAP_HUMAN	Adipocyte plasma membrane-associated protein	Homo sapiens	9606	APMAP	1	2	Uniprot_reviewed_Human_IRT_022019_DMM
NaN	3		_AGPN[+1378]GTLFVADAYK_	AGPN[Hex(6)HexNAc(2)]GTLFVADAYK	AGPNGTLFVADAYK	34.0782	NaN	34.0782	Q9HDC9	TRUE	_AGPN[+1378]GTLFVADAYK_	AGPN[Hex(6)HexNAc(2)]GTLFVADAYK	934.737	NaN	NaN	noloss	5	y	1	567.277	68.3624	FALSE	sp	Q9HDC9	Q9HDC9	APMAP_HUMAN	Adipocyte plasma membrane-associated protein	Homo sapiens	9606	APMAP	1	2	Uniprot_reviewed_Human_IRT_022019_DMM
NaN	3		_AGPN[+1378]GTLFVADAYK_	AGPN[Hex(6)HexNAc(2)]GTLFVADAYK	AGPNGTLFVADAYK	34.0782	NaN	34.0782	Q9HDC9	TRUE	_AGPN[+1378]GTLFVADAYK_	AGPN[Hex(6)HexNAc(2)]GTLFVADAYK	934.737	NaN	NaN	noloss	6	y	1	666.344	53.5595	FALSE	sp	Q9HDC9	Q9HDC9	APMAP_HUMAN	Adipocyte plasma membrane-associated protein	Homo sapiens	9606	APMAP	1	2	Uniprot_reviewed_Human_IRT_022019_DMM
NaN	3		_AGPN[+1378]GTLFVADAYK_	AGPN[Hex(6)HexNAc(2)]GTLFVADAYK	AGPNGTLFVADAYK	34.0782	NaN	34.0782	Q9HDC9	TRUE	_AGPN[+1378]GTLFVADAYK_	AGPN[Hex(6)HexNAc(2)]GTLFVADAYK	934.737	NaN	NaN	noloss	7	y	1	813.413	100	FALSE	sp	Q9HDC9	Q9HDC9	APMAP_HUMAN	Adipocyte plasma membrane-associated protein	Homo sapiens	9606	APMAP	1	2	Uniprot_reviewed_Human_IRT_022019_DMM
NaN	3		_AGPN[+1378]GTLFVADAYK_	AGPN[Hex(6)HexNAc(2)]GTLFVADAYK	AGPNGTLFVADAYK	34.0782	NaN	34.0782	Q9HDC9	TRUE	_AGPN[+1378]GTLFVADAYK_	AGPN[Hex(6)HexNAc(2)]GTLFVADAYK	934.737	NaN	NaN	noloss	9	y	1	1027.54	32.4709	FALSE	sp	Q9HDC9	Q9HDC9	APMAP_HUMAN	Adipocyte plasma membrane-associated protein	Homo sapiens	9606	APMAP	1	2	Uniprot_reviewed_Human_IRT_022019_DMM
NaN	2		_QVVEN[+892]MTR_	QVVEN[Hex(3)HexNAc(2)]MTR	QVVENMTR	-9.98389	NaN	-9.98389	P10253	TRUE	_QVVEN[+892]MTR_	QVVEN[Hex(3)HexNAc(2)]MTR	934.906	NaN	NaN	noloss	101	y	1	1179.57	100	FALSE	sp	P10253	P10253	LYAG_HUMAN	Lysosomal alpha-glucosidase	Homo sapiens	9606	GAA	1	4	Uniprot_reviewed_Human_IRT_022019_DMM
NaN	2		_QVVEN[+892]MTR_	QVVEN[Hex(3)HexNAc(2)]MTR	QVVENMTR	-9.98389	NaN	-9.98389	P10253	TRUE	_QVVEN[+892]MTR_	QVVEN[Hex(3)HexNAc(2)]MTR	934.906	NaN	NaN	noloss	8	b	1	958.476	2.17396	FALSE	sp	P10253	P10253	LYAG_HUMAN	Lysosomal alpha-glucosidase	Homo sapiens	9606	GAA	1	4	Uniprot_reviewed_Human_IRT_022019_DMM
NaN	2		_QVVEN[+892]MTR_	QVVEN[Hex(3)HexNAc(2)]MTR	QVVENMTR	-9.98389	NaN	-9.98389	P10253	TRUE	_QVVEN[+892]MTR_	QVVEN[Hex(3)HexNAc(2)]MTR	934.906	NaN	NaN	noloss	3	y	1	407.207	1.80536	FALSE	sp	P10253	P10253	LYAG_HUMAN	Lysosomal alpha-glucosidase	Homo sapiens	9606	GAA	1	4	Uniprot_reviewed_Human_IRT_022019_DMM
NaN	2		_QVVEN[+892]MTR_	QVVEN[Hex(3)HexNAc(2)]MTR	QVVENMTR	-9.98389	NaN	-9.98389	P10253	TRUE	_QVVEN[+892]MTR_	QVVEN[Hex(3)HexNAc(2)]MTR	934.906	NaN	NaN	noloss	4	y	1	521.255	1.52924	FALSE	sp	P10253	P10253	LYAG_HUMAN	Lysosomal alpha-glucosidase	Homo sapiens	9606	GAA	1	4	Uniprot_reviewed_Human_IRT_022019_DMM
NaN	2		_QVVEN[+892]MTR_	QVVEN[Hex(3)HexNAc(2)]MTR	QVVENMTR	-9.98389	NaN	-9.98389	P10253	TRUE	_QVVEN[+892]MTR_	QVVEN[Hex(3)HexNAc(2)]MTR	934.906	NaN	NaN	noloss	5	y	1	650.284	1.80536	FALSE	sp	P10253	P10253	LYAG_HUMAN	Lysosomal alpha-glucosidase	Homo sapiens	9606	GAA	1	4	Uniprot_reviewed_Human_IRT_022019_DMM
NaN	2		_QVVEN[+892]MTR_	QVVEN[Hex(3)HexNAc(2)]MTR	QVVENMTR	-9.98389	NaN	-9.98389	P10253	TRUE	_QVVEN[+892]MTR_	QVVEN[Hex(3)HexNAc(2)]MTR	934.906	NaN	NaN	noloss	6	y	1	749.354	1.22285	FALSE	sp	P10253	P10253	LYAG_HUMAN	Lysosomal alpha-glucosidase	Homo sapiens	9606	GAA	1	4	Uniprot_reviewed_Human_IRT_022019_DMM
NaN	3		_DLN[+1378]ETIHYMYK_	DLN[Hex(6)HexNAc(2)]ETIHYMYK	DLNETIHYMYK	29.4615	NaN	29.4615	Q99538	TRUE	_DLN[+1378]ETIHYMYK_	DLN[Hex(6)HexNAc(2)]ETIHYMYK	935.719	NaN	NaN	noloss	101	y	1	1629.77	100	FALSE	sp	Q99538	Q99538	LGMN_HUMAN	Legumain	Homo sapiens	9606	LGMN	1	1	Uniprot_reviewed_Human_IRT_022019_DMM
NaN	3		_DLN[+1378]ETIHYMYK_	DLN[Hex(6)HexNAc(2)]ETIHYMYK	DLNETIHYMYK	29.4615	NaN	29.4615	Q99538	TRUE	_DLN[+1378]ETIHYMYK_	DLN[Hex(6)HexNAc(2)]ETIHYMYK	935.719	NaN	NaN	noloss	8	b	1	986.465	24.0197	FALSE	sp	Q99538	Q99538	LGMN_HUMAN	Legumain	Homo sapiens	9606	LGMN	1	1	Uniprot_reviewed_Human_IRT_022019_DMM
NaN	3		_DLN[+1378]ETIHYMYK_	DLN[Hex(6)HexNAc(2)]ETIHYMYK	DLNETIHYMYK	29.4615	NaN	29.4615	Q99538	TRUE	_DLN[+1378]ETIHYMYK_	DLN[Hex(6)HexNAc(2)]ETIHYMYK	935.719	NaN	NaN	noloss	4	y	1	604.287	24.0197	FALSE	sp	Q99538	Q99538	LGMN_HUMAN	Legumain	Homo sapiens	9606	LGMN	1	1	Uniprot_reviewed_Human_IRT_022019_DMM
NaN	3		_DLN[+1378]ETIHYMYK_	DLN[Hex(6)HexNAc(2)]ETIHYMYK	DLNETIHYMYK	29.4615	NaN	29.4615	Q99538	TRUE	_DLN[+1378]ETIHYMYK_	DLN[Hex(6)HexNAc(2)]ETIHYMYK	935.719	NaN	NaN	noloss	5	y	1	741.345	65.1137	FALSE	sp	Q99538	Q99538	LGMN_HUMAN	Legumain	Homo sapiens	9606	LGMN	1	1	Uniprot_reviewed_Human_IRT_022019_DMM
NaN	3		_DLN[+1378]ETIHYMYK_	DLN[Hex(6)HexNAc(2)]ETIHYMYK	DLNETIHYMYK	29.4615	NaN	29.4615	Q99538	TRUE	_DLN[+1378]ETIHYMYK_	DLN[Hex(6)HexNAc(2)]ETIHYMYK	935.719	NaN	NaN	noloss	6	y	1	854.423	24.0197	FALSE	sp	Q99538	Q99538	LGMN_HUMAN	Legumain	Homo sapiens	9606	LGMN	1	1	Uniprot_reviewed_Human_IRT_022019_DMM
NaN	3		_DLN[+1378]ETIHYMYK_	DLN[Hex(6)HexNAc(2)]ETIHYMYK	DLNETIHYMYK	29.4615	NaN	29.4615	Q99538	TRUE	_DLN[+1378]ETIHYMYK_	DLN[Hex(6)HexNAc(2)]ETIHYMYK	935.719	NaN	NaN	noloss	7	y	1	955.479	23.5369	FALSE	sp	Q99538	Q99538	LGMN_HUMAN	Legumain	Homo sapiens	9606	LGMN	1	1	Uniprot_reviewed_Human_IRT_022019_DMM
NaN	3		_DLN[+1378]ETIHYMYK_	DLN[Hex(6)HexNAc(2)]ETIHYMYK	DLNETIHYMYK	29.4615	NaN	29.4615	Q99538	TRUE	_DLN[+1378]ETIHYMYK_	DLN[Hex(6)HexNAc(2)]ETIHYMYK	935.719	NaN	NaN	noloss	8	y	1	1084.52	19.851	TRUE	sp	Q99538	Q99538	LGMN_HUMAN	Legumain	Homo sapiens	9606	LGMN	1	1	Uniprot_reviewed_Human_IRT_022019_DMM
NaN	3		_AN[+1703]HSGAVVLLK_	AN[Hex(8)HexNAc(2)]HSGAVVLLK	ANHSGAVVLLK	-4.5088	NaN	-4.5088	P23229	TRUE	_AN[+1703]HSGAVVLLK_	AN[Hex(8)HexNAc(2)]HSGAVVLLK	937.748	NaN	NaN	noloss	101	y	1	1311.72	100	FALSE	sp	P23229	P23229	ITA6_HUMAN	Integrin alpha-6	Homo sapiens	9606	ITGA6	1	5	Uniprot_reviewed_Human_IRT_022019_DMM
NaN	3		_AN[+1703]HSGAVVLLK_	AN[Hex(8)HexNAc(2)]HSGAVVLLK	ANHSGAVVLLK	-4.5088	NaN	-4.5088	P23229	TRUE	_AN[+1703]HSGAVVLLK_	AN[Hex(8)HexNAc(2)]HSGAVVLLK	937.748	NaN	NaN	noloss	8	b	1	736.371	9.42598	FALSE	sp	P23229	P23229	ITA6_HUMAN	Integrin alpha-6	Homo sapiens	9606	ITGA6	1	5	Uniprot_reviewed_Human_IRT_022019_DMM
NaN	3		_AN[+1703]HSGAVVLLK_	AN[Hex(8)HexNAc(2)]HSGAVVLLK	ANHSGAVVLLK	-4.5088	NaN	-4.5088	P23229	TRUE	_AN[+1703]HSGAVVLLK_	AN[Hex(8)HexNAc(2)]HSGAVVLLK	937.748	NaN	NaN	noloss	9	b	1	849.456	8.72149	FALSE	sp	P23229	P23229	ITA6_HUMAN	Integrin alpha-6	Homo sapiens	9606	ITGA6	1	5	Uniprot_reviewed_Human_IRT_022019_DMM
NaN	3		_AN[+1703]HSGAVVLLK_	AN[Hex(8)HexNAc(2)]HSGAVVLLK	ANHSGAVVLLK	-4.5088	NaN	-4.5088	P23229	TRUE	_AN[+1703]HSGAVVLLK_	AN[Hex(8)HexNAc(2)]HSGAVVLLK	937.748	NaN	NaN	noloss	10	b	1	962.539	7.23641	TRUE	sp	P23229	P23229	ITA6_HUMAN	Integrin alpha-6	Homo sapiens	9606	ITGA6	1	5	Uniprot_reviewed_Human_IRT_022019_DMM
NaN	3		_AN[+1703]HSGAVVLLK_	AN[Hex(8)HexNAc(2)]HSGAVVLLK	ANHSGAVVLLK	-4.5088	NaN	-4.5088	P23229	TRUE	_AN[+1703]HSGAVVLLK_	AN[Hex(8)HexNAc(2)]HSGAVVLLK	937.748	NaN	NaN	noloss	7	y	1	699.473	10.917	FALSE	sp	P23229	P23229	ITA6_HUMAN	Integrin alpha-6	Homo sapiens	9606	ITGA6	1	5	Uniprot_reviewed_Human_IRT_022019_DMM
NaN	3		_AN[+1703]HSGAVVLLK_	AN[Hex(8)HexNAc(2)]HSGAVVLLK	ANHSGAVVLLK	-4.5088	NaN	-4.5088	P23229	TRUE	_AN[+1703]HSGAVVLLK_	AN[Hex(8)HexNAc(2)]HSGAVVLLK	937.748	NaN	NaN	noloss	8	y	1	786.506	16.9975	FALSE	sp	P23229	P23229	ITA6_HUMAN	Integrin alpha-6	Homo sapiens	9606	ITGA6	1	5	Uniprot_reviewed_Human_IRT_022019_DMM
NaN	3		_AN[+1703]HSGAVVLLK_	AN[Hex(8)HexNAc(2)]HSGAVVLLK	ANHSGAVVLLK	-4.5088	NaN	-4.5088	P23229	TRUE	_AN[+1703]HSGAVVLLK_	AN[Hex(8)HexNAc(2)]HSGAVVLLK	937.748	NaN	NaN	noloss	9	y	1	923.567	15.3517	FALSE	sp	P23229	P23229	ITA6_HUMAN	Integrin alpha-6	Homo sapiens	9606	ITGA6	1	5	Uniprot_reviewed_Human_IRT_022019_DMM
NaN	4		_HNN[+1038]DTQHIWESDSNEFSVIADPR_	HNN[Hex(3)HexNAc(2)dHex(1)]DTQHIWESDSNEFSVIADPR	HNNDTQHIWESDSNEFSVIADPR	47.0921	NaN	47.0921	P14625	TRUE	_HNN[+1038]DTQHIWESDSNEFSVIADPR_	HNN[Hex(3)HexNAc(2)dHex(1)]DTQHIWESDSNEFSVIADPR	938.151	NaN	NaN	noloss	9	b	1	1146.51	16.8956	FALSE	sp	P14625	P14625	ENPL_HUMAN	Endoplasmin	Homo sapiens	9606	HSP90B1	1	1	Uniprot_reviewed_Human_IRT_022019_DMM
NaN	4		_HNN[+1038]DTQHIWESDSNEFSVIADPR_	HNN[Hex(3)HexNAc(2)dHex(1)]DTQHIWESDSNEFSVIADPR	HNNDTQHIWESDSNEFSVIADPR	47.0921	NaN	47.0921	P14625	TRUE	_HNN[+1038]DTQHIWESDSNEFSVIADPR_	HNN[Hex(3)HexNAc(2)dHex(1)]DTQHIWESDSNEFSVIADPR	938.151	NaN	NaN	noloss	4	y	1	458.236	38.3944	FALSE	sp	P14625	P14625	ENPL_HUMAN	Endoplasmin	Homo sapiens	9606	HSP90B1	1	1	Uniprot_reviewed_Human_IRT_022019_DMM
NaN	4		_HNN[+1038]DTQHIWESDSNEFSVIADPR_	HNN[Hex(3)HexNAc(2)dHex(1)]DTQHIWESDSNEFSVIADPR	HNNDTQHIWESDSNEFSVIADPR	47.0921	NaN	47.0921	P14625	TRUE	_HNN[+1038]DTQHIWESDSNEFSVIADPR_	HNN[Hex(3)HexNAc(2)dHex(1)]DTQHIWESDSNEFSVIADPR	938.151	NaN	NaN	noloss	5	y	1	571.319	100	FALSE	sp	P14625	P14625	ENPL_HUMAN	Endoplasmin	Homo sapiens	9606	HSP90B1	1	1	Uniprot_reviewed_Human_IRT_022019_DMM
NaN	4		_HNN[+1038]DTQHIWESDSNEFSVIADPR_	HNN[Hex(3)HexNAc(2)dHex(1)]DTQHIWESDSNEFSVIADPR	HNNDTQHIWESDSNEFSVIADPR	47.0921	NaN	47.0921	P14625	TRUE	_HNN[+1038]DTQHIWESDSNEFSVIADPR_	HNN[Hex(3)HexNAc(2)dHex(1)]DTQHIWESDSNEFSVIADPR	938.151	NaN	NaN	noloss	6	y	1	670.386	48.9141	FALSE	sp	P14625	P14625	ENPL_HUMAN	Endoplasmin	Homo sapiens	9606	HSP90B1	1	1	Uniprot_reviewed_Human_IRT_022019_DMM
NaN	4		_HNN[+1038]DTQHIWESDSNEFSVIADPR_	HNN[Hex(3)HexNAc(2)dHex(1)]DTQHIWESDSNEFSVIADPR	HNNDTQHIWESDSNEFSVIADPR	47.0921	NaN	47.0921	P14625	TRUE	_HNN[+1038]DTQHIWESDSNEFSVIADPR_	HNN[Hex(3)HexNAc(2)dHex(1)]DTQHIWESDSNEFSVIADPR	938.151	NaN	NaN	noloss	7	y	1	757.419	96.3529	FALSE	sp	P14625	P14625	ENPL_HUMAN	Endoplasmin	Homo sapiens	9606	HSP90B1	1	1	Uniprot_reviewed_Human_IRT_022019_DMM
NaN	4		_HNN[+1038]DTQHIWESDSNEFSVIADPR_	HNN[Hex(3)HexNAc(2)dHex(1)]DTQHIWESDSNEFSVIADPR	HNNDTQHIWESDSNEFSVIADPR	47.0921	NaN	47.0921	P14625	TRUE	_HNN[+1038]DTQHIWESDSNEFSVIADPR_	HNN[Hex(3)HexNAc(2)dHex(1)]DTQHIWESDSNEFSVIADPR	938.151	NaN	NaN	noloss	8	y	1	904.488	37.6379	FALSE	sp	P14625	P14625	ENPL_HUMAN	Endoplasmin	Homo sapiens	9606	HSP90B1	1	1	Uniprot_reviewed_Human_IRT_022019_DMM
NaN	4		_RHEEGHMLN[+1664]C[+57]TC[+57]FGQGR_	RHEEGHMLN[Hex(4)HexNAc(5)]C[Carbamidomethyl]TC[Carbamidomethyl]FGQGR	RHEEGHMLNCTCFGQGR	-6.84944	NaN	-6.84944	P02751	TRUE	_RHEEGHMLN[+1664]C[+57]TC[+57]FGQGR_	RHEEGHMLN[Hex(4)HexNAc(5)]C[Carbamidomethyl]TC[Carbamidomethyl]FGQGR	938.88	NaN	NaN	noloss	101	y	2	1146.49	100	FALSE	sp	P02751	P02751	FINC_HUMAN	Fibronectin	Homo sapiens	9606	FN1	1	4	Uniprot_reviewed_Human_IRT_022019_DMM
NaN	4		_RHEEGHMLN[+1664]C[+57]TC[+57]FGQGR_	RHEEGHMLN[Hex(4)HexNAc(5)]C[Carbamidomethyl]TC[Carbamidomethyl]FGQGR	RHEEGHMLNCTCFGQGR	-6.84944	NaN	-6.84944	P02751	TRUE	_RHEEGHMLN[+1664]C[+57]TC[+57]FGQGR_	RHEEGHMLN[Hex(4)HexNAc(5)]C[Carbamidomethyl]TC[Carbamidomethyl]FGQGR	938.88	NaN	NaN	noloss	3	b	1	423.212	11.4861	FALSE	sp	P02751	P02751	FINC_HUMAN	Fibronectin	Homo sapiens	9606	FN1	1	4	Uniprot_reviewed_Human_IRT_022019_DMM
NaN	4		_RHEEGHMLN[+1664]C[+57]TC[+57]FGQGR_	RHEEGHMLN[Hex(4)HexNAc(5)]C[Carbamidomethyl]TC[Carbamidomethyl]FGQGR	RHEEGHMLNCTCFGQGR	-6.84944	NaN	-6.84944	P02751	TRUE	_RHEEGHMLN[+1664]C[+57]TC[+57]FGQGR_	RHEEGHMLN[Hex(4)HexNAc(5)]C[Carbamidomethyl]TC[Carbamidomethyl]FGQGR	938.88	NaN	NaN	noloss	4	b	1	552.255	25.2096	FALSE	sp	P02751	P02751	FINC_HUMAN	Fibronectin	Homo sapiens	9606	FN1	1	4	Uniprot_reviewed_Human_IRT_022019_DMM
NaN	4		_RHEEGHMLN[+1664]C[+57]TC[+57]FGQGR_	RHEEGHMLN[Hex(4)HexNAc(5)]C[Carbamidomethyl]TC[Carbamidomethyl]FGQGR	RHEEGHMLNCTCFGQGR	-6.84944	NaN	-6.84944	P02751	TRUE	_RHEEGHMLN[+1664]C[+57]TC[+57]FGQGR_	RHEEGHMLN[Hex(4)HexNAc(5)]C[Carbamidomethyl]TC[Carbamidomethyl]FGQGR	938.88	NaN	NaN	noloss	6	b	1	746.33	9.32932	FALSE	sp	P02751	P02751	FINC_HUMAN	Fibronectin	Homo sapiens	9606	FN1	1	4	Uniprot_reviewed_Human_IRT_022019_DMM
NaN	4		_RHEEGHMLN[+1664]C[+57]TC[+57]FGQGR_	RHEEGHMLN[Hex(4)HexNAc(5)]C[Carbamidomethyl]TC[Carbamidomethyl]FGQGR	RHEEGHMLNCTCFGQGR	-6.84944	NaN	-6.84944	P02751	TRUE	_RHEEGHMLN[+1664]C[+57]TC[+57]FGQGR_	RHEEGHMLN[Hex(4)HexNAc(5)]C[Carbamidomethyl]TC[Carbamidomethyl]FGQGR	938.88	NaN	NaN	noloss	4	y	1	417.223	11.2043	FALSE	sp	P02751	P02751	FINC_HUMAN	Fibronectin	Homo sapiens	9606	FN1	1	4	Uniprot_reviewed_Human_IRT_022019_DMM
NaN	4		_RHEEGHMLN[+1664]C[+57]TC[+57]FGQGR_	RHEEGHMLN[Hex(4)HexNAc(5)]C[Carbamidomethyl]TC[Carbamidomethyl]FGQGR	RHEEGHMLNCTCFGQGR	-6.84944	NaN	-6.84944	P02751	TRUE	_RHEEGHMLN[+1664]C[+57]TC[+57]FGQGR_	RHEEGHMLN[Hex(4)HexNAc(5)]C[Carbamidomethyl]TC[Carbamidomethyl]FGQGR	938.88	NaN	NaN	noloss	7	y	1	825.374	8.57828	FALSE	sp	P02751	P02751	FINC_HUMAN	Fibronectin	Homo sapiens	9606	FN1	1	4	Uniprot_reviewed_Human_IRT_022019_DMM
NaN	4		_RHEEGHMLN[+1664]C[+57]TC[+57]FGQGR_	RHEEGHMLN[Hex(4)HexNAc(5)]C[Carbamidomethyl]TC[Carbamidomethyl]FGQGR	RHEEGHMLNCTCFGQGR	-6.84944	NaN	-6.84944	P02751	TRUE	_RHEEGHMLN[+1664]C[+57]TC[+57]FGQGR_	RHEEGHMLN[Hex(4)HexNAc(5)]C[Carbamidomethyl]TC[Carbamidomethyl]FGQGR	938.88	NaN	NaN	noloss	8	y	1	985.398	8.57828	TRUE	sp	P02751	P02751	FINC_HUMAN	Fibronectin	Homo sapiens	9606	FN1	1	4	Uniprot_reviewed_Human_IRT_022019_DMM
NaN	3		_LLNINPN[+1890]K_	LLNINPN[Hex(7)HexNAc(3)dHex(1)]K	LLNINPNK	6.99255	NaN	6.99255	P11279	TRUE	_LLNINPN[+1890]K_	LLNINPN[Hex(7)HexNAc(3)dHex(1)]K	939.076	NaN	NaN	noloss	101	y	1	1128.63	100	FALSE	sp	P11279	P11279	LAMP1_HUMAN	Lysosome-associated membrane glycoprotein 1	Homo sapiens	9606	LAMP1	1	3	Uniprot_reviewed_Human_IRT_022019_DMM
NaN	3		_LLNINPN[+1890]K_	LLNINPN[Hex(7)HexNAc(3)dHex(1)]K	LLNINPNK	6.99255	NaN	6.99255	P11279	TRUE	_LLNINPN[+1890]K_	LLNINPN[Hex(7)HexNAc(3)dHex(1)]K	939.076	NaN	NaN	noloss	4	b	1	454.302	3.75103	FALSE	sp	P11279	P11279	LAMP1_HUMAN	Lysosome-associated membrane glycoprotein 1	Homo sapiens	9606	LAMP1	1	3	Uniprot_reviewed_Human_IRT_022019_DMM
NaN	3		_LLNINPN[+1890]K_	LLNINPN[Hex(7)HexNAc(3)dHex(1)]K	LLNINPNK	6.99255	NaN	6.99255	P11279	TRUE	_LLNINPN[+1890]K_	LLNINPN[Hex(7)HexNAc(3)dHex(1)]K	939.076	NaN	NaN	noloss	5	b	1	568.349	9.75019	FALSE	sp	P11279	P11279	LAMP1_HUMAN	Lysosome-associated membrane glycoprotein 1	Homo sapiens	9606	LAMP1	1	3	Uniprot_reviewed_Human_IRT_022019_DMM
NaN	3		_LLNINPN[+1890]K_	LLNINPN[Hex(7)HexNAc(3)dHex(1)]K	LLNINPNK	6.99255	NaN	6.99255	P11279	TRUE	_LLNINPN[+1890]K_	LLNINPN[Hex(7)HexNAc(3)dHex(1)]K	939.076	NaN	NaN	noloss	3	y	1	358.212	13.5122	FALSE	sp	P11279	P11279	LAMP1_HUMAN	Lysosome-associated membrane glycoprotein 1	Homo sapiens	9606	LAMP1	1	3	Uniprot_reviewed_Human_IRT_022019_DMM
NaN	3		_LLNINPN[+1890]K_	LLNINPN[Hex(7)HexNAc(3)dHex(1)]K	LLNINPNK	6.99255	NaN	6.99255	P11279	TRUE	_LLNINPN[+1890]K_	LLNINPN[Hex(7)HexNAc(3)dHex(1)]K	939.076	NaN	NaN	noloss	4	y	1	472.252	3.59949	FALSE	sp	P11279	P11279	LAMP1_HUMAN	Lysosome-associated membrane glycoprotein 1	Homo sapiens	9606	LAMP1	1	3	Uniprot_reviewed_Human_IRT_022019_DMM
NaN	4		_DGSDEPGTAAC[+57]PN[+1216]GSFHC[+57]TNTGYK_	DGSDEPGTAAC[Carbamidomethyl]PN[Hex(5)HexNAc(2)]GSFHC[Carbamidomethyl]TNTGYK	DGSDEPGTAACPNGSFHCTNTGYK	-2.77919	NaN	-2.77919	P14314	TRUE	_DGSDEPGTAAC[+57]PN[+1216]GSFHC[+57]TNTGYK_	DGSDEPGTAAC[Carbamidomethyl]PN[Hex(5)HexNAc(2)]GSFHC[Carbamidomethyl]TNTGYK	940.616	NaN	NaN	noloss	100	y	2	1272.01	17.7285	TRUE	sp	P14314	P14314	GLU2B_HUMAN	Glucosidase 2 subunit beta	Homo sapiens	9606	PRKCSH	1	2	Uniprot_reviewed_Human_IRT_022019_DMM
NaN	4		_DGSDEPGTAAC[+57]PN[+1216]GSFHC[+57]TNTGYK_	DGSDEPGTAAC[Carbamidomethyl]PN[Hex(5)HexNAc(2)]GSFHC[Carbamidomethyl]TNTGYK	DGSDEPGTAACPNGSFHCTNTGYK	-2.77919	NaN	-2.77919	P14314	TRUE	_DGSDEPGTAAC[+57]PN[+1216]GSFHC[+57]TNTGYK_	DGSDEPGTAAC[Carbamidomethyl]PN[Hex(5)HexNAc(2)]GSFHC[Carbamidomethyl]TNTGYK	940.616	NaN	NaN	noloss	4	b	1	375.114	47.6181	FALSE	sp	P14314	P14314	GLU2B_HUMAN	Glucosidase 2 subunit beta	Homo sapiens	9606	PRKCSH	1	2	Uniprot_reviewed_Human_IRT_022019_DMM
NaN	4		_DGSDEPGTAAC[+57]PN[+1216]GSFHC[+57]TNTGYK_	DGSDEPGTAAC[Carbamidomethyl]PN[Hex(5)HexNAc(2)]GSFHC[Carbamidomethyl]TNTGYK	DGSDEPGTAACPNGSFHCTNTGYK	-2.77919	NaN	-2.77919	P14314	TRUE	_DGSDEPGTAAC[+57]PN[+1216]GSFHC[+57]TNTGYK_	DGSDEPGTAAC[Carbamidomethyl]PN[Hex(5)HexNAc(2)]GSFHC[Carbamidomethyl]TNTGYK	940.616	NaN	NaN	noloss	7	y	1	843.362	100	FALSE	sp	P14314	P14314	GLU2B_HUMAN	Glucosidase 2 subunit beta	Homo sapiens	9606	PRKCSH	1	2	Uniprot_reviewed_Human_IRT_022019_DMM
NaN	4		_DGSDEPGTAAC[+57]PN[+1216]GSFHC[+57]TNTGYK_	DGSDEPGTAAC[Carbamidomethyl]PN[Hex(5)HexNAc(2)]GSFHC[Carbamidomethyl]TNTGYK	DGSDEPGTAACPNGSFHCTNTGYK	-2.77919	NaN	-2.77919	P14314	TRUE	_DGSDEPGTAAC[+57]PN[+1216]GSFHC[+57]TNTGYK_	DGSDEPGTAAC[Carbamidomethyl]PN[Hex(5)HexNAc(2)]GSFHC[Carbamidomethyl]TNTGYK	940.616	NaN	NaN	noloss	8	y	1	980.426	57.7956	FALSE	sp	P14314	P14314	GLU2B_HUMAN	Glucosidase 2 subunit beta	Homo sapiens	9606	PRKCSH	1	2	Uniprot_reviewed_Human_IRT_022019_DMM
NaN	4		_DGSDEPGTAAC[+57]PN[+1216]GSFHC[+57]TNTGYK_	DGSDEPGTAAC[Carbamidomethyl]PN[Hex(5)HexNAc(2)]GSFHC[Carbamidomethyl]TNTGYK	DGSDEPGTAACPNGSFHCTNTGYK	-2.77919	NaN	-2.77919	P14314	TRUE	_DGSDEPGTAAC[+57]PN[+1216]GSFHC[+57]TNTGYK_	DGSDEPGTAAC[Carbamidomethyl]PN[Hex(5)HexNAc(2)]GSFHC[Carbamidomethyl]TNTGYK	940.616	NaN	NaN	noloss	9	y	1	1127.49	30.8642	FALSE	sp	P14314	P14314	GLU2B_HUMAN	Glucosidase 2 subunit beta	Homo sapiens	9606	PRKCSH	1	2	Uniprot_reviewed_Human_IRT_022019_DMM
NaN	4		_DGSDEPGTAAC[+57]PN[+1216]GSFHC[+57]TNTGYK_	DGSDEPGTAAC[Carbamidomethyl]PN[Hex(5)HexNAc(2)]GSFHC[Carbamidomethyl]TNTGYK	DGSDEPGTAACPNGSFHCTNTGYK	-2.77919	NaN	-2.77919	P14314	TRUE	_DGSDEPGTAAC[+57]PN[+1216]GSFHC[+57]TNTGYK_	DGSDEPGTAAC[Carbamidomethyl]PN[Hex(5)HexNAc(2)]GSFHC[Carbamidomethyl]TNTGYK	940.616	NaN	NaN	noloss	11	y	1	1271.55	35.5802	FALSE	sp	P14314	P14314	GLU2B_HUMAN	Glucosidase 2 subunit beta	Homo sapiens	9606	PRKCSH	1	2	Uniprot_reviewed_Human_IRT_022019_DMM
NaN	4		_DGSDEPGTAAC[+57]PN[+1216]GSFHC[+57]TNTGYK_	DGSDEPGTAAC[Carbamidomethyl]PN[Hex(5)HexNAc(2)]GSFHC[Carbamidomethyl]TNTGYK	DGSDEPGTAACPNGSFHCTNTGYK	-2.77919	NaN	-2.77919	P14314	TRUE	_DGSDEPGTAAC[+57]PN[+1216]GSFHC[+57]TNTGYK_	DGSDEPGTAAC[Carbamidomethyl]PN[Hex(5)HexNAc(2)]GSFHC[Carbamidomethyl]TNTGYK	940.616	NaN	NaN	noloss	13	y	1	1482.64	46.8144	FALSE	sp	P14314	P14314	GLU2B_HUMAN	Glucosidase 2 subunit beta	Homo sapiens	9606	PRKCSH	1	2	Uniprot_reviewed_Human_IRT_022019_DMM
NaN	3		_DLN[+1378]ETIHYM[+16]YK_	DLN[Hex(6)HexNAc(2)]ETIHYM[Oxidation]YK	DLNETIHYMYK	9.40995	NaN	9.40995	Q99538	TRUE	_DLN[+1378]ETIHYM[+16]YK_	DLN[Hex(6)HexNAc(2)]ETIHYM[Oxidation]YK	941.051	NaN	NaN	noloss	100	y	1	1442.69	69.6742	FALSE	sp	Q99538	Q99538	LGMN_HUMAN	Legumain	Homo sapiens	9606	LGMN	1	1	Uniprot_reviewed_Human_IRT_022019_DMM
NaN	3		_DLN[+1378]ETIHYM[+16]YK_	DLN[Hex(6)HexNAc(2)]ETIHYM[Oxidation]YK	DLNETIHYMYK	9.40995	NaN	9.40995	Q99538	TRUE	_DLN[+1378]ETIHYM[+16]YK_	DLN[Hex(6)HexNAc(2)]ETIHYM[Oxidation]YK	941.051	NaN	NaN	noloss	3	y	1	457.211	28.8573	FALSE	sp	Q99538	Q99538	LGMN_HUMAN	Legumain	Homo sapiens	9606	LGMN	1	1	Uniprot_reviewed_Human_IRT_022019_DMM
NaN	3		_DLN[+1378]ETIHYM[+16]YK_	DLN[Hex(6)HexNAc(2)]ETIHYM[Oxidation]YK	DLNETIHYMYK	9.40995	NaN	9.40995	Q99538	TRUE	_DLN[+1378]ETIHYM[+16]YK_	DLN[Hex(6)HexNAc(2)]ETIHYM[Oxidation]YK	941.051	NaN	NaN	noloss	4	y	1	620.281	51.6973	FALSE	sp	Q99538	Q99538	LGMN_HUMAN	Legumain	Homo sapiens	9606	LGMN	1	1	Uniprot_reviewed_Human_IRT_022019_DMM
NaN	3		_DLN[+1378]ETIHYM[+16]YK_	DLN[Hex(6)HexNAc(2)]ETIHYM[Oxidation]YK	DLNETIHYMYK	9.40995	NaN	9.40995	Q99538	TRUE	_DLN[+1378]ETIHYM[+16]YK_	DLN[Hex(6)HexNAc(2)]ETIHYM[Oxidation]YK	941.051	NaN	NaN	noloss	5	y	1	757.341	100	FALSE	sp	Q99538	Q99538	LGMN_HUMAN	Legumain	Homo sapiens	9606	LGMN	1	1	Uniprot_reviewed_Human_IRT_022019_DMM
NaN	3		_DLN[+1378]ETIHYM[+16]YK_	DLN[Hex(6)HexNAc(2)]ETIHYM[Oxidation]YK	DLNETIHYMYK	9.40995	NaN	9.40995	Q99538	TRUE	_DLN[+1378]ETIHYM[+16]YK_	DLN[Hex(6)HexNAc(2)]ETIHYM[Oxidation]YK	941.051	NaN	NaN	noloss	6	y	1	870.425	27.1088	FALSE	sp	Q99538	Q99538	LGMN_HUMAN	Legumain	Homo sapiens	9606	LGMN	1	1	Uniprot_reviewed_Human_IRT_022019_DMM
NaN	3		_DLN[+1378]ETIHYM[+16]YK_	DLN[Hex(6)HexNAc(2)]ETIHYM[Oxidation]YK	DLNETIHYMYK	9.40995	NaN	9.40995	Q99538	TRUE	_DLN[+1378]ETIHYM[+16]YK_	DLN[Hex(6)HexNAc(2)]ETIHYM[Oxidation]YK	941.051	NaN	NaN	noloss	7	y	1	971.476	33.4677	FALSE	sp	Q99538	Q99538	LGMN_HUMAN	Legumain	Homo sapiens	9606	LGMN	1	1	Uniprot_reviewed_Human_IRT_022019_DMM
NaN	3		_DLN[+1378]ETIHYM[+16]YK_	DLN[Hex(6)HexNAc(2)]ETIHYM[Oxidation]YK	DLNETIHYMYK	9.40995	NaN	9.40995	Q99538	TRUE	_DLN[+1378]ETIHYM[+16]YK_	DLN[Hex(6)HexNAc(2)]ETIHYM[Oxidation]YK	941.051	NaN	NaN	noloss	9	y	1	1214.55	22.9766	TRUE	sp	Q99538	Q99538	LGMN_HUMAN	Legumain	Homo sapiens	9606	LGMN	1	1	Uniprot_reviewed_Human_IRT_022019_DMM
NaN	3		_AEFN[+1541]ITLIHPK_	AEFN[Hex(7)HexNAc(2)]ITLIHPK	AEFNITLIHPK	40.4103	NaN	40.4103	P15144	TRUE	_AEFN[+1541]ITLIHPK_	AEFN[Hex(7)HexNAc(2)]ITLIHPK	941.753	NaN	NaN	noloss	101	y	1	1485.79	100	FALSE	sp	P15144	P15144	AMPN_HUMAN	Aminopeptidase N	Homo sapiens	9606	ANPEP	1	4	Uniprot_reviewed_Human_IRT_022019_DMM
NaN	3		_AEFN[+1541]ITLIHPK_	AEFN[Hex(7)HexNAc(2)]ITLIHPK	AEFNITLIHPK	40.4103	NaN	40.4103	P15144	TRUE	_AEFN[+1541]ITLIHPK_	AEFN[Hex(7)HexNAc(2)]ITLIHPK	941.753	NaN	NaN	noloss	4	b	1	462.202	8.08691	FALSE	sp	P15144	P15144	AMPN_HUMAN	Aminopeptidase N	Homo sapiens	9606	ANPEP	1	4	Uniprot_reviewed_Human_IRT_022019_DMM
NaN	3		_AEFN[+1541]ITLIHPK_	AEFN[Hex(7)HexNAc(2)]ITLIHPK	AEFNITLIHPK	40.4103	NaN	40.4103	P15144	TRUE	_AEFN[+1541]ITLIHPK_	AEFN[Hex(7)HexNAc(2)]ITLIHPK	941.753	NaN	NaN	noloss	6	b	1	676.331	7.91016	TRUE	sp	P15144	P15144	AMPN_HUMAN	Aminopeptidase N	Homo sapiens	9606	ANPEP	1	4	Uniprot_reviewed_Human_IRT_022019_DMM
NaN	3		_AEFN[+1541]ITLIHPK_	AEFN[Hex(7)HexNAc(2)]ITLIHPK	AEFNITLIHPK	40.4103	NaN	40.4103	P15144	TRUE	_AEFN[+1541]ITLIHPK_	AEFN[Hex(7)HexNAc(2)]ITLIHPK	941.753	NaN	NaN	noloss	7	b	1	789.413	12.25	FALSE	sp	P15144	P15144	AMPN_HUMAN	Aminopeptidase N	Homo sapiens	9606	ANPEP	1	4	Uniprot_reviewed_Human_IRT_022019_DMM
NaN	3		_AEFN[+1541]ITLIHPK_	AEFN[Hex(7)HexNAc(2)]ITLIHPK	AEFNITLIHPK	40.4103	NaN	40.4103	P15144	TRUE	_AEFN[+1541]ITLIHPK_	AEFN[Hex(7)HexNAc(2)]ITLIHPK	941.753	NaN	NaN	noloss	8	b	1	902.488	19.415	FALSE	sp	P15144	P15144	AMPN_HUMAN	Aminopeptidase N	Homo sapiens	9606	ANPEP	1	4	Uniprot_reviewed_Human_IRT_022019_DMM
NaN	3		_AEFN[+1541]ITLIHPK_	AEFN[Hex(7)HexNAc(2)]ITLIHPK	AEFNITLIHPK	40.4103	NaN	40.4103	P15144	TRUE	_AEFN[+1541]ITLIHPK_	AEFN[Hex(7)HexNAc(2)]ITLIHPK	941.753	NaN	NaN	noloss	9	b	1	1039.56	18.5977	FALSE	sp	P15144	P15144	AMPN_HUMAN	Aminopeptidase N	Homo sapiens	9606	ANPEP	1	4	Uniprot_reviewed_Human_IRT_022019_DMM
NaN	3		_AEFN[+1541]ITLIHPK_	AEFN[Hex(7)HexNAc(2)]ITLIHPK	AEFNITLIHPK	40.4103	NaN	40.4103	P15144	TRUE	_AEFN[+1541]ITLIHPK_	AEFN[Hex(7)HexNAc(2)]ITLIHPK	941.753	NaN	NaN	noloss	7	y	1	821.525	13.1406	FALSE	sp	P15144	P15144	AMPN_HUMAN	Aminopeptidase N	Homo sapiens	9606	ANPEP	1	4	Uniprot_reviewed_Human_IRT_022019_DMM
NaN	4		_LSHDAN[+1915]ETLPLHLYVK_	LSHDAN[Hex(5)HexNAc(4)dHex(2)]ETLPLHLYVK	LSHDANETLPLHLYVK	34.6477	NaN	34.6477	O15031	TRUE	_LSHDAN[+1915]ETLPLHLYVK_	LSHDAN[Hex(5)HexNAc(4)dHex(2)]ETLPLHLYVK	941.925	NaN	NaN	noloss	101	y	2	1027.03	100	FALSE	sp	O15031	O15031	PLXB2_HUMAN	Plexin-B2	Homo sapiens	9606	PLXNB2	1	3	Uniprot_reviewed_Human_IRT_022019_DMM
NaN	4		_LSHDAN[+1915]ETLPLHLYVK_	LSHDAN[Hex(5)HexNAc(4)dHex(2)]ETLPLHLYVK	LSHDANETLPLHLYVK	34.6477	NaN	34.6477	O15031	TRUE	_LSHDAN[+1915]ETLPLHLYVK_	LSHDAN[Hex(5)HexNAc(4)dHex(2)]ETLPLHLYVK	941.925	NaN	NaN	noloss	4	b	1	453.21	16.5175	FALSE	sp	O15031	O15031	PLXB2_HUMAN	Plexin-B2	Homo sapiens	9606	PLXNB2	1	3	Uniprot_reviewed_Human_IRT_022019_DMM
NaN	4		_LSHDAN[+1915]ETLPLHLYVK_	LSHDAN[Hex(5)HexNAc(4)dHex(2)]ETLPLHLYVK	LSHDANETLPLHLYVK	34.6477	NaN	34.6477	O15031	TRUE	_LSHDAN[+1915]ETLPLHLYVK_	LSHDAN[Hex(5)HexNAc(4)dHex(2)]ETLPLHLYVK	941.925	NaN	NaN	noloss	5	b	1	524.249	16.0857	TRUE	sp	O15031	O15031	PLXB2_HUMAN	Plexin-B2	Homo sapiens	9606	PLXNB2	1	3	Uniprot_reviewed_Human_IRT_022019_DMM
NaN	4		_LSHDAN[+1915]ETLPLHLYVK_	LSHDAN[Hex(5)HexNAc(4)dHex(2)]ETLPLHLYVK	LSHDANETLPLHLYVK	34.6477	NaN	34.6477	O15031	TRUE	_LSHDAN[+1915]ETLPLHLYVK_	LSHDAN[Hex(5)HexNAc(4)dHex(2)]ETLPLHLYVK	941.925	NaN	NaN	noloss	3	y	1	409.246	24.7333	FALSE	sp	O15031	O15031	PLXB2_HUMAN	Plexin-B2	Homo sapiens	9606	PLXNB2	1	3	Uniprot_reviewed_Human_IRT_022019_DMM
NaN	4		_LSHDAN[+1915]ETLPLHLYVK_	LSHDAN[Hex(5)HexNAc(4)dHex(2)]ETLPLHLYVK	LSHDANETLPLHLYVK	34.6477	NaN	34.6477	O15031	TRUE	_LSHDAN[+1915]ETLPLHLYVK_	LSHDAN[Hex(5)HexNAc(4)dHex(2)]ETLPLHLYVK	941.925	NaN	NaN	noloss	5	y	1	659.388	20.6612	FALSE	sp	O15031	O15031	PLXB2_HUMAN	Plexin-B2	Homo sapiens	9606	PLXNB2	1	3	Uniprot_reviewed_Human_IRT_022019_DMM
NaN	4		_LSHDAN[+1915]ETLPLHLYVK_	LSHDAN[Hex(5)HexNAc(4)dHex(2)]ETLPLHLYVK	LSHDANETLPLHLYVK	34.6477	NaN	34.6477	O15031	TRUE	_LSHDAN[+1915]ETLPLHLYVK_	LSHDAN[Hex(5)HexNAc(4)dHex(2)]ETLPLHLYVK	941.925	NaN	NaN	noloss	7	y	1	869.523	82.6446	FALSE	sp	O15031	O15031	PLXB2_HUMAN	Plexin-B2	Homo sapiens	9606	PLXNB2	1	3	Uniprot_reviewed_Human_IRT_022019_DMM
NaN	4		_LSHDAN[+1915]ETLPLHLYVK_	LSHDAN[Hex(5)HexNAc(4)dHex(2)]ETLPLHLYVK	LSHDANETLPLHLYVK	34.6477	NaN	34.6477	O15031	TRUE	_LSHDAN[+1915]ETLPLHLYVK_	LSHDAN[Hex(5)HexNAc(4)dHex(2)]ETLPLHLYVK	941.925	NaN	NaN	noloss	9	y	1	1083.65	28.0277	FALSE	sp	O15031	O15031	PLXB2_HUMAN	Plexin-B2	Homo sapiens	9606	PLXNB2	1	3	Uniprot_reviewed_Human_IRT_022019_DMM
NaN	4		_HNN[+1054]DTQHIWESDSNEFSVIADPR_	HNN[Hex(4)HexNAc(2)]DTQHIWESDSNEFSVIADPR	HNNDTQHIWESDSNEFSVIADPR	46.5022	NaN	46.5022	P14625	TRUE	_HNN[+1054]DTQHIWESDSNEFSVIADPR_	HNN[Hex(4)HexNAc(2)]DTQHIWESDSNEFSVIADPR	942.15	NaN	NaN	noloss	6	b	1	710.295	17.2137	FALSE	sp	P14625	P14625	ENPL_HUMAN	Endoplasmin	Homo sapiens	9606	HSP90B1	1	1	Uniprot_reviewed_Human_IRT_022019_DMM
NaN	4		_HNN[+1054]DTQHIWESDSNEFSVIADPR_	HNN[Hex(4)HexNAc(2)]DTQHIWESDSNEFSVIADPR	HNNDTQHIWESDSNEFSVIADPR	46.5022	NaN	46.5022	P14625	TRUE	_HNN[+1054]DTQHIWESDSNEFSVIADPR_	HNN[Hex(4)HexNAc(2)]DTQHIWESDSNEFSVIADPR	942.15	NaN	NaN	noloss	7	b	1	847.346	17.2137	FALSE	sp	P14625	P14625	ENPL_HUMAN	Endoplasmin	Homo sapiens	9606	HSP90B1	1	1	Uniprot_reviewed_Human_IRT_022019_DMM
NaN	4		_HNN[+1054]DTQHIWESDSNEFSVIADPR_	HNN[Hex(4)HexNAc(2)]DTQHIWESDSNEFSVIADPR	HNNDTQHIWESDSNEFSVIADPR	46.5022	NaN	46.5022	P14625	TRUE	_HNN[+1054]DTQHIWESDSNEFSVIADPR_	HNN[Hex(4)HexNAc(2)]DTQHIWESDSNEFSVIADPR	942.15	NaN	NaN	noloss	8	b	1	960.428	27.7303	FALSE	sp	P14625	P14625	ENPL_HUMAN	Endoplasmin	Homo sapiens	9606	HSP90B1	1	1	Uniprot_reviewed_Human_IRT_022019_DMM
NaN	4		_HNN[+1054]DTQHIWESDSNEFSVIADPR_	HNN[Hex(4)HexNAc(2)]DTQHIWESDSNEFSVIADPR	HNNDTQHIWESDSNEFSVIADPR	46.5022	NaN	46.5022	P14625	TRUE	_HNN[+1054]DTQHIWESDSNEFSVIADPR_	HNN[Hex(4)HexNAc(2)]DTQHIWESDSNEFSVIADPR	942.15	NaN	NaN	noloss	9	b	1	1146.49	13.8637	FALSE	sp	P14625	P14625	ENPL_HUMAN	Endoplasmin	Homo sapiens	9606	HSP90B1	1	1	Uniprot_reviewed_Human_IRT_022019_DMM
NaN	4		_HNN[+1054]DTQHIWESDSNEFSVIADPR_	HNN[Hex(4)HexNAc(2)]DTQHIWESDSNEFSVIADPR	HNNDTQHIWESDSNEFSVIADPR	46.5022	NaN	46.5022	P14625	TRUE	_HNN[+1054]DTQHIWESDSNEFSVIADPR_	HNN[Hex(4)HexNAc(2)]DTQHIWESDSNEFSVIADPR	942.15	NaN	NaN	noloss	4	y	1	458.235	38.0715	FALSE	sp	P14625	P14625	ENPL_HUMAN	Endoplasmin	Homo sapiens	9606	HSP90B1	1	1	Uniprot_reviewed_Human_IRT_022019_DMM
NaN	4		_HNN[+1054]DTQHIWESDSNEFSVIADPR_	HNN[Hex(4)HexNAc(2)]DTQHIWESDSNEFSVIADPR	HNNDTQHIWESDSNEFSVIADPR	46.5022	NaN	46.5022	P14625	TRUE	_HNN[+1054]DTQHIWESDSNEFSVIADPR_	HNN[Hex(4)HexNAc(2)]DTQHIWESDSNEFSVIADPR	942.15	NaN	NaN	noloss	5	y	1	571.32	100	FALSE	sp	P14625	P14625	ENPL_HUMAN	Endoplasmin	Homo sapiens	9606	HSP90B1	1	1	Uniprot_reviewed_Human_IRT_022019_DMM
NaN	4		_TDDEVVQREEEAIQLDGLN[+1038]ASQIR_	TDDEVVQREEEAIQLDGLN[Hex(3)HexNAc(2)dHex(1)]ASQIR	TDDEVVQREEEAIQLDGLNASQIR	63.3949	NaN	63.3949	P14625	TRUE	_TDDEVVQREEEAIQLDGLN[+1038]ASQIR_	TDDEVVQREEEAIQLDGLN[Hex(3)HexNAc(2)dHex(1)]ASQIR	942.434	NaN	NaN	noloss	100	y	2	1364.67	100	FALSE	sp	P14625	P14625	ENPL_HUMAN	Endoplasmin	Homo sapiens	9606	HSP90B1	1	1	Uniprot_reviewed_Human_IRT_022019_DMM
NaN	4		_TDDEVVQREEEAIQLDGLN[+1038]ASQIR_	TDDEVVQREEEAIQLDGLN[Hex(3)HexNAc(2)dHex(1)]ASQIR	TDDEVVQREEEAIQLDGLNASQIR	63.3949	NaN	63.3949	P14625	TRUE	_TDDEVVQREEEAIQLDGLN[+1038]ASQIR_	TDDEVVQREEEAIQLDGLN[Hex(3)HexNAc(2)dHex(1)]ASQIR	942.434	NaN	NaN	noloss	4	b	1	461.151	54.8278	FALSE	sp	P14625	P14625	ENPL_HUMAN	Endoplasmin	Homo sapiens	9606	HSP90B1	1	1	Uniprot_reviewed_Human_IRT_022019_DMM
NaN	4		_TDDEVVQREEEAIQLDGLN[+1038]ASQIR_	TDDEVVQREEEAIQLDGLN[Hex(3)HexNAc(2)dHex(1)]ASQIR	TDDEVVQREEEAIQLDGLNASQIR	63.3949	NaN	63.3949	P14625	TRUE	_TDDEVVQREEEAIQLDGLN[+1038]ASQIR_	TDDEVVQREEEAIQLDGLN[Hex(3)HexNAc(2)dHex(1)]ASQIR	942.434	NaN	NaN	noloss	5	b	1	560.221	49.3211	FALSE	sp	P14625	P14625	ENPL_HUMAN	Endoplasmin	Homo sapiens	9606	HSP90B1	1	1	Uniprot_reviewed_Human_IRT_022019_DMM
NaN	4		_TDDEVVQREEEAIQLDGLN[+1038]ASQIR_	TDDEVVQREEEAIQLDGLN[Hex(3)HexNAc(2)dHex(1)]ASQIR	TDDEVVQREEEAIQLDGLNASQIR	63.3949	NaN	63.3949	P14625	TRUE	_TDDEVVQREEEAIQLDGLN[+1038]ASQIR_	TDDEVVQREEEAIQLDGLN[Hex(3)HexNAc(2)dHex(1)]ASQIR	942.434	NaN	NaN	noloss	10	b	1	1201.54	52.5902	FALSE	sp	P14625	P14625	ENPL_HUMAN	Endoplasmin	Homo sapiens	9606	HSP90B1	1	1	Uniprot_reviewed_Human_IRT_022019_DMM
NaN	4		_TDDEVVQREEEAIQLDGLN[+1038]ASQIR_	TDDEVVQREEEAIQLDGLN[Hex(3)HexNAc(2)dHex(1)]ASQIR	TDDEVVQREEEAIQLDGLNASQIR	63.3949	NaN	63.3949	P14625	TRUE	_TDDEVVQREEEAIQLDGLN[+1038]ASQIR_	TDDEVVQREEEAIQLDGLN[Hex(3)HexNAc(2)dHex(1)]ASQIR	942.434	NaN	NaN	noloss	5	y	1	574.326	57.1121	FALSE	sp	P14625	P14625	ENPL_HUMAN	Endoplasmin	Homo sapiens	9606	HSP90B1	1	1	Uniprot_reviewed_Human_IRT_022019_DMM
NaN	4		_TDDEVVQREEEAIQLDGLN[+1038]ASQIR_	TDDEVVQREEEAIQLDGLN[Hex(3)HexNAc(2)dHex(1)]ASQIR	TDDEVVQREEEAIQLDGLNASQIR	63.3949	NaN	63.3949	P14625	TRUE	_TDDEVVQREEEAIQLDGLN[+1038]ASQIR_	TDDEVVQREEEAIQLDGLN[Hex(3)HexNAc(2)dHex(1)]ASQIR	942.434	NaN	NaN	noloss	9	y	1	973.502	53.7032	FALSE	sp	P14625	P14625	ENPL_HUMAN	Endoplasmin	Homo sapiens	9606	HSP90B1	1	1	Uniprot_reviewed_Human_IRT_022019_DMM
NaN	3		_NGDAYGFYN[+1378]NSVK_	NGDAYGFYN[Hex(6)HexNAc(2)]NSVK	NGDAYGFYNNSVK	5.7566	NaN	5.7566	Q6P4A8	TRUE	_NGDAYGFYN[+1378]NSVK_	NGDAYGFYN[Hex(6)HexNAc(2)]NSVK	943.045	NaN	NaN	noloss	101	y	1	1651.72	100	FALSE	sp	Q6P4A8	Q6P4A8	PLBL1_HUMAN	Phospholipase B-like 1	Homo sapiens	9606	PLBD1	1	2	Uniprot_reviewed_Human_IRT_022019_DMM
NaN	3		_NGDAYGFYN[+1378]NSVK_	NGDAYGFYN[Hex(6)HexNAc(2)]NSVK	NGDAYGFYNNSVK	5.7566	NaN	5.7566	Q6P4A8	TRUE	_NGDAYGFYN[+1378]NSVK_	NGDAYGFYN[Hex(6)HexNAc(2)]NSVK	943.045	NaN	NaN	noloss	4	b	1	358.136	49.4066	FALSE	sp	Q6P4A8	Q6P4A8	PLBL1_HUMAN	Phospholipase B-like 1	Homo sapiens	9606	PLBD1	1	2	Uniprot_reviewed_Human_IRT_022019_DMM
NaN	3		_NGDAYGFYN[+1378]NSVK_	NGDAYGFYN[Hex(6)HexNAc(2)]NSVK	NGDAYGFYNNSVK	5.7566	NaN	5.7566	Q6P4A8	TRUE	_NGDAYGFYN[+1378]NSVK_	NGDAYGFYN[Hex(6)HexNAc(2)]NSVK	943.045	NaN	NaN	noloss	4	y	1	447.253	27.2212	FALSE	sp	Q6P4A8	Q6P4A8	PLBL1_HUMAN	Phospholipase B-like 1	Homo sapiens	9606	PLBD1	1	2	Uniprot_reviewed_Human_IRT_022019_DMM
NaN	3		_NGDAYGFYN[+1378]NSVK_	NGDAYGFYN[Hex(6)HexNAc(2)]NSVK	NGDAYGFYNNSVK	5.7566	NaN	5.7566	Q6P4A8	TRUE	_NGDAYGFYN[+1378]NSVK_	NGDAYGFYN[Hex(6)HexNAc(2)]NSVK	943.045	NaN	NaN	noloss	5	y	1	561.3	26.4703	FALSE	sp	Q6P4A8	Q6P4A8	PLBL1_HUMAN	Phospholipase B-like 1	Homo sapiens	9606	PLBD1	1	2	Uniprot_reviewed_Human_IRT_022019_DMM
NaN	3		_NGDAYGFYN[+1378]NSVK_	NGDAYGFYN[Hex(6)HexNAc(2)]NSVK	NGDAYGFYNNSVK	5.7566	NaN	5.7566	Q6P4A8	TRUE	_NGDAYGFYN[+1378]NSVK_	NGDAYGFYN[Hex(6)HexNAc(2)]NSVK	943.045	NaN	NaN	noloss	8	y	1	928.448	94.2869	FALSE	sp	Q6P4A8	Q6P4A8	PLBL1_HUMAN	Phospholipase B-like 1	Homo sapiens	9606	PLBD1	1	2	Uniprot_reviewed_Human_IRT_022019_DMM
NaN	3		_NGDAYGFYN[+1378]NSVK_	NGDAYGFYN[Hex(6)HexNAc(2)]NSVK	NGDAYGFYNNSVK	5.7566	NaN	5.7566	Q6P4A8	TRUE	_NGDAYGFYN[+1378]NSVK_	NGDAYGFYN[Hex(6)HexNAc(2)]NSVK	943.045	NaN	NaN	noloss	9	y	1	1091.51	33.6064	FALSE	sp	Q6P4A8	Q6P4A8	PLBL1_HUMAN	Phospholipase B-like 1	Homo sapiens	9606	PLBD1	1	2	Uniprot_reviewed_Human_IRT_022019_DMM
NaN	3		_NGDAYGFYN[+1378]NSVK_	NGDAYGFYN[Hex(6)HexNAc(2)]NSVK	NGDAYGFYNNSVK	5.7566	NaN	5.7566	Q6P4A8	TRUE	_NGDAYGFYN[+1378]NSVK_	NGDAYGFYN[Hex(6)HexNAc(2)]NSVK	943.045	NaN	NaN	noloss	10	y	1	1162.54	22.8733	TRUE	sp	Q6P4A8	Q6P4A8	PLBL1_HUMAN	Phospholipase B-like 1	Homo sapiens	9606	PLBD1	1	2	Uniprot_reviewed_Human_IRT_022019_DMM
NaN	3		_VQPFN[+1711]VTQGK_	VQPFN[Hex(5)HexNAc(3)NeuAc(1)]VTQGK	VQPFNVTQGK	8.38069	NaN	8.38069	P13473	TRUE	_VQPFN[+1711]VTQGK_	VQPFN[Hex(5)HexNAc(3)NeuAc(1)]VTQGK	943.404	NaN	NaN	noloss	101	y	1	1320.68	100	FALSE	sp	P13473	P13473	LAMP2_HUMAN	Lysosome-associated membrane glycoprotein 2	Homo sapiens	9606	LAMP2	1	2	Uniprot_reviewed_Human_IRT_022019_DMM
NaN	3		_VQPFN[+1711]VTQGK_	VQPFN[Hex(5)HexNAc(3)NeuAc(1)]VTQGK	VQPFNVTQGK	8.38069	NaN	8.38069	P13473	TRUE	_VQPFN[+1711]VTQGK_	VQPFN[Hex(5)HexNAc(3)NeuAc(1)]VTQGK	943.404	NaN	NaN	noloss	6	b	1	685.363	17.9776	FALSE	sp	P13473	P13473	LAMP2_HUMAN	Lysosome-associated membrane glycoprotein 2	Homo sapiens	9606	LAMP2	1	2	Uniprot_reviewed_Human_IRT_022019_DMM
NaN	3		_VQPFN[+1711]VTQGK_	VQPFN[Hex(5)HexNAc(3)NeuAc(1)]VTQGK	VQPFNVTQGK	8.38069	NaN	8.38069	P13473	TRUE	_VQPFN[+1711]VTQGK_	VQPFN[Hex(5)HexNAc(3)NeuAc(1)]VTQGK	943.404	NaN	NaN	noloss	4	y	1	433.242	14.1376	FALSE	sp	P13473	P13473	LAMP2_HUMAN	Lysosome-associated membrane glycoprotein 2	Homo sapiens	9606	LAMP2	1	2	Uniprot_reviewed_Human_IRT_022019_DMM
NaN	3		_VQPFN[+1711]VTQGK_	VQPFN[Hex(5)HexNAc(3)NeuAc(1)]VTQGK	VQPFNVTQGK	8.38069	NaN	8.38069	P13473	TRUE	_VQPFN[+1711]VTQGK_	VQPFN[Hex(5)HexNAc(3)NeuAc(1)]VTQGK	943.404	NaN	NaN	noloss	8	y	1	890.47	44.0896	FALSE	sp	P13473	P13473	LAMP2_HUMAN	Lysosome-associated membrane glycoprotein 2	Homo sapiens	9606	LAMP2	1	2	Uniprot_reviewed_Human_IRT_022019_DMM
NaN	2		_AIN[+1054]DTAAR_	AIN[Hex(4)HexNAc(2)]DTAAR	AINDTAAR	-13.9338	NaN	-13.9338	Q02487	TRUE	_AIN[+1054]DTAAR_	AIN[Hex(4)HexNAc(2)]DTAAR	943.405	NaN	NaN	noloss	101	y	1	1034.51	100	FALSE	sp	Q02487	Q02487	DSC2_HUMAN	Desmocollin-2	Homo sapiens	9606	DSC2	1	1	Uniprot_reviewed_Human_IRT_022019_DMM
NaN	2		_AIN[+1054]DTAAR_	AIN[Hex(4)HexNAc(2)]DTAAR	AINDTAAR	-13.9338	NaN	-13.9338	Q02487	TRUE	_AIN[+1054]DTAAR_	AIN[Hex(4)HexNAc(2)]DTAAR	943.405	NaN	NaN	noloss	5	b	1	515.25	1.41163	FALSE	sp	Q02487	Q02487	DSC2_HUMAN	Desmocollin-2	Homo sapiens	9606	DSC2	1	1	Uniprot_reviewed_Human_IRT_022019_DMM
NaN	2		_AIN[+1054]DTAAR_	AIN[Hex(4)HexNAc(2)]DTAAR	AINDTAAR	-13.9338	NaN	-13.9338	Q02487	TRUE	_AIN[+1054]DTAAR_	AIN[Hex(4)HexNAc(2)]DTAAR	943.405	NaN	NaN	noloss	6	b	1	586.282	1.18616	FALSE	sp	Q02487	Q02487	DSC2_HUMAN	Desmocollin-2	Homo sapiens	9606	DSC2	1	1	Uniprot_reviewed_Human_IRT_022019_DMM
NaN	2		_AIN[+1054]DTAAR_	AIN[Hex(4)HexNAc(2)]DTAAR	AINDTAAR	-13.9338	NaN	-13.9338	Q02487	TRUE	_AIN[+1054]DTAAR_	AIN[Hex(4)HexNAc(2)]DTAAR	943.405	NaN	NaN	noloss	4	y	1	418.24	17.1281	FALSE	sp	Q02487	Q02487	DSC2_HUMAN	Desmocollin-2	Homo sapiens	9606	DSC2	1	1	Uniprot_reviewed_Human_IRT_022019_DMM
NaN	2		_AIN[+1054]DTAAR_	AIN[Hex(4)HexNAc(2)]DTAAR	AINDTAAR	-13.9338	NaN	-13.9338	Q02487	TRUE	_AIN[+1054]DTAAR_	AIN[Hex(4)HexNAc(2)]DTAAR	943.405	NaN	NaN	noloss	5	y	1	533.264	3.03656	FALSE	sp	Q02487	Q02487	DSC2_HUMAN	Desmocollin-2	Homo sapiens	9606	DSC2	1	1	Uniprot_reviewed_Human_IRT_022019_DMM
NaN	2		_AIN[+1054]DTAAR_	AIN[Hex(4)HexNAc(2)]DTAAR	AINDTAAR	-13.9338	NaN	-13.9338	Q02487	TRUE	_AIN[+1054]DTAAR_	AIN[Hex(4)HexNAc(2)]DTAAR	943.405	NaN	NaN	noloss	6	y	1	647.306	1.45907	FALSE	sp	Q02487	Q02487	DSC2_HUMAN	Desmocollin-2	Homo sapiens	9606	DSC2	1	1	Uniprot_reviewed_Human_IRT_022019_DMM
NaN	3		_PFN[+1939]VTQGK_	PFN[Hex(3)HexNAc(5)dHex(1)NeuAc(1)]VTQGK	PFNVTQGK	1.55915	NaN	1.55915		NaN	_PFN[+1939]VTQGK_	PFN[Hex(3)HexNAc(5)dHex(1)NeuAc(1)]VTQGK	943.732	NaN	NaN	noloss	101	y	1	1093.55	100	FALSE
NaN	3		_PFN[+1939]VTQGK_	PFN[Hex(3)HexNAc(5)dHex(1)NeuAc(1)]VTQGK	PFNVTQGK	1.55915	NaN	1.55915		NaN	_PFN[+1939]VTQGK_	PFN[Hex(3)HexNAc(5)dHex(1)NeuAc(1)]VTQGK	943.732	NaN	NaN	noloss	3	b	1	359.172	11.1111	FALSE
NaN	3		_PFN[+1939]VTQGK_	PFN[Hex(3)HexNAc(5)dHex(1)NeuAc(1)]VTQGK	PFNVTQGK	1.55915	NaN	1.55915		NaN	_PFN[+1939]VTQGK_	PFN[Hex(3)HexNAc(5)dHex(1)NeuAc(1)]VTQGK	943.732	NaN	NaN	noloss	5	b	1	559.286	8.70734	FALSE
NaN	3		_PFN[+1939]VTQGK_	PFN[Hex(3)HexNAc(5)dHex(1)NeuAc(1)]VTQGK	PFNVTQGK	1.55915	NaN	1.55915		NaN	_PFN[+1939]VTQGK_	PFN[Hex(3)HexNAc(5)dHex(1)NeuAc(1)]VTQGK	943.732	NaN	NaN	noloss	6	b	1	687.343	7.76673	TRUE
NaN	3		_PFN[+1939]VTQGK_	PFN[Hex(3)HexNAc(5)dHex(1)NeuAc(1)]VTQGK	PFNVTQGK	1.55915	NaN	1.55915		NaN	_PFN[+1939]VTQGK_	PFN[Hex(3)HexNAc(5)dHex(1)NeuAc(1)]VTQGK	943.732	NaN	NaN	noloss	7	b	1	744.374	8.07429	FALSE
NaN	3		_PFN[+1939]VTQGK_	PFN[Hex(3)HexNAc(5)dHex(1)NeuAc(1)]VTQGK	PFNVTQGK	1.55915	NaN	1.55915		NaN	_PFN[+1939]VTQGK_	PFN[Hex(3)HexNAc(5)dHex(1)NeuAc(1)]VTQGK	943.732	NaN	NaN	noloss	5	y	1	532.31	9.70169	FALSE
NaN	3		_PFN[+1939]VTQGK_	PFN[Hex(3)HexNAc(5)dHex(1)NeuAc(1)]VTQGK	PFNVTQGK	1.55915	NaN	1.55915		NaN	_PFN[+1939]VTQGK_	PFN[Hex(3)HexNAc(5)dHex(1)NeuAc(1)]VTQGK	943.732	NaN	NaN	noloss	6	y	1	646.358	8.38783	FALSE
NaN	3		_VQPFN[+1712]VTQGK_	VQPFN[Hex(5)HexNAc(3)dHex(2)]VTQGK	VQPFNVTQGK	2.05752	NaN	2.05752	P13473	TRUE	_VQPFN[+1712]VTQGK_	VQPFN[Hex(5)HexNAc(3)dHex(2)]VTQGK	943.744	NaN	NaN	noloss	101	y	1	1320.68	100	FALSE	sp	P13473	P13473	LAMP2_HUMAN	Lysosome-associated membrane glycoprotein 2	Homo sapiens	9606	LAMP2	1	2	Uniprot_reviewed_Human_IRT_022019_DMM
NaN	3		_VQPFN[+1712]VTQGK_	VQPFN[Hex(5)HexNAc(3)dHex(2)]VTQGK	VQPFNVTQGK	2.05752	NaN	2.05752	P13473	TRUE	_VQPFN[+1712]VTQGK_	VQPFN[Hex(5)HexNAc(3)dHex(2)]VTQGK	943.744	NaN	NaN	noloss	6	b	1	685.375	12.7836	FALSE	sp	P13473	P13473	LAMP2_HUMAN	Lysosome-associated membrane glycoprotein 2	Homo sapiens	9606	LAMP2	1	2	Uniprot_reviewed_Human_IRT_022019_DMM
NaN	3		_VQPFN[+1712]VTQGK_	VQPFN[Hex(5)HexNAc(3)dHex(2)]VTQGK	VQPFNVTQGK	2.05752	NaN	2.05752	P13473	TRUE	_VQPFN[+1712]VTQGK_	VQPFN[Hex(5)HexNAc(3)dHex(2)]VTQGK	943.744	NaN	NaN	noloss	8	b	1	914.476	9.78746	TRUE	sp	P13473	P13473	LAMP2_HUMAN	Lysosome-associated membrane glycoprotein 2	Homo sapiens	9606	LAMP2	1	2	Uniprot_reviewed_Human_IRT_022019_DMM
NaN	3		_VQPFN[+1712]VTQGK_	VQPFN[Hex(5)HexNAc(3)dHex(2)]VTQGK	VQPFNVTQGK	2.05752	NaN	2.05752	P13473	TRUE	_VQPFN[+1712]VTQGK_	VQPFN[Hex(5)HexNAc(3)dHex(2)]VTQGK	943.744	NaN	NaN	noloss	4	y	1	433.24	25.2801	FALSE	sp	P13473	P13473	LAMP2_HUMAN	Lysosome-associated membrane glycoprotein 2	Homo sapiens	9606	LAMP2	1	2	Uniprot_reviewed_Human_IRT_022019_DMM
NaN	3		_VQPFN[+1712]VTQGK_	VQPFN[Hex(5)HexNAc(3)dHex(2)]VTQGK	VQPFNVTQGK	2.05752	NaN	2.05752	P13473	TRUE	_VQPFN[+1712]VTQGK_	VQPFN[Hex(5)HexNAc(3)dHex(2)]VTQGK	943.744	NaN	NaN	noloss	5	y	1	532.308	10.8642	FALSE	sp	P13473	P13473	LAMP2_HUMAN	Lysosome-associated membrane glycoprotein 2	Homo sapiens	9606	LAMP2	1	2	Uniprot_reviewed_Human_IRT_022019_DMM
NaN	3		_VQPFN[+1712]VTQGK_	VQPFN[Hex(5)HexNAc(3)dHex(2)]VTQGK	VQPFNVTQGK	2.05752	NaN	2.05752	P13473	TRUE	_VQPFN[+1712]VTQGK_	VQPFN[Hex(5)HexNAc(3)dHex(2)]VTQGK	943.744	NaN	NaN	noloss	6	y	1	646.353	11.6133	FALSE	sp	P13473	P13473	LAMP2_HUMAN	Lysosome-associated membrane glycoprotein 2	Homo sapiens	9606	LAMP2	1	2	Uniprot_reviewed_Human_IRT_022019_DMM
NaN	3		_VQPFN[+1712]VTQGK_	VQPFN[Hex(5)HexNAc(3)dHex(2)]VTQGK	VQPFNVTQGK	2.05752	NaN	2.05752	P13473	TRUE	_VQPFN[+1712]VTQGK_	VQPFN[Hex(5)HexNAc(3)dHex(2)]VTQGK	943.744	NaN	NaN	noloss	8	y	1	890.472	55.2074	FALSE	sp	P13473	P13473	LAMP2_HUMAN	Lysosome-associated membrane glycoprotein 2	Homo sapiens	9606	LAMP2	1	2	Uniprot_reviewed_Human_IRT_022019_DMM
NaN	4		_DC[+57]VLQC[+57]EEQN[+1378]C[+57]SGGALNHFR_	DC[Carbamidomethyl]VLQC[Carbamidomethyl]EEQN[Hex(6)HexNAc(2)]C[Carbamidomethyl]SGGALNHFR	DCVLQCEEQNCSGGALNHFR	22.0017	NaN	22.0017	Q96FM1	TRUE	_DC[+57]VLQC[+57]EEQN[+1378]C[+57]SGGALNHFR_	DC[Carbamidomethyl]VLQC[Carbamidomethyl]EEQN[Hex(6)HexNAc(2)]C[Carbamidomethyl]SGGALNHFR	943.875	NaN	NaN	noloss	101	y	2	1299.04	63.3486	FALSE	sp	Q96FM1	Q96FM1	PGAP3_HUMAN	Post-GPI attachment to proteins factor 3	Homo sapiens	9606	PGAP3	1	2	Uniprot_reviewed_Human_IRT_022019_DMM
NaN	4		_DC[+57]VLQC[+57]EEQN[+1378]C[+57]SGGALNHFR_	DC[Carbamidomethyl]VLQC[Carbamidomethyl]EEQN[Hex(6)HexNAc(2)]C[Carbamidomethyl]SGGALNHFR	DCVLQCEEQNCSGGALNHFR	22.0017	NaN	22.0017	Q96FM1	TRUE	_DC[+57]VLQC[+57]EEQN[+1378]C[+57]SGGALNHFR_	DC[Carbamidomethyl]VLQC[Carbamidomethyl]EEQN[Hex(6)HexNAc(2)]C[Carbamidomethyl]SGGALNHFR	943.875	NaN	NaN	noloss	3	b	1	375.132	100	FALSE	sp	Q96FM1	Q96FM1	PGAP3_HUMAN	Post-GPI attachment to proteins factor 3	Homo sapiens	9606	PGAP3	1	2	Uniprot_reviewed_Human_IRT_022019_DMM
NaN	4		_DC[+57]VLQC[+57]EEQN[+1378]C[+57]SGGALNHFR_	DC[Carbamidomethyl]VLQC[Carbamidomethyl]EEQN[Hex(6)HexNAc(2)]C[Carbamidomethyl]SGGALNHFR	DCVLQCEEQNCSGGALNHFR	22.0017	NaN	22.0017	Q96FM1	TRUE	_DC[+57]VLQC[+57]EEQN[+1378]C[+57]SGGALNHFR_	DC[Carbamidomethyl]VLQC[Carbamidomethyl]EEQN[Hex(6)HexNAc(2)]C[Carbamidomethyl]SGGALNHFR	943.875	NaN	NaN	noloss	4	b	1	488.219	29.2482	FALSE	sp	Q96FM1	Q96FM1	PGAP3_HUMAN	Post-GPI attachment to proteins factor 3	Homo sapiens	9606	PGAP3	1	2	Uniprot_reviewed_Human_IRT_022019_DMM
NaN	4		_DC[+57]VLQC[+57]EEQN[+1378]C[+57]SGGALNHFR_	DC[Carbamidomethyl]VLQC[Carbamidomethyl]EEQN[Hex(6)HexNAc(2)]C[Carbamidomethyl]SGGALNHFR	DCVLQCEEQNCSGGALNHFR	22.0017	NaN	22.0017	Q96FM1	TRUE	_DC[+57]VLQC[+57]EEQN[+1378]C[+57]SGGALNHFR_	DC[Carbamidomethyl]VLQC[Carbamidomethyl]EEQN[Hex(6)HexNAc(2)]C[Carbamidomethyl]SGGALNHFR	943.875	NaN	NaN	noloss	4	y	1	573.291	46.7409	FALSE	sp	Q96FM1	Q96FM1	PGAP3_HUMAN	Post-GPI attachment to proteins factor 3	Homo sapiens	9606	PGAP3	1	2	Uniprot_reviewed_Human_IRT_022019_DMM
NaN	4		_DC[+57]VLQC[+57]EEQN[+1378]C[+57]SGGALNHFR_	DC[Carbamidomethyl]VLQC[Carbamidomethyl]EEQN[Hex(6)HexNAc(2)]C[Carbamidomethyl]SGGALNHFR	DCVLQCEEQNCSGGALNHFR	22.0017	NaN	22.0017	Q96FM1	TRUE	_DC[+57]VLQC[+57]EEQN[+1378]C[+57]SGGALNHFR_	DC[Carbamidomethyl]VLQC[Carbamidomethyl]EEQN[Hex(6)HexNAc(2)]C[Carbamidomethyl]SGGALNHFR	943.875	NaN	NaN	noloss	5	y	1	686.38	29.2482	TRUE	sp	Q96FM1	Q96FM1	PGAP3_HUMAN	Post-GPI attachment to proteins factor 3	Homo sapiens	9606	PGAP3	1	2	Uniprot_reviewed_Human_IRT_022019_DMM
NaN	4		_DC[+57]VLQC[+57]EEQN[+1378]C[+57]SGGALNHFR_	DC[Carbamidomethyl]VLQC[Carbamidomethyl]EEQN[Hex(6)HexNAc(2)]C[Carbamidomethyl]SGGALNHFR	DCVLQCEEQNCSGGALNHFR	22.0017	NaN	22.0017	Q96FM1	TRUE	_DC[+57]VLQC[+57]EEQN[+1378]C[+57]SGGALNHFR_	DC[Carbamidomethyl]VLQC[Carbamidomethyl]EEQN[Hex(6)HexNAc(2)]C[Carbamidomethyl]SGGALNHFR	943.875	NaN	NaN	noloss	8	y	1	871.453	42.6489	FALSE	sp	Q96FM1	Q96FM1	PGAP3_HUMAN	Post-GPI attachment to proteins factor 3	Homo sapiens	9606	PGAP3	1	2	Uniprot_reviewed_Human_IRT_022019_DMM
NaN	4		_DC[+57]VLQC[+57]EEQN[+1378]C[+57]SGGALNHFR_	DC[Carbamidomethyl]VLQC[Carbamidomethyl]EEQN[Hex(6)HexNAc(2)]C[Carbamidomethyl]SGGALNHFR	DCVLQCEEQNCSGGALNHFR	22.0017	NaN	22.0017	Q96FM1	TRUE	_DC[+57]VLQC[+57]EEQN[+1378]C[+57]SGGALNHFR_	DC[Carbamidomethyl]VLQC[Carbamidomethyl]EEQN[Hex(6)HexNAc(2)]C[Carbamidomethyl]SGGALNHFR	943.875	NaN	NaN	noloss	9	y	1	958.497	43.9921	FALSE	sp	Q96FM1	Q96FM1	PGAP3_HUMAN	Post-GPI attachment to proteins factor 3	Homo sapiens	9606	PGAP3	1	2	Uniprot_reviewed_Human_IRT_022019_DMM
NaN	3		_SLSN[+1997]STAR_	SLSN[Hex(3)HexNAc(6)dHex(2)]STAR	SLSNSTAR	-13.8584	NaN	-13.8584	P50454	TRUE	_SLSN[+1997]STAR_	SLSN[Hex(3)HexNAc(6)dHex(2)]STAR	944.731	NaN	NaN	noloss	101	y	1	1038.51	100	FALSE	sp	P50454	P50454	SERPH_HUMAN	Serpin H1	Homo sapiens	9606	SERPINH1	1	2	Uniprot_reviewed_Human_IRT_022019_DMM
NaN	3		_SLSN[+1997]STAR_	SLSN[Hex(3)HexNAc(6)dHex(2)]STAR	SLSNSTAR	-13.8584	NaN	-13.8584	P50454	TRUE	_SLSN[+1997]STAR_	SLSN[Hex(3)HexNAc(6)dHex(2)]STAR	944.731	NaN	NaN	noloss	5	b	1	489.232	0.29235	FALSE	sp	P50454	P50454	SERPH_HUMAN	Serpin H1	Homo sapiens	9606	SERPINH1	1	2	Uniprot_reviewed_Human_IRT_022019_DMM
NaN	3		_SLSN[+1997]STAR_	SLSN[Hex(3)HexNAc(6)dHex(2)]STAR	SLSNSTAR	-13.8584	NaN	-13.8584	P50454	TRUE	_SLSN[+1997]STAR_	SLSN[Hex(3)HexNAc(6)dHex(2)]STAR	944.731	NaN	NaN	noloss	7	b	1	661.32	0.154225	FALSE	sp	P50454	P50454	SERPH_HUMAN	Serpin H1	Homo sapiens	9606	SERPINH1	1	2	Uniprot_reviewed_Human_IRT_022019_DMM
NaN	3		_SLSN[+1997]STAR_	SLSN[Hex(3)HexNAc(6)dHex(2)]STAR	SLSNSTAR	-13.8584	NaN	-13.8584	P50454	TRUE	_SLSN[+1997]STAR_	SLSN[Hex(3)HexNAc(6)dHex(2)]STAR	944.731	NaN	NaN	noloss	8	b	1	817.411	0.207318	FALSE	sp	P50454	P50454	SERPH_HUMAN	Serpin H1	Homo sapiens	9606	SERPINH1	1	2	Uniprot_reviewed_Human_IRT_022019_DMM
NaN	3		_SLSN[+1997]STAR_	SLSN[Hex(3)HexNAc(6)dHex(2)]STAR	SLSNSTAR	-13.8584	NaN	-13.8584	P50454	TRUE	_SLSN[+1997]STAR_	SLSN[Hex(3)HexNAc(6)dHex(2)]STAR	944.731	NaN	NaN	noloss	4	y	1	434.237	0.681071	FALSE	sp	P50454	P50454	SERPH_HUMAN	Serpin H1	Homo sapiens	9606	SERPINH1	1	2	Uniprot_reviewed_Human_IRT_022019_DMM
NaN	3		_SLSN[+1997]STAR_	SLSN[Hex(3)HexNAc(6)dHex(2)]STAR	SLSNSTAR	-13.8584	NaN	-13.8584	P50454	TRUE	_SLSN[+1997]STAR_	SLSN[Hex(3)HexNAc(6)dHex(2)]STAR	944.731	NaN	NaN	noloss	6	y	1	635.312	0.547448	FALSE	sp	P50454	P50454	SERPH_HUMAN	Serpin H1	Homo sapiens	9606	SERPINH1	1	2	Uniprot_reviewed_Human_IRT_022019_DMM
NaN	5		_VVRPDSELGERPPEDN[+1362]QSFQYDHEAFLGK_	VVRPDSELGERPPEDN[Hex(5)HexNAc(2)dHex(1)]QSFQYDHEAFLGK	VVRPDSELGERPPEDNQSFQYDHEAFLGK	35.5504	NaN	35.5504	Q15293	TRUE	_VVRPDSELGERPPEDN[+1362]QSFQYDHEAFLGK_	VVRPDSELGERPPEDN[Hex(5)HexNAc(2)dHex(1)]QSFQYDHEAFLGK	945.221	NaN	NaN	noloss	101	y	3	1188.24	33.6577	TRUE	sp	Q15293	Q15293	RCN1_HUMAN	Reticulocalbin-1	Homo sapiens	9606	RCN1	1	1	Uniprot_reviewed_Human_IRT_022019_DMM
NaN	5		_VVRPDSELGERPPEDN[+1362]QSFQYDHEAFLGK_	VVRPDSELGERPPEDN[Hex(5)HexNAc(2)dHex(1)]QSFQYDHEAFLGK	VVRPDSELGERPPEDNQSFQYDHEAFLGK	35.5504	NaN	35.5504	Q15293	TRUE	_VVRPDSELGERPPEDN[+1362]QSFQYDHEAFLGK_	VVRPDSELGERPPEDN[Hex(5)HexNAc(2)dHex(1)]QSFQYDHEAFLGK	945.221	NaN	NaN	noloss	3	b	1	355.248	37.2939	FALSE	sp	Q15293	Q15293	RCN1_HUMAN	Reticulocalbin-1	Homo sapiens	9606	RCN1	1	1	Uniprot_reviewed_Human_IRT_022019_DMM
NaN	5		_VVRPDSELGERPPEDN[+1362]QSFQYDHEAFLGK_	VVRPDSELGERPPEDN[Hex(5)HexNAc(2)dHex(1)]QSFQYDHEAFLGK	VVRPDSELGERPPEDNQSFQYDHEAFLGK	35.5504	NaN	35.5504	Q15293	TRUE	_VVRPDSELGERPPEDN[+1362]QSFQYDHEAFLGK_	VVRPDSELGERPPEDN[Hex(5)HexNAc(2)dHex(1)]QSFQYDHEAFLGK	945.221	NaN	NaN	noloss	5	b	1	567.329	100	FALSE	sp	Q15293	Q15293	RCN1_HUMAN	Reticulocalbin-1	Homo sapiens	9606	RCN1	1	1	Uniprot_reviewed_Human_IRT_022019_DMM
NaN	5		_VVRPDSELGERPPEDN[+1362]QSFQYDHEAFLGK_	VVRPDSELGERPPEDN[Hex(5)HexNAc(2)dHex(1)]QSFQYDHEAFLGK	VVRPDSELGERPPEDNQSFQYDHEAFLGK	35.5504	NaN	35.5504	Q15293	TRUE	_VVRPDSELGERPPEDN[+1362]QSFQYDHEAFLGK_	VVRPDSELGERPPEDN[Hex(5)HexNAc(2)dHex(1)]QSFQYDHEAFLGK	945.221	NaN	NaN	noloss	7	b	1	783.409	51.4888	FALSE	sp	Q15293	Q15293	RCN1_HUMAN	Reticulocalbin-1	Homo sapiens	9606	RCN1	1	1	Uniprot_reviewed_Human_IRT_022019_DMM
NaN	5		_VVRPDSELGERPPEDN[+1362]QSFQYDHEAFLGK_	VVRPDSELGERPPEDN[Hex(5)HexNAc(2)dHex(1)]QSFQYDHEAFLGK	VVRPDSELGERPPEDNQSFQYDHEAFLGK	35.5504	NaN	35.5504	Q15293	TRUE	_VVRPDSELGERPPEDN[+1362]QSFQYDHEAFLGK_	VVRPDSELGERPPEDN[Hex(5)HexNAc(2)dHex(1)]QSFQYDHEAFLGK	945.221	NaN	NaN	noloss	5	y	1	535.329	37.2939	FALSE	sp	Q15293	Q15293	RCN1_HUMAN	Reticulocalbin-1	Homo sapiens	9606	RCN1	1	1	Uniprot_reviewed_Human_IRT_022019_DMM
NaN	5		_VVRPDSELGERPPEDN[+1362]QSFQYDHEAFLGK_	VVRPDSELGERPPEDN[Hex(5)HexNAc(2)dHex(1)]QSFQYDHEAFLGK	VVRPDSELGERPPEDNQSFQYDHEAFLGK	35.5504	NaN	35.5504	Q15293	TRUE	_VVRPDSELGERPPEDN[+1362]QSFQYDHEAFLGK_	VVRPDSELGERPPEDN[Hex(5)HexNAc(2)dHex(1)]QSFQYDHEAFLGK	945.221	NaN	NaN	noloss	7	y	1	801.433	44.1058	FALSE	sp	Q15293	Q15293	RCN1_HUMAN	Reticulocalbin-1	Homo sapiens	9606	RCN1	1	1	Uniprot_reviewed_Human_IRT_022019_DMM
NaN	5		_VVRPDSELGERPPEDN[+1362]QSFQYDHEAFLGK_	VVRPDSELGERPPEDN[Hex(5)HexNAc(2)dHex(1)]QSFQYDHEAFLGK	VVRPDSELGERPPEDNQSFQYDHEAFLGK	35.5504	NaN	35.5504	Q15293	TRUE	_VVRPDSELGERPPEDN[+1362]QSFQYDHEAFLGK_	VVRPDSELGERPPEDN[Hex(5)HexNAc(2)dHex(1)]QSFQYDHEAFLGK	945.221	NaN	NaN	noloss	9	y	1	1079.53	41.1165	FALSE	sp	Q15293	Q15293	RCN1_HUMAN	Reticulocalbin-1	Homo sapiens	9606	RCN1	1	1	Uniprot_reviewed_Human_IRT_022019_DMM
NaN	3		_MLEAYN[+1623]LTEK_	MLEAYN[Hex(5)HexNAc(4)]LTEK	MLEAYNLTEK	17.3468	NaN	17.3468	Q99715	TRUE	_MLEAYN[+1623]LTEK_	MLEAYN[Hex(5)HexNAc(4)]LTEK	945.398	NaN	NaN	noloss	100	y	1	1211.59	100	FALSE	sp	Q99715	Q99715	COCA1_HUMAN	Collagen alpha-1(XII) chain	Homo sapiens	9606	COL12A1	1	2	Uniprot_reviewed_Human_IRT_022019_DMM
NaN	3		_MLEAYN[+1623]LTEK_	MLEAYN[Hex(5)HexNAc(4)]LTEK	MLEAYNLTEK	17.3468	NaN	17.3468	Q99715	TRUE	_MLEAYN[+1623]LTEK_	MLEAYN[Hex(5)HexNAc(4)]LTEK	945.398	NaN	NaN	noloss	3	b	1	374.174	12.96	FALSE	sp	Q99715	Q99715	COCA1_HUMAN	Collagen alpha-1(XII) chain	Homo sapiens	9606	COL12A1	1	2	Uniprot_reviewed_Human_IRT_022019_DMM
NaN	3		_MLEAYN[+1623]LTEK_	MLEAYN[Hex(5)HexNAc(4)]LTEK	MLEAYNLTEK	17.3468	NaN	17.3468	Q99715	TRUE	_MLEAYN[+1623]LTEK_	MLEAYN[Hex(5)HexNAc(4)]LTEK	945.398	NaN	NaN	noloss	4	b	1	445.21	23.04	FALSE	sp	Q99715	Q99715	COCA1_HUMAN	Collagen alpha-1(XII) chain	Homo sapiens	9606	COL12A1	1	2	Uniprot_reviewed_Human_IRT_022019_DMM
NaN	3		_MLEAYN[+1623]LTEK_	MLEAYN[Hex(5)HexNAc(4)]LTEK	MLEAYNLTEK	17.3468	NaN	17.3468	Q99715	TRUE	_MLEAYN[+1623]LTEK_	MLEAYN[Hex(5)HexNAc(4)]LTEK	945.398	NaN	NaN	noloss	6	b	1	722.327	12.0178	TRUE	sp	Q99715	Q99715	COCA1_HUMAN	Collagen alpha-1(XII) chain	Homo sapiens	9606	COL12A1	1	2	Uniprot_reviewed_Human_IRT_022019_DMM
NaN	3		_MLEAYN[+1623]LTEK_	MLEAYN[Hex(5)HexNAc(4)]LTEK	MLEAYNLTEK	17.3468	NaN	17.3468	Q99715	TRUE	_MLEAYN[+1623]LTEK_	MLEAYN[Hex(5)HexNAc(4)]LTEK	945.398	NaN	NaN	noloss	7	b	1	835.4	27.04	FALSE	sp	Q99715	Q99715	COCA1_HUMAN	Collagen alpha-1(XII) chain	Homo sapiens	9606	COL12A1	1	2	Uniprot_reviewed_Human_IRT_022019_DMM
NaN	3		_MLEAYN[+1623]LTEK_	MLEAYN[Hex(5)HexNAc(4)]LTEK	MLEAYNLTEK	17.3468	NaN	17.3468	Q99715	TRUE	_MLEAYN[+1623]LTEK_	MLEAYN[Hex(5)HexNAc(4)]LTEK	945.398	NaN	NaN	noloss	8	b	1	936.439	13.4444	FALSE	sp	Q99715	Q99715	COCA1_HUMAN	Collagen alpha-1(XII) chain	Homo sapiens	9606	COL12A1	1	2	Uniprot_reviewed_Human_IRT_022019_DMM
NaN	3		_MLEAYN[+1623]LTEK_	MLEAYN[Hex(5)HexNAc(4)]LTEK	MLEAYNLTEK	17.3468	NaN	17.3468	Q99715	TRUE	_MLEAYN[+1623]LTEK_	MLEAYN[Hex(5)HexNAc(4)]LTEK	945.398	NaN	NaN	noloss	4	y	1	490.284	23.04	FALSE	sp	Q99715	Q99715	COCA1_HUMAN	Collagen alpha-1(XII) chain	Homo sapiens	9606	COL12A1	1	2	Uniprot_reviewed_Human_IRT_022019_DMM
NaN	2		_SLSN[+1054]STAR_	SLSN[Hex(4)HexNAc(2)]STAR	SLSNSTAR	-14.3258	NaN	-14.3258	P50454	TRUE	_SLSN[+1054]STAR_	SLSN[Hex(4)HexNAc(2)]STAR	945.402	NaN	NaN	noloss	101	y	1	1038.5	100	FALSE	sp	P50454	P50454	SERPH_HUMAN	Serpin H1	Homo sapiens	9606	SERPINH1	1	2	Uniprot_reviewed_Human_IRT_022019_DMM
NaN	2		_SLSN[+1054]STAR_	SLSN[Hex(4)HexNAc(2)]STAR	SLSNSTAR	-14.3258	NaN	-14.3258	P50454	TRUE	_SLSN[+1054]STAR_	SLSN[Hex(4)HexNAc(2)]STAR	945.402	NaN	NaN	noloss	5	b	1	489.23	1.39901	FALSE	sp	P50454	P50454	SERPH_HUMAN	Serpin H1	Homo sapiens	9606	SERPINH1	1	2	Uniprot_reviewed_Human_IRT_022019_DMM
NaN	2		_SLSN[+1054]STAR_	SLSN[Hex(4)HexNAc(2)]STAR	SLSNSTAR	-14.3258	NaN	-14.3258	P50454	TRUE	_SLSN[+1054]STAR_	SLSN[Hex(4)HexNAc(2)]STAR	945.402	NaN	NaN	noloss	4	y	1	434.234	1.66493	FALSE	sp	P50454	P50454	SERPH_HUMAN	Serpin H1	Homo sapiens	9606	SERPINH1	1	2	Uniprot_reviewed_Human_IRT_022019_DMM
NaN	2		_SLSN[+1054]STAR_	SLSN[Hex(4)HexNAc(2)]STAR	SLSNSTAR	-14.3258	NaN	-14.3258	P50454	TRUE	_SLSN[+1054]STAR_	SLSN[Hex(4)HexNAc(2)]STAR	945.402	NaN	NaN	noloss	6	y	1	635.315	1.72089	FALSE	sp	P50454	P50454	SERPH_HUMAN	Serpin H1	Homo sapiens	9606	SERPINH1	1	2	Uniprot_reviewed_Human_IRT_022019_DMM
NaN	3		_FVN[+1378]STGYLTEAEK_	FVN[Hex(6)HexNAc(2)]STGYLTEAEK	FVNSTGYLTEAEK	17.2613	NaN	17.2613	Q8NBK3	TRUE	_FVN[+1378]STGYLTEAEK_	FVN[Hex(6)HexNAc(2)]STGYLTEAEK	946.4	NaN	NaN	noloss	100	y	1	1458.7	70.0125	FALSE	sp	Q8NBK3	Q8NBK3	SUMF1_HUMAN	Formylglycine-generating enzyme	Homo sapiens	9606	SUMF1	1	3	Uniprot_reviewed_Human_IRT_022019_DMM
NaN	3		_FVN[+1378]STGYLTEAEK_	FVN[Hex(6)HexNAc(2)]STGYLTEAEK	FVNSTGYLTEAEK	17.2613	NaN	17.2613	Q8NBK3	TRUE	_FVN[+1378]STGYLTEAEK_	FVN[Hex(6)HexNAc(2)]STGYLTEAEK	946.4	NaN	NaN	noloss	5	y	1	577.281	49.5731	TRUE	sp	Q8NBK3	Q8NBK3	SUMF1_HUMAN	Formylglycine-generating enzyme	Homo sapiens	9606	SUMF1	1	3	Uniprot_reviewed_Human_IRT_022019_DMM
NaN	3		_FVN[+1378]STGYLTEAEK_	FVN[Hex(6)HexNAc(2)]STGYLTEAEK	FVNSTGYLTEAEK	17.2613	NaN	17.2613	Q8NBK3	TRUE	_FVN[+1378]STGYLTEAEK_	FVN[Hex(6)HexNAc(2)]STGYLTEAEK	946.4	NaN	NaN	noloss	6	y	1	690.366	64.9833	FALSE	sp	Q8NBK3	Q8NBK3	SUMF1_HUMAN	Formylglycine-generating enzyme	Homo sapiens	9606	SUMF1	1	3	Uniprot_reviewed_Human_IRT_022019_DMM
NaN	3		_FVN[+1378]STGYLTEAEK_	FVN[Hex(6)HexNAc(2)]STGYLTEAEK	FVNSTGYLTEAEK	17.2613	NaN	17.2613	Q8NBK3	TRUE	_FVN[+1378]STGYLTEAEK_	FVN[Hex(6)HexNAc(2)]STGYLTEAEK	946.4	NaN	NaN	noloss	8	y	1	910.443	100	FALSE	sp	Q8NBK3	Q8NBK3	SUMF1_HUMAN	Formylglycine-generating enzyme	Homo sapiens	9606	SUMF1	1	3	Uniprot_reviewed_Human_IRT_022019_DMM
NaN	3		_FVN[+1378]STGYLTEAEK_	FVN[Hex(6)HexNAc(2)]STGYLTEAEK	FVNSTGYLTEAEK	17.2613	NaN	17.2613	Q8NBK3	TRUE	_FVN[+1378]STGYLTEAEK_	FVN[Hex(6)HexNAc(2)]STGYLTEAEK	946.4	NaN	NaN	noloss	9	y	1	1011.5	63.3486	FALSE	sp	Q8NBK3	Q8NBK3	SUMF1_HUMAN	Formylglycine-generating enzyme	Homo sapiens	9606	SUMF1	1	3	Uniprot_reviewed_Human_IRT_022019_DMM
NaN	3		_FVN[+1378]STGYLTEAEK_	FVN[Hex(6)HexNAc(2)]STGYLTEAEK	FVNSTGYLTEAEK	17.2613	NaN	17.2613	Q8NBK3	TRUE	_FVN[+1378]STGYLTEAEK_	FVN[Hex(6)HexNAc(2)]STGYLTEAEK	946.4	NaN	NaN	noloss	10	y	1	1098.51	51.0204	FALSE	sp	Q8NBK3	Q8NBK3	SUMF1_HUMAN	Formylglycine-generating enzyme	Homo sapiens	9606	SUMF1	1	3	Uniprot_reviewed_Human_IRT_022019_DMM
NaN	3		_FVN[+1378]STGYLTEAEK_	FVN[Hex(6)HexNAc(2)]STGYLTEAEK	FVNSTGYLTEAEK	17.2613	NaN	17.2613	Q8NBK3	TRUE	_FVN[+1378]STGYLTEAEK_	FVN[Hex(6)HexNAc(2)]STGYLTEAEK	946.4	NaN	NaN	noloss	11	y	1	1212.58	55.4873	FALSE	sp	Q8NBK3	Q8NBK3	SUMF1_HUMAN	Formylglycine-generating enzyme	Homo sapiens	9606	SUMF1	1	3	Uniprot_reviewed_Human_IRT_022019_DMM
NaN	4		_TDDEVVQREEEAIQLDGLN[+1054]ASQIR_	TDDEVVQREEEAIQLDGLN[Hex(4)HexNAc(2)]ASQIR	TDDEVVQREEEAIQLDGLNASQIR	63.8957	NaN	63.8957	P14625	TRUE	_TDDEVVQREEEAIQLDGLN[+1054]ASQIR_	TDDEVVQREEEAIQLDGLN[Hex(4)HexNAc(2)]ASQIR	946.433	NaN	NaN	noloss	100	y	2	1364.67	100	FALSE	sp	P14625	P14625	ENPL_HUMAN	Endoplasmin	Homo sapiens	9606	HSP90B1	1	1	Uniprot_reviewed_Human_IRT_022019_DMM
NaN	4		_TDDEVVQREEEAIQLDGLN[+1054]ASQIR_	TDDEVVQREEEAIQLDGLN[Hex(4)HexNAc(2)]ASQIR	TDDEVVQREEEAIQLDGLNASQIR	63.8957	NaN	63.8957	P14625	TRUE	_TDDEVVQREEEAIQLDGLN[+1054]ASQIR_	TDDEVVQREEEAIQLDGLN[Hex(4)HexNAc(2)]ASQIR	946.433	NaN	NaN	noloss	8	b	1	943.45	42.0262	FALSE	sp	P14625	P14625	ENPL_HUMAN	Endoplasmin	Homo sapiens	9606	HSP90B1	1	1	Uniprot_reviewed_Human_IRT_022019_DMM
NaN	4		_TDDEVVQREEEAIQLDGLN[+1054]ASQIR_	TDDEVVQREEEAIQLDGLN[Hex(4)HexNAc(2)]ASQIR	TDDEVVQREEEAIQLDGLNASQIR	63.8957	NaN	63.8957	P14625	TRUE	_TDDEVVQREEEAIQLDGLN[+1054]ASQIR_	TDDEVVQREEEAIQLDGLN[Hex(4)HexNAc(2)]ASQIR	946.433	NaN	NaN	noloss	11	b	1	1330.58	67.3531	FALSE	sp	P14625	P14625	ENPL_HUMAN	Endoplasmin	Homo sapiens	9606	HSP90B1	1	1	Uniprot_reviewed_Human_IRT_022019_DMM
NaN	4		_TDDEVVQREEEAIQLDGLN[+1054]ASQIR_	TDDEVVQREEEAIQLDGLN[Hex(4)HexNAc(2)]ASQIR	TDDEVVQREEEAIQLDGLNASQIR	63.8957	NaN	63.8957	P14625	TRUE	_TDDEVVQREEEAIQLDGLN[+1054]ASQIR_	TDDEVVQREEEAIQLDGLN[Hex(4)HexNAc(2)]ASQIR	946.433	NaN	NaN	noloss	16	b	1	1870.86	42.9251	FALSE	sp	P14625	P14625	ENPL_HUMAN	Endoplasmin	Homo sapiens	9606	HSP90B1	1	1	Uniprot_reviewed_Human_IRT_022019_DMM
NaN	4		_TDDEVVQREEEAIQLDGLN[+1054]ASQIR_	TDDEVVQREEEAIQLDGLN[Hex(4)HexNAc(2)]ASQIR	TDDEVVQREEEAIQLDGLNASQIR	63.8957	NaN	63.8957	P14625	TRUE	_TDDEVVQREEEAIQLDGLN[+1054]ASQIR_	TDDEVVQREEEAIQLDGLN[Hex(4)HexNAc(2)]ASQIR	946.433	NaN	NaN	noloss	3	y	1	416.258	38.5256	FALSE	sp	P14625	P14625	ENPL_HUMAN	Endoplasmin	Homo sapiens	9606	HSP90B1	1	1	Uniprot_reviewed_Human_IRT_022019_DMM
NaN	4		_TDDEVVQREEEAIQLDGLN[+1054]ASQIR_	TDDEVVQREEEAIQLDGLN[Hex(4)HexNAc(2)]ASQIR	TDDEVVQREEEAIQLDGLNASQIR	63.8957	NaN	63.8957	P14625	TRUE	_TDDEVVQREEEAIQLDGLN[+1054]ASQIR_	TDDEVVQREEEAIQLDGLN[Hex(4)HexNAc(2)]ASQIR	946.433	NaN	NaN	noloss	9	y	1	973.497	55.4768	FALSE	sp	P14625	P14625	ENPL_HUMAN	Endoplasmin	Homo sapiens	9606	HSP90B1	1	1	Uniprot_reviewed_Human_IRT_022019_DMM
NaN	3		_FGC[+57]EIENN[+1703]R_	FGC[Carbamidomethyl]EIENN[Hex(8)HexNAc(2)]R	FGCEIENNR	-9.05304	NaN	-9.05304	P25311	TRUE	_FGC[+57]EIENN[+1703]R_	FGC[Carbamidomethyl]EIENN[Hex(8)HexNAc(2)]R	947.697	NaN	NaN	noloss	101	y	1	1341.58	100	FALSE	sp	P25311	P25311	ZA2G_HUMAN	Zinc-alpha-2-glycoprotein	Homo sapiens	9606	AZGP1	1	2	Uniprot_reviewed_Human_IRT_022019_DMM
NaN	3		_FGC[+57]EIENN[+1703]R_	FGC[Carbamidomethyl]EIENN[Hex(8)HexNAc(2)]R	FGCEIENNR	-9.05304	NaN	-9.05304	P25311	TRUE	_FGC[+57]EIENN[+1703]R_	FGC[Carbamidomethyl]EIENN[Hex(8)HexNAc(2)]R	947.697	NaN	NaN	noloss	3	b	1	365.129	4.25329	FALSE	sp	P25311	P25311	ZA2G_HUMAN	Zinc-alpha-2-glycoprotein	Homo sapiens	9606	AZGP1	1	2	Uniprot_reviewed_Human_IRT_022019_DMM
NaN	3		_FGC[+57]EIENN[+1703]R_	FGC[Carbamidomethyl]EIENN[Hex(8)HexNAc(2)]R	FGCEIENNR	-9.05304	NaN	-9.05304	P25311	TRUE	_FGC[+57]EIENN[+1703]R_	FGC[Carbamidomethyl]EIENN[Hex(8)HexNAc(2)]R	947.697	NaN	NaN	noloss	4	b	1	494.172	3.14913	FALSE	sp	P25311	P25311	ZA2G_HUMAN	Zinc-alpha-2-glycoprotein	Homo sapiens	9606	AZGP1	1	2	Uniprot_reviewed_Human_IRT_022019_DMM
NaN	3		_FGC[+57]EIENN[+1703]R_	FGC[Carbamidomethyl]EIENN[Hex(8)HexNAc(2)]R	FGCEIENNR	-9.05304	NaN	-9.05304	P25311	TRUE	_FGC[+57]EIENN[+1703]R_	FGC[Carbamidomethyl]EIENN[Hex(8)HexNAc(2)]R	947.697	NaN	NaN	noloss	5	y	1	645.336	1.49578	FALSE	sp	P25311	P25311	ZA2G_HUMAN	Zinc-alpha-2-glycoprotein	Homo sapiens	9606	AZGP1	1	2	Uniprot_reviewed_Human_IRT_022019_DMM
NaN	3		_FGC[+57]EIENN[+1703]R_	FGC[Carbamidomethyl]EIENN[Hex(8)HexNAc(2)]R	FGCEIENNR	-9.05304	NaN	-9.05304	P25311	TRUE	_FGC[+57]EIENN[+1703]R_	FGC[Carbamidomethyl]EIENN[Hex(8)HexNAc(2)]R	947.697	NaN	NaN	noloss	7	y	1	934.414	1.6154	FALSE	sp	P25311	P25311	ZA2G_HUMAN	Zinc-alpha-2-glycoprotein	Homo sapiens	9606	AZGP1	1	2	Uniprot_reviewed_Human_IRT_022019_DMM
NaN	3		_HTN[+1541]YTMEHIR_	HTN[Hex(7)HexNAc(2)]YTMEHIR	HTNYTMEHIR	-14.0262	NaN	-14.0262	O43707;P12814;P35609	FALSE	_HTN[+1541]YTMEHIR_	HTN[Hex(7)HexNAc(2)]YTMEHIR	948.05	NaN	NaN	noloss	101	y	1	1504.7	100	FALSE	sp	O43707;P12814;P35609	O43707;P12814;P35609	ACTN4_HUMAN;ACTN1_HUMAN;ACTN2_HUMAN	Alpha-actinin-4;Alpha-actinin-1;Alpha-actinin-2	Homo sapiens	9606	ACTN4;ACTN1;ACTN2	1	2;2;1	Uniprot_reviewed_Human_IRT_022019_DMM
NaN	3		_HTN[+1541]YTMEHIR_	HTN[Hex(7)HexNAc(2)]YTMEHIR	HTNYTMEHIR	-14.0262	NaN	-14.0262	O43707;P12814;P35609	FALSE	_HTN[+1541]YTMEHIR_	HTN[Hex(7)HexNAc(2)]YTMEHIR	948.05	NaN	NaN	noloss	8	y	1	1063.52	30.0113	FALSE	sp	O43707;P12814;P35609	O43707;P12814;P35609	ACTN4_HUMAN;ACTN1_HUMAN;ACTN2_HUMAN	Alpha-actinin-4;Alpha-actinin-1;Alpha-actinin-2	Homo sapiens	9606	ACTN4;ACTN1;ACTN2	1	2;2;1	Uniprot_reviewed_Human_IRT_022019_DMM
NaN	3		_HTN[+1541]YTMEHIR_	HTN[Hex(7)HexNAc(2)]YTMEHIR	HTNYTMEHIR	-14.0262	NaN	-14.0262	O43707;P12814;P35609	FALSE	_HTN[+1541]YTMEHIR_	HTN[Hex(7)HexNAc(2)]YTMEHIR	948.05	NaN	NaN	noloss	9	y	1	1164.57	18.9036	FALSE	sp	O43707;P12814;P35609	O43707;P12814;P35609	ACTN4_HUMAN;ACTN1_HUMAN;ACTN2_HUMAN	Alpha-actinin-4;Alpha-actinin-1;Alpha-actinin-2	Homo sapiens	9606	ACTN4;ACTN1;ACTN2	1	2;2;1	Uniprot_reviewed_Human_IRT_022019_DMM
NaN	5		_VVRPDSELGERPPEDN[+1378]QSFQYDHEAFLGK_	VVRPDSELGERPPEDN[Hex(6)HexNAc(2)]QSFQYDHEAFLGK	VVRPDSELGERPPEDNQSFQYDHEAFLGK	34.1964	NaN	34.1964	Q15293	TRUE	_VVRPDSELGERPPEDN[+1378]QSFQYDHEAFLGK_	VVRPDSELGERPPEDN[Hex(6)HexNAc(2)]QSFQYDHEAFLGK	948.42	NaN	NaN	noloss	7	b	1	783.399	100	FALSE	sp	Q15293	Q15293	RCN1_HUMAN	Reticulocalbin-1	Homo sapiens	9606	RCN1	1	1	Uniprot_reviewed_Human_IRT_022019_DMM
NaN	5		_VVRPDSELGERPPEDN[+1378]QSFQYDHEAFLGK_	VVRPDSELGERPPEDN[Hex(6)HexNAc(2)]QSFQYDHEAFLGK	VVRPDSELGERPPEDNQSFQYDHEAFLGK	34.1964	NaN	34.1964	Q15293	TRUE	_VVRPDSELGERPPEDN[+1378]QSFQYDHEAFLGK_	VVRPDSELGERPPEDN[Hex(6)HexNAc(2)]QSFQYDHEAFLGK	948.42	NaN	NaN	noloss	10	b	1	1082.54	48.8207	FALSE	sp	Q15293	Q15293	RCN1_HUMAN	Reticulocalbin-1	Homo sapiens	9606	RCN1	1	1	Uniprot_reviewed_Human_IRT_022019_DMM
NaN	5		_VVRPDSELGERPPEDN[+1378]QSFQYDHEAFLGK_	VVRPDSELGERPPEDN[Hex(6)HexNAc(2)]QSFQYDHEAFLGK	VVRPDSELGERPPEDNQSFQYDHEAFLGK	34.1964	NaN	34.1964	Q15293	TRUE	_VVRPDSELGERPPEDN[+1378]QSFQYDHEAFLGK_	VVRPDSELGERPPEDN[Hex(6)HexNAc(2)]QSFQYDHEAFLGK	948.42	NaN	NaN	noloss	4	y	1	464.286	53.4024	FALSE	sp	Q15293	Q15293	RCN1_HUMAN	Reticulocalbin-1	Homo sapiens	9606	RCN1	1	1	Uniprot_reviewed_Human_IRT_022019_DMM
NaN	5		_VVRPDSELGERPPEDN[+1378]QSFQYDHEAFLGK_	VVRPDSELGERPPEDN[Hex(6)HexNAc(2)]QSFQYDHEAFLGK	VVRPDSELGERPPEDNQSFQYDHEAFLGK	34.1964	NaN	34.1964	Q15293	TRUE	_VVRPDSELGERPPEDN[+1378]QSFQYDHEAFLGK_	VVRPDSELGERPPEDN[Hex(6)HexNAc(2)]QSFQYDHEAFLGK	948.42	NaN	NaN	noloss	6	y	1	664.366	55.2926	FALSE	sp	Q15293	Q15293	RCN1_HUMAN	Reticulocalbin-1	Homo sapiens	9606	RCN1	1	1	Uniprot_reviewed_Human_IRT_022019_DMM
NaN	5		_VVRPDSELGERPPEDN[+1378]QSFQYDHEAFLGK_	VVRPDSELGERPPEDN[Hex(6)HexNAc(2)]QSFQYDHEAFLGK	VVRPDSELGERPPEDNQSFQYDHEAFLGK	34.1964	NaN	34.1964	Q15293	TRUE	_VVRPDSELGERPPEDN[+1378]QSFQYDHEAFLGK_	VVRPDSELGERPPEDN[Hex(6)HexNAc(2)]QSFQYDHEAFLGK	948.42	NaN	NaN	noloss	8	y	1	916.448	45.3032	FALSE	sp	Q15293	Q15293	RCN1_HUMAN	Reticulocalbin-1	Homo sapiens	9606	RCN1	1	1	Uniprot_reviewed_Human_IRT_022019_DMM
NaN	5		_VVRPDSELGERPPEDN[+1378]QSFQYDHEAFLGK_	VVRPDSELGERPPEDN[Hex(6)HexNAc(2)]QSFQYDHEAFLGK	VVRPDSELGERPPEDNQSFQYDHEAFLGK	34.1964	NaN	34.1964	Q15293	TRUE	_VVRPDSELGERPPEDN[+1378]QSFQYDHEAFLGK_	VVRPDSELGERPPEDN[Hex(6)HexNAc(2)]QSFQYDHEAFLGK	948.42	NaN	NaN	noloss	9	y	1	1079.52	76.0026	FALSE	sp	Q15293	Q15293	RCN1_HUMAN	Reticulocalbin-1	Homo sapiens	9606	RCN1	1	1	Uniprot_reviewed_Human_IRT_022019_DMM
NaN	4		_GVVTDEQGIPIAN[+1216]ATISVSGINHGVK_	GVVTDEQGIPIAN[Hex(5)HexNAc(2)]ATISVSGINHGVK	GVVTDEQGIPIANATISVSGINHGVK	61.6726	NaN	61.6726	Q8IUX7	TRUE	_GVVTDEQGIPIAN[+1216]ATISVSGINHGVK_	GVVTDEQGIPIAN[Hex(5)HexNAc(2)]ATISVSGINHGVK	948.953	NaN	NaN	noloss	6	b	1	601.293	14.9032	FALSE	sp	Q8IUX7	Q8IUX7	AEBP1_HUMAN	Adipocyte enhancer-binding protein 1	Homo sapiens	9606	AEBP1	1	1	Uniprot_reviewed_Human_IRT_022019_DMM
NaN	4		_GVVTDEQGIPIAN[+1216]ATISVSGINHGVK_	GVVTDEQGIPIAN[Hex(5)HexNAc(2)]ATISVSGINHGVK	GVVTDEQGIPIANATISVSGINHGVK	61.6726	NaN	61.6726	Q8IUX7	TRUE	_GVVTDEQGIPIAN[+1216]ATISVSGINHGVK_	GVVTDEQGIPIAN[Hex(5)HexNAc(2)]ATISVSGINHGVK	948.953	NaN	NaN	noloss	4	y	1	440.265	19.1152	FALSE	sp	Q8IUX7	Q8IUX7	AEBP1_HUMAN	Adipocyte enhancer-binding protein 1	Homo sapiens	9606	AEBP1	1	1	Uniprot_reviewed_Human_IRT_022019_DMM
NaN	4		_GVVTDEQGIPIAN[+1216]ATISVSGINHGVK_	GVVTDEQGIPIAN[Hex(5)HexNAc(2)]ATISVSGINHGVK	GVVTDEQGIPIANATISVSGINHGVK	61.6726	NaN	61.6726	Q8IUX7	TRUE	_GVVTDEQGIPIAN[+1216]ATISVSGINHGVK_	GVVTDEQGIPIAN[Hex(5)HexNAc(2)]ATISVSGINHGVK	948.953	NaN	NaN	noloss	5	y	1	554.308	20.7766	FALSE	sp	Q8IUX7	Q8IUX7	AEBP1_HUMAN	Adipocyte enhancer-binding protein 1	Homo sapiens	9606	AEBP1	1	1	Uniprot_reviewed_Human_IRT_022019_DMM
NaN	4		_GVVTDEQGIPIAN[+1216]ATISVSGINHGVK_	GVVTDEQGIPIAN[Hex(5)HexNAc(2)]ATISVSGINHGVK	GVVTDEQGIPIANATISVSGINHGVK	61.6726	NaN	61.6726	Q8IUX7	TRUE	_GVVTDEQGIPIAN[+1216]ATISVSGINHGVK_	GVVTDEQGIPIAN[Hex(5)HexNAc(2)]ATISVSGINHGVK	948.953	NaN	NaN	noloss	9	y	1	910.517	21.6333	FALSE	sp	Q8IUX7	Q8IUX7	AEBP1_HUMAN	Adipocyte enhancer-binding protein 1	Homo sapiens	9606	AEBP1	1	1	Uniprot_reviewed_Human_IRT_022019_DMM
NaN	4		_GVVTDEQGIPIAN[+1216]ATISVSGINHGVK_	GVVTDEQGIPIAN[Hex(5)HexNAc(2)]ATISVSGINHGVK	GVVTDEQGIPIANATISVSGINHGVK	61.6726	NaN	61.6726	Q8IUX7	TRUE	_GVVTDEQGIPIAN[+1216]ATISVSGINHGVK_	GVVTDEQGIPIAN[Hex(5)HexNAc(2)]ATISVSGINHGVK	948.953	NaN	NaN	noloss	10	y	1	997.554	100	FALSE	sp	Q8IUX7	Q8IUX7	AEBP1_HUMAN	Adipocyte enhancer-binding protein 1	Homo sapiens	9606	AEBP1	1	1	Uniprot_reviewed_Human_IRT_022019_DMM
NaN	4		_GVVTDEQGIPIAN[+1216]ATISVSGINHGVK_	GVVTDEQGIPIAN[Hex(5)HexNAc(2)]ATISVSGINHGVK	GVVTDEQGIPIANATISVSGINHGVK	61.6726	NaN	61.6726	Q8IUX7	TRUE	_GVVTDEQGIPIAN[+1216]ATISVSGINHGVK_	GVVTDEQGIPIAN[Hex(5)HexNAc(2)]ATISVSGINHGVK	948.953	NaN	NaN	noloss	12	y	1	1211.69	30.1222	FALSE	sp	Q8IUX7	Q8IUX7	AEBP1_HUMAN	Adipocyte enhancer-binding protein 1	Homo sapiens	9606	AEBP1	1	1	Uniprot_reviewed_Human_IRT_022019_DMM
NaN	3		_PFN[+1955]VTQGK_	PFN[Hex(4)HexNAc(5)NeuAc(1)]VTQGK	PFNVTQGK	2.15947	NaN	2.15947		NaN	_PFN[+1955]VTQGK_	PFN[Hex(4)HexNAc(5)NeuAc(1)]VTQGK	949.064	NaN	NaN	noloss	101	y	1	1093.55	100	FALSE
NaN	3		_PFN[+1955]VTQGK_	PFN[Hex(4)HexNAc(5)NeuAc(1)]VTQGK	PFNVTQGK	2.15947	NaN	2.15947		NaN	_PFN[+1955]VTQGK_	PFN[Hex(4)HexNAc(5)NeuAc(1)]VTQGK	949.064	NaN	NaN	noloss	3	b	1	359.173	14.9055	FALSE
NaN	3		_PFN[+1955]VTQGK_	PFN[Hex(4)HexNAc(5)NeuAc(1)]VTQGK	PFNVTQGK	2.15947	NaN	2.15947		NaN	_PFN[+1955]VTQGK_	PFN[Hex(4)HexNAc(5)NeuAc(1)]VTQGK	949.064	NaN	NaN	noloss	4	b	1	458.239	28.9417	FALSE
NaN	3		_PFN[+1955]VTQGK_	PFN[Hex(4)HexNAc(5)NeuAc(1)]VTQGK	PFNVTQGK	2.15947	NaN	2.15947		NaN	_PFN[+1955]VTQGK_	PFN[Hex(4)HexNAc(5)NeuAc(1)]VTQGK	949.064	NaN	NaN	noloss	5	b	1	559.289	11.2522	TRUE
NaN	3		_PFN[+1955]VTQGK_	PFN[Hex(4)HexNAc(5)NeuAc(1)]VTQGK	PFNVTQGK	2.15947	NaN	2.15947		NaN	_PFN[+1955]VTQGK_	PFN[Hex(4)HexNAc(5)NeuAc(1)]VTQGK	949.064	NaN	NaN	noloss	6	b	1	687.349	21.3467	FALSE
NaN	3		_PFN[+1955]VTQGK_	PFN[Hex(4)HexNAc(5)NeuAc(1)]VTQGK	PFNVTQGK	2.15947	NaN	2.15947		NaN	_PFN[+1955]VTQGK_	PFN[Hex(4)HexNAc(5)NeuAc(1)]VTQGK	949.064	NaN	NaN	noloss	4	y	1	433.24	47.5925	FALSE
NaN	3		_PFN[+1955]VTQGK_	PFN[Hex(4)HexNAc(5)NeuAc(1)]VTQGK	PFNVTQGK	2.15947	NaN	2.15947		NaN	_PFN[+1955]VTQGK_	PFN[Hex(4)HexNAc(5)NeuAc(1)]VTQGK	949.064	NaN	NaN	noloss	5	y	1	532.307	13.4754	FALSE
NaN	3		_LHVTLYN[+1378]C[+57]SFGR_	LHVTLYN[Hex(6)HexNAc(2)]C[Carbamidomethyl]SFGR	LHVTLYNCSFGR	29.1274	NaN	29.1274	O15031	TRUE	_LHVTLYN[+1378]C[+57]SFGR_	LHVTLYN[Hex(6)HexNAc(2)]C[Carbamidomethyl]SFGR	949.07	NaN	NaN	noloss	100	y	1	1466.72	100	FALSE	sp	O15031	O15031	PLXB2_HUMAN	Plexin-B2	Homo sapiens	9606	PLXNB2	1	3	Uniprot_reviewed_Human_IRT_022019_DMM
NaN	3		_LHVTLYN[+1378]C[+57]SFGR_	LHVTLYN[Hex(6)HexNAc(2)]C[Carbamidomethyl]SFGR	LHVTLYNCSFGR	29.1274	NaN	29.1274	O15031	TRUE	_LHVTLYN[+1378]C[+57]SFGR_	LHVTLYN[Hex(6)HexNAc(2)]C[Carbamidomethyl]SFGR	949.07	NaN	NaN	noloss	4	b	1	451.267	88.4347	FALSE	sp	O15031	O15031	PLXB2_HUMAN	Plexin-B2	Homo sapiens	9606	PLXNB2	1	3	Uniprot_reviewed_Human_IRT_022019_DMM
NaN	3		_LHVTLYN[+1378]C[+57]SFGR_	LHVTLYN[Hex(6)HexNAc(2)]C[Carbamidomethyl]SFGR	LHVTLYNCSFGR	29.1274	NaN	29.1274	O15031	TRUE	_LHVTLYN[+1378]C[+57]SFGR_	LHVTLYN[Hex(6)HexNAc(2)]C[Carbamidomethyl]SFGR	949.07	NaN	NaN	noloss	5	b	1	564.352	69.6285	FALSE	sp	O15031	O15031	PLXB2_HUMAN	Plexin-B2	Homo sapiens	9606	PLXNB2	1	3	Uniprot_reviewed_Human_IRT_022019_DMM
NaN	3		_LHVTLYN[+1378]C[+57]SFGR_	LHVTLYN[Hex(6)HexNAc(2)]C[Carbamidomethyl]SFGR	LHVTLYNCSFGR	29.1274	NaN	29.1274	O15031	TRUE	_LHVTLYN[+1378]C[+57]SFGR_	LHVTLYN[Hex(6)HexNAc(2)]C[Carbamidomethyl]SFGR	949.07	NaN	NaN	noloss	4	y	1	466.242	40.4193	FALSE	sp	O15031	O15031	PLXB2_HUMAN	Plexin-B2	Homo sapiens	9606	PLXNB2	1	3	Uniprot_reviewed_Human_IRT_022019_DMM
NaN	3		_LHVTLYN[+1378]C[+57]SFGR_	LHVTLYN[Hex(6)HexNAc(2)]C[Carbamidomethyl]SFGR	LHVTLYNCSFGR	29.1274	NaN	29.1274	O15031	TRUE	_LHVTLYN[+1378]C[+57]SFGR_	LHVTLYN[Hex(6)HexNAc(2)]C[Carbamidomethyl]SFGR	949.07	NaN	NaN	noloss	5	y	1	626.273	70.7381	FALSE	sp	O15031	O15031	PLXB2_HUMAN	Plexin-B2	Homo sapiens	9606	PLXNB2	1	3	Uniprot_reviewed_Human_IRT_022019_DMM
NaN	3		_LHVTLYN[+1378]C[+57]SFGR_	LHVTLYN[Hex(6)HexNAc(2)]C[Carbamidomethyl]SFGR	LHVTLYNCSFGR	29.1274	NaN	29.1274	O15031	TRUE	_LHVTLYN[+1378]C[+57]SFGR_	LHVTLYN[Hex(6)HexNAc(2)]C[Carbamidomethyl]SFGR	949.07	NaN	NaN	noloss	7	y	1	903.381	37.1212	TRUE	sp	O15031	O15031	PLXB2_HUMAN	Plexin-B2	Homo sapiens	9606	PLXNB2	1	3	Uniprot_reviewed_Human_IRT_022019_DMM
NaN	3		_LHVTLYN[+1378]C[+57]SFGR_	LHVTLYN[Hex(6)HexNAc(2)]C[Carbamidomethyl]SFGR	LHVTLYNCSFGR	29.1274	NaN	29.1274	O15031	TRUE	_LHVTLYN[+1378]C[+57]SFGR_	LHVTLYN[Hex(6)HexNAc(2)]C[Carbamidomethyl]SFGR	949.07	NaN	NaN	noloss	10	y	1	1216.58	76.4177	FALSE	sp	O15031	O15031	PLXB2_HUMAN	Plexin-B2	Homo sapiens	9606	PLXNB2	1	3	Uniprot_reviewed_Human_IRT_022019_DMM
NaN	3		_VQPFN[+1728]VTQGK_	VQPFN[Hex(6)HexNAc(3)dHex(1)]VTQGK	VQPFNVTQGK	1.25403	NaN	1.25403	P13473	TRUE	_VQPFN[+1728]VTQGK_	VQPFN[Hex(6)HexNAc(3)dHex(1)]VTQGK	949.076	NaN	NaN	noloss	101	y	1	1320.68	100	FALSE	sp	P13473	P13473	LAMP2_HUMAN	Lysosome-associated membrane glycoprotein 2	Homo sapiens	9606	LAMP2	1	2	Uniprot_reviewed_Human_IRT_022019_DMM
NaN	3		_VQPFN[+1728]VTQGK_	VQPFN[Hex(6)HexNAc(3)dHex(1)]VTQGK	VQPFNVTQGK	1.25403	NaN	1.25403	P13473	TRUE	_VQPFN[+1728]VTQGK_	VQPFN[Hex(6)HexNAc(3)dHex(1)]VTQGK	949.076	NaN	NaN	noloss	5	b	1	586.303	2.43392	TRUE	sp	P13473	P13473	LAMP2_HUMAN	Lysosome-associated membrane glycoprotein 2	Homo sapiens	9606	LAMP2	1	2	Uniprot_reviewed_Human_IRT_022019_DMM
NaN	3		_VQPFN[+1728]VTQGK_	VQPFN[Hex(6)HexNAc(3)dHex(1)]VTQGK	VQPFNVTQGK	1.25403	NaN	1.25403	P13473	TRUE	_VQPFN[+1728]VTQGK_	VQPFN[Hex(6)HexNAc(3)dHex(1)]VTQGK	949.076	NaN	NaN	noloss	6	b	1	685.368	11.921	FALSE	sp	P13473	P13473	LAMP2_HUMAN	Lysosome-associated membrane glycoprotein 2	Homo sapiens	9606	LAMP2	1	2	Uniprot_reviewed_Human_IRT_022019_DMM
NaN	3		_VQPFN[+1728]VTQGK_	VQPFN[Hex(6)HexNAc(3)dHex(1)]VTQGK	VQPFNVTQGK	1.25403	NaN	1.25403	P13473	TRUE	_VQPFN[+1728]VTQGK_	VQPFN[Hex(6)HexNAc(3)dHex(1)]VTQGK	949.076	NaN	NaN	noloss	7	b	1	786.414	5.18115	FALSE	sp	P13473	P13473	LAMP2_HUMAN	Lysosome-associated membrane glycoprotein 2	Homo sapiens	9606	LAMP2	1	2	Uniprot_reviewed_Human_IRT_022019_DMM
NaN	3		_VQPFN[+1728]VTQGK_	VQPFN[Hex(6)HexNAc(3)dHex(1)]VTQGK	VQPFNVTQGK	1.25403	NaN	1.25403	P13473	TRUE	_VQPFN[+1728]VTQGK_	VQPFN[Hex(6)HexNAc(3)dHex(1)]VTQGK	949.076	NaN	NaN	noloss	8	b	1	914.476	7.91465	FALSE	sp	P13473	P13473	LAMP2_HUMAN	Lysosome-associated membrane glycoprotein 2	Homo sapiens	9606	LAMP2	1	2	Uniprot_reviewed_Human_IRT_022019_DMM
NaN	3		_VQPFN[+1728]VTQGK_	VQPFN[Hex(6)HexNAc(3)dHex(1)]VTQGK	VQPFNVTQGK	1.25403	NaN	1.25403	P13473	TRUE	_VQPFN[+1728]VTQGK_	VQPFN[Hex(6)HexNAc(3)dHex(1)]VTQGK	949.076	NaN	NaN	noloss	5	y	1	532.31	8.95402	FALSE	sp	P13473	P13473	LAMP2_HUMAN	Lysosome-associated membrane glycoprotein 2	Homo sapiens	9606	LAMP2	1	2	Uniprot_reviewed_Human_IRT_022019_DMM
NaN	3		_VQPFN[+1728]VTQGK_	VQPFN[Hex(6)HexNAc(3)dHex(1)]VTQGK	VQPFNVTQGK	1.25403	NaN	1.25403	P13473	TRUE	_VQPFN[+1728]VTQGK_	VQPFN[Hex(6)HexNAc(3)dHex(1)]VTQGK	949.076	NaN	NaN	noloss	6	y	1	646.352	7.91465	FALSE	sp	P13473	P13473	LAMP2_HUMAN	Lysosome-associated membrane glycoprotein 2	Homo sapiens	9606	LAMP2	1	2	Uniprot_reviewed_Human_IRT_022019_DMM
NaN	3		_PFN[+1956]VTQGK_	PFN[Hex(4)HexNAc(5)dHex(2)]VTQGK	PFNVTQGK	0.544436	NaN	0.544436		NaN	_PFN[+1956]VTQGK_	PFN[Hex(4)HexNAc(5)dHex(2)]VTQGK	949.404	NaN	NaN	noloss	101	y	1	1093.55	100	FALSE
NaN	3		_PFN[+1956]VTQGK_	PFN[Hex(4)HexNAc(5)dHex(2)]VTQGK	PFNVTQGK	0.544436	NaN	0.544436		NaN	_PFN[+1956]VTQGK_	PFN[Hex(4)HexNAc(5)dHex(2)]VTQGK	949.404	NaN	NaN	noloss	3	b	1	359.172	13.6196	FALSE
NaN	3		_PFN[+1956]VTQGK_	PFN[Hex(4)HexNAc(5)dHex(2)]VTQGK	PFNVTQGK	0.544436	NaN	0.544436		NaN	_PFN[+1956]VTQGK_	PFN[Hex(4)HexNAc(5)dHex(2)]VTQGK	949.404	NaN	NaN	noloss	4	b	1	458.237	19.4019	FALSE
NaN	3		_PFN[+1956]VTQGK_	PFN[Hex(4)HexNAc(5)dHex(2)]VTQGK	PFNVTQGK	0.544436	NaN	0.544436		NaN	_PFN[+1956]VTQGK_	PFN[Hex(4)HexNAc(5)dHex(2)]VTQGK	949.404	NaN	NaN	noloss	6	b	1	687.348	13.1838	FALSE
NaN	3		_PFN[+1956]VTQGK_	PFN[Hex(4)HexNAc(5)dHex(2)]VTQGK	PFNVTQGK	0.544436	NaN	0.544436		NaN	_PFN[+1956]VTQGK_	PFN[Hex(4)HexNAc(5)dHex(2)]VTQGK	949.404	NaN	NaN	noloss	4	y	1	433.24	28.699	FALSE
NaN	3		_PFN[+1956]VTQGK_	PFN[Hex(4)HexNAc(5)dHex(2)]VTQGK	PFNVTQGK	0.544436	NaN	0.544436		NaN	_PFN[+1956]VTQGK_	PFN[Hex(4)HexNAc(5)dHex(2)]VTQGK	949.404	NaN	NaN	noloss	5	y	1	532.308	12.7551	FALSE
NaN	3		_PFN[+1956]VTQGK_	PFN[Hex(4)HexNAc(5)dHex(2)]VTQGK	PFNVTQGK	0.544436	NaN	0.544436		NaN	_PFN[+1956]VTQGK_	PFN[Hex(4)HexNAc(5)dHex(2)]VTQGK	949.404	NaN	NaN	noloss	6	y	1	646.345	8.50694	TRUE
NaN	4		_VASVININPN[+1769]TTHSTGSC[+57]R_	VASVININPN[Hex(5)HexNAc(4)dHex(1)]TTHSTGSC[Carbamidomethyl]R	VASVININPNTTHSTGSCR	8.86702	NaN	8.86702	P13473	TRUE	_VASVININPN[+1769]TTHSTGSC[+57]R_	VASVININPN[Hex(5)HexNAc(4)dHex(1)]TTHSTGSC[Carbamidomethyl]R	949.914	NaN	NaN	noloss	101	y	2	1116.06	86.2245	FALSE	sp	P13473	P13473	LAMP2_HUMAN	Lysosome-associated membrane glycoprotein 2	Homo sapiens	9606	LAMP2	1	2	Uniprot_reviewed_Human_IRT_022019_DMM
NaN	4		_VASVININPN[+1769]TTHSTGSC[+57]R_	VASVININPN[Hex(5)HexNAc(4)dHex(1)]TTHSTGSC[Carbamidomethyl]R	VASVININPNTTHSTGSCR	8.86702	NaN	8.86702	P13473	TRUE	_VASVININPN[+1769]TTHSTGSC[+57]R_	VASVININPN[Hex(5)HexNAc(4)dHex(1)]TTHSTGSC[Carbamidomethyl]R	949.914	NaN	NaN	noloss	4	b	1	357.216	51.0204	TRUE	sp	P13473	P13473	LAMP2_HUMAN	Lysosome-associated membrane glycoprotein 2	Homo sapiens	9606	LAMP2	1	2	Uniprot_reviewed_Human_IRT_022019_DMM
NaN	4		_VASVININPN[+1769]TTHSTGSC[+57]R_	VASVININPN[Hex(5)HexNAc(4)dHex(1)]TTHSTGSC[Carbamidomethyl]R	VASVININPNTTHSTGSCR	8.86702	NaN	8.86702	P13473	TRUE	_VASVININPN[+1769]TTHSTGSC[+57]R_	VASVININPN[Hex(5)HexNAc(4)dHex(1)]TTHSTGSC[Carbamidomethyl]R	949.914	NaN	NaN	noloss	6	b	1	584.342	59.5102	FALSE	sp	P13473	P13473	LAMP2_HUMAN	Lysosome-associated membrane glycoprotein 2	Homo sapiens	9606	LAMP2	1	2	Uniprot_reviewed_Human_IRT_022019_DMM
NaN	4		_VASVININPN[+1769]TTHSTGSC[+57]R_	VASVININPN[Hex(5)HexNAc(4)dHex(1)]TTHSTGSC[Carbamidomethyl]R	VASVININPNTTHSTGSCR	8.86702	NaN	8.86702	P13473	TRUE	_VASVININPN[+1769]TTHSTGSC[+57]R_	VASVININPN[Hex(5)HexNAc(4)dHex(1)]TTHSTGSC[Carbamidomethyl]R	949.914	NaN	NaN	noloss	7	b	1	697.434	55.1837	FALSE	sp	P13473	P13473	LAMP2_HUMAN	Lysosome-associated membrane glycoprotein 2	Homo sapiens	9606	LAMP2	1	2	Uniprot_reviewed_Human_IRT_022019_DMM
NaN	4		_VASVININPN[+1769]TTHSTGSC[+57]R_	VASVININPN[Hex(5)HexNAc(4)dHex(1)]TTHSTGSC[Carbamidomethyl]R	VASVININPNTTHSTGSCR	8.86702	NaN	8.86702	P13473	TRUE	_VASVININPN[+1769]TTHSTGSC[+57]R_	VASVININPN[Hex(5)HexNAc(4)dHex(1)]TTHSTGSC[Carbamidomethyl]R	949.914	NaN	NaN	noloss	6	y	1	667.282	100	FALSE	sp	P13473	P13473	LAMP2_HUMAN	Lysosome-associated membrane glycoprotein 2	Homo sapiens	9606	LAMP2	1	2	Uniprot_reviewed_Human_IRT_022019_DMM
NaN	4		_VASVININPN[+1769]TTHSTGSC[+57]R_	VASVININPN[Hex(5)HexNAc(4)dHex(1)]TTHSTGSC[Carbamidomethyl]R	VASVININPNTTHSTGSCR	8.86702	NaN	8.86702	P13473	TRUE	_VASVININPN[+1769]TTHSTGSC[+57]R_	VASVININPN[Hex(5)HexNAc(4)dHex(1)]TTHSTGSC[Carbamidomethyl]R	949.914	NaN	NaN	noloss	7	y	1	804.345	78.449	FALSE	sp	P13473	P13473	LAMP2_HUMAN	Lysosome-associated membrane glycoprotein 2	Homo sapiens	9606	LAMP2	1	2	Uniprot_reviewed_Human_IRT_022019_DMM
NaN	4		_VASVININPN[+1769]TTHSTGSC[+57]R_	VASVININPN[Hex(5)HexNAc(4)dHex(1)]TTHSTGSC[Carbamidomethyl]R	VASVININPNTTHSTGSCR	8.86702	NaN	8.86702	P13473	TRUE	_VASVININPN[+1769]TTHSTGSC[+57]R_	VASVININPN[Hex(5)HexNAc(4)dHex(1)]TTHSTGSC[Carbamidomethyl]R	949.914	NaN	NaN	noloss	8	y	1	905.386	55.1837	FALSE	sp	P13473	P13473	LAMP2_HUMAN	Lysosome-associated membrane glycoprotein 2	Homo sapiens	9606	LAMP2	1	2	Uniprot_reviewed_Human_IRT_022019_DMM
NaN	3		_GRDIYTFDGALN[+1378]K_	GRDIYTFDGALN[Hex(6)HexNAc(2)]K	GRDIYTFDGALNK	17.9602	NaN	17.9602	Q08722	TRUE	_GRDIYTFDGALN[+1378]K_	GRDIYTFDGALN[Hex(6)HexNAc(2)]K	950.076	NaN	NaN	noloss	100	y	2	735.375	94.5547	FALSE	sp	Q08722	Q08722	CD47_HUMAN	Leukocyte surface antigen CD47	Homo sapiens	9606	CD47	1	1	Uniprot_reviewed_Human_IRT_022019_DMM
NaN	3		_GRDIYTFDGALN[+1378]K_	GRDIYTFDGALN[Hex(6)HexNAc(2)]K	GRDIYTFDGALNK	17.9602	NaN	17.9602	Q08722	TRUE	_GRDIYTFDGALN[+1378]K_	GRDIYTFDGALN[Hex(6)HexNAc(2)]K	950.076	NaN	NaN	noloss	6	b	1	706.359	17.1487	FALSE	sp	Q08722	Q08722	CD47_HUMAN	Leukocyte surface antigen CD47	Homo sapiens	9606	CD47	1	1	Uniprot_reviewed_Human_IRT_022019_DMM
NaN	3		_GRDIYTFDGALN[+1378]K_	GRDIYTFDGALN[Hex(6)HexNAc(2)]K	GRDIYTFDGALNK	17.9602	NaN	17.9602	Q08722	TRUE	_GRDIYTFDGALN[+1378]K_	GRDIYTFDGALN[Hex(6)HexNAc(2)]K	950.076	NaN	NaN	noloss	8	b	1	968.448	100	FALSE	sp	Q08722	Q08722	CD47_HUMAN	Leukocyte surface antigen CD47	Homo sapiens	9606	CD47	1	1	Uniprot_reviewed_Human_IRT_022019_DMM
NaN	3		_GRDIYTFDGALN[+1378]K_	GRDIYTFDGALN[Hex(6)HexNAc(2)]K	GRDIYTFDGALNK	17.9602	NaN	17.9602	Q08722	TRUE	_GRDIYTFDGALN[+1378]K_	GRDIYTFDGALN[Hex(6)HexNAc(2)]K	950.076	NaN	NaN	noloss	9	b	1	1025.47	18.4425	FALSE	sp	Q08722	Q08722	CD47_HUMAN	Leukocyte surface antigen CD47	Homo sapiens	9606	CD47	1	1	Uniprot_reviewed_Human_IRT_022019_DMM
NaN	3		_GRDIYTFDGALN[+1378]K_	GRDIYTFDGALN[Hex(6)HexNAc(2)]K	GRDIYTFDGALNK	17.9602	NaN	17.9602	Q08722	TRUE	_GRDIYTFDGALN[+1378]K_	GRDIYTFDGALN[Hex(6)HexNAc(2)]K	950.076	NaN	NaN	noloss	10	b	1	1096.51	50.2098	FALSE	sp	Q08722	Q08722	CD47_HUMAN	Leukocyte surface antigen CD47	Homo sapiens	9606	CD47	1	1	Uniprot_reviewed_Human_IRT_022019_DMM
NaN	3		_GRDIYTFDGALN[+1378]K_	GRDIYTFDGALN[Hex(6)HexNAc(2)]K	GRDIYTFDGALNK	17.9602	NaN	17.9602	Q08722	TRUE	_GRDIYTFDGALN[+1378]K_	GRDIYTFDGALN[Hex(6)HexNAc(2)]K	950.076	NaN	NaN	noloss	11	b	1	1209.59	42.6898	FALSE	sp	Q08722	Q08722	CD47_HUMAN	Leukocyte surface antigen CD47	Homo sapiens	9606	CD47	1	1	Uniprot_reviewed_Human_IRT_022019_DMM
NaN	3		_GRDIYTFDGALN[+1378]K_	GRDIYTFDGALN[Hex(6)HexNAc(2)]K	GRDIYTFDGALNK	17.9602	NaN	17.9602	Q08722	TRUE	_GRDIYTFDGALN[+1378]K_	GRDIYTFDGALN[Hex(6)HexNAc(2)]K	950.076	NaN	NaN	noloss	12	b	1	1323.63	14.2356	TRUE	sp	Q08722	Q08722	CD47_HUMAN	Leukocyte surface antigen CD47	Homo sapiens	9606	CD47	1	1	Uniprot_reviewed_Human_IRT_022019_DMM
NaN	3		_TVLEN[+1378]STSYEEAK_	TVLEN[Hex(6)HexNAc(2)]STSYEEAK	TVLENSTSYEEAK	-4.36702	NaN	-4.36702	Q13510	TRUE	_TVLEN[+1378]STSYEEAK_	TVLEN[Hex(6)HexNAc(2)]STSYEEAK	950.395	NaN	NaN	noloss	101	y	1	1673.8	100	FALSE	sp	Q13510	Q13510	ASAH1_HUMAN	Acid ceramidase	Homo sapiens	9606	ASAH1	1	5	Uniprot_reviewed_Human_IRT_022019_DMM
NaN	3		_TVLEN[+1378]STSYEEAK_	TVLEN[Hex(6)HexNAc(2)]STSYEEAK	TVLENSTSYEEAK	-4.36702	NaN	-4.36702	Q13510	TRUE	_TVLEN[+1378]STSYEEAK_	TVLEN[Hex(6)HexNAc(2)]STSYEEAK	950.395	NaN	NaN	noloss	4	y	1	476.239	25.99	TRUE	sp	Q13510	Q13510	ASAH1_HUMAN	Acid ceramidase	Homo sapiens	9606	ASAH1	1	5	Uniprot_reviewed_Human_IRT_022019_DMM
NaN	3		_TVLEN[+1378]STSYEEAK_	TVLEN[Hex(6)HexNAc(2)]STSYEEAK	TVLENSTSYEEAK	-4.36702	NaN	-4.36702	Q13510	TRUE	_TVLEN[+1378]STSYEEAK_	TVLEN[Hex(6)HexNAc(2)]STSYEEAK	950.395	NaN	NaN	noloss	5	y	1	639.302	36.9473	FALSE	sp	Q13510	Q13510	ASAH1_HUMAN	Acid ceramidase	Homo sapiens	9606	ASAH1	1	5	Uniprot_reviewed_Human_IRT_022019_DMM
NaN	3		_TVLEN[+1378]STSYEEAK_	TVLEN[Hex(6)HexNAc(2)]STSYEEAK	TVLENSTSYEEAK	-4.36702	NaN	-4.36702	Q13510	TRUE	_TVLEN[+1378]STSYEEAK_	TVLEN[Hex(6)HexNAc(2)]STSYEEAK	950.395	NaN	NaN	noloss	8	y	1	914.42	53.5862	FALSE	sp	Q13510	Q13510	ASAH1_HUMAN	Acid ceramidase	Homo sapiens	9606	ASAH1	1	5	Uniprot_reviewed_Human_IRT_022019_DMM
NaN	3		_TVLEN[+1378]STSYEEAK_	TVLEN[Hex(6)HexNAc(2)]STSYEEAK	TVLENSTSYEEAK	-4.36702	NaN	-4.36702	Q13510	TRUE	_TVLEN[+1378]STSYEEAK_	TVLEN[Hex(6)HexNAc(2)]STSYEEAK	950.395	NaN	NaN	noloss	9	y	1	1028.46	30.1423	FALSE	sp	Q13510	Q13510	ASAH1_HUMAN	Acid ceramidase	Homo sapiens	9606	ASAH1	1	5	Uniprot_reviewed_Human_IRT_022019_DMM
NaN	3		_TVLEN[+1378]STSYEEAK_	TVLEN[Hex(6)HexNAc(2)]STSYEEAK	TVLENSTSYEEAK	-4.36702	NaN	-4.36702	Q13510	TRUE	_TVLEN[+1378]STSYEEAK_	TVLEN[Hex(6)HexNAc(2)]STSYEEAK	950.395	NaN	NaN	noloss	10	y	1	1157.51	29.4289	FALSE	sp	Q13510	Q13510	ASAH1_HUMAN	Acid ceramidase	Homo sapiens	9606	ASAH1	1	5	Uniprot_reviewed_Human_IRT_022019_DMM
NaN	3		_TVLEN[+1378]STSYEEAK_	TVLEN[Hex(6)HexNAc(2)]STSYEEAK	TVLENSTSYEEAK	-4.36702	NaN	-4.36702	Q13510	TRUE	_TVLEN[+1378]STSYEEAK_	TVLEN[Hex(6)HexNAc(2)]STSYEEAK	950.395	NaN	NaN	noloss	11	y	1	1270.59	33.8374	FALSE	sp	Q13510	Q13510	ASAH1_HUMAN	Acid ceramidase	Homo sapiens	9606	ASAH1	1	5	Uniprot_reviewed_Human_IRT_022019_DMM
NaN	3		_AN[+1711]ATLLLGPLR_	AN[Hex(5)HexNAc(3)NeuAc(1)]ATLLLGPLR	ANATLLLGPLR	63.5888	NaN	63.5888	O14594	TRUE	_AN[+1711]ATLLLGPLR_	AN[Hex(5)HexNAc(3)NeuAc(1)]ATLLLGPLR	950.435	NaN	NaN	noloss	101	y	1	1341.77	100	FALSE	sp	O14594	O14594	NCAN_HUMAN	Neurocan core protein	Homo sapiens	9606	NCAN	1	3	Uniprot_reviewed_Human_IRT_022019_DMM
NaN	3		_AN[+1711]ATLLLGPLR_	AN[Hex(5)HexNAc(3)NeuAc(1)]ATLLLGPLR	ANATLLLGPLR	63.5888	NaN	63.5888	O14594	TRUE	_AN[+1711]ATLLLGPLR_	AN[Hex(5)HexNAc(3)NeuAc(1)]ATLLLGPLR	950.435	NaN	NaN	noloss	4	y	1	442.278	5.51394	FALSE	sp	O14594	O14594	NCAN_HUMAN	Neurocan core protein	Homo sapiens	9606	NCAN	1	3	Uniprot_reviewed_Human_IRT_022019_DMM
NaN	3		_AN[+1711]ATLLLGPLR_	AN[Hex(5)HexNAc(3)NeuAc(1)]ATLLLGPLR	ANATLLLGPLR	63.5888	NaN	63.5888	O14594	TRUE	_AN[+1711]ATLLLGPLR_	AN[Hex(5)HexNAc(3)NeuAc(1)]ATLLLGPLR	950.435	NaN	NaN	noloss	5	y	1	555.362	3.54415	FALSE	sp	O14594	O14594	NCAN_HUMAN	Neurocan core protein	Homo sapiens	9606	NCAN	1	3	Uniprot_reviewed_Human_IRT_022019_DMM
NaN	3		_AN[+1711]ATLLLGPLR_	AN[Hex(5)HexNAc(3)NeuAc(1)]ATLLLGPLR	ANATLLLGPLR	63.5888	NaN	63.5888	O14594	TRUE	_AN[+1711]ATLLLGPLR_	AN[Hex(5)HexNAc(3)NeuAc(1)]ATLLLGPLR	950.435	NaN	NaN	noloss	6	y	1	668.448	3.0307	FALSE	sp	O14594	O14594	NCAN_HUMAN	Neurocan core protein	Homo sapiens	9606	NCAN	1	3	Uniprot_reviewed_Human_IRT_022019_DMM
NaN	3		_AN[+1711]ATLLLGPLR_	AN[Hex(5)HexNAc(3)NeuAc(1)]ATLLLGPLR	ANATLLLGPLR	63.5888	NaN	63.5888	O14594	TRUE	_AN[+1711]ATLLLGPLR_	AN[Hex(5)HexNAc(3)NeuAc(1)]ATLLLGPLR	950.435	NaN	NaN	noloss	7	y	1	781.535	2.89138	FALSE	sp	O14594	O14594	NCAN_HUMAN	Neurocan core protein	Homo sapiens	9606	NCAN	1	3	Uniprot_reviewed_Human_IRT_022019_DMM
NaN	3		_AN[+1711]ATLLLGPLR_	AN[Hex(5)HexNAc(3)NeuAc(1)]ATLLLGPLR	ANATLLLGPLR	63.5888	NaN	63.5888	O14594	TRUE	_AN[+1711]ATLLLGPLR_	AN[Hex(5)HexNAc(3)NeuAc(1)]ATLLLGPLR	950.435	NaN	NaN	noloss	9	y	1	953.615	2.96063	FALSE	sp	O14594	O14594	NCAN_HUMAN	Neurocan core protein	Homo sapiens	9606	NCAN	1	3	Uniprot_reviewed_Human_IRT_022019_DMM
NaN	4		_DQC[+57]IVDDITYNVN[+1607]DTFHK_	DQC[Carbamidomethyl]IVDDITYNVN[Hex(4)HexNAc(4)dHex(1)]DTFHK	DQCIVDDITYNVNDTFHK	58.714	NaN	58.714	P02751	TRUE	_DQC[+57]IVDDITYNVN[+1607]DTFHK_	DQC[Carbamidomethyl]IVDDITYNVN[Hex(4)HexNAc(4)dHex(1)]DTFHK	951.649	NaN	NaN	noloss	101	y	2	1200.54	15.3853	FALSE	sp	P02751	P02751	FINC_HUMAN	Fibronectin	Homo sapiens	9606	FN1	1	4	Uniprot_reviewed_Human_IRT_022019_DMM
NaN	4		_DQC[+57]IVDDITYNVN[+1607]DTFHK_	DQC[Carbamidomethyl]IVDDITYNVN[Hex(4)HexNAc(4)dHex(1)]DTFHK	DQCIVDDITYNVNDTFHK	58.714	NaN	58.714	P02751	TRUE	_DQC[+57]IVDDITYNVN[+1607]DTFHK_	DQC[Carbamidomethyl]IVDDITYNVN[Hex(4)HexNAc(4)dHex(1)]DTFHK	951.649	NaN	NaN	noloss	3	b	1	404.122	100	FALSE	sp	P02751	P02751	FINC_HUMAN	Fibronectin	Homo sapiens	9606	FN1	1	4	Uniprot_reviewed_Human_IRT_022019_DMM
NaN	4		_DQC[+57]IVDDITYNVN[+1607]DTFHK_	DQC[Carbamidomethyl]IVDDITYNVN[Hex(4)HexNAc(4)dHex(1)]DTFHK	DQCIVDDITYNVNDTFHK	58.714	NaN	58.714	P02751	TRUE	_DQC[+57]IVDDITYNVN[+1607]DTFHK_	DQC[Carbamidomethyl]IVDDITYNVN[Hex(4)HexNAc(4)dHex(1)]DTFHK	951.649	NaN	NaN	noloss	4	b	1	517.207	39.0625	FALSE	sp	P02751	P02751	FINC_HUMAN	Fibronectin	Homo sapiens	9606	FN1	1	4	Uniprot_reviewed_Human_IRT_022019_DMM
NaN	4		_DQC[+57]IVDDITYNVN[+1607]DTFHK_	DQC[Carbamidomethyl]IVDDITYNVN[Hex(4)HexNAc(4)dHex(1)]DTFHK	DQCIVDDITYNVNDTFHK	58.714	NaN	58.714	P02751	TRUE	_DQC[+57]IVDDITYNVN[+1607]DTFHK_	DQC[Carbamidomethyl]IVDDITYNVN[Hex(4)HexNAc(4)dHex(1)]DTFHK	951.649	NaN	NaN	noloss	5	b	1	616.274	21.6706	FALSE	sp	P02751	P02751	FINC_HUMAN	Fibronectin	Homo sapiens	9606	FN1	1	4	Uniprot_reviewed_Human_IRT_022019_DMM
NaN	4		_DQC[+57]IVDDITYNVN[+1607]DTFHK_	DQC[Carbamidomethyl]IVDDITYNVN[Hex(4)HexNAc(4)dHex(1)]DTFHK	DQCIVDDITYNVNDTFHK	58.714	NaN	58.714	P02751	TRUE	_DQC[+57]IVDDITYNVN[+1607]DTFHK_	DQC[Carbamidomethyl]IVDDITYNVN[Hex(4)HexNAc(4)dHex(1)]DTFHK	951.649	NaN	NaN	noloss	4	y	1	532.282	14.7165	FALSE	sp	P02751	P02751	FINC_HUMAN	Fibronectin	Homo sapiens	9606	FN1	1	4	Uniprot_reviewed_Human_IRT_022019_DMM
NaN	4		_DQC[+57]IVDDITYNVN[+1607]DTFHK_	DQC[Carbamidomethyl]IVDDITYNVN[Hex(4)HexNAc(4)dHex(1)]DTFHK	DQCIVDDITYNVNDTFHK	58.714	NaN	58.714	P02751	TRUE	_DQC[+57]IVDDITYNVN[+1607]DTFHK_	DQC[Carbamidomethyl]IVDDITYNVN[Hex(4)HexNAc(4)dHex(1)]DTFHK	951.649	NaN	NaN	noloss	5	y	1	647.311	12.1897	TRUE	sp	P02751	P02751	FINC_HUMAN	Fibronectin	Homo sapiens	9606	FN1	1	4	Uniprot_reviewed_Human_IRT_022019_DMM
NaN	4		_DQC[+57]IVDDITYNVN[+1607]DTFHK_	DQC[Carbamidomethyl]IVDDITYNVN[Hex(4)HexNAc(4)dHex(1)]DTFHK	DQCIVDDITYNVNDTFHK	58.714	NaN	58.714	P02751	TRUE	_DQC[+57]IVDDITYNVN[+1607]DTFHK_	DQC[Carbamidomethyl]IVDDITYNVN[Hex(4)HexNAc(4)dHex(1)]DTFHK	951.649	NaN	NaN	noloss	10	y	1	1238.57	13.7411	FALSE	sp	P02751	P02751	FINC_HUMAN	Fibronectin	Homo sapiens	9606	FN1	1	4	Uniprot_reviewed_Human_IRT_022019_DMM
NaN	4		_FTFTSHTPGEHQIC[+57]LHSN[+1378]STK_	FTFTSHTPGEHQIC[Carbamidomethyl]LHSN[Hex(6)HexNAc(2)]STK	FTFTSHTPGEHQICLHSNSTK	6.2041	NaN	6.2041	Q9BVK6	TRUE	_FTFTSHTPGEHQIC[+57]LHSN[+1378]STK_	FTFTSHTPGEHQIC[Carbamidomethyl]LHSN[Hex(6)HexNAc(2)]STK	952.657	NaN	NaN	noloss	100	y	2	1215.07	100	FALSE	sp	Q9BVK6	Q9BVK6	TMED9_HUMAN	Transmembrane emp24 domain-containing protein 9	Homo sapiens	9606	TMED9	1	2	Uniprot_reviewed_Human_IRT_022019_DMM
NaN	4		_FTFTSHTPGEHQIC[+57]LHSN[+1378]STK_	FTFTSHTPGEHQIC[Carbamidomethyl]LHSN[Hex(6)HexNAc(2)]STK	FTFTSHTPGEHQICLHSNSTK	6.2041	NaN	6.2041	Q9BVK6	TRUE	_FTFTSHTPGEHQIC[+57]LHSN[+1378]STK_	FTFTSHTPGEHQIC[Carbamidomethyl]LHSN[Hex(6)HexNAc(2)]STK	952.657	NaN	NaN	noloss	6	b	1	721.328	64	FALSE	sp	Q9BVK6	Q9BVK6	TMED9_HUMAN	Transmembrane emp24 domain-containing protein 9	Homo sapiens	9606	TMED9	1	2	Uniprot_reviewed_Human_IRT_022019_DMM
NaN	4		_FTFTSHTPGEHQIC[+57]LHSN[+1378]STK_	FTFTSHTPGEHQIC[Carbamidomethyl]LHSN[Hex(6)HexNAc(2)]STK	FTFTSHTPGEHQICLHSNSTK	6.2041	NaN	6.2041	Q9BVK6	TRUE	_FTFTSHTPGEHQIC[+57]LHSN[+1378]STK_	FTFTSHTPGEHQIC[Carbamidomethyl]LHSN[Hex(6)HexNAc(2)]STK	952.657	NaN	NaN	noloss	10	b	1	1105.49	36	FALSE	sp	Q9BVK6	Q9BVK6	TMED9_HUMAN	Transmembrane emp24 domain-containing protein 9	Homo sapiens	9606	TMED9	1	2	Uniprot_reviewed_Human_IRT_022019_DMM
NaN	4		_FTFTSHTPGEHQIC[+57]LHSN[+1378]STK_	FTFTSHTPGEHQIC[Carbamidomethyl]LHSN[Hex(6)HexNAc(2)]STK	FTFTSHTPGEHQICLHSNSTK	6.2041	NaN	6.2041	Q9BVK6	TRUE	_FTFTSHTPGEHQIC[+57]LHSN[+1378]STK_	FTFTSHTPGEHQIC[Carbamidomethyl]LHSN[Hex(6)HexNAc(2)]STK	952.657	NaN	NaN	noloss	5	y	1	536.265	46.0753	FALSE	sp	Q9BVK6	Q9BVK6	TMED9_HUMAN	Transmembrane emp24 domain-containing protein 9	Homo sapiens	9606	TMED9	1	2	Uniprot_reviewed_Human_IRT_022019_DMM
NaN	4		_FTFTSHTPGEHQIC[+57]LHSN[+1378]STK_	FTFTSHTPGEHQIC[Carbamidomethyl]LHSN[Hex(6)HexNAc(2)]STK	FTFTSHTPGEHQICLHSNSTK	6.2041	NaN	6.2041	Q9BVK6	TRUE	_FTFTSHTPGEHQIC[+57]LHSN[+1378]STK_	FTFTSHTPGEHQIC[Carbamidomethyl]LHSN[Hex(6)HexNAc(2)]STK	952.657	NaN	NaN	noloss	6	y	1	673.323	28.4444	TRUE	sp	Q9BVK6	Q9BVK6	TMED9_HUMAN	Transmembrane emp24 domain-containing protein 9	Homo sapiens	9606	TMED9	1	2	Uniprot_reviewed_Human_IRT_022019_DMM
NaN	4		_FTFTSHTPGEHQIC[+57]LHSN[+1378]STK_	FTFTSHTPGEHQIC[Carbamidomethyl]LHSN[Hex(6)HexNAc(2)]STK	FTFTSHTPGEHQICLHSNSTK	6.2041	NaN	6.2041	Q9BVK6	TRUE	_FTFTSHTPGEHQIC[+57]LHSN[+1378]STK_	FTFTSHTPGEHQIC[Carbamidomethyl]LHSN[Hex(6)HexNAc(2)]STK	952.657	NaN	NaN	noloss	8	y	1	946.441	38.2149	FALSE	sp	Q9BVK6	Q9BVK6	TMED9_HUMAN	Transmembrane emp24 domain-containing protein 9	Homo sapiens	9606	TMED9	1	2	Uniprot_reviewed_Human_IRT_022019_DMM
NaN	4		_FTFTSHTPGEHQIC[+57]LHSN[+1378]STK_	FTFTSHTPGEHQIC[Carbamidomethyl]LHSN[Hex(6)HexNAc(2)]STK	FTFTSHTPGEHQICLHSNSTK	6.2041	NaN	6.2041	Q9BVK6	TRUE	_FTFTSHTPGEHQIC[+57]LHSN[+1378]STK_	FTFTSHTPGEHQIC[Carbamidomethyl]LHSN[Hex(6)HexNAc(2)]STK	952.657	NaN	NaN	noloss	14	y	1	1607.75	43.64	FALSE	sp	Q9BVK6	Q9BVK6	TMED9_HUMAN	Transmembrane emp24 domain-containing protein 9	Homo sapiens	9606	TMED9	1	2	Uniprot_reviewed_Human_IRT_022019_DMM
NaN	3		_KLN[+1541]YTLSQGHR_	KLN[Hex(7)HexNAc(2)]YTLSQGHR	KLNYTLSQGHR	-9.99822	NaN	-9.99822	P15144	TRUE	_KLN[+1541]YTLSQGHR_	KLN[Hex(7)HexNAc(2)]YTLSQGHR	953.083	NaN	NaN	noloss	101	y	1	1519.79	100	FALSE	sp	P15144	P15144	AMPN_HUMAN	Aminopeptidase N	Homo sapiens	9606	ANPEP	1	4	Uniprot_reviewed_Human_IRT_022019_DMM
NaN	3		_KLN[+1541]YTLSQGHR_	KLN[Hex(7)HexNAc(2)]YTLSQGHR	KLNYTLSQGHR	-9.99822	NaN	-9.99822	P15144	TRUE	_KLN[+1541]YTLSQGHR_	KLN[Hex(7)HexNAc(2)]YTLSQGHR	953.083	NaN	NaN	noloss	3	y	1	369.199	19.8995	FALSE	sp	P15144	P15144	AMPN_HUMAN	Aminopeptidase N	Homo sapiens	9606	ANPEP	1	4	Uniprot_reviewed_Human_IRT_022019_DMM
NaN	3		_KLN[+1541]YTLSQGHR_	KLN[Hex(7)HexNAc(2)]YTLSQGHR	KLNYTLSQGHR	-9.99822	NaN	-9.99822	P15144	TRUE	_KLN[+1541]YTLSQGHR_	KLN[Hex(7)HexNAc(2)]YTLSQGHR	953.083	NaN	NaN	noloss	4	y	1	497.257	13.8453	FALSE	sp	P15144	P15144	AMPN_HUMAN	Aminopeptidase N	Homo sapiens	9606	ANPEP	1	4	Uniprot_reviewed_Human_IRT_022019_DMM
NaN	3		_KLN[+1541]YTLSQGHR_	KLN[Hex(7)HexNAc(2)]YTLSQGHR	KLNYTLSQGHR	-9.99822	NaN	-9.99822	P15144	TRUE	_KLN[+1541]YTLSQGHR_	KLN[Hex(7)HexNAc(2)]YTLSQGHR	953.083	NaN	NaN	noloss	6	y	1	697.372	31.6258	FALSE	sp	P15144	P15144	AMPN_HUMAN	Aminopeptidase N	Homo sapiens	9606	ANPEP	1	4	Uniprot_reviewed_Human_IRT_022019_DMM
NaN	3		_KLN[+1541]YTLSQGHR_	KLN[Hex(7)HexNAc(2)]YTLSQGHR	KLNYTLSQGHR	-9.99822	NaN	-9.99822	P15144	TRUE	_KLN[+1541]YTLSQGHR_	KLN[Hex(7)HexNAc(2)]YTLSQGHR	953.083	NaN	NaN	noloss	8	y	1	961.485	39.1617	FALSE	sp	P15144	P15144	AMPN_HUMAN	Aminopeptidase N	Homo sapiens	9606	ANPEP	1	4	Uniprot_reviewed_Human_IRT_022019_DMM
NaN	3		_KLN[+1541]YTLSQGHR_	KLN[Hex(7)HexNAc(2)]YTLSQGHR	KLNYTLSQGHR	-9.99822	NaN	-9.99822	P15144	TRUE	_KLN[+1541]YTLSQGHR_	KLN[Hex(7)HexNAc(2)]YTLSQGHR	953.083	NaN	NaN	noloss	9	y	1	1075.53	37.5901	FALSE	sp	P15144	P15144	AMPN_HUMAN	Aminopeptidase N	Homo sapiens	9606	ANPEP	1	4	Uniprot_reviewed_Human_IRT_022019_DMM
NaN	3		_KLN[+1541]YTLSQGHR_	KLN[Hex(7)HexNAc(2)]YTLSQGHR	KLNYTLSQGHR	-9.99822	NaN	-9.99822	P15144	TRUE	_KLN[+1541]YTLSQGHR_	KLN[Hex(7)HexNAc(2)]YTLSQGHR	953.083	NaN	NaN	noloss	10	y	1	1188.61	11.2998	TRUE	sp	P15144	P15144	AMPN_HUMAN	Aminopeptidase N	Homo sapiens	9606	ANPEP	1	4	Uniprot_reviewed_Human_IRT_022019_DMM
NaN	2		_N[+1054]YTLWR_	N[Hex(4)HexNAc(2)]YTLWR	NYTLWR	13.8574	NaN	13.8574	Q9UBR2	TRUE	_N[+1054]YTLWR_	N[Hex(4)HexNAc(2)]YTLWR	953.907	NaN	NaN	noloss	101	y	1	1055.52	100	FALSE	sp	Q9UBR2	Q9UBR2	CATZ_HUMAN	Cathepsin Z	Homo sapiens	9606	CTSZ	1	1	Uniprot_reviewed_Human_IRT_022019_DMM
NaN	2		_N[+1054]YTLWR_	N[Hex(4)HexNAc(2)]YTLWR	NYTLWR	13.8574	NaN	13.8574	Q9UBR2	TRUE	_N[+1054]YTLWR_	N[Hex(4)HexNAc(2)]YTLWR	953.907	NaN	NaN	noloss	3	b	1	379.161	1.04851	FALSE	sp	Q9UBR2	Q9UBR2	CATZ_HUMAN	Cathepsin Z	Homo sapiens	9606	CTSZ	1	1	Uniprot_reviewed_Human_IRT_022019_DMM
NaN	2		_N[+1054]YTLWR_	N[Hex(4)HexNAc(2)]YTLWR	NYTLWR	13.8574	NaN	13.8574	Q9UBR2	TRUE	_N[+1054]YTLWR_	N[Hex(4)HexNAc(2)]YTLWR	953.907	NaN	NaN	noloss	4	y	1	575.331	2.32579	FALSE	sp	Q9UBR2	Q9UBR2	CATZ_HUMAN	Cathepsin Z	Homo sapiens	9606	CTSZ	1	1	Uniprot_reviewed_Human_IRT_022019_DMM
NaN	3		_AN[+1728]ATLLLGPLR_	AN[Hex(6)HexNAc(3)dHex(1)]ATLLLGPLR	ANATLLLGPLR	51.1602	NaN	51.1602	O14594	TRUE	_AN[+1728]ATLLLGPLR_	AN[Hex(6)HexNAc(3)dHex(1)]ATLLLGPLR	956.107	NaN	NaN	noloss	101	y	1	1341.77	100	FALSE	sp	O14594	O14594	NCAN_HUMAN	Neurocan core protein	Homo sapiens	9606	NCAN	1	3	Uniprot_reviewed_Human_IRT_022019_DMM
NaN	3		_AN[+1728]ATLLLGPLR_	AN[Hex(6)HexNAc(3)dHex(1)]ATLLLGPLR	ANATLLLGPLR	51.1602	NaN	51.1602	O14594	TRUE	_AN[+1728]ATLLLGPLR_	AN[Hex(6)HexNAc(3)dHex(1)]ATLLLGPLR	956.107	NaN	NaN	noloss	3	y	1	385.258	1.5625	TRUE	sp	O14594	O14594	NCAN_HUMAN	Neurocan core protein	Homo sapiens	9606	NCAN	1	3	Uniprot_reviewed_Human_IRT_022019_DMM
NaN	3		_AN[+1728]ATLLLGPLR_	AN[Hex(6)HexNAc(3)dHex(1)]ATLLLGPLR	ANATLLLGPLR	51.1602	NaN	51.1602	O14594	TRUE	_AN[+1728]ATLLLGPLR_	AN[Hex(6)HexNAc(3)dHex(1)]ATLLLGPLR	956.107	NaN	NaN	noloss	4	y	1	442.276	7.46957	FALSE	sp	O14594	O14594	NCAN_HUMAN	Neurocan core protein	Homo sapiens	9606	NCAN	1	3	Uniprot_reviewed_Human_IRT_022019_DMM
NaN	3		_AN[+1728]ATLLLGPLR_	AN[Hex(6)HexNAc(3)dHex(1)]ATLLLGPLR	ANATLLLGPLR	51.1602	NaN	51.1602	O14594	TRUE	_AN[+1728]ATLLLGPLR_	AN[Hex(6)HexNAc(3)dHex(1)]ATLLLGPLR	956.107	NaN	NaN	noloss	5	y	1	555.36	5.73156	FALSE	sp	O14594	O14594	NCAN_HUMAN	Neurocan core protein	Homo sapiens	9606	NCAN	1	3	Uniprot_reviewed_Human_IRT_022019_DMM
NaN	3		_AN[+1728]ATLLLGPLR_	AN[Hex(6)HexNAc(3)dHex(1)]ATLLLGPLR	ANATLLLGPLR	51.1602	NaN	51.1602	O14594	TRUE	_AN[+1728]ATLLLGPLR_	AN[Hex(6)HexNAc(3)dHex(1)]ATLLLGPLR	956.107	NaN	NaN	noloss	7	y	1	781.53	2.87274	FALSE	sp	O14594	O14594	NCAN_HUMAN	Neurocan core protein	Homo sapiens	9606	NCAN	1	3	Uniprot_reviewed_Human_IRT_022019_DMM
NaN	3		_AN[+1728]ATLLLGPLR_	AN[Hex(6)HexNAc(3)dHex(1)]ATLLLGPLR	ANATLLLGPLR	51.1602	NaN	51.1602	O14594	TRUE	_AN[+1728]ATLLLGPLR_	AN[Hex(6)HexNAc(3)dHex(1)]ATLLLGPLR	956.107	NaN	NaN	noloss	8	y	1	882.575	2.59265	FALSE	sp	O14594	O14594	NCAN_HUMAN	Neurocan core protein	Homo sapiens	9606	NCAN	1	3	Uniprot_reviewed_Human_IRT_022019_DMM
NaN	3		_AN[+1728]ATLLLGPLR_	AN[Hex(6)HexNAc(3)dHex(1)]ATLLLGPLR	ANATLLLGPLR	51.1602	NaN	51.1602	O14594	TRUE	_AN[+1728]ATLLLGPLR_	AN[Hex(6)HexNAc(3)dHex(1)]ATLLLGPLR	956.107	NaN	NaN	noloss	9	y	1	953.611	3.47601	FALSE	sp	O14594	O14594	NCAN_HUMAN	Neurocan core protein	Homo sapiens	9606	NCAN	1	3	Uniprot_reviewed_Human_IRT_022019_DMM
NaN	3		_AGPN[+1445]GTLFVADAYK_	AGPN[Hex(3)HexNAc(4)dHex(1)]GTLFVADAYK	AGPNGTLFVADAYK	35.0493	NaN	35.0493	Q9HDC9	TRUE	_AGPN[+1445]GTLFVADAYK_	AGPN[Hex(3)HexNAc(4)dHex(1)]GTLFVADAYK	956.757	NaN	NaN	noloss	100	y	1	1423.72	84.0278	FALSE	sp	Q9HDC9	Q9HDC9	APMAP_HUMAN	Adipocyte plasma membrane-associated protein	Homo sapiens	9606	APMAP	1	2	Uniprot_reviewed_Human_IRT_022019_DMM
NaN	3		_AGPN[+1445]GTLFVADAYK_	AGPN[Hex(3)HexNAc(4)dHex(1)]GTLFVADAYK	AGPNGTLFVADAYK	35.0493	NaN	35.0493	Q9HDC9	TRUE	_AGPN[+1445]GTLFVADAYK_	AGPN[Hex(3)HexNAc(4)dHex(1)]GTLFVADAYK	956.757	NaN	NaN	noloss	3	y	1	381.214	38.5904	FALSE	sp	Q9HDC9	Q9HDC9	APMAP_HUMAN	Adipocyte plasma membrane-associated protein	Homo sapiens	9606	APMAP	1	2	Uniprot_reviewed_Human_IRT_022019_DMM
NaN	3		_AGPN[+1445]GTLFVADAYK_	AGPN[Hex(3)HexNAc(4)dHex(1)]GTLFVADAYK	AGPNGTLFVADAYK	35.0493	NaN	35.0493	Q9HDC9	TRUE	_AGPN[+1445]GTLFVADAYK_	AGPN[Hex(3)HexNAc(4)dHex(1)]GTLFVADAYK	956.757	NaN	NaN	noloss	4	y	1	496.239	44.4444	FALSE	sp	Q9HDC9	Q9HDC9	APMAP_HUMAN	Adipocyte plasma membrane-associated protein	Homo sapiens	9606	APMAP	1	2	Uniprot_reviewed_Human_IRT_022019_DMM
NaN	3		_AGPN[+1445]GTLFVADAYK_	AGPN[Hex(3)HexNAc(4)dHex(1)]GTLFVADAYK	AGPNGTLFVADAYK	35.0493	NaN	35.0493	Q9HDC9	TRUE	_AGPN[+1445]GTLFVADAYK_	AGPN[Hex(3)HexNAc(4)dHex(1)]GTLFVADAYK	956.757	NaN	NaN	noloss	7	y	1	813.414	100	FALSE	sp	Q9HDC9	Q9HDC9	APMAP_HUMAN	Adipocyte plasma membrane-associated protein	Homo sapiens	9606	APMAP	1	2	Uniprot_reviewed_Human_IRT_022019_DMM
NaN	3		_AGPN[+1445]GTLFVADAYK_	AGPN[Hex(3)HexNAc(4)dHex(1)]GTLFVADAYK	AGPNGTLFVADAYK	35.0493	NaN	35.0493	Q9HDC9	TRUE	_AGPN[+1445]GTLFVADAYK_	AGPN[Hex(3)HexNAc(4)dHex(1)]GTLFVADAYK	956.757	NaN	NaN	noloss	8	y	1	926.49	48.5767	FALSE	sp	Q9HDC9	Q9HDC9	APMAP_HUMAN	Adipocyte plasma membrane-associated protein	Homo sapiens	9606	APMAP	1	2	Uniprot_reviewed_Human_IRT_022019_DMM
NaN	3		_AGPN[+1445]GTLFVADAYK_	AGPN[Hex(3)HexNAc(4)dHex(1)]GTLFVADAYK	AGPNGTLFVADAYK	35.0493	NaN	35.0493	Q9HDC9	TRUE	_AGPN[+1445]GTLFVADAYK_	AGPN[Hex(3)HexNAc(4)dHex(1)]GTLFVADAYK	956.757	NaN	NaN	noloss	9	y	1	1027.54	29.7521	TRUE	sp	Q9HDC9	Q9HDC9	APMAP_HUMAN	Adipocyte plasma membrane-associated protein	Homo sapiens	9606	APMAP	1	2	Uniprot_reviewed_Human_IRT_022019_DMM
NaN	3		_AGPN[+1445]GTLFVADAYK_	AGPN[Hex(3)HexNAc(4)dHex(1)]GTLFVADAYK	AGPNGTLFVADAYK	35.0493	NaN	35.0493	Q9HDC9	TRUE	_AGPN[+1445]GTLFVADAYK_	AGPN[Hex(3)HexNAc(4)dHex(1)]GTLFVADAYK	956.757	NaN	NaN	noloss	10	y	1	1084.57	42.4472	FALSE	sp	Q9HDC9	Q9HDC9	APMAP_HUMAN	Adipocyte plasma membrane-associated protein	Homo sapiens	9606	APMAP	1	2	Uniprot_reviewed_Human_IRT_022019_DMM
NaN	3		_VVN[+1502]STTGPGEHLR_	VVN[Hex(3)HexNAc(5)]STTGPGEHLR	VVNSTTGPGEHLR	-10.5253	NaN	-10.5253	P07996	TRUE	_VVN[+1502]STTGPGEHLR_	VVN[Hex(3)HexNAc(5)]STTGPGEHLR	956.759	NaN	NaN	noloss	101	y	1	1569.79	100	FALSE	sp	P07996	P07996	TSP1_HUMAN	Thrombospondin-1	Homo sapiens	9606	THBS1	1	2	Uniprot_reviewed_Human_IRT_022019_DMM
NaN	3		_VVN[+1502]STTGPGEHLR_	VVN[Hex(3)HexNAc(5)]STTGPGEHLR	VVNSTTGPGEHLR	-10.5253	NaN	-10.5253	P07996	TRUE	_VVN[+1502]STTGPGEHLR_	VVN[Hex(3)HexNAc(5)]STTGPGEHLR	956.759	NaN	NaN	noloss	3	y	1	425.261	19.7843	FALSE	sp	P07996	P07996	TSP1_HUMAN	Thrombospondin-1	Homo sapiens	9606	THBS1	1	2	Uniprot_reviewed_Human_IRT_022019_DMM
NaN	3		_VVN[+1502]STTGPGEHLR_	VVN[Hex(3)HexNAc(5)]STTGPGEHLR	VVNSTTGPGEHLR	-10.5253	NaN	-10.5253	P07996	TRUE	_VVN[+1502]STTGPGEHLR_	VVN[Hex(3)HexNAc(5)]STTGPGEHLR	956.759	NaN	NaN	noloss	6	y	1	708.378	21.5038	FALSE	sp	P07996	P07996	TSP1_HUMAN	Thrombospondin-1	Homo sapiens	9606	THBS1	1	2	Uniprot_reviewed_Human_IRT_022019_DMM
NaN	3		_VVN[+1502]STTGPGEHLR_	VVN[Hex(3)HexNAc(5)]STTGPGEHLR	VVNSTTGPGEHLR	-10.5253	NaN	-10.5253	P07996	TRUE	_VVN[+1502]STTGPGEHLR_	VVN[Hex(3)HexNAc(5)]STTGPGEHLR	956.759	NaN	NaN	noloss	7	y	1	765.399	27.4219	FALSE	sp	P07996	P07996	TSP1_HUMAN	Thrombospondin-1	Homo sapiens	9606	THBS1	1	2	Uniprot_reviewed_Human_IRT_022019_DMM
NaN	3		_VVN[+1502]STTGPGEHLR_	VVN[Hex(3)HexNAc(5)]STTGPGEHLR	VVNSTTGPGEHLR	-10.5253	NaN	-10.5253	P07996	TRUE	_VVN[+1502]STTGPGEHLR_	VVN[Hex(3)HexNAc(5)]STTGPGEHLR	956.759	NaN	NaN	noloss	8	y	1	866.448	23.6006	FALSE	sp	P07996	P07996	TSP1_HUMAN	Thrombospondin-1	Homo sapiens	9606	THBS1	1	2	Uniprot_reviewed_Human_IRT_022019_DMM
NaN	3		_VVN[+1502]STTGPGEHLR_	VVN[Hex(3)HexNAc(5)]STTGPGEHLR	VVNSTTGPGEHLR	-10.5253	NaN	-10.5253	P07996	TRUE	_VVN[+1502]STTGPGEHLR_	VVN[Hex(3)HexNAc(5)]STTGPGEHLR	956.759	NaN	NaN	noloss	9	y	1	967.493	13.6224	TRUE	sp	P07996	P07996	TSP1_HUMAN	Thrombospondin-1	Homo sapiens	9606	THBS1	1	2	Uniprot_reviewed_Human_IRT_022019_DMM
NaN	3		_VVN[+1502]STTGPGEHLR_	VVN[Hex(3)HexNAc(5)]STTGPGEHLR	VVNSTTGPGEHLR	-10.5253	NaN	-10.5253	P07996	TRUE	_VVN[+1502]STTGPGEHLR_	VVN[Hex(3)HexNAc(5)]STTGPGEHLR	956.759	NaN	NaN	noloss	10	y	1	1054.53	14.5698	FALSE	sp	P07996	P07996	TSP1_HUMAN	Thrombospondin-1	Homo sapiens	9606	THBS1	1	2	Uniprot_reviewed_Human_IRT_022019_DMM
NaN	3		_NLQVYN[+1216]ATSNSLTVK_	NLQVYN[Hex(5)HexNAc(2)]ATSNSLTVK	NLQVYNATSNSLTVK	27.3564	NaN	27.3564	Q99715	TRUE	_NLQVYN[+1216]ATSNSLTVK_	NLQVYN[Hex(5)HexNAc(2)]ATSNSLTVK	956.767	NaN	NaN	noloss	100	y	1	1651.87	37.3287	FALSE	sp	Q99715	Q99715	COCA1_HUMAN	Collagen alpha-1(XII) chain	Homo sapiens	9606	COL12A1	1	2	Uniprot_reviewed_Human_IRT_022019_DMM
NaN	3		_NLQVYN[+1216]ATSNSLTVK_	NLQVYN[Hex(5)HexNAc(2)]ATSNSLTVK	NLQVYNATSNSLTVK	27.3564	NaN	27.3564	Q99715	TRUE	_NLQVYN[+1216]ATSNSLTVK_	NLQVYN[Hex(5)HexNAc(2)]ATSNSLTVK	956.767	NaN	NaN	noloss	3	b	1	356.194	100	FALSE	sp	Q99715	Q99715	COCA1_HUMAN	Collagen alpha-1(XII) chain	Homo sapiens	9606	COL12A1	1	2	Uniprot_reviewed_Human_IRT_022019_DMM
NaN	3		_NLQVYN[+1216]ATSNSLTVK_	NLQVYN[Hex(5)HexNAc(2)]ATSNSLTVK	NLQVYNATSNSLTVK	27.3564	NaN	27.3564	Q99715	TRUE	_NLQVYN[+1216]ATSNSLTVK_	NLQVYN[Hex(5)HexNAc(2)]ATSNSLTVK	956.767	NaN	NaN	noloss	4	b	1	455.263	34.6366	FALSE	sp	Q99715	Q99715	COCA1_HUMAN	Collagen alpha-1(XII) chain	Homo sapiens	9606	COL12A1	1	2	Uniprot_reviewed_Human_IRT_022019_DMM
NaN	3		_NLQVYN[+1216]ATSNSLTVK_	NLQVYN[Hex(5)HexNAc(2)]ATSNSLTVK	NLQVYNATSNSLTVK	27.3564	NaN	27.3564	Q99715	TRUE	_NLQVYN[+1216]ATSNSLTVK_	NLQVYN[Hex(5)HexNAc(2)]ATSNSLTVK	956.767	NaN	NaN	noloss	7	b	1	803.406	14.1796	FALSE	sp	Q99715	Q99715	COCA1_HUMAN	Collagen alpha-1(XII) chain	Homo sapiens	9606	COL12A1	1	2	Uniprot_reviewed_Human_IRT_022019_DMM
NaN	3		_NLQVYN[+1216]ATSNSLTVK_	NLQVYN[Hex(5)HexNAc(2)]ATSNSLTVK	NLQVYNATSNSLTVK	27.3564	NaN	27.3564	Q99715	TRUE	_NLQVYN[+1216]ATSNSLTVK_	NLQVYN[Hex(5)HexNAc(2)]ATSNSLTVK	956.767	NaN	NaN	noloss	4	y	1	460.314	9.10504	TRUE	sp	Q99715	Q99715	COCA1_HUMAN	Collagen alpha-1(XII) chain	Homo sapiens	9606	COL12A1	1	2	Uniprot_reviewed_Human_IRT_022019_DMM
NaN	3		_NLQVYN[+1216]ATSNSLTVK_	NLQVYN[Hex(5)HexNAc(2)]ATSNSLTVK	NLQVYNATSNSLTVK	27.3564	NaN	27.3564	Q99715	TRUE	_NLQVYN[+1216]ATSNSLTVK_	NLQVYN[Hex(5)HexNAc(2)]ATSNSLTVK	956.767	NaN	NaN	noloss	5	y	1	547.347	20.8264	FALSE	sp	Q99715	Q99715	COCA1_HUMAN	Collagen alpha-1(XII) chain	Homo sapiens	9606	COL12A1	1	2	Uniprot_reviewed_Human_IRT_022019_DMM
NaN	3		_NLQVYN[+1216]ATSNSLTVK_	NLQVYN[Hex(5)HexNAc(2)]ATSNSLTVK	NLQVYNATSNSLTVK	27.3564	NaN	27.3564	Q99715	TRUE	_NLQVYN[+1216]ATSNSLTVK_	NLQVYN[Hex(5)HexNAc(2)]ATSNSLTVK	956.767	NaN	NaN	noloss	6	y	1	661.388	20.3736	FALSE	sp	Q99715	Q99715	COCA1_HUMAN	Collagen alpha-1(XII) chain	Homo sapiens	9606	COL12A1	1	2	Uniprot_reviewed_Human_IRT_022019_DMM
NaN	4		_RVSVNTAN[+1378]VTLGPQLMEVTVYR_	RVSVNTAN[Hex(6)HexNAc(2)]VTLGPQLMEVTVYR	RVSVNTANVTLGPQLMEVTVYR	74.269	NaN	74.269		NaN	_RVSVNTAN[+1378]VTLGPQLMEVTVYR_	RVSVNTAN[Hex(6)HexNAc(2)]VTLGPQLMEVTVYR	957.201	NaN	NaN	noloss	101	y	2	1325.72	100	FALSE
NaN	4		_RVSVNTAN[+1378]VTLGPQLMEVTVYR_	RVSVNTAN[Hex(6)HexNAc(2)]VTLGPQLMEVTVYR	RVSVNTANVTLGPQLMEVTVYR	74.269	NaN	74.269		NaN	_RVSVNTAN[+1378]VTLGPQLMEVTVYR_	RVSVNTAN[Hex(6)HexNAc(2)]VTLGPQLMEVTVYR	957.201	NaN	NaN	noloss	5	y	1	637.373	50.5214	TRUE
NaN	4		_RVSVNTAN[+1378]VTLGPQLMEVTVYR_	RVSVNTAN[Hex(6)HexNAc(2)]VTLGPQLMEVTVYR	RVSVNTANVTLGPQLMEVTVYR	74.269	NaN	74.269		NaN	_RVSVNTAN[+1378]VTLGPQLMEVTVYR_	RVSVNTAN[Hex(6)HexNAc(2)]VTLGPQLMEVTVYR	957.201	NaN	NaN	noloss	6	y	1	766.413	61.5148	FALSE
NaN	4		_RVSVNTAN[+1378]VTLGPQLMEVTVYR_	RVSVNTAN[Hex(6)HexNAc(2)]VTLGPQLMEVTVYR	RVSVNTANVTLGPQLMEVTVYR	74.269	NaN	74.269		NaN	_RVSVNTAN[+1378]VTLGPQLMEVTVYR_	RVSVNTAN[Hex(6)HexNAc(2)]VTLGPQLMEVTVYR	957.201	NaN	NaN	noloss	7	y	1	897.461	92.3106	FALSE
NaN	4		_RVSVNTAN[+1378]VTLGPQLMEVTVYR_	RVSVNTAN[Hex(6)HexNAc(2)]VTLGPQLMEVTVYR	RVSVNTANVTLGPQLMEVTVYR	74.269	NaN	74.269		NaN	_RVSVNTAN[+1378]VTLGPQLMEVTVYR_	RVSVNTAN[Hex(6)HexNAc(2)]VTLGPQLMEVTVYR	957.201	NaN	NaN	noloss	8	y	1	1010.52	73.5895	FALSE
NaN	4		_RVSVNTAN[+1378]VTLGPQLMEVTVYR_	RVSVNTAN[Hex(6)HexNAc(2)]VTLGPQLMEVTVYR	RVSVNTANVTLGPQLMEVTVYR	74.269	NaN	74.269		NaN	_RVSVNTAN[+1378]VTLGPQLMEVTVYR_	RVSVNTAN[Hex(6)HexNAc(2)]VTLGPQLMEVTVYR	957.201	NaN	NaN	noloss	10	y	1	1235.66	56.9877	FALSE
NaN	4		_RVSVNTAN[+1378]VTLGPQLMEVTVYR_	RVSVNTAN[Hex(6)HexNAc(2)]VTLGPQLMEVTVYR	RVSVNTANVTLGPQLMEVTVYR	74.269	NaN	74.269		NaN	_RVSVNTAN[+1378]VTLGPQLMEVTVYR_	RVSVNTAN[Hex(6)HexNAc(2)]VTLGPQLMEVTVYR	957.201	NaN	NaN	noloss	11	y	1	1292.68	77.8547	FALSE
NaN	3		_YHYN[+1541]GTFEDGK_	YHYN[Hex(7)HexNAc(2)]GTFEDGK	YHYNGTFEDGK	-8.28514	NaN	-8.28514	Q96AY3	TRUE	_YHYN[+1541]GTFEDGK_	YHYN[Hex(7)HexNAc(2)]GTFEDGK	957.704	NaN	NaN	noloss	100	y	1	1330.58	100	FALSE	sp	Q96AY3	Q96AY3	FKB10_HUMAN	Peptidyl-prolyl cis-trans isomerase FKBP10	Homo sapiens	9606	FKBP10	1	1	Uniprot_reviewed_Human_IRT_022019_DMM
NaN	3		_YHYN[+1541]GTFEDGK_	YHYN[Hex(7)HexNAc(2)]GTFEDGK	YHYNGTFEDGK	-8.28514	NaN	-8.28514	Q96AY3	TRUE	_YHYN[+1541]GTFEDGK_	YHYN[Hex(7)HexNAc(2)]GTFEDGK	957.704	NaN	NaN	noloss	9	b	1	1127.44	25	FALSE	sp	Q96AY3	Q96AY3	FKB10_HUMAN	Peptidyl-prolyl cis-trans isomerase FKBP10	Homo sapiens	9606	FKBP10	1	1	Uniprot_reviewed_Human_IRT_022019_DMM
NaN	3		_YHYN[+1541]GTFEDGK_	YHYN[Hex(7)HexNAc(2)]GTFEDGK	YHYNGTFEDGK	-8.28514	NaN	-8.28514	Q96AY3	TRUE	_YHYN[+1541]GTFEDGK_	YHYN[Hex(7)HexNAc(2)]GTFEDGK	957.704	NaN	NaN	noloss	4	y	1	448.207	21.9262	FALSE	sp	Q96AY3	Q96AY3	FKB10_HUMAN	Peptidyl-prolyl cis-trans isomerase FKBP10	Homo sapiens	9606	FKBP10	1	1	Uniprot_reviewed_Human_IRT_022019_DMM
NaN	3		_YHYN[+1541]GTFEDGK_	YHYN[Hex(7)HexNAc(2)]GTFEDGK	YHYNGTFEDGK	-8.28514	NaN	-8.28514	Q96AY3	TRUE	_YHYN[+1541]GTFEDGK_	YHYN[Hex(7)HexNAc(2)]GTFEDGK	957.704	NaN	NaN	noloss	5	y	1	595.28	27.4376	FALSE	sp	Q96AY3	Q96AY3	FKB10_HUMAN	Peptidyl-prolyl cis-trans isomerase FKBP10	Homo sapiens	9606	FKBP10	1	1	Uniprot_reviewed_Human_IRT_022019_DMM
NaN	3		_YHYN[+1541]GTFEDGK_	YHYN[Hex(7)HexNAc(2)]GTFEDGK	YHYNGTFEDGK	-8.28514	NaN	-8.28514	Q96AY3	TRUE	_YHYN[+1541]GTFEDGK_	YHYN[Hex(7)HexNAc(2)]GTFEDGK	957.704	NaN	NaN	noloss	8	y	1	867.391	45.5089	FALSE	sp	Q96AY3	Q96AY3	FKB10_HUMAN	Peptidyl-prolyl cis-trans isomerase FKBP10	Homo sapiens	9606	FKBP10	1	1	Uniprot_reviewed_Human_IRT_022019_DMM
NaN	3		_YHYN[+1541]GTFEDGK_	YHYN[Hex(7)HexNAc(2)]GTFEDGK	YHYNGTFEDGK	-8.28514	NaN	-8.28514	Q96AY3	TRUE	_YHYN[+1541]GTFEDGK_	YHYN[Hex(7)HexNAc(2)]GTFEDGK	957.704	NaN	NaN	noloss	9	y	1	1030.46	45.5089	FALSE	sp	Q96AY3	Q96AY3	FKB10_HUMAN	Peptidyl-prolyl cis-trans isomerase FKBP10	Homo sapiens	9606	FKBP10	1	1	Uniprot_reviewed_Human_IRT_022019_DMM
[truncated: 3,579 more rows]
